# Supplementary material for: Serotonin system is partially involved in immunomodulation of Nile tilapia (Oreochromis niloticus) immune cells
Source: Front Immunol. 2022 Jul 28;13:944388. doi: 10.3389/fimmu.2022.944388 (PMC9366525; doi:10.3389/fimmu.2022.944388)
Supplement: Supplementary file 1 [file DataSheet_1.zip › Supplementary materials/Data S2. Raw reads of HTR6 in scRNA-Seq/Control.seq]

>284_1
TGACTGTAGAACAGTGCAAATGGTGACGCACCCATAATCAAAACAAAAACAAACACTTTGGAAAAAAAAAAGACAGTCCCTTGGTGGCGTGCAGTTATTGCTCCTTATCGCCTCTGTGCAGCATATAATGTGACCTCAGGTTATTCTGAC
>276_2
AACACTTTGGAAAAAAAAAAGACAGTCCCTTGGTGGCGTGCAGTTATTGCTCCTTATCGCCTCTGTGCAGCATATAATGTGACCTCAGGTTATTCTGACAATTGGCATACGCCATGCCGAGCCCTGCTCCCGAGCCAAGTGAAATTGGCC
>272_3
AATCAAAACAAAAACAAACACTTTGGAAAAAAAAAAGACAGTCCCTTGGTGGCGTGCAGTTATTGCTCCTTATCGCCTCTGTGCAGCATATAATGTGACCTCAGGTTATTCTGACAATTGGCATACGCCATGCCGAGCCCTGCTCCCGAG
>260_4
GTGGCGTGCAGTTATTGCTCCTTATCGCCTCTGTGCAGCATATAATGTGACCTCAGGTTATTCTGACAATTGGCATACGCCATGCCGAGCCCTGCTCCCGAGCCAAGTGAAATTGGCCATGTGTGCCGTTTGAAGAACAGAACAGAAAAC
>256_5
CAGGGAGACAAGAGTCTGACTGTAGAACAGTGCAAATGGTGACGCACCCATAATCAAAACAAAAACAAACACTTTGGAAAAAAAAAAGACAGTCCCTTGGTGGCGTGCAGTTATTGCTCCTTATCGCCTCTGTGCAGCATATAATGTGAC
>248_6
TCCCTTGGTGGCGTGCAGTTATTGCTCCTTATCGCCTCTGTGCAGCATATAATGTGACCTCAGGTTATTCTGACAATTGGCATACGCCATGCCGAGCCCTGCTCCCGAGCCAAGTGAAATTGGCCATGTGTGCCGTTTGAAGAACAGAAC
>240_7
AAACACTTTGGAAAAAAAAAAGACAGTCCCTTGGTGGCGTGCAGTTATTGCTCCTTATCGCCTCTGTGCAGCATATAATGTGACCTCAGGTTATTCTGACAATTGGCATACGCCATGCCGAGCCCTGCTCCCGAGCCAAGTGAAATTGGC
>224_8
AAACAAAAACAAACACTTTGGAAAAAAAAAAGACAGTCCCTTGGTGGCGTGCAGTTATTGCTCCTTATCGCCTCTGTGCAGCATATAATGTGACCTCAGGTTATTCTGACAATTGGCATACGCCATGCCGAGCCCTGCTCCCGAGCCAAG
>208_9
AAAGACAGTCCCTTGGTGGCGTGCAGTTATTGCTCCTTATCGCCTCTGTGCAGCATATAATGTGACCTCAGGTTATTCTGACAATTGGCATACGCCATGCCGAGCCCTGCTCCCGAGCCAAGTGAAATTGGCCATGTGTGCCGTTTGAAG
>176_10
GACGCACCCATAATCAAAACAAAAACAAACACTTTGGAAAAAAAAAAGACAGTCCCTTGGTGGCGTGCAGTTATTGCTCCTTATCGCCTCTGTGCAGCATATAATGTGACCTCAGGTTATTCTGACAATTGGCATACGCCATGCCGAGCC
>172_11
GACAAGAGTCTGACTGTAGAACAGTGCAAATGGTGACGCACCCATAATCAAAACAAAAACAAACACTTTGGAAAAAAAAAAGACAGTCCCTTGGTGGCGTGCAGTTATTGCTCCTTATCGCCTCTGTGCAGCATATAATGTGACCTCAGG
>172_12
TGCAAATGGTGACGCACCCATAATCAAAACAAAAACAAACACTTTGGAAAAAAAAAAGACAGTCCCTTGGTGGCGTGCAGTTATTGCTCCTTATCGCCTCTGTGCAGCATATAATGTGACCTCAGGTTATTCTGACAATTGGCATACGCC
>168_13
AGAACAGTGCAAATGGTGACGCACCCATAATCAAAACAAAAACAAACACTTTGGAAAAAAAAAAGACAGTCCCTTGGTGGCGTGCAGTTATTGCTCCTTATCGCCTCTGTGCAGCATATAATGTGACCTCAGGTTATTCTGACAATTGGC
>168_14
AGACAAGAGTCTGACTGTAGAACAGTGCAAATGGTGACGCACCCATAATCAAAACAAAAACAAACACTTTGGAAAAAAAAAAGACAGTCCCTTGGTGGCGTGCAGTTATTGCTCCTTATCGCCTCTGTGCAGCATATAATGTGACCTCAG
>152_15
ATCATACAGTCATACAAGGAAGGATGTCAACAGGGAGACAAGAGTCTGACTGTAGAACAGTGCAAATGGTGACGCACCCATAATCAAAACAAAAACAAACACTTTGGAAAAAAAAAAGACAGTCCCTTGGTGGCGTGCAGTTATTGCTCC
>152_16
ATGGTGACGCACCCATAATCAAAACAAAAACAAACACTTTGGAAAAAAAAAAGACAGTCCCTTGGTGGCGTGCAGTTATTGCTCCTTATCGCCTCTGTGCAGCATATAATGTGACCTCAGGTTATTCTGACAATTGGCATACGCCATGCC
>148_17
CAAATCATACAGTCATACAAGGAAGGATGTCAACAGGGAGACAAGAGTCTGACTGTAGAACAGTGCAAATGGTGACGCACCCATAATCAAAACAAAAACAAACACTTTGGAAAAAAAAAAGACAGTCCCTTGGTGGCGTGCAGTTATTGC
>148_18
TGACGCACCCATAATCAAAACAAAAACAAACACTTTGGAAAAAAAAAAGACAGTCCCTTGGTGGCGTGCAGTTATTGCTCCTTATCGCCTCTGTGCAGCATATAATGTGACCTCAGGTTATTCTGACAATTGGCATACGCCATGCCGAGC
>144_19
GTAGAACAGTGCAAATGGTGACGCACCCATAATCAAAACAAAAACAAACACTTTGGAAAAAAAAAAGACAGTCCCTTGGTGGCGTGCAGTTATTGCTCCTTATCGCCTCTGTGCAGCATATAATGTGACCTCAGGTTATTCTGACAATTG
>140_20
ACGCACCCATAATCAAAACAAAAACAAACACTTTGGAAAAAAAAAAGACAGTCCCTTGGTGGCGTGCAGTTATTGCTCCTTATCGCCTCTGTGCAGCATATAATGTGACCTCAGGTTATTCTGACAATTGGCATACGCCATGCCGAGCCC
>140_21
GACAGTCCCTTGGTGGCGTGCAGTTATTGCTCCTTATCGCCTCTGTGCAGCATATAATGTGACCTCAGGTTATTCTGACAATTGGCATACGCCATGCCGAGCCCTGCTCCCGAGCCAAGTGAAATTGGCCATGTGTGCCGTTTGAAGAAC
>140_22
GCACCCATAATCAAAACAAAAACAAACACTTTGGAAAAAAAAAAGACAGTCCCTTGGTGGCGTGCAGTTATTGCTCCTTATCGCCTCTGTGCAGCATATAATGTGACCTCAGGTTATTCTGACAATTGGCATACGCCATGCCGAGCCCTG
>132_23
GTCAACAGGGAGACAAGAGTCTGACTGTAGAACAGTGCAAATGGTGACGCACCCATAATCAAAACAAAAACAAACACTTTGGAAAAAAAAAAGACAGTCCCTTGGTGGCGTGCAGTTATTGCTCCTTATCGCCTCTGTGCAGCATATAAT
>124_24
AATGGTGACGCACCCATAATCAAAACAAAAACAAACACTTTGGAAAAAAAAAAGACAGTCCCTTGGTGGCGTGCAGTTATTGCTCCTTATCGCCTCTGTGCAGCATATAATGTGACCTCAGGTTATTCTGACAATTGGCATACGCCATGC
>112_25
TGGTGGCGTGCAGTTATTGCTCCTTATCGCCTCTGTGCAGCATATAATGTGACCTCAGGTTATTCTGACAATTGGCATACGCCATGCCGAGCCCTGCTCCCGAGCCAAGTGAAATTGGCCATGTGTGCCGTTTGAAGAACAGAACAGAAA
>108_26
ACAAATCATACAGTCATACAAGGAAGGATGTCAACAGGGAGACAAGAGTCTGACTGTAGAACAGTGCAAATGGTGACGCACCCATAATCAAAACAAAAACAAACACTTTGGAAAAAAAAAAGACAGTCCCTTGGTGGCGTGCAGTTATTG
>108_27
GAAGGATGTCAACAGGGAGACAAGAGTCTGACTGTAGAACAGTGCAAATGGTGACGCACCCATAATCAAAACAAAAACAAACACTTTGGAAAAAAAAAAGACAGTCCCTTGGTGGCGTGCAGTTATTGCTCCTTATCGCCTCTGTGCAGC
>108_28
GGAAGGATGTCAACAGGGAGACAAGAGTCTGACTGTAGAACAGTGCAAATGGTGACGCACCCATAATCAAAACAAAAACAAACACTTTGGAAAAAAAAAAGACAGTCCCTTGGTGGCGTGCAGTTATTGCTCCTTATCGCCTCTGTGCAG
>108_29
GTCTGACTGTAGAACAGTGCAAATGGTGACGCACCCATAATCAAAACAAAAACAAACACTTTGGAAAAAAAAAAGACAGTCCCTTGGTGGCGTGCAGTTATTGCTCCTTATCGCCTCTGTGCAGCATATAATGTGACCTCAGGTTATTCT
>108_30
GTGACGCACCCATAATCAAAACAAAAACAAACACTTTGGAAAAAAAAAAGACAGTCCCTTGGTGGCGTGCAGTTATTGCTCCTTATCGCCTCTGTGCAGCATATAATGTGACCTCAGGTTATTCTGACAATTGGCATACGCCATGCCGAG
>107_31
CCTTGGTGGCGTGCAGTTATTGCTCCTTATCGCCTCTGTGCAGCATATAATGTGACCTCAGGTTATTCTGACAATTGGCATACGCCATGCCGAGCCCTGCTCCCGAGCCAAGTGAAATTGGCCATGTGTGCCGTTTGAAGAACAGAACAG
>104_32
AAAAAGACAGTCCCTTGGTGGCGTGCAGTTATTGCTCCTTATCGCCTCTGTGCAGCATATAATGTGACCTCAGGTTATTCTGACAATTGGCATACGCCATGCCGAGCCCTGCTCCCGAGCCAAGTGAAATTGGCCATGTGTGCCGTTTGA
>104_33
AGTCTGACTGTAGAACAGTGCAAATGGTGACGCACCCATAATCAAAACAAAAACAAACACTTTGGAAAAAAAAAAGACAGTCCCTTGGTGGCGTGCAGTTATTGCTCCTTATCGCCTCTGTGCAGCATATAATGTGACCTCAGGTTATTC
>104_34
GACTGTAGAACAGTGCAAATGGTGACGCACCCATAATCAAAACAAAAACAAACACTTTGGAAAAAAAAAAGACAGTCCCTTGGTGGCGTGCAGTTATTGCTCCTTATCGCCTCTGTGCAGCATATAATGTGACCTCAGGTTATTCTGACA
>100_35
AACAGGGAGACAAGAGTCTGACTGTAGAACAGTGCAAATGGTGACGCACCCATAATCAAAACAAAAACAAACACTTTGGAAAAAAAAAAGACAGTCCCTTGGTGGCGTGCAGTTATTGCTCCTTATCGCCTCTGTGCAGCATATAATGTG
>100_36
ATCAAAACAAAAACAAACACTTTGGAAAAAAAAAAGACAGTCCCTTGGTGGCGTGCAGTTATTGCTCCTTATCGCCTCTGTGCAGCATATAATGTGACCTCAGGTTATTCTGACAATTGGCATACGCCATGCCGAGCCCTGCTCCCGAGC
>100_37
CAGCATATAATGTGACCTCAGGTTATTCTGACAATTGGCATACGCCATGCCGAGCCCTGCTCCCGAGCCAAGTGAAATTGGCCATGTGTGCCGTTTGAAGAACAGAACAGAAAACACAATGCCTAACCCCAGACCGGTGCCTAATTTAAT
>100_38
CAGTCCCTTGGTGGCGTGCAGTTATTGCTCCTTATCGCCTCTGTGCAGCATATAATGTGACCTCAGGTTATTCTGACAATTGGCATACGCCATGCCGAGCCCTGCTCCCGAGCCAAGTGAAATTGGCCATGTGTGCCGTTTGAAGAACAG
>96_39
ACAAGAGTCTGACTGTAGAACAGTGCAAATGGTGACGCACCCATAATCAAAACAAAAACAAACACTTTGGAAAAAAAAAAAGACAGTCCCTTGGTGGCGTGCAGTTATTGCTCCTTATCGCCTCTGTGCAGCATATAATGTGACCTCAGG
>96_40
CAAATGGTGACGCACCCATAATCAAAACAAAAACAAACACTTTGGAAAAAAAAAAGACAGTCCCTTGGTGGCGTGCAGTTATTGCTCCTTATCGCCTCTGTGCAGCATATAATGTGACCTCAGGTTATTCTGACAATTGGCATACGCCAT
>92_41
CAAACACTTTGGAAAAAAAAAAGACAGTCCCTTGGTGGCGTGCAGTTATTGCTCCTTATCGCCTCTGTGCAGCATATAATGTGACCTCAGGTTATTCTGACAATTGGCATACGCCATGCCGAGCCCTGCTCCCGAGCCAAGTGAAATTGG
>92_42
GAACAGTGCAAATGGTGACGCACCCATAATCAAAACAAAAACAAACACTTTGGAAAAAAAAAAGACAGTCCCTTGGTGGCGTGCAGTTATTGCTCCTTATCGCCTCTGTGCAGCATATAATGTGACCTCAGGTTATTCTGACAATTGGCA
>92_43
GACAAGAGTCTGACTGTAGAACAGTGCAAATGGTGACGCACCCATAATCAAAACAAAAACAAACACTTTGGAAAAAAAAAAAGACAGTCCCTTGGTGGCGTGCAGTTATTGCTCCTTATCGCCTCTGTGCAGCATATAATGTGACCTCAG
>92_44
GACTGTAGAACAGTGCAAATGGTGACGCACCCATAATCAAAACAAAAACAAACACTTTGGAAAAAAAAAAAGACAGTCCCTTGGTGGCGTGCAGTTATTGCTCCTTATCGCCTCTGTGCAGCATATAATGTGACCTCAGGTTATTCTGAC
>92_45
TGTAGAACAGTGCAAATGGTGACGCACCCATAATCAAAACAAAAACAAACACTTTGGAAAAAAAAAAGACAGTCCCTTGGTGGCGTGCAGTTATTGCTCCTTATCGCCTCTGTGCAGCATATAATGTGACCTCAGGTTATTCTGACAATT
>88_46
AGGGAGACAAGAGTCTGACTGTAGAACAGTGCAAATGGTGACGCACCCATAATCAAAACAAAAACAAACACTTTGGAAAAAAAAAAAGACAGTCCCTTGGTGGCGTGCAGTTATTGCTCCTTATCGCCTCTGTGCAGCATATAATGTGAC
>88_47
AGTCATACAAGGAAGGATGTCAACAGGGAGACAAGAGTCTGACTGTAGAACAGTGCAAATGGTGACGCACCCATAATCAAAACAAAAACAAACACTTTGGAAAAAAAAAAGACAGTCCCTTGGTGGCGTGCAGTTATTGCTCCTTATCGC
>88_48
ATCAAAACAAAAACAAACACTTTGGAAAAAAAAAAAGACAGTCCCTTGGTGGCGTGCAGTTATTGCTCCTTATCGCCTCTGTGCAGCATATAATGTGACCTCAGGTTATTCTGACAATTGGCATACGCCATGCCAAGCCCTGCTCCCGAG
>88_49
CAGTCATACAAGGAAGGATGTCAACAGGGAGACAAGAGTCTGACTGTAGAACAGTGCAAATGGTGACGCACCCATAATCAAAACAAAAACAAACACTTTGGAAAAAAAAAAGACAGTCCCTTGGTGGCGTGCAGTTATTGCTCCTTATCG
>88_50
TCTGACTGTAGAACAGTGCAAATGGTGACGCACCCATAATCAAAACAAAAACAAACACTTTGGAAAAAAAAAAGACAGTCCCTTGGTGGCGTGCAGTTATTGCTCCTTATCGCCTCTGTGCAGCATATAATGTGACCTCAGGTTATTCTG
>84_51
CAAAACAAAAACAAACACTTTGGAAAAAAAAAAGACAGTCCCTTGGTGGCGTGCAGTTATTGCTCCTTATCGCCTCTGTGCAGCATATAATGTGACCTCAGGTTATTCTGACAATTGGCATACGCCATGCCGAGCCCTGCTCCCGAGCCA
>80_52
AAGGAAGGATGTCAACAGGGAGACAAGAGTCTGACTGTAGAACAGTGCAAATGGTGACGCACCCATAATCAAAACAAAAACAAACACTTTGGAAAAAAAAAAGACAGTCCCTTGGTGGCGTGCAGTTATTGCTCCTTATCGCCTCTGTGC
>80_53
AAGGATGTCAACAGGGAGACAAGAGTCTGACTGTAGAACAGTGCAAATGGTGACGCACCCATAATCAAAACAAAAACAAACACTTTGGAAAAAAAAAAGACAGTCCCTTGGTGGCGTGCAGTTATTGCTCCTTATCGCCTCTGTGCAGCA
>80_54
AATCATACAGTCATACAAGGAAGGATGTCAACAGGGAGACAAGAGTCTGACTGTAGAACAGTGCAAATGGTGACGCACCCATAATCAAAACAAAAACAAACACTTTGGAAAAAAAAAAGACAGTCCCTTGGTGGCGTGCAGTTATTGCTC
>80_55
CCATAATCAAAACAAAAACAAACACTTTGGAAAAAAAAAAGACAGTCCCTTGGTGGCGTGCAGTTATTGCTCCTTATCGCCTCTGTGCAGCATATAATGTGACCTCAGGTTATTCTGACAATTGGCATACGCCATGCCGAGCCCTGCTCC
>80_56
TCGCCTCTGTGCAGCATATAATGTGACCTCAGGTTATTCTGACAATTGGCATACGCCATGCCGAGCCCTGCTCCCGAGCCAAGTGAAATTGGCCATGTGTGCCGTTTGAAGAACAGAACAGAAAACACAATGCCTAACCCCAGACCGGTG
>80_57
TTTGGAAAAAAAAAAGACAGTCCCTTGGTGGCGTGCAGTTATTGCTCCTTATCGCCTCTGTGCAGCATATAATGTGACCTCAGGTTATTCTGACAATTGGCATACGCCATGCCGAGCCCTGCTCCCGAGCCAAGTGAAATTGGCCATGTG
>76_58
AACACTTTGGAAAAAAAAAAAGACAGTCCCTTGGTGGCGTGCAGTTATTGCTCCTTATCGCCTCTGTGCAGCATATAATGTGACCTCAGGTTATTCTGACAATTGGCATACGCCATGCCAAGCCCTGCTCCCGAGCCAAGTGAAATTGGC
>76_59
ACTGTAGAACAGTGCAAATGGTGACGCACCCATAATCAAAACAAAAACAAACACTTTGGAAAAAAAAAAAGACAGTCCCTTGGTGGCGTGCAGTTATTGCTCCTTATCGCCTCTGTGCAGCATATAATGTGACCTCAGGTTATTCTGACA
>76_60
AGGAAGGATGTCAACAGGGAGACAAGAGTCTGACTGTAGAACAGTGCAAATGGTGACGCACCCATAATCAAAACAAAAACAAACACTTTGGAAAAAAAAAAGACAGTCCCTTGGTGGCGTGCAGTTATTGCTCCTTATCGCCTCTGTGCA
>76_61
ATAATTATTTTATTAAATAAACACAGACCGTCCTTATAGGGCATATACAAATCATACAGTCATACAAGGAAGGATGTCAACAGGGAGACAAGAGTCTGACTGTAGAACAGTGCAAATGGTGACGCACCCATAATCAAAACAAAAACAAAC
>76_62
CAGTGCAAATGGTGACGCACCCATAATCAAAACAAAAACAAACACTTTGGAAAAAAAAAAGACAGTCCCTTGGTGGCGTGCAGTTATTGCTCCTTATCGCCTCTGTGCAGCATATAATGTGACCTCAGGTTATTCTGACAATTGGCATAC
>76_63
GGTGGCGTGCAGTTATTGCTCCTTATCGCCTCTGTGCAGCATATAATGTGACCTCAGGTTATTCTGACAATTGGCATACGCCATGCCGAGCCCTGCTCCCGAGCCAAGTGAAATTGGCCATGTGTGCCGTTTGAAGAACAGAACAGAAAA
>76_64
GTCATACAAGGAAGGATGTCAACAGGGAGACAAGAGTCTGACTGTAGAACAGTGCAAATGGTGACGCACCCATAATCAAAACAAAAACAAACACTTTGGAAAAAAAAAAGACAGTCCCTTGGTGGCGTGCAGTTATTGCTCCTTATCGCC
>76_65
TCAAAACAAAAACAAACACTTTGGAAAAAAAAAAGACAGTCCCTTGGTGGCGTGCAGTTATTGCTCCTTATCGCCTCTGTGCAGCATATAATGTGACCTCAGGTTATTCTGACAATTGGCATACGCCATGCCGAGCCCTGCTCCCGAGCC
>72_66
AAAAAAAAGACAGTCCCTTGGTGGCGTGCAGTTATTGCTCCTTATCGCCTCTGTGCAGCATATAATGTGACCTCAGGTTATTCTGACAATTGGCATACGCCATGCCGAGCCCTGCTCCCGAGCCAAGTGAAATTGGCCATGTGTGCCGTT
>72_67
AAAAAAAGACAGTCCCTTGGTGGCGTGCAGTTATTGCTCCTTATCGCCTCTGTGCAGCATATAATGTGACCTCAGGTTATTCTGACAATTGGCATACGCCATGCCGAGCCCTGCTCCCGAGCCAAGTGAAATTGGCCATGTGTGCCGTTT
>72_68
AAAAAAGACAGTCCCTTGGTGGCGTGCAGTTATTGCTCCTTATCGCCTCTGTGCAGCATATAATGTGACCTCAGGTTATTCTGACAATTGGCATACGCCATGCCGAGCCCTGCTCCCGAGCCAAGTGAAATTGGCCATGTGTGCCGTTTG
>72_69
AAAACAAACACTTTGGAAAAAAAAAAGACAGTCCCTTGGTGGCGTGCAGTTATTGCTCCTTATCGCCTCTGTGCAGCATATAATGTGACCTCAGGTTATTCTGACAATTGGCATACGCCATGCCGAGCCCTGCTCCCGAGCCAAGTGAAA
>72_70
AAACACAGACCATCTTTATAGGGCATATACAAATCATACAGTCATACAAGGAAGGATGTCAACAGGGAGACAAGAGTCTGACTGTAGAACAGTGCAAATGGTGACGCACCCATAATCAAAACAAAAACAAACACTTTGGAAAAAAAAAAG
>72_71
AAATGGTGACGCACCCATAATCAAAACAAAAACAAACACTTTGGAAAAAAAAAAAGACAGTCCCTTGGTGGCGTGCAGTTATTGCTCCTTATCGCCTCTGTGCAGCATATAATGTGACCTCAGGTTATTCTGACAATTGGCATACGCCAT
>72_72
AAATGGTGACGCACCCATAATCAAAACAAAAACAAACACTTTGGAAAAAAAAAAGACAGTCCCTTGGTGGCGTGCAGTTATTGCTCCTTATCGCCTCTGTGCAGCATATAATGTGACCTCAGGTTATTCTGACAATTGGCATACGCCATG
>72_73
ACAAAAACAAACACTTTGGAAAAAAAAAAGACAGTCCCTTGGTGGCGTGCAGTTATTGCTCCTTATCGCCTCTGTGCAGCATATAATGTGACCTCAGGTTATTCTGACAATTGGCATACGCCATGCCGAGCCCTGCTCCCGAGCCAAGTG
>72_74
AGGGCATATACAAATCATACAGTCATACAAGGAAGGATGTCAACAGGGAGACAAGAGTCTGACTGTAGAACAGTGCAAATGGTGACGCACCCATAATCAAAACAAAAACAAACACTTTGGAAAAAAAAAAGACAGTCCCTTGGTGGCGTG
>72_75
CATACAAGGAAGGATGTCAACAGGGAGACAAGAGTCTGACTGTAGAACAGTGCAAATGGTGACGCACCCATAATCAAAACAAAAACAAACACTTTGGAAAAAAAAAAGACAGTCCCTTGGTGGCGTGCAGTTATTGCTCCTTATCGCCTC
>72_76
GGCGTGCAGTTATTGCTCCTTATCGCCTCTGTGCAGCATATAATGTGACCTCAGGTTATTCTGACAATTGGCATACGCCATGCCGAGCCCTGCTCCCGAGCCAAGTGAAATTGGCCATGTGTGCCGTTTGAAGAACAGAACAGAAAACAC
>72_77
GTGGCGTGCAGTTATTGCTCCTTATCGCCTCTGTGCAGCATATAATGTGACCTCAGGTTATTCTGACAATTGGCATACGCCATGCCAAGCCCTGCTCCCGAGCCAAGTGAAATTGGCCATGTGTGCCGTTTGAAGAACAGAACAGAAAAC
>72_78
TACAAGGAAGGATGTCAACAGGGAGACAAGAGTCTGACTGTAGAACAGTGCAAATGGTGACGCACCCATAATCAAAACAAAAACAAACACTTTGGAAAAAAAAAAGACAGTCCCTTGGTGGCGTGCAGTTATTGCTCCTTATCGCCTCTG
>72_79
TAGAACAGTGCAAATGGTGACGCACCCATAATCAAAACAAAAACAAACACTTTGGAAAAAAAAAAGACAGTCCCTTGGTGGCGTGCAGTTATTGCTCCTTATCGCCTCTGTGCAGCATATAATGTGACCTCAGGTTATTCTGACAATTGG
>72_80
TCCCTTGGTGGCGTGCAGTTATTGCTCCTTATCGCCTCTGTGCAGCATATAATGTGACCTCAGGTTATTCTGACAATTGGCATACGCCATGCCAAGCCCTGCTCCCGAGCCAAGTGAAATTGGCCATGTGTGCCGTTTGAAGAACAGAAC
>72_81
TCTGACTGTAGAACAGTGCAAATGGTGACGCACCCATAATCAAAACAAAAACAAACACTTTGGAAAAAAAAAAAGACAGTCCCTTGGTGGCGTGCAGTTATTGCTCCTTATCGCCTCTGTGCAGCATATAATGTGACCTCAGGTTATTCT
>72_82
TTGGTGGCGTGCAGTTATTGCTCCTTATCGCCTCTGTGCAGCATATAATGTGACCTCAGGTTATTCTGACAATTGGCATACGCCATGCCGAGCCCTGCTCCCGAGCCAAGTGAAATTGGCCATGTGTGCCGTTTGAAGAACAGAACAGAA
>68_83
AAAAAAAAAAGACAGTCCCTTGGTGGCGTGCAGTTATTGCTCCTTATCGCCTCTGTGCAGCATATAATGTGACCTCAGGTTATTCTGACAATTGGCATACGCCATGCCGAGCCCTGCTCCCGAGCCAAGTGAAATTGGCCATGTGTGCCG
>68_84
AAAAGACAGTCCCTTGGTGGCGTGCAGTTATTGCTCCTTATCGCCTCTGTGCAGCATATAATGTGACCTCAGGTTATTCTGACAATTGGCATACGCCATGCCGAGCCCTGCTCCCGAGCCAAGTGAAATTGGCCATGTGTGCCGTTTGAA
>68_85
AAACAAACACTTTGGAAAAAAAAAAGACAGTCCCTTGGTGGCGTGCAGTTATTGCTCCTTATCGCCTCTGTGCAGCATATAATGTGACCTCAGGTTATTCTGACAATTGGCATACGCCATGCCGAGCCCTGCTCCCGAGCCAAGTGAAAT
>68_86
AACAGTGCAAATGGTGACGCACCCATAATCAAAACAAAAACAAACACTTTGGAAAAAAAAAAAGACAGTCCCTTGGTGGCGTGCAGTTATTGCTCCTTATCGCCTCTGTGCAGCATATAATGTGACCTCAGGTTATTCTGACAATTGGCA
>68_87
ACAAACACTTTGGAAAAAAAAAAGACAGTCCCTTGGTGGCGTGCAGTTATTGCTCCTTATCGCCTCTGTGCAGCATATAATGTGACCTCAGGTTATTCTGACAATTGGCATACGCCATGCCGAGCCCTGCTCCCGAGCCAAGTGAAATTG
>68_88
ACAAGAGTCTGACTGTAGAACAGTGCAAATGGTGACGCACCCATAATCAAAACAAAAACAAACACTTTGGAAAAAAAAAAGACAGTCCCTTGGTGGCGTGCAGTTATTGCTCCTTATCGCCTCTGTGCAGCATATAATGTGACCTCAGGT
>68_89
ACAGGGAGACAAGAGTCTGACTGTAGAACAGTGCAAATGGTGACGCACCCATAATCAAAACAAAAACAAACACTTTGGAAAAAAAAAAGACAGTCCCTTGGTGGCGTGCAGTTATTGCTCCTTATCGCCTCTGTGCAGCATATAATGTGA
>68_90
ATAGGGCATATACAAATCATACAGTCATACAAGGAAGGATGTCAACAGGGAGACAAGAGTCTGACTGTAGAACAGTGCAAATGGTGACGCACCCATAATCAAAACAAAAACAAACACTTTGGAAAAAAAAAAGACAGTCCCTTGGTGGCG
>68_91
GAGTCTGACTGTAGAACAGTGCAAATGGTGACGCACCCATAATCAAAACAAAAACAAACACTTTGGAAAAAAAAAAGACAGTCCCTTGGTGGCGTGCAGTTATTGCTCCTTATCGCCTCTGTGCAGCATATAATGTGACCTCAGGTTATT
>68_92
GCAAATGGTGACGCACCCATAATCAAAACAAAAACAAACACTTTGGAAAAAAAAAAAGACAGTCCCTTGGTGGCGTGCAGTTATTGCTCCTTATCGCCTCTGTGCAGCATATAATGTGACCTCAGGTTATTCTGACAATTGGCATACGCC
>68_93
GCATATACAAATCATACAGTCATACAAGGAAGGATGTCAACAGGGAGACAAGAGTCTGACTGTAGAACAGTGCAAATGGTGACGCACCCATAATCAAAACAAAAACAAACACTTTGGAAAAAAAAAAGACAGTCCCTTGGTGGCGTGCAG
>68_94
GCCTCTGTGCAGCATATAATGTGACCTCAGGTTATTCTGACAATTGGCATACGCCATGCCGAGCCCTGCTCCCGAGCCAAGTGAAATTGGCCATGTGTGCCGTTTGAAGAACAGAACAGAAAACACAATGCCTAACCCCAGACCGGTGCC
>68_95
TATTGCTCCTTATCGCCTCTGTGCAGCATATAATGTGACCTCAGGTTATTCTGACAATTGGCATACGCCATGCCGAGCCCTGCTCCCGAGCCAAGTGAAATTGGCCATGTGTGCCGTTTGAAGAACAGAACAGAAAACACAATGCCTAAC
>68_96
TCATACAGTCATACAAGGAAGGATGTCAACAGGGAGACAAGAGTCTGACTGTAGAACAGTGCAAATGGTGACGCACCCATAATCAAAACAAAAACAAACACTTTGGAAAAAAAAAAGACAGTCCCTTGGTGGCGTGCAGTTATTGCTCCT
>68_97
TGACGCACCCATAATCAAAACAAAAACAAACACTTTGGAAAAAAAAAAAGACAGTCCCTTGGTGGCGTGCAGTTATTGCTCCTTATCGCCTCTGTGCAGCATATAATGTGACCTCAGGTTATTCTGACAATTGGCATACGCCATGCCAAG
>64_98
AAAGACAGTCCCTTGGTGGCGTGCAGTTATTGCTCCTTATCGCCTCTGTGCAGCATATAATGTGACCTCAGGTTATTCTGACAATTGGCATACGCCATGCCAAGCCCTGCTCCCGAGCCAAGTGAAATTGGCCATGTGTGCCGTTTGAAG
>64_99
ACCCATAATCAAAACAAAAACAAACACTTTGGAAAAAAAAAAGACAGTCCCTTGGTGGCGTGCAGTTATTGCTCCTTATCGCCTCTGTGCAGCATATAATGTGACCTCAGGTTATTCTGACAATTGGCATACGCCATGCCGAGCCCTGCT
>64_100
CAACAGGGAGACAAGAGTCTGACTGTAGAACAGTGCAAATGGTGACGCACCCATAATCAAAACAAAAACAAACACTTTGGAAAAAAAAAAGACAGTCCCTTGGTGGCGTGCAGTTATTGCTCCTTATCGCCTCTGTGCAGCATATAATGT
>64_101
CATAATCAAAACAAAAACAAACACTTTGGAAAAAAAAAAGACAGTCCCTTGGTGGCGTGCAGTTATTGCTCCTTATCGCCTCTGTGCAGCATATAATGTGACCTCAGGTTATTCTGACAATTGGCATACGCCATGCCGAGCCCTGCTCCC
>64_102
GCGTGCAGTTATTGCTCCTTATCGCCTCTGTGCAGCATATAATGTGACCTCAGGTTATTCTGACAATTGGCATACGCCATGCCGAGCCCTGCTCCCGAGCCAAGTGAAATTGGCCATGTGTGCCGTTTGAAGAACAGAACAGAAAACACA
>64_103
TACAAATCATACAGTCATACAAGGAAGGATGTCAACAGGGAGACAAGAGTCTGACTGTAGAACAGTGCAAATGGTGACGCACCCATAATCAAAACAAAAACAAACACTTTGGAAAAAAAAAAGACAGTCCCTTGGTGGCGTGCAGTTATT
>62_104
GAAAAAAAAAAGACAGTCCCTTGGTGGCGTGCAGTTATTGCTCCTTATCGCCTCTGTGCAGCATATAATGTGACCTCAGGTTATTCTGACAATTGGCATACGCCATGCCGAGCCCTGCTCCCGAGCCAAGTGAAATTGGCCATGTGTGCC
>60_105
AACAAACACTTTGGAAAAAAAAAAGACAGTCCCTTGGTGGCGTGCAGTTATTGCTCCTTATCGCCTCTGTGCAGCATATAATGTGACCTCAGGTTATTCTGACAATTGGCATACGCCATGCCGAGCCCTGCTCCCGAGCCAAGTGAAATT
>60_106
AACAGTGCAAATGGTGACGCACCCATAATCAAAACAAAAACAAACACTTTGGAAAAAAAAAAGACAGTCCCTTGGTGGCGTGCAGTTATTGCTCCTTATCGCCTCTGTGCAGCATATAATGTGACCTCAGGTTATTCTGACAATTGGCAT
>60_107
AAGGATGTCAACAGGGAGACAAGAGTCTGACTGTAGAACAGTGCAAATGGTGACGCACCCATAATCAAAACAAAAACAAACACTTTGGAAAAAAAAAAAGACAGTCCCTTGGTGGCGTGCAGTTATTGCTCCTTATCGCCTCTGTGCAGC
>60_108
AGAGTCTGACTGTAGAACAGTGCAAATGGTGACGCACCCATAATCAAAACAAAAACAAACACTTTGGAAAAAAAAAAGACAGTCCCTTGGTGGCGTGCAGTTATTGCTCCTTATCGCCTCTGTGCAGCATATAATGTGACCTCAGGTTAT
>60_109
AGGGAGACAAGAGTCTGACTGTAGAACAGTGCAAATGGTGACGCACCCATAATCAAAACAAAAACAAACACTTTGGAAAAAAAAAAGACAGTCCCTTGGTGGCGTGCAGTTATTGCTCCTTATCGCCTCTGTGCAGCATATAATGTGACC
>60_110
CACCCATAATCAAAACAAAAACAAACACTTTGGAAAAAAAAAAGACAGTCCCTTGGTGGCGTGCAGTTATTGCTCCTTATCGCCTCTGTGCAGCATATAATGTGACCTCAGGTTATTCTGACAATTGGCATACGCCATGCCGAGCCCTGC
>60_111
GTGCAGTTATTGCTCCTTATCGCCTCTGTGCAGCATATAATGTGACCTCAGGTTATTCTGACAATTGGCATACGCCATGCCGAGCCCTGCTCCCGAGCCAAGTGAAATTGGCCATGTGTGCCGTTTGAAGAACAGAACAGAAAACACAAT
>60_112
GTTATTGCTCCTTATCGCCTCTGTGCAGCATATAATGTGACCTCAGGTTATTCTGACAATTGGCATACGCCATGCCGAGCCCTGCTCCCGAGCCAAGTGAAATTGGCCATGTGTGCCGTTTGAAGAACAGAACAGAAAACACAATGCCTA
>60_113
TGGTGACGCACCCATAATCAAAACAAAAACAAACACTTTGGAAAAAAAAAAGACAGTCCCTTGGTGGCGTGCAGTTATTGCTCCTTATCGCCTCTGTGCAGCATATAATGTGACCTCAGGTTATTCTGACAATTGGCATACGCCATGCCG
>56_114
AGTCATACAAGGAAGGATGTCAACAGGGAGACAAGAGTCTGACTGTAGAACAGTGCAAATGGTGACGCACCCATAATCAAAACAAAAACAAACACTTTGGAAAAAAAAAAAGACAGTCCCTTGGTGGCGTGCAGTTATTGCTCCTTATCG
>56_115
CAGTTATTGCTCCTTATCGCCTCTGTGCAGCATATAATGTGACCTCAGGTTATTCTGACAATTGGCATACGCCATGCCGAGCCCTGCTCCCGAGCCAAGTGAAATTGGCCATGTGTGCCGTTTGAAGAACAGAACAGAAAACACAATGCC
>56_116
CCTTATCGCCTCTGTGCAGCATATAATGTGACCTCAGGTTATTCTGACAATTGGCATACGCCATGCCGAGCCCTGCTCCCGAGCCAAGTGAAATTGGCCATGTGTGCCGTTTGAAGAACAGAACAGAAAACACAATGCCTAACCCCAGAC
>56_117
GATGTCAACAGGGAGACAAGAGTCTGACTGTAGAACAGTGCAAATGGTGACGCACCCATAATCAAAACAAAAACAAACACTTTGGAAAAAAAAAAGACAGTCCCTTGGTGGCGTGCAGTTATTGCTCCTTATCGCCTCTGTGCAGCATAT
>56_118
GTCTGACTGTAGAACAGTGCAAATGGTGACGCACCCATAATCAAAACAAAAACAAACACTTTGGAAAAAAAAAAAGACAGTCCCTTGGTGGCGTGCAGTTATTGCTCCTTATCGCCTCTGTGCAGCATATAATGTGACCTCAGGTTATTC
>56_119
TACAGTCATACAAGGAAGGATGTCAACAGGGAGACAAGAGTCTGACTGTAGAACAGTGCAAATGGTGACGCACCCATAATCAAAACAAAAACAAACACTTTGGAAAAAAAAAAGACAGTCCCTTGGTGGCGTGCAGTTATTGCTCCTTAT
>56_120
TAGAACAGTGCAAATGGTGACGCACCCATAATCAAAACAAAAACAAACACTTTGGAAAAAAAAAAAGACAGTCCCTTGGTGGCGTGCAGTTATTGCTCCTTATCGCCTCTGTGCAGCATATAATGTGACCTCAGGTTATTCTGACAATTG
>56_121
TGGTGGCGTGCAGTTATTGCTCCTTATCGCCTCTGTGCAGCATATAATGTGACCTCAGGTTATTCTGACAATTGGCATACGCCATGCCAAGCCCTGCTCCCGAGCCAAGTGAAATTGGCCATGTGTGCCGTTTGAAGAACAGAACAGAAA
>56_122
TTATTCTGACAATTGGCATACGCCATGCCGAGCCCTGCTCCCGAGCCAAGTGAAATTGGCCATGTGTGCCGTTTGAAGAACAGAACAGAAAACACAATGCCTAACCCCAGACCGGTGCCTAATTTAATGGCACCGTCTGCTAAGCATCGG
>52_123
AAAAAAAAAAAGACAGTCCCTTGGTGGCGTGCAGTTATTGCTCCTTATCGCCTCTGTGCAGCATATAATGTGACCTCAGGTTATTCTGACAATTGGCATACGCCATGCCAAGCCCTGCTCCCGAGCCAAGTGAAATTGGCCATGTGTGCC
>52_124
AAACACTTTGGAAAAAAAAAAAGACAGTCCCTTGGTGGCGTGCAGTTATTGCTCCTTATCGCCTCTGTGCAGCATATAATGTGACCTCAGGTTATTCTGACAATTGGCATACGCCATGCCAAGCCCTGCTCCCGAGCCAAGTGAAATTGG
>52_125
ACACTTTGGAAAAAAAAAAAGACAGTCCCTTGGTGGCGTGCAGTTATTGCTCCTTATCGCCTCTGTGCAGCATATAATGTGACCTCAGGTTATTCTGACAATTGGCATACGCCATGCCAAGCCCTGCTCCCGAGCCAAGTGAAATTGGCC
>52_126
ACACTTTGGAAAAAAAAAAAGACAGTCCCTTGGTGGCGTGCAGTTATTGCTCCTTATCGCCTCTGTGCAGCATATAATGTGACCTCAGGTTATTCTGACAATTGGCATACGCCATGCCGAGCCCTGCTCCCGAGCCAAGTGAAATTGGCC
>52_127
ACAGGGAGACAAGAGTCTGACTGTAGAACAGTGCAAATGGTGACGCACCCATAATCAAAACAAAAACAAACACTTTGGAAAAAAAAAAAGACAGTCCCTTGGTGGCGTGCAGTTATTGCTCCTTATCGCCTCTGTGCAGCATATAATGTG
>52_128
ACAGTCATACAAGGAAGGATGTCAACAGGGAGACAAGAGTCTGACTGTAGAACAGTGCAAATGGTGACGCACCCATAATCAAAACAAAAACAAACACTTTGGAAAAAAAAAAGACAGTCCCTTGGTGGCGTGCAGTTATTGCTCCTTATC
>52_129
ACTGTAGAACAGTGCAAATGGTGACGCACCCATAATCAAAACAAAAACAAACACTTTGGAAAAAAAAAAGACAGTCCCTTGGTGGCGTGCAGTTATTGCTCCTTATCGCCTCTGTGCAGCATATAATGTGACCTCAGGTTATTCTGACAA
>52_130
AGCATATAATGTGACCTCAGGTTATTCTGACAATTGGCATACGCCATGCCGAGCCCTGCTCCCGAGCCAAGTGAAATTGGCCATGTGTGCCGTTTGAAGAACAGAACAGAAAACACAATGCCTAACCCCAGACCGGTGCCTAATTTAATG
>52_131
AGGAAGGATGTCAACAGGGAGACAAGAGTCTGACTGTAGAACAGTGCAAATGGTGACGCACCCATAATCAAAACAAAAACAAACACTTTGGAAAAAAAAAAAGACAGTCCCTTGGTGGCGTGCAGTTATTGCTCCTTATCGCCTCTGTGC
>52_132
ATACAGTCATACAAGGAAGGATGTCAACAGGGAGACAAGAGTCTGACTGTAGAACAGTGCAAATGGTGACGCACCCATAATCAAAACAAAAACAAACACTTTGGAAAAAAAAAAGACAGTCCCTTGGTGGCGTGCAGTTATTGCTCCTTA
>52_133
ATTTTATTAAATAAACACAGACCGTCCTTATAGGGCATATACAAATCATACAGTCATACAAGGAAGGATGTCAACAGGGAGACAAGAGTCTGACTGTAGAACAGTGCAAATGGTGACGCACCCATAATCAAAACAAAAACAAACACTTTG
>52_134
CAAGAGTCTGACTGTAGAACAGTGCAAATGGTGACGCACCCATAATCAAAACAAAAACAAACACTTTGGAAAAAAAAAAGACAGTCCCTTGGTGGCGTGCAGTTATTGCTCCTTATCGCCTCTGTGCAGCATATAATGTGACCTCAGGTT
>52_135
CAATGCCTAACCCCAGACCGGTGCCTAATTTAATGGCACCGTCTGCTAAGCATCGGTCCCACTTTTTCCCCAGCTCCTTCTCAGACATACTGAACATTAGCTTGTGACAGGCTAGAAGTCCCCATGTACTCTGCGTTGATACCACTGCTT
>52_136
CCCATAATCAAAACAAAAACAAACACTTTGGAAAAAAAAAAGACAGTCCCTTGGTGGCGTGCAGTTATTGCTCCTTATCGCCTCTGTGCAGCATATAATGTGACCTCAGGTTATTCTGACAATTGGCATACGCCATGCCGAGCCCTGCTC
>52_137
CTGACTGTAGAACAGTGCAAATGGTGACGCACCCATAATCAAAACAAAAACAAACACTTTGGAAAAAAAAAAGACAGTCCCTTGGTGGCGTGCAGTTATTGCTCCTTATCGCCTCTGTGCAGCATATAATGTGACCTCAGGTTATTCTGA
>52_138
GAACAGTGCAAATGGTGACGCACCCATAATCAAAACAAAAACAAACACTTTGGAAAAAAAAAAAGACAGTCCCTTGGTGGCGTGCAGTTATTGCTCCTTATCGCCTCTGTGCAGCATATAATGTGACCTCAGGTTATTCTGACAATTGGC
>52_139
GTGCAAATGGTGACGCACCCATAATCAAAACAAAAACAAACACTTTGGAAAAAAAAAAGACAGTCCCTTGGTGGCGTGCAGTTATTGCTCCTTATCGCCTCTGTGCAGCATATAATGTGACCTCAGGTTATTCTGACAATTGGCATACGC
>52_140
TATCGCCTCTGTGCAGCATATAATGTGACCTCAGGTTATTCTGACAATTGGCATACGCCATGCCGAGCCCTGCTCCCGAGCCAAGTGAAATTGGCCATGTGTGCCGTTTGAAGAACAGAACAGAAAACACAATGCCTAACCCCAGACCGG
>52_141
TCAACAGGGAGACAAGAGTCTGACTGTAGAACAGTGCAAATGGTGACGCACCCATAATCAAAACAAAAACAAACACTTTGGAAAAAAAAAAAGACAGTCCCTTGGTGGCGTGCAGTTATTGCTCCTTATCGCCTCTGTGCAGCATATAAT
>52_142
TGTCAACAGGGAGACAAGAGTCTGACTGTAGAACAGTGCAAATGGTGACGCACCCATAATCAAAACAAAAACAAACACTTTGGAAAAAAAAAAGACAGTCCCTTGGTGGCGTGCAGTTATTGCTCCTTATCGCCTCTGTGCAGCATATAA
>51_143
ATTGCTCCTTATCGCCTCTGTGCAGCATATAATGTGACCTCAGGTTATTCTGACAATTGGCATACGCCATGCCGAGCCCTGCTCCCGAGCCAAGTGAAATTGGCCATGTGTGCCGTTTGAAGAACAGAACAGAAAACACAATGCCTAACC
>51_144
TCAACAGGGAGACAAGAGTCTGACTGTAGAACAGTGCAAATGGTGACGCACCCATAATCAAAACAAAAACAAACACTTTGGAAAAAAAAAAGACAGTCCCTTGGTGGCGTGCAGTTATTGCTCCTTATCGCCTCTGTGCAGCATATAATG
>48_145
AAAAACAAACACTTTGGAAAAAAAAAAGACAGTCCCTTGGTGGCGTGCAGTTATTGCTCCTTATCGCCTCTGTGCAGCATATAATGTGACCTCAGGTTATTCTGACAATTGGCATACGCCATGCCGAGCCCTGCTCCCGAGCCAAGTGAA
>48_146
AACAAAAACAAACACTTTGGAAAAAAAAAAAGACAGTCCCTTGGTGGCGTGCAGTTATTGCTCCTTATCGCCTCTGTGCAGCATATAATGTGACCTCAGGTTATTCTGACAATTGGCATACGCCATGCCAAGCCCTGCTCCCGAGCCAAG
>48_147
ACGCACCCATAATCAAAACAAAAACAAACACTTTGGAAAAAAAAAAAGACAGTCCCTTGGTGGCGTGCAGTTATTGCTCCTTATCGCCTCTGTGCAGCATATAATGTGACCTCAGGTTATTCTGACAATTGGCATACGCCATGCCAAGCC
>48_148
AGACCGGTGCCTAATTTAATGGCACCGTCTGCTAAGCATCGGTCCCACTTTTTCCCCAGCTCCTTCTCAGACATACTGAACATTAGCTTGTGACAGGCTAGAAGTAGCAAATGCACCTCTCCCATGTACTCTGCGTTGATACCACTGCTT
>48_149
AGTGCAAATGGTGACGCACCCATAATCAAAACAAAAACAAACACTTTGGAAAAAAAAAAGACAGTCCCTTGGTGGCGTGCAGTTATTGCTCCTTATCGCCTCTGTGCAGCATATAATGTGACCTCAGGTTATTCTGACAATTGGCATACG
>48_150
AGTTATTGCTCCTTATCGCCTCTGTGCAGCATATAATGTGACCTCAGGTTATTCTGACAATTGGCATACGCCATGCCGAGCCCTGCTCCCGAGCCAAGTGAAATTGGCCATGTGTGCCGTTTGAAGAACAGAACAGAAAACACAATGCCT
>48_151
ATGGTGACGCACCCATAATCAAAACAAAAACAAACACTTTGGAAAAAAAAAAAGACAGTCCCTTGGTGGCGTGCAGTTATTGCTCCTTATCGCCTCTGTGCAGCATATAATGTGACCTCAGGTTATTCTGACAATTGGCATACGCCATGC
>48_152
CAAGGAAGGATGTCAACAGGGAGACAAGAGTCTGACTGTAGAACAGTGCAAATGGTGACGCACCCATAATCAAAACAAAAACAAACACTTTGGAAAAAAAAAAGACAGTCCCTTGGTGGCGTGCAGTTATTGCTCCTTATCGCCTCTGTG
>48_153
GACAGTCCCTTGGTGGCGTGCAGTTATTGCTCCTTATCGCCTCTGTGCAGCATATAATGTGACCTCAGGTTATTCTGACAATTGGCATACGCCATGCCAAGCCCTGCTCCCGAGCCAAGTGAAATTGGCCATGTGTGCCGTTTGAAGAAC
>48_154
TGGTGACGCACCCATAATCAAAACAAAAACAAACACTTTGGAAAAAAAAAAAGACAGTCCCTTGGTGGCGTGCAGTTATTGCTCCTTATCGCCTCTGTGCAGCATATAATGTGACCTCAGGTTATTCTGACAATTGGCATACGCCATGCC
>44_155
AAATCATACAGTCATACAAGGAAGGATGTCAACAGGGAGACAAGAGTCTGACTGTAGAACAGTGCAAATGGTGACGCACCCATAATCAAAACAAAAACAAACACTTTGGAAAAAAAAAAAGACAGTCCCTTGGTGGCGTGCAGTTATTGC
>44_156
AAATCATACAGTCATACAAGGAAGGATGTCAACAGGGAGACAAGAGTCTGACTGTAGAACAGTGCAAATGGTGACGCACCCATAATCAAAACAAAAACAAACACTTTGGAAAAAAAAAAGACAGTCCCTTGGTGGCGTGCAGTTATTGCT
>44_157
AACAAAAACAAACACTTTGGAAAAAAAAAAGACAGTCCCTTGGTGGCGTGCAGTTATTGCTCCTTATCGCCTCTGTGCAGCATATAATGTGACCTCAGGTTATTCTGACAATTGGCATACGCCATGCCGAGCCCTGCTCCCGAGCCAAGT
>44_158
AACAAACACTTTGGAAAAAAAAAAAGACAGTCCCTTGGTGGCGTGCAGTTATTGCTCCTTATCGCCTCTGTGCAGCATATAATGTGACCTCAGGTTATTCTGACAATTGGCATACGCCATGCCAAGCCCTGCTCCCGAGCCAAGTGAAAT
>44_159
AGGATGTCAACAGGGAGACAAGAGTCTGACTGTAGAACAGTGCAAATGGTGACGCACCCATAATCAAAACAAAAACAAACACTTTGGAAAAAAAAAAGACAGTCCCTTGGTGGCGTGCAGTTATTGCTCCTTATCGCCTCTGTGCAGCAT
>44_160
ATACAAGGAAGGATGTCAACAGGGAGACAAGAGTCTGACTGTAGAACAGTGCAAATGGTGACGCACCCATAATCAAAACAAAAACAAACACTTTGGAAAAAAAAAAGACAGTCCCTTGGTGGCGTGCAGTTATTGCTCCTTATCGCCTCT
>44_161
GCAGTTATTGCTCCTTATCGCCTCTGTGCAGCATATAATGTGACCTCAGGTTATTCTGACAATTGGCATACGCCATGCCGAGCCCTGCTCCCGAGCCAAGTGAAATTGGCCATGTGTGCCGTTTGAAGAACAGAACAGAAAACACAATGC
>44_162
GGAAAAAAAAAAGACAGTCCCTTGGTGGCGTGCAGTTATTGCTCCTTATCGCCTCTGTGCAGCATATAATGTGACCTCAGGTTATTCTGACAATTGGCATACGCCATGCCGAGCCCTGCTCCCGAGCCAAGTGAAATTGGCCATGTGTGC
>44_163
GGTGACGCACCCATAATCAAAACAAAAACAAACACTTTGGAAAAAAAAAAGACAGTCCCTTGGTGGCGTGCAGTTATTGCTCCTTATCGCCTCTGTGCAGCATATAATGTGACCTCAGGTTATTCTGACAATTGGCATACGCCATGCCGA
>40_164
AAAAAAAAAGACAGTCCCTTGGTGGCGTGCAGTTATTGCTCCTTATCGCCTCTGTGCAGCATATAATGTGACCTCAGGTTATTCTGACAATTGGCATACGCCATGCCGAGCCCTGCTCCCGAGCCAAGTGAAATTGGCCATGTGTGCCGT
>40_165
AAATAAACACAGACCGTCCTTATAGGGCATATACAAATCATACAGTCATACAAGGAAGGATGTCAACAGGGAGACAAGAGTCTGACTGTAGAACAGTGCAAATGGTGACGCACCCATAATCAAAACAAAAACAAACACTTTGGAAAAAAA
>40_166
ACACTTTGGAAAAAAAAAAAAGACAGTCCCTTGGTGGCGTGCAGTTATTGCTCCTTATCGCCTCTGTGCAGCATATAATGTGACCTCAGGTTATTCTGACAATTGGCATACGCCATGCCAAGCCCTGCTCCCGAGCCAAGTGAAATTGGC
>40_167
ATACAAATCATACAGTCATACAAGGAAGGATGTCAACAGGGAGACAAGAGTCTGACTGTAGAACAGTGCAAATGGTGACGCACCCATAATCAAAACAAAAACAAACACTTTGGAAAAAAAAAAGACAGTCCCTTGGTGGCGTGCAGTTAT
>40_168
ATCAAAACAAAAACAAACACTTTGGAAAAAAAAAAAGACAGTCCCTTGGTGGCGTGCAGTTATTGCTCCTTATCGCCTCTGTGCAGCATATAATGTGACCTCAGGTTATTCTGACAATTGGCATACGCCATGCCGAGCCCTGCTCCCGAG
>40_169
CAAAAACAAACACTTTGGAAAAAAAAAAGACAGTCCCTTGGTGGCGTGCAGTTATTGCTCCTTATCGCCTCTGTGCAGCATATAATGTGACCTCAGGTTATTCTGACAATTGGCATACGCCATGCCGAGCCCTGCTCCCGAGCCAAGTGA
>40_170
CACTTTGGAAAAAAAAAAGACAGTCCCTTGGTGGCGTGCAGTTATTGCTCCTTATCGCCTCTGTGCAGCATATAATGTGACCTCAGGTTATTCTGACAATTGGCATACGCCATGCCGAGCCCTGCTCCCGAGCCAAGTGAAATTGGCCAT
>40_171
GACGCACCCATAATCAAAACAAAAACAAACACTTTGGAAAAAAAAAAAGACAGTCCCTTGGTGGCGTGCAGTTATTGCTCCTTATCGCCTCTGTGCAGCATATAATGTGACCTCAGGTTATTCTGACAATTGGCATACGCCATGCCGAGC
>40_172
GGATGTCAACAGGGAGACAAGAGTCTGACTGTAGAACAGTGCAAATGGTGACGCACCCATAATCAAAACAAAAACAAACACTTTGGAAAAAAAAAAGACAGTCCCTTGGTGGCGTGCAGTTATTGCTCCTTATCGCCTCTGTGCAGCATA
>40_173
GTCCCTTGGTGGCGTGCAGTTATTGCTCCTTATCGCCTCTGTGCAGCATATAATGTGACCTCAGGTTATTCTGACAATTGGCATACGCCATGCCAAGCCCTGCTCCCGAGCCAAGTGAAATTGGCCATGTGTGCCGTTTGAAGAACAGAA
>40_174
GTGCAGCATATAATGTGACCTCAGGTTATTCTGACAATTGGCATACGCCATGCCGAGCCCTGCTCCCGAGCCAAGTGAAATTGGCCATGTGTGCCGTTTGAAGAACAGAACAGAAAACACAATGCCTAACCCCAGACCGGTGCCTAATTT
>40_175
TAGGGCATATACAAATCATACAGTCATACAAGGAAGGATGTCAACAGGGAGACAAGAGTCTGACTGTAGAACAGTGCAAATGGTGACGCACCCATAATCAAAACAAAAACAAACACTTTGGAAAAAAAAAAAGACAGTCCCTTGGTGGCG
>40_176
TCATACAAGGAAGGATGTCAACAGGGAGACAAGAGTCTGACTGTAGAACAGTGCAAATGGTGACGCACCCATAATCAAAACAAAAACAAACACTTTGGAAAAAAAAAAAGACAGTCCCTTGGTGGCGTGCAGTTATTGCTCCTTATCGCC
>40_177
TCATACAAGGAAGGATGTCAACAGGGAGACAAGAGTCTGACTGTAGAACAGTGCAAATGGTGACGCACCCATAATCAAAACAAAAACAAACACTTTGGAAAAAAAAAAGACAGTCCCTTGGTGGCGTGCAGTTATTGCTCCTTATCGCCT
>40_178
TTTTTTTTTAATAATTATTTTATTAAATAAACACAGACCGTCCTTATAGGGCATATACAAATCATACAGTCATACAAGGAAGGATGTCAACAGGGAGACAAGAGTCTGACTGTAGAACAGTGCAAATGGTGACGCACCCATAATCAAAAC
>36_179
ACAAGGAAGGATGTCAACAGGGAGACAAGAGTCTGACTGTAGAACAGTGCAAATGGTGACGCACCCATAATCAAAACAAAAACAAACACTTTGGAAAAAAAAAAGACAGTCCCTTGGTGGCGTGCAGTTATTGCTCCTTATCGCCTCTGT
>36_180
ACAATTGGCATACGCCATGCCGAGCCCTGCTCCCGAGCCAAGTGAAATTGGCCATGTGTGCCGTTTGAAGAACAGAACAGAAAACACAATGCCTAACCCCAGACCGGTGCCTAATTTAATGGCACCGTCTGCTAAGCATCGGTCCCACTT
>36_181
ACAGTCCCTTGGTGGCGTGCAGTTATTGCTCCTTATCGCCTCTGTGCAGCATATAATGTGACCTCAGGTTATTCTGACAATTGGCATACGCCATGCCGAGCCCTGCTCCCGAGCCAAGTGAAATTGGCCATGTGTGCCGTTTGAAGAACA
>36_182
ACAGTGCAAATGGTGACGCACCCATAATCAAAACAAAAACAAACACTTTGGAAAAAAAAAAAAGACAGTCCCTTGGTGGCGTGCAGTTATTGCTCCTTATCGCCTCTGTGCAGCATATAATGTGACCTCAGGTTATTCTGACAATTGGCA
>36_183
ATACAAGGAAGGATGTCAACAGGGAGACAAGAGTCTGACTGTAGAACAGTGCAAATGGTGACGCACCCATAATCAAAACAAAAACAAACACTTTGGAAAAAAAAAAAGACAGTCCCTTGGTGGCGTGCAGTTATTGCTCCTTATCGCCTC
>36_184
CTCCTTATCGCCTCTGTGCAGCATATAATGTGACCTCAGGTTATTCTGACAATTGGCATACGCCATGCCGAGCCCTGCTCCCGAGCCAAGTGAAATTGGCCATGTGTGCCGTTTGAAGAACAGAACAGAAAACACAATGCCTAACCCCAG
>36_185
GAGACAAGAGTCTGACTGTAGAACAGTGCAAATGGTGACGCACCCATAATCAAAACAAAAACAAACACTTTGGAAAAAAAAAAGACAGTCCCTTGGTGGCGTGCAGTTATTGCTCCTTATCGCCTCTGTGCAGCATATAATGTGACCTCA
>36_186
GCAAATGGTGACGCACCCATAATCAAAACAAAAACAAACACTTTGGAAAAAAAAAAGACAGTCCCTTGGTGGCGTGCAGTTATTGCTCCTTATCGCCTCTGTGCAGCATATAATGTGACCTCAGGTTATTCTGACAATTGGCATACGCCA
>36_187
TATAGGGCATATACAAATCATACAGTCATACAAGGAAGGATGTCAACAGGGAGACAAGAGTCTGACTGTAGAACAGTGCAAATGGTGACGCACCCATAATCAAAACAAAAACAAACACTTTGGAAAAAAAAAAGACAGTCCCTTGGTGGC
>36_188
TCAGGTTATTCTGACAATTGGCATACGCCATGCCGAGCCCTGCTCCCGAGCCAAGTGAAATTGGCCATGTGTGCCGTTTGAAGAACAGAACAGAAAACACAATGCCTAACCCCAGACCGGTGCCTAATTTAATGGCACCGTCTGCTAAGC
>36_189
TGCTCCTTATCGCCTCTGTGCAGCATATAATGTGACCTCAGGTTATTCTGACAATTGGCATACGCCATGCCGAGCCCTGCTCCCGAGCCAAGTGAAATTGGCCATGTGTGCCGTTTGAAGAACAGAACAGAAAACACAATGCCTAACCCC
>36_190
TGGAAAAAAAAAAGACAGTCCCTTGGTGGCGTGCAGTTATTGCTCCTTATCGCCTCTGTGCAGCATATAATGTGACCTCAGGTTATTCTGACAATTGGCATACGCCATGCCGAGCCCTGCTCCCGAGCCAAGTGAAATTGGCCATGTGTG
>36_191
TGGTGACGCACCCATAATCAAAACAAAAACAAACACTTTGGAAAAAAAAAAAAGACAGTCCCTTGGTGGCGTGCAGTTATTGCTCCTTATCGCCTCTGTGCAGCATATAATGTGACCTCAGGTTATTCTGACAATTGGCATACGCCATGC
>36_192
TTATTAAATAAACACAGACCGTCCTTATAGGGCATATACAAATCATACAGTCATACAAGGAAGGATGTCAACAGGGAGACAAGAGTCTGACTGTAGAACAGTGCAAATGGTGACGCACCCATAATCAAAACAAAAACAAACACTTTGGAA
>32_193
AAACAAACACTTTGGAAAAAAAAAAAGACAGTCCCTTGGTGGCGTGCAGTTATTGCTCCTTATCGCCTCTGTGCAGCATATAATGTGACCTCAGGTTATTCTGACAATTGGCATACGCCATGCCGAGCCCTGCTCCCGAGCCAAGTGAAA
>32_194
AAACACTTTGGAAAAAAAAAGACAGTCCCTTGGTGGCGTGCAGTTATTGCTCCTTATCGCCTCTGTGCAGCATATAATGTGACCTCAGGTTATTCTGACAATTGGCATACGCCATGCCGAGCCCTGCTCCCGAGCCAAGTGAAATTGGCC
>32_195
ACAAATCATACAGTCATACAAGGAAGGATGTCAACAGGGAGACAAGAGTCTGACTGTAGAACAGTGCAAATGGTGACGCACCCATAATCAAAACAAAAACAAACACTTTGGAAAAAAAAAAAGACAGTCCCTTGGTGGCGTGCAGTTATT
>32_196
ACAATGCCTAACCCCAGACCGGTGCCTAATTTAATGGCACCGTCTGCTAAGCATCGGTCCCACTTTTTCCCCAGCTCCTTCTCAGACATACTGAACATTAGCTTGTGACAGGCTAGAAGTCCCATGTACTCTGCGTTGATACCACTGCTT
>32_197
AGAACAGTGCAAATGGTGACGCACCCATAATCAAAACAAAAACAAACACTTTGGAAAAAAAAAAAGACAGTCCCTTGGTGGCGTGCAGTTATTGCTCCTTATCGCCTCTGTGCAGCATATAATGTGACCTCAGGTTATTCTGACAATTGG
>32_198
AGAGACTGCATGAGAGTCGACACACATACGGCAGCTTCCAGTGAAAATCCCCTCAATGAACTGTTTTGTTTGACTGCTTAAACACGGGTTTAGATGTATTGATTGAATGATAATTTTGGTTATTGTAGATAACTTTTTTTTTATAAAAAT
>32_199
AGTCCCTTGGTGGCGTGCAGTTATTGCTCCTTATCGCCTCTGTGCAGCATATAATGTGACCTCAGGTTATTCTGACAATTGGCATACGCCATGCCGAGCCCTGCTCCCGAGCCAAGTGAAATTGGCCATGTGTGCCGTTTGAAGAACAGA
>32_200
ATCATACAGTCATACAAGGAAGGATGTCAACAGGGAGACAAGAGTCTGACTGTAGAACAGTGCAAATGGTGACGCACCCATAATCAAAACAAAAACAAACACTTTGGAAAAAAAAAAAGACAGTCCCTTGGTGGCGTGCAGTTATTGCTC
>32_201
ATTCTGACAATTGGCATACGCCATGCCGAGCCCTGCTCCCGAGCCAAGTGAAATTGGCCATGTGTGCCGTTTGAAGAACAGAACAGAAAACACAATGCCTAACCCCAGACCGGTGCCTAATTTAATGGCACCGTCTGCTAAGCATCGGTC
>32_202
CACCCATAATCAAAACAAAAACAAACACTTTGGAAAAAAAAAAAGACAGTCCCTTGGTGGCGTGCAGTTATTGCTCCTTATCGCCTCTGTGCAGCATATAATGTGACCTCAGGTTATTCTGACAATTGGCATACGCCATGCCAAGCCCTG
>32_203
CATACAGTCATACAAGGAAGGATGTCAACAGGGAGACAAGAGTCTGACTGTAGAACAGTGCAAATGGTGACGCACCCATAATCAAAACAAAAACAAACACTTTGGAAAAAAAAAAGACAGTCCCTTGGTGGCGTGCAGTTATTGCTCCTT
>32_204
CATATACAAATCATACAGTCATACAAGGAAGGATGTCAACAGGGAGACAAGAGTCTGACTGTAGAACAGTGCAAATGGTGACGCACCCATAATCAAAACAAAAACAAACACTTTGGAAAAAAAAAAGACAGTCCCTTGGTGGCGTGCAGT
>32_205
CCCTTGGTGGCGTGCAGTTATTGCTCCTTATCGCCTCTGTGCAGCATATAATGTGACCTCAGGTTATTCTGACAATTGGCATACGCCATGCCGAGCCCTGCTCCCGAGCCAAGTGAAATTGGCCATGTGTGCCGTTTGAAGAACAGAACA
>32_206
CGCACCCATAATCAAAACAAAAACAAACACTTTGGAAAAAAAAAAAGACAGTCCCTTGGTGGCGTGCAGTTATTGCTCCTTATCGCCTCTGTGCAGCATATAATGTGACCTCAGGTTATTCTGACAATTGGCATACGCCATGCCGAGCCC
>32_207
CGCACCCATAATCAAAACAAAAACAAACACTTTGGAAAAAAAAAAGACAGTCCCTTGGTGGCGTGCAGTTATTGCTCCTTATCGCCTCTGTGCAGCATATAATGTGACCTCAGGTTATTCTGACAATTGGCATACGCCATGCCGAGCCCT
>32_208
CGCCTCTGTGCAGCATATAATGTGACCTCAGGTTATTCTGACAATTGGCATACGCCATGCCAAGCCCTGCTCCCGAGCCAAGTGAAATTGGCCATGTGTGCCGTTTGAAGAACAGAACAGAAAACACAATGCCTAACCCCAGACCGGTGC
>32_209
GAGTCTGACTGTAGAACAGTGCAAATGGTGACGCACCCATAATCAAAACAAAAACAAACACTTTGGAAAAAAAAAAAGACAGTCCCTTGGTGGCGTGCAGTTATTGCTCCTTATCGCCTCTGTGCAGCATATAATGTGACCTCAGGTTAT
>32_210
GGAAGGATGTCAACAGGGAGACAAGAGTCTGACTGTAGAACAGTGCAAATGGTGACGCACCCATAATCAAAACAAAAACAAACACTTTGGAAAAAAAAAAAGACAGTCCCTTGGTGGCGTGCAGTTATTGCTCCTTATCGCCTCTGTGCA
>32_211
GGGAGACAAGAGTCTGACTGTAGAACAGTGCAAATGGTGACGCACCCATAATCAAAACAAAAACAAACACTTTGGAAAAAAAAAAGACAGTCCCTTGGTGGCGTGCAGTTATTGCTCCTTATCGCCTCTGTGCAGCATATAATGTGACCT
>32_212
TAATCAAAACAAAAACAAACACTTTGGAAAAAAAAAAGACAGTCCCTTGGTGGCGTGCAGTTATTGCTCCTTATCGCCTCTGTGCAGCATATAATGTGACCTCAGGTTATTCTGACAATTGGCATACGCCATGCCGAGCCCTGCTCCCGA
>32_213
TAATGTGACCTCAGGTTATTCTGACAATTGGCATACGCCATGCCGAGCCCTGCTCCCGAGCCAAGTGAAATTGGCCATGTGTGCCGTTTGAAGAACAGAACAGAAAACACAATGCCTAACCCCAGACCGGTGCCTAATTTAATGGCACCG
>32_214
TATAATGTGACCTCAGGTTATTCTGACAATTGGCATACGCCATGCCGAGCCCTGCTCCCGAGCCAAGTGAAATTGGCCATGTGTGCCGTTTGAAGAACAGAACAGAAAACACAATGCCTAACCCCAGACCGGTGCCTAATTTAATGGCAC
>32_215
TATTTTATTAAATAAACACAGACCATCTTTATAGGGCATATACAAATCATACAGTCATACAAGGAAGGATGTCAACAGGGAGACAAGAGTCTGACTGTAGAACAGTGCAAATGGTGACGCACCCATAATCAAAACAAAAACAAACACTTT
>32_216
TGACGCACCCATAATCAAAACAAAAACAAACACTTTGGAAAAAAAAAAAGACAGTCCCTTGGTGGCGTGCAGTTATTGCTCCTTATCGCCTCTGTGCAGCATATAATGTGACCTCAGGTTATTCTGACAATTGGCATACGCCATGCCGAG
>32_217
TTCTGACAATTGGCATACGCCATGCCGAGCCCTGCTCCCGAGCCAAGTGAAATTGGCCATGTGTGCCGTTTGAAGAACAGAACAGAAAACACAATGCCTAACCCCAGACCGGTGCCTAATTTAATGGCACCGTCTGCTAAGCATCGGTCC
>32_218
TTTTATTAAATAAACACAGACCATCTTTATAGGGCATATACAAATCATACAGTCATACAAGGAAGGATGTCAACAGGGAGACAAGAGTCTGACTGTAGAACAGTGCAAATGGTGACGCACCCATAATCAAAACAAAAACAAACACTTTGG
>28_219
AAAAACAAACACTTTGGAAAAAAAAAGACAGTCCCTTGGTGGCGTGCAGTTATTGCTCCTTATCGCCTCTGTGCAGCATATAATGTGACCTCAGGTTATTCTGACAATTGGCATACGCCATGCCGAGCCCTGCTCCCGAGCCAAGTGAAA
>28_220
AAACAAACACTTTGGAAAAAAAAAAAGACAGTCCCTTGGTGGCGTGCAGTTATTGCTCCTTATCGCCTCTGTGCAGCATATAATGTGACCTCAGGTTATTCTGACAATTGGCATACGCCATGCCAAGCCCTGCTCCCGAGCCAAGTGAAA
>28_221
AACACTTTGGAAAAAAAAAAGACAGTCCCTTGGTGGCGTGCAGTTATTGCTCCTTATCGCCTCTGTGCAGCATATAATGTGACCTCAGGTTATTCTGACAATTGGCATACGCCATGCCAAGCCCTGCTCCCGAGCCAAGTGAAATTGGCC
>28_222
AAGGAAGGATGTCAACAGGGAGACAAGAGTCTGACTGTAGAACAGTGCAAATGGTGACGCACCCATAATCAAAACAAAAACAAACACTTTGGAAAAAAAAAAAGACAGTCCCTTGGTGGCGTGCAGTTATTGCTCCTTATCGCCTCTGTG
>28_223
ACAGTGCAAATGGTGACGCACCCATAATCAAAACAAAAACAAACACTTTGGAAAAAAAAAAAGACAGTCCCTTGGTGGCGTGCAGTTATTGCTCCTTATCGCCTCTGTGCAGCATATAATGTGACCTCAGGTTATTCTGACAATTGGCAT
>28_224
ACTGTAGAACAGTGCAAATGGTGACGCACCCATAATCAAAACAAAAACAAACACTTTGGAAAAAAAAAAAAGACAGTCCCTTGGTGGCGTGCAGTTATTGCTCCTTATCGCCTCTGTGCAGCATATAATGTGACCTCAGGTTATTCTGAC
>28_225
AGGAAGGATGTCAACAGGGAGACAAGAGTCTGACTGTAGAACAGTGCAAATGGTGACGCACCCATAATCAAAACAAAAACAAACACTTTGGAAAAAAAAAAAAGACAGTCCCTTGGTGGCGTGCAGTTATTGCTCCTTATCGCCTCTGTG
>28_226
ATAATCAAAACAAAAACAAACACTTTGGAAAAAAAAAAAGACAGTCCCTTGGTGGCGTGCAGTTATTGCTCCTTATCGCCTCTGTGCAGCATATAATGTGACCTCAGGTTATTCTGACAATTGGCATACGCCATGCCGAGCCCTGCTCCC
>28_227
ATAATTATTTTATTAAATAAACACAGACCATCTTTATAGGGCATATACAAATCATACAGTCATACAAGGAAGGATGTCAACAGGGAGACAAGAGTCTGACTGTAGAACAGTGCAAATGGTGACGCACCCATAATCAAAACAAAAACAAAC
>28_228
ATATACAAATCATACAGTCATACAAGGAAGGATGTCAACAGGGAGACAAGAGTCTGACTGTAGAACAGTGCAAATGGTGACGCACCCATAATCAAAACAAAAACAAACACTTTGGAAAAAAAAAAGACAGTCCCTTGGTGGCGTGCAGTT
>28_229
ATGTCAACAGGGAGACAAGAGTCTGACTGTAGAACAGTGCAAATGGTGACGCACCCATAATCAAAACAAAAACAAACACTTTGGAAAAAAAAAAAGACAGTCCCTTGGTGGCGTGCAGTTATTGCTCCTTATCGCCTCTGTGCAGCATAT
>28_230
ATGTCAACAGGGAGACAAGAGTCTGACTGTAGAACAGTGCAAATGGTGACGCACCCATAATCAAAACAAAAACAAACACTTTGGAAAAAAAAAAGACAGTCCCTTGGTGGCGTGCAGTTATTGCTCCTTATCGCCTCTGTGCAGCATATA
>28_231
ATTTTATTAAATAAACACAGACCATCTTTATAGGGCATATACAAATCATACAGTCATACAAGGAAGGATGTCAACAGGGAGACAAGAGTCTGACTGTAGAACAGTGCAAATGGTGACGCACCCATAATCAAAACAAAAACAAACACTTTG
>28_232
CAAATCATACAGTCATACAAGGAAGGATGTCAACAGGGAGACAAGAGTCTGACTGTAGAACAGTGCAAATGGTGACGCACCCATAATCAAAACAAAAACAAACACTTTGGAAAAAAAAAAAGACAGTCCCTTGGTGGCGTGCAGTTATTG
>28_233
CATATACAAATCATACAGTCATACAAGGAAGGATGTCAACAGGGAGACAAGAGTCTGACTGTAGAACAGTGCAAATGGTGACGCACCCATAATCAAAACAAAAACAAACACTTTGGAAAAAAAAAAAGACAGTCCCTTGGTGGCGTGCAG
>28_234
GACCGGTGCCTAATTTAATGGCACCGTCTGCTAAGCATCGGTCCCACTTTTTCCCCAGCTCCTTCTCAGACATACTGAACATTAGCTTGTGACAGGCTAGAAGTAGCAAATGCACCTCTCCCCATGTACTCTGCGTTGATACCACTGCTT
>28_235
GCCTCTGTGCAGCATATAATGTGACCTCAGGTTATTCTGACAATTGGCATACGCCATGCCAAGCCCTGCTCCCGAGCCAAGTGAAATTGGCCATGTGTGCCGTTTGAAGAACAGAACAGAAAACACAATGCCTAACCCCAGACCGGTGCC
>28_236
GCGTGCAGTTATTGCTCCTTATCGCCTCTGTGCAGCATATAATGTGACCTCAGGTTATTCTGACAATTGGCATACGCCATGCCAAGCCCTGCTCCCGAGCCAAGTGAAATTGGCCATGTGTGCCGTTTGAAGAACAGAACAGAAAACACA
>28_237
GGAGACAAGAGTCTGACTGTAGAACAGTGCAAATGGTGACGCACCCATAATCAAAACAAAAACAAACACTTTGGAAAAAAAAAAGACAGTCCCTTGGTGGCGTGCAGTTATTGCTCCTTATCGCCTCTGTGCAGCATATAATGTGACCTC
>28_238
GGATGTCAACAGGGAGACAAGAGTCTGACTGTAGAACAGTGCAAATGGTGACGCACCCATAATCAAAACAAAAACAAACACTTTGGAAAAAAAAAAAGACAGTCCCTTGGTGGCGTGCAGTTATTGCTCCTTATCGCCTCTGTGCAGCAT
>28_239
GGGCATATACAAATCATACAGTCATACAAGGAAGGATGTCAACAGGGAGACAAGAGTCTGACTGTAGAACAGTGCAAATGGTGACGCACCCATAATCAAAACAAAAACAAACACTTTGGAAAAAAAAAAAGACAGTCCCTTGGTGGCGTG
>28_240
GGGCATATACAAATCATACAGTCATACAAGGAAGGATGTCAACAGGGAGACAAGAGTCTGACTGTAGAACAGTGCAAATGGTGACGCACCCATAATCAAAACAAAAACAAACACTTTGGAAAAAAAAAAGACAGTCCCTTGGTGGCGTGC
>28_241
GTCCTTATAGGGCATATACAAATCATACAGTCATACAAGGAAGGATGTCAACAGGGAGACAAGAGTCTGACTGTAGAACAGTGCAAATGGTGACGCACCCATAATCAAAACAAAAACAAACACTTTGGAAAAAAAAAAGACAGTCCCTTG
>28_242
TATACAAATCATACAGTCATACAAGGAAGGATGTCAACAGGGAGACAAGAGTCTGACTGTAGAACAGTGCAAATGGTGACGCACCCATAATCAAAACAAAAACAAACACTTTGGAAAAAAAAAAGACAGTCCCTTGGTGGCGTGCAGTTA
>28_243
TATTGCTCCTTATCGCCTCTGTGCAGCATATAATGTGACCTCAGGTTATTCTGACAATTGGCATACGCCATGCCAAGCCCTGCTCCCGAGCCAAGTGAAATTGGCCATGTGTGCCGTTTGAAGAACAGAACAGAAAACACAATGCCTAAC
>28_244
TCATACAGTCATACAAGGAAGGATGTCAACAGGGAGACAAGAGTCTGACTGTAGAACAGTGCAAATGGTGACGCACCCATAATCAAAACAAAAACAAACACTTTGGAAAAAAAAAAAGACAGTCCCTTGGTGGCGTGCAGTTATTGCTCC
>28_245
TCTGACTGTAGAACAGTGCAAATGGTGACGCACCCATAATCAAAACAAAAACAAACACTTTGGAAAAAAAAAAAAGACAGTCCCTTGGTGGCGTGCAGTTATTGCTCCTTATCGCCTCTGTGCAGCATATAATGTGACCTCAGGTTATTC
>28_246
TGACAATTGGCATACGCCATGCCGAGCCCTGCTCCCGAGCCAAGTGAAATTGGCCATGTGTGCCGTTTGAAGAACAGAACAGAAAACACAATGCCTAACCCCAGACCGGTGCCTAATTTAATGGCACCGTCTGCTAAGCATCGGTCCCAC
>28_247
TGACCTCAGGTTATTCTGACAATTGGCATACGCCATGCCGAGCCCTGCTCCCGAGCCAAGTGAAATTGGCCATGTGTGCCGTTTGAAGAACAGAACAGAAAACACAATGCCTAACCCCAGACCGGTGCCTAATTTAATGGCACCGTCTGC
>24_248
AAAAAAAGACAGTCCCTTGGTGGCGTGCAGTTATTGCTCCTTATCGCCTCTGTGCAGCATATAATGTGACCTCAGGTTATTCTGACAATTGGCATACGCCATGCCAAGCCCTGCTCCCGAGCCAAGTGAAATTGGCCATGTGTGCCGTTT
>24_249
AACACAGACCGTCCTTATAGGGCATATACAAATCATACAGTCATACAAGGAAGGATGTCAACAGGGAGACAAGAGTCTGACTGTAGAACAGTGCAAATGGTGACGCACCCATAATCAAAACAAAAACAAACACTTTGGAAAAAAAAAAAG
>24_250
AACAGAACAGAAAACACAATGCCTAACCCCAGACCGGTGCCTAATTTAATGGCACCGTCTGCTAAGCATCGGTCCCACTTTTTCCCCAGCTCCTTCTCAGACATACTGAACATTAGCTTCCCCATGTACTCTGCGTTGATACCACTGCTT
>24_251
AACAGTGCAAATGGTGACGCACCCATAATCAAAACAAAAACAAACACTTTGGAAAAAAAAAAAAGACAGTCCCTTGGTGGCGTGCAGTTATTGCTCCTTATCGCCTCTGTGCAGCATATAATGTGACCTCAGGTTATTCTGACAATTGGC
>24_252
AATCATACAGTCATACAAGGAAGGATGTCAACAGGGAGACAAGAGTCTGACTGTAGAACAGTGCAAATGGTGACGCACCCATAATCAAAACAAAAACAAACACTTTGGAAAAAAAAAAAGACAGTCCCTTGGTGGCGTGCAGTTATTGCT
>24_253
AATTGGCATACGCCATGCCGAGCCCTGCTCCCGAGCCAAGTGAAATTGGCCATGTGTGCCGTTTGAAGAACAGAACAGAAAACACAATGCCTAACCCCAGACCGGTGCCTAATTTAATGGCACCGTCTGCTAAGCATCGGTCCCACTTTT
>24_254
ACAAAAACAAACACTTTGGAAAAAAAAAAAAGACAGTCCCTTGGTGGCGTGCAGTTATTGCTCCTTATCGCCTCTGTGCAGCATATAATGTGACCTCAGGTTATTCTGACAATTGGCATACGCCATGCCAAGCCCTGCTCCCGAGCCAAG
>24_255
ACAATGCCTAACCCCAGACCGGTGCCTAATTTAATGGCACCGTCTGCTAAGCATCGGTCCCACTTTTTCCCCAGCTCCTTCTCAGACATACTGAACATTAGCTTGTGACAGGCTAGAAGTCCCCATGTACTCTGCGTTGATACCACTGCT
>24_256
ACCCATAATCAAAACAAAAACAAACACTTTGGAAAAAAAAAAAAGACAGTCCCTTGGTGGCGTGCAGTTATTGCTCCTTATCGCCTCTGTGCAGCATATAATGTGACCTCAGGTTATTCTGACAATTGGCATACGCCATGCCAAGCCCTG
>24_257
ACTTTGGAAAAAAAAAAGACAGTCCCTTGGTGGCGTGCAGTTATTGCTCCTTATCGCCTCTGTGCAGCATATAATGTGACCTCAGGTTATTCTGACAATTGGCATACGCCATGCCGAGCCCTGCTCCCGAGCCAAGTGAAATTGGCCATG
>24_258
AGTCTGACTGTAGAACAGTGCAAATGGTGACGCACCCATAATCAAAACAAAAACAAACACTTTGGAAAAAAAAAAAGACAGTCCCTTGGTGGCGTGCAGTTATTGCTCCTTATCGCCTCTGTGCAGCATATAATGTGACCTCAGGTTATT
>24_259
ATAATCAAAACAAAAACAAACACTTTGGAAAAAAAAAAAGACAGTCCCTTGGTGGCGTGCAGTTATTGCTCCTTATCGCCTCTGTGCAGCATATAATGTGACCTCAGGTTATTCTGACAATTGGCATACGCCATGCCAAGCCCTGCTCCC
>24_260
CAAACACTTTGGAAAAAAAAAAAGACAGTCCCTTGGTGGCGTGCAGTTATTGCTCCTTATCGCCTCTGTGCAGCATATAATGTGACCTCAGGTTATTCTGACAATTGGCATACGCCATGCCAAGCCCTGCTCCCGAGCCAAGTGAAATTG
>24_261
CAAGAGTCTGACTGTAGAACAGTGCAAATGGTGACGCACCCATAATCAAAACAAAAACAAACACTTTGGAAAAAAAAAAAGACAGTCCCTTGGTGGCGTGCAGTTATTGCTCCTTATCGCCTCTGTGCAGCATATAATGTGACCTCAGGT
>24_262
CAGGTTATTCTGACAATTGGCATACGCCATGCCGAGCCCTGCTCCCGAGCCAAGTGAAATTGGCCATGTGTGCCGTTTGAAGAACAGAACAGAAAACACAATGCCTAACCCCAGACCGGTGCCTAATTTAATGGCACCGTCTGCTAAGCA
>24_263
CAGTCATACAAGGAAGGATGTCAACAGGGAGACAAGAGTCTGACTGTAGAACAGTGCAAATGGTGACGCACCCATAATCAAAACAAAAACAAACACTTTGGAAAAAAAAAAAGACAGTCCCTTGGTGGCGTGCAGTTATTGCTCCTTATC
>24_264
CAGTCCCTTGGTGGCGTGCAGTTATTGCTCCTTATCGCCTCTGTGCAGCATATAATGTGACCTCAGGTTATTCTGACAATTGGCATACGCCATGCCAAGCCCTGCTCCCGAGCCAAGTGAAATTGGCCATGTGTGCCGTTTGAAGAACAG
>24_265
CATATAATGTGACCTCAGGTTATTCTGACAATTGGCATACGCCATGCCGAGCCCTGCTCCCGAGCCAAGTGAAATTGGCCATGTGTGCCGTTTGAAGAACAGAACAGAAAACACAATGCCTAACCCCAGACCGGTGCCTAATTTAATGGC
>24_266
CGTGCAGTTATTGCTCCTTATCGCCTCTGTGCAGCATATAATGTGACCTCAGGTTATTCTGACAATTGGCATACGCCATGCCAAGCCCTGCTCCCGAGCCAAGTGAAATTGGCCATGTGTGCCGTTTGAAGAACAGAACAGAAAACACAA
>24_267
CGTGCAGTTATTGCTCCTTATCGCCTCTGTGCAGCATATAATGTGACCTCAGGTTATTCTGACAATTGGCATACGCCATGCCGAGCCCTGCTCCCGAGCCAAGTGAAATTGGCCATGTGTGCCGTTTGAAGAACAGAACAGAAAACACAA
>24_268
CTGACTGTAGAACAGTGCAAATGGTGACGCACCCATAATCAAAACAAAAACAAACACTTTGGAAAAAAAAAAAGACAGTCCCTTGGTGGCGTGCAGTTATTGCTCCTTATCGCCTCTGTGCAGCATATAATGTGACCTCAGGTTATTCTG
>24_269
CTTATAGGGCATATACAAATCATACAGTCATACAAGGAAGGATGTCAACAGGGAGACAAGAGTCTGACTGTAGAACAGTGCAAATGGTGACGCACCCATAATCAAAACAAAAACAAACACTTTGGAAAAAAAAAAGACAGTCCCTTGGTG
>24_270
CTTATCGCCTCTGTGCAGCATATAATGTGACCTCAGGTTATTCTGACAATTGGCATACGCCATGCCGAGCCCTGCTCCCGAGCCAAGTGAAATTGGCCATGTGTGCCGTTTGAAGAACAGAACAGAAAACACAATGCCTAACCCCAGACC
>24_271
GCATACGCCATGCCGAGCCCTGCTCCCGAGCCAAGTGAAATTGGCCATGTGTGCCGTTTGAAGAACAGAACAGAAAACACAATGCCTAACCCCAGACCGGTGCCTAATTTAATGGCACCGTCTGCTAAGCATCGGTCCCACTTTTTCCCC
>24_272
GGTGGCGTGCAGTTATTGCTCCTTATCGCCTCTGTGCAGCATATAATGTGACCTCAGGTTATTCTGACAATTGGCATACGCCATGCCAAGCCCTGCTCCCGAGCCAAGTGAAATTGGCCATGTGTGCCGTTTGAAGAACAGAACAGAAAA
>24_273
GTAGAACAGTGCAAATGGTGACGCACCCATAATCAAAACAAAAACAAACACTTTGGAAAAAAAAAAAGACAGTCCCTTGGTGGCGTGCAGTTATTGCTCCTTATCGCCTCTGTGCAGCATATAATGTGACCTCAGGTTATTCTGACAATT
>24_274
GTCAACAGGGAGACAAGAGTCTGACTGTAGAACAGTGCAAATGGTGACGCACCCATAATCAAAACAAAAACAAACACTTTGGAAAAAAAAAAAGACAGTCCCTTGGTGGCGTGCAGTTATTGCTCCTTATCGCCTCTGTGCAGCATATAA
>24_275
GTCCCTTGGTGGCGTGCAGTTATTGCTCCTTATCGCCTCTGTGCAGCATATAATGTGACCTCAGGTTATTCTGACAATTGGCATACGCCATGCCGAGCCCTGCTCCCGAGCCAAGTGAAATTGGCCATGTGTGCCGTTTGAAGAACAGAA
>24_276
GTGCAGTTATTGCTCCTTATCGCCTCTGTGCAGCATATAATGTGACCTCAGGTTATTCTGACAATTGGCATACGCCATGCCAAGCCCTGCTCCCGAGCCAAGTGAAATTGGCCATGTGTGCCGTTTGAAGAACAGAACAGAAAACACAAT
>24_277
TAAATAAACACAGACCGTCCTTATAGGGCATATACAAATCATACAGTCATACAAGGAAGGATGTCAACAGGGAGACAAGAGTCTGACTGTAGAACAGTGCAAATGGTGACGCACCCATAATCAAAACAAAAACAAACACTTTGGAAAAAA
>24_278
TAATAATTATTTTATTAAATAAACACAGACCGTCCTTATAGGGCATATACAAATCATACAGTCATACAAGGAAGGATGTCAACAGGGAGACAAGAGTCTGACTGTAGAACAGTGCAAATGGTGACGCACCCATAATCAAAACAAAAACAA
>24_279
TAATCAAAACAAAAACAAACACTTTGGAAAAAAAAAAAGACAGTCCCTTGGTGGCGTGCAGTTATTGCTCCTTATCGCCTCTGTGCAGCATATAATGTGACCTCAGGTTATTCTGACAATTGGCATACGCCATGCCGAGCCCTGCTCCCG
>24_280
TCCTTATAGGGCATATACAAATCATACAGTCATACAAGGAAGGATGTCAACAGGGAGACAAGAGTCTGACTGTAGAACAGTGCAAATGGTGACGCACCCATAATCAAAACAAAAACAAACACTTTGGAAAAAAAAAAGACAGTCCCTTGG
>24_281
TGCAAATGGTGACGCACCCATAATCAAAACAAAAACAAACACTTTGGAAAAAAAAAAAGACAGTCCCTTGGTGGCGTGCAGTTATTGCTCCTTATCGCCTCTGTGCAGCATATAATGTGACCTCAGGTTATTCTGACAATTGGCATACGC
>20_282
AAAAACAAACACTTTGGAAAAAAAAAAAAGACAGTCCCTTGGTGGCGTGCAGTTATTGCTCCTTATCGCCTCTGTGCAGCATATAATGTGACCTCAGGTTATTCTGACAATTGGCATACGCCATGCCAAGCCCTGCTCCCGAGCCAAGTG
>20_283
AAAACAAAAACAAACACTTTGGAAAAAAAAAAAGACAGTCCCTTGGTGGCGTGCAGTTATTGCTCCTTATCGCCTCTGTGCAGCATATAATGTGACCTCAGGTTATTCTGACAATTGGCATACGCCATGCCAAGCCCTGCTCCCGAGCCA
>20_284
AAACAAACACTTTGGAAAAAAAAAGACAGTCCCTTGGTGGCGTGCAGTTATTGCTCCTTATCGCCTCTGTGCAGCATATAATGTGACCTCAGGTTATTCTGACAATTGGCATACGCCATGCCGAGCCCTGCTCCCGAGCCAAGTGAAATT
>20_285
AAATAAACACAGACCATCTTTATAGGGCATATACAAATCATACAGTCATACAAGGAAGGATGTCAACAGGGAGACAAGAGTCTGACTGTAGAACAGTGCAAATGGTGACGCACCCATAATCAAAACAAAAACAAACACTTTGGAAAAAAA
>20_286
AACAAAAACAAACACTTTGGAAAAAAAAAAAGACAGTCCCTTGGTGGCGTGCAGTTATTGCTCCTTATCGCCTCTGTGCAGCATATAATGTGACCTCAGGTTATTCTGACAATTGGCATACGCCATGCCGAGCCCTGCTCCCGAGCCAAG
>20_287
AACACTTTGGAAAAAAAAAAAGACAGTCCCTTGGTGGCGTGCAGTTATTGCTCCTTATCGCCTCTGTGCAGCATATAATGTGACCTCAGGTTATTCTGACAATTGGCATACGCCATGCCGAGCCCTGCTCCCGAGCCAAGTGAAATTGGC
>20_288
AATGGTGACGCACCCATAATCAAAACAAAAACAAACACTTTGGAAAAAAAAAAAGACAGTCCCTTGGTGGCGTGCAGTTATTGCTCCTTATCGCCTCTGTGCAGCATATAATGTGACCTCAGGTTATTCTGACAATTGGCATACGCCATG
>20_289
AATTATTTTATTAAATAAACACAGACCATCTTTATAGGGCATATACAAATCATACAGTCATACAAGGAAGGATGTCAACAGGGAGACAAGAGTCTGACTGTAGAACAGTGCAAATGGTGACGCACCCATAATCAAAACAAAAACAAACAC
>20_290
ACACAATGCCTAACCCCAGACCGGTGCCTAATTTAATGGCACCGTCTGCTAAGCATCGGTCCCACTTTTTCCCCAGCTCCTTCTCAGACATACTGAACATTAGCTTGTGACAGGCTAGAAGTCCCATGTACTCTGCGTTGATACCACTGC
>20_291
ACACAGACCATCTTTATAGGGCATATACAAATCATACAGTCATACAAGGAAGGATGTCAACAGGGAGACAAGAGTCTGACTGTAGAACAGTGCAAATGGTGACGCACCCATAATCAAAACAAAAACAAACACTTTGGAAAAAAAAAAGAC
>20_292
ACAGTCATACAAGGAAGGATGTCAACAGGGAGACAAGAGTCTGACTGTAGAACAGTGCAAATGGTGACGCACCCATAATCAAAACAAAAACAAACACTTTGGAAAAAAAAAAAGACAGTCCCTTGGTGGCGTGCAGTTATTGCTCCTTAT
>20_293
ACAGTGCAAATGGTGACGCACCCATAATCAAAACAAAAACAAACACTTTGGAAAAAAAAAAGACAGTCCCTTGGTGGCGTGCAGTTATTGCTCCTTATCGCCTCTGTGCAGCATATAATGTGACCTCAGGTTATTCTGACAATTGGCATA
>20_294
ACCTCAGGTTATTCTGACAATTGGCATACGCCATGCCAAGCCCTGCTCCCGAGCCAAGTGAAATTGGCCATGTGTGCCGTTTGAAGAACAGAACAGAAAACACAATGCCTAACCCCAGACCGGTGCCTAATTTAATGGCACCGTCTGCTA
>20_295
AGAACAGAACAGAAAACACAATGCCTAACCCCAGACCGGTGCCTAATTTAATGGCACCGTCTGCTAAGCATCGGTCCCACTTTTTCCCCAGCTCCTTCTCAGACATACTGAACATTAGCTTCCCCATGTACTCTGCGTTGATACCACTGC
>20_296
ATAATCAAAACAAAAACAAACACTTTGGAAAAAAAAAAGACAGTCCCTTGGTGGCGTGCAGTTATTGCTCCTTATCGCCTCTGTGCAGCATATAATGTGACCTCAGGTTATTCTGACAATTGGCATACGCCATGCCGAGCCCTGCTCCCG
>20_297
ATTTTTTTTGTTGTTATTGGAGAAAATATTCATTCCATTCTCAACAAAGTGACATGCCAGAGACTGCACGAGAGTCGACACACACATACGGCAGCTTCCAGTGAAAATCCCCTGAATGAACTGTTTTGTTTGACTGCTTAAACACGGGTT
>20_298
CAAAACAAAAACAAACACTTTGGAAAAAAAAAAAGACAGTCCCTTGGTGGCGTGCAGTTATTGCTCCTTATCGCCTCTGTGCAGCATATAATGTGACCTCAGGTTATTCTGACAATTGGCATACGCCATGCCAAGCCCTGCTCCCGAGCC
>20_299
CAAATGGTGACGCACCCATAATCAAAACAAAAACAAACACTTTGGAAAAAAAAAAAAGACAGTCCCTTGGTGGCGTGCAGTTATTGCTCCTTATCGCCTCTGTGCAGCATATAATGTGACCTCAGGTTATTCTGACAATTGGCATACGCC
>20_300
CAACAAAGTGACATGCCAGAGACTGCACGAGAGTCGACACACACATACGGCAGCTTCCAGTGAAAATCCCCTGAATGAACTGTTTTGTTTGACTGCTTAAACACGGGTTTAGATGAATTGATTGAATGATAATTTTGGTTATTGTAGATA
>20_301
CACAGACCGTCCTTATAGGGCATATACAAATCATACAGTCATACAAGGAAGGATGTCAACAGGGAGACAAGAGTCTGACTGTAGAACAGTGCAAATGGTGACGCACCCATAATCAAAACAAAAACAAACACTTTGGAAAAAAAAAAAGAC
>20_302
CACTTTGGAAAAAAAAAAAAGACAGTCCCTTGGTGGCGTGCAGTTATTGCTCCTTATCGCCTCTGTGCAGCATATAATGTGACCTCAGGTTATTCTGACAATTGGCATACGCCATGCCAAGCCCTGCTCCCGAGCCAAGTGAAATTGGCC
>20_303
CAGGGAGACAAGAGTCTGACTGTAGAACAGTGCAAATGGTGACGCACCCATAATCAAAACAAAAACAAACACTTTGGAAAAAAAAAAAGACAGTCCCTTGGTGGCGTGCAGTTATTGCTCCTTATCGCCTCTGTGCAGCATATAATGTGA
>20_304
CAGTTATTGCTCCTTATCGCCTCTGTGCAGCATATAATGTGACCTCAGGTTATTCTGACAATTGGCATACGCCATGCCAAGCCCTGCTCCCGAGCCAAGTGAAATTGGCCATGTGTGCCGTTTGAAGAACAGAACAGAAAACACAATGCC
>20_305
CATAATCAAAACAAAAACAAACACTTTGGAAAAAAAAAAAGACAGTCCCTTGGTGGCGTGCAGTTATTGCTCCTTATCGCCTCTGTGCAGCATATAATGTGACCTCAGGTTATTCTGACAATTGGCATACGCCATGCCAAGCCCTGCTCC
>20_306
CATACAGTCATACAAGGAAGGATGTCAACAGGGAGACAAGAGTCTGACTGTAGAACAGTGCAAATGGTGACGCACCCATAATCAAAACAAAAACAAACACTTTGGAAAAAAAAAAAAGACAGTCCCTTGGTGGCGTGCAGTTATTGCTCC
>20_307
CATACAGTCATACAAGGAAGGATGTCAACAGGGAGACAAGAGTCTGACTGTAGAACAGTGCAAATGGTGACGCACCCATAATCAAAACAAAAACAAACACTTTGGAAAAAAAAAAAGACAGTCCCTTGGTGGCGTGCAGTTATTGCTCCT
>20_308
CCAGACCGGTGCCTAATTTAATGGCACCGTCTGCTAAGCATCGGTCCCACTTTTTCCCCAGCTCCTTCTCAGACATACTGAACATTAGCTTGTGACAGGCTAGAAGTAGCAAATGCACCTCTCCCATGTACTCTGCGTTGATACCACTGC
>20_309
CCATAATCAAAACAAAAACAAACACTTTGGAAAAAAAAAAAGACAGTCCCTTGGTGGCGTGCAGTTATTGCTCCTTATCGCCTCTGTGCAGCATATAATGTGACCTCAGGTTATTCTGACAATTGGCATACGCCATGCCAAGCCCTGCTC
>20_310
CCTCAGGTTATTCTGACAATTGGCATACGCCATGCCGAGCCCTGCTCCCGAGCCAAGTGAAATTGGCCATGTGTGCCGTTTGAAGAACAGAACAGAAAACACAATGCCTAACCCCAGACCGGTGCCTAATTTAATGGCACCGTCTGCTAA
>20_311
CCTCTGTGCAGCATATAATGTGACCTCAGGTTATTCTGACAATTGGCATACGCCATGCCGAGCCCTGCTCCCGAGCCAAGTGAAATTGGCCATGTGTGCCGTTTGAAGAACAGAACAGAAAACACAATGCCTAACCCCAGACCGGTGCCT
>20_312
CGCACCCATAATCAAAACAAAAACAAACACTTTGGAAAAAAAAAAAGACAGTCCCTTGGTGGCGTGCAGTTATTGCTCCTTATCGCCTCTGTGCAGCATATAATGTGACCTCAGGTTATTCTGACAATTGGCATACGCCATGCCAAGCCC
>20_313
CTCAGGTTATTCTGACAATTGGCATACGCCATGCCGAGCCCTGCTCCCGAGCCAAGTGAAATTGGCCATGTGTGCCGTTTGAAGAACAGAACAGAAAACACAATGCCTAACCCCAGACCGGTGCCTAATTTAATGGCACCGTCTGCTAAG
>20_314
CTTGGTGGCGTGCAGTTATTGCTCCTTATCGCCTCTGTGCAGCATATAATGTGACCTCAGGTTATTCTGACAATTGGCATACGCCATGCCGAGCCCTGCTCCCGAGCCAAGTGAAATTGGCCATGTGTGCCGTTTGAAGAACAGAACAGA
>20_315
CTTTATAGGGCATATACAAATCATACAGTCATACAAGGAAGGATGTCAACAGGGAGACAAGAGTCTGACTGTAGAACAGTGCAAATGGTGACGCACCCATAATCAAAACAAAAACAAACACTTTGGAAAAAAAAAAGACAGTCCCTTGGT
>20_316
GAAGGATGTCAACAGGGAGACAAGAGTCTGACTGTAGAACAGTGCAAATGGTGACGCACCCATAATCAAAACAAAAACAAACACTTTGGAAAAAAAAAAAGACAGTCCCTTGGTGGCGTGCAGTTATTGCTCCTTATCGCCTCTGTGCAG
>20_317
GACCTCAGGTTATTCTGACAATTGGCATACGCCATGCCGAGCCCTGCTCCCGAGCCAAGTGAAATTGGCCATGTGTGCCGTTTGAAGAACAGAACAGAAAACACAATGCCTAACCCCAGACCGGTGCCTAATTTAATGGCACCGTCTGCT
>20_318
GAGACAAGAGTCTGACTGTAGAACAGTGCAAATGGTGACGCACCCATAATCAAAACAAAAACAAACACTTTGGAAAAAAAAAGACAGTCCCTTGGTGGCGTGCAGTTATTGCTCCTTATCGCCTCTGTGCAGCATATAATGTGACCTCAG
>20_319
GCAGTTATTGCTCCTTATCGCCTCTGTGCAGCATATAATGTGACCTCAGGTTATTCTGACAATTGGCATACGCCATGCCAAGCCCTGCTCCCGAGCCAAGTGAAATTGGCCATGTGTGCCGTTTGAAGAACAGAACAGAAAACACAATGC
>20_320
GCATATAATGTGACCTCAGGTTATTCTGACAATTGGCATACGCCATGCCGAGCCCTGCTCCCGAGCCAAGTGAAATTGGCCATGTGTGCCGTTTGAAGAACAGAACAGAAAACACAATGCCTAACCCCAGACCGGTGCCTAATTTAATGG
>20_321
GGAAAAAAAAAAAGACAGTCCCTTGGTGGCGTGCAGTTATTGCTCCTTATCGCCTCTGTGCAGCATATAATGTGACCTCAGGTTATTCTGACAATTGGCATACGCCATGCCGAGCCCTGCTCCCGAGCCAAGTGAAATTGGCCATGTGTG
>20_322
GGAGACAAGAGTCTGACTGTAGAACAGTGCAAATGGTGACGCACCCATAATCAAAACAAAAACAAACACTTTGGAAAAAAAAAAAGACAGTCCCTTGGTGGCGTGCAGTTATTGCTCCTTATCGCCTCTGTGCAGCATATAATGTGACCT
>20_323
GGCCAAACTTGTAAAGAGCATGTTACTGGACCGGCTGCTTCCTTGTAAACTCTTCTCAAGTTTGTTTGTTTGGATTTTTTTTGTTGTTATTGGAGAAAATATTCATTCCATTCTCAACAAAGTGACATGCCAGAGACTGCACGAGAGTCG
>20_324
GGCGTGCAGTTATTGCTCCTTATCGCCTCTGTGCAGCATATAATGTGACCTCAGGTTATTCTGACAATTGGCATACGCCATGCCAAGCCCTGCTCCCGAGCCAAGTGAAATTGGCCATGTGTGCCGTTTGAAGAACAGAACAGAAAACAC
>20_325
GGGAGACAAGAGTCTGACTGTAGAACAGTGCAAATGGTGACGCACCCATAATCAAAACAAAAACAAACACTTTGGAAAAAAAAAAAGACAGTCCCTTGGTGGCGTGCAGTTATTGCTCCTTATCGCCTCTGTGCAGCATATAATGTGACC
>20_326
GTCAACAGGGAGACAAGAGTCTGACTGTAGAACAGTGCAAATGGTGACGCACCCATAATCAAAACAAAAACAAACACTTTGGAAAAAAAAAGACAGTCCCTTGGTGGCGTGCAGTTATTGCTCCTTATCGCCTCTGTGCAGCATATAATG
>20_327
GTGACCTCAGGTTATTCTGACAATTGGCATACGCCATGCCGAGCCCTGCTCCCGAGCCAAGTGAAATTGGCCATGTGTGCCGTTTGAAGAACAGAACAGAAAACACAATGCCTAACCCCAGACCGGTGCCTAATTTAATGGCACCGTCTG
>20_328
GTTATTCTGACAATTGGCATACGCCATGCCGAGCCCTGCTCCCGAGCCAAGTGAAATTGGCCATGTGTGCCGTTTGAAGAACAGAACAGAAAACACAATGCCTAACCCCAGACCGGTGCCTAATTTAATGGCACCGTCTGCTAAGCATCG
>20_329
TACAGTCATACAAGGAAGGATGTCAACAGGGAGACAAGAGTCTGACTGTAGAACAGTGCAAATGGTGACGCACCCATAATCAAAACAAAAACAAACACTTTGGAAAAAAAAAAAGACAGTCCCTTGGTGGCGTGCAGTTATTGCTCCTTA
>20_330
TGGCATACGCCATGCCGAGCCCTGCTCCCGAGCCAAGTGAAATTGGCCATGTGTGCCGTTTGAAGAACAGAACAGAAAACACAATGCCTAACCCCAGACCGGTGCCTAATTTAATGGCACCGTCTGCTAAGCATCGGTCCCACTTTTTCC
>20_331
TTAAATAAACACAGACCGTCCTTATAGGGCATATACAAATCATACAGTCATACAAGGAAGGATGTCAACAGGGAGACAAGAGTCTGACTGTAGAACAGTGCAAATGGTGACGCACCCATAATCAAAACAAAAACAAACACTTTGGAAAAA
>20_332
TTGAAGAACAGAACAGAAAACACAATGCCTAACCCCAGACCGGTGCCTAATTTAATGGCACCGTCTGCTAAGCATCGGTCCCACTTTTTCCCCAGCTCCTTCTCAGACATACTGAACATTCCCATGTACTCTGCGTTGATACCACTGCTT
>20_333
TTGGTGGCGTGCAGTTATTGCTCCTTATCGCCTCTGTGCAGCATATAATGTGACCTCAGGTTATTCTGACAATTGGCATACGCCATGCCAAGCCCTGCTCCCGAGCCAAGTGAAATTGGCCATGTGTGCCGTTTGAAGAACAGAACAGAA
>20_334
TTTTAATAATTATTTTATTAAATAAACACAGACCATCTTTATAGGGCATATACAAATCATACAGTCATACAAGGAAGGATGTCAACAGGGAGACAAGAGTCTGACTGTAGAACAGTGCAAATGGTGACGCACCCATAATCAAAACAAAAA
>20_335
TTTTAATAATTATTTTATTAAATAAACACAGACCGTCCTTATAGGGCATATACAAATCATACAGTCATACAAGGAAGGATGTCAACAGGGAGACAAGAGTCTGACTGTAGAACAGTGCAAATGGTGACGCACCCATAATCAAAACAAAAA
>20_336
TTTTTTTTTTTTTTTTTTTTTTTTTTGTAATAATTATTTTATTAAATAAACACAGACCGTCCTTATAGGGCATATACAAATCATACAGTCATACAAGGAAGGATGTCAACAGGGAGACAAGAGTCTGACTGTAGAACAGTGCAAATGGTG
>16_337
AAAAAAAAGACAGTCCCTTGGTGGCGTGCAGTTATTGCTCCTTATCGCCTCTGTGCAGCATATAATGTGACCTCAGGTTATTCTGACAATTGGCATACGCCATGCCAAGCCCTGCTCCCGAGCCAAGTGAAATTGGCCATGTGTGCCGTT
>16_338
AAACAAAAACAAACACTTTGGAAAAAAAAAAGACAGTCCCTTGGTGGCGTGCAGTTATTGCTCCTTATCGCCTCTGTGCAGCATATAATGTGACCTCAGGTTATTCTGACAATTGGCATACGCCATGCCAAGCCCTGCTCCCGAGCCAAG
>16_339
AACACTTTTGAAAAAAAAAAGACAGTCCCTTGGTGGCGTGCAGTTATTGCTCCTTATCGCCTCTGTGCAGCATATAATGTGACCTCAGGTTATTCTGACAATTGGCATACGCCATTCCGAGCCCTGCTCCCGAGCCAAGTGAAATTGGCC
>16_340
AAGACAGTCCCTTGGTGGCGTGCAGTTATTGCTCCTTATCGCCTCTGTGCAGCATATAATGTGACCTCAGGTTATTCTGACAATTGGCATACGCCATGCCGAGCCCTGCTCCCGAGCCAAGTGAAATTGGCCATGTGTGCCGTTTGAAGA
>16_341
AAGAGTCTGACTGTAGAACAGTGCAAATGGTGACGCACCCATAATCAAAACAAAAACAAACACTTTGGAAAAAAAAAAAAGACAGTCCCTTGGTGGCGTGCAGTTATTGCTCCTTATCGCCTCTGTGCAGCATATAATGTGACCTCAGGT
>16_342
AAGAGTCTGACTGTAGAACAGTGCAAATGGTGACGCACCCATAATCAAAACAAAAACAAACACTTTGGAAAAAAAAAAAGACAGTCCCTTGGTGGCGTGCAGTTATTGCTCCTTATCGCCTCTGTGCAGCATATAATGTGACCTCAGGTT
>16_343
AAGAGTCTGACTGTAGAACAGTGCAAATGGTGACGCACCCATAATCAAAACAAAAACAAACACTTTGGAAAAAAAAAAGACAGTCCCTTGGTGGCGTGCAGTTATTGCTCCTTATCGCCTCTGTGCAGCATATAATGTGACCTCAGGTTA
>16_344
AATCATACAGTCATACAAGGAAGGATGTCAACAGGGAGACAAGAGTCTGACTGTAGAACAGTGCAAATGGTGACGCACCCATAATCAAAACAAAAACAAACACTTTGGAAAAAAAAAAAAGACAGTCCCTTGGTGGCGTGCAGTTATTGC
>16_345
AATGGTGACGCACCCATAATCAAAACAAAAACAAACACTTTGGAAAAAAAAAAAAGACAGTCCCTTGGTGGCGTGCAGTTATTGCTCCTTATCGCCTCTGTGCAGCATATAATGTGACCTCAGGTTATTCTGACAATTGGCATACGCCAT
>16_346
ACACTTTGGAAAAAAAAAAGACAGTCCCTTGGTGGCGTGCAGTTATTGCTCCTTATCGCCTCTGTGCAGCATATAATGTGACCTCAGGTTATTCTGACAATTGGCATACGCCATGCCGAGCCCTGCTCCCGAGCCAAGTGAAATTGGCCA
>16_347
ACAGGGAGACAAGAGTCTGACTGTAGAACAGTGCAAATGGTGACGCACCCATAATCAAAACAAAAACAAACACTTTGGAAAAAAAAAGACAGTCCCTTGGTGGCGTGCAGTTATTGCTCCTTATCGCCTCTGTGCAGCATATAATGTGAC
>16_348
ACCATCTTTATAGGGCATATACAAATCATACAGTCATACAAGGAAGGATGTCAACAGGGAGACAAGAGTCTGACTGTAGAACAGTGCAAATGGTGACGCACCCATAATCAAAACAAAAACAAACACTTTGGAAAAAAAAAAGACAGTCCC
>16_349
ACCCCAGACCGGTGCCTAATTTAATGGCACCGTCTGCTAAGCATCGGTCCCACTTTTTCCCCAGCTCCTTCTCAGACATACTGAACATTAGCTTGTGACAGGCTAGAAGTAGCAAATGCCCCCATGTACTCTGCGTTGATACCACTGCTT
>16_350
ACCTCAGGTTATTCTGACAATTGGCATACGCCATGCCGAGCCCTGCTCCCGAGCCAAGTGAAATTGGCCATGTGTGCCGTTTGAAGAACAGAACAGAAAACACAATGCCTAACCCCAGACCGGTGCCTAATTTAATGGCACCGTCTGCTA
>16_351
ACGCACCCATAATCAAAACAAAAACAAACACTTTGGAAAAAAAAAAGACAGTCCCTTGGTGGCGTGCAGTTATTGCTCCTTATCGCCTCTGTGCAGCATATAATGTGACCTCAGGTTATTCTGACAATTGGCATACGCCATGCCAAGCCC
>16_352
AGAACAGTGCAAATGGTGACGCACCCATAATCAAAACAAAAACAAACACTTTGGAAAAAAAAAAAAGACAGTCCCTTGGTGGCGTGCAGTTATTGCTCCTTATCGCCTCTGTGCAGCATATAATGTGACCTCAGGTTATTCTGACAATTG
>16_353
AGACCGGTGCCTAATTTAATGGCACCGTCTGCTAAGCATCGGTCCCACTTTTTCCCCAGCTCCTTCTCAGACATACTGAACATTAGCTTGTGACAGGCTAGAAGTAGCAAATGCACCTCTCCCCATGTACTCTGCGTTGATACCACTGCT
>16_354
AGAGTCTGACTGTAGAACAGTGCAAATGGTGACGCACCCATAATCAAAACAAAAACAAACACTTTGGAAAAAAAAAAAGACAGTCCCTTGGTGGCGTGCAGTTATTGCTCCTTATCGCCTCTGTGCAGCATATAATGTGACCTCAGGTTA
>16_355
AGGATGTCAACAGGGAGACAAGAGTCTGACTGTAGAACAGTGCAAATGGTGACGCACCCATAATCAAAACAAAAACAAACACTTTGGAAAAAAAAAAAGACAGTCCCTTGGTGGCGTGCAGTTATTGCTCCTTATCGCCTCTGTGCAGCA
>16_356
ATAATGTGACCTCAGGTTATTCTGACAATTGGCATACGCCATGCCAAGCCCTGCTCCCGAGCCAAGTGAAATTGGCCATGTGTGCCGTTTGAAGAACAGAACAGAAAACACAATGCCTAACCCCAGACCGGTGCCTAATTTAATGGCACC
>16_357
ATACAAATCATACAGTCATACAAGGAAGGATGTCAACAGGGAGACAAGAGTCTGACTGTAGAACAGTGCAAATGGTGACGCACCCATAATCAAAACAAAAACAAACACTTTGGAAAAAAAAAAAGACAGTCCCTTGGTGGCGTGCAGTTA
>16_358
ATATAATGTGACCTCAGGTTATTCTGACAATTGGCATACGCCATGCCGAGCCCTGCTCCCGAGCCAAGTGAAATTGGCCATGTGTGCCGTTTGAAGAACAGAACAGAAAACACAATGCCTAACCCCAGACCGGTGCCTAATTTAATGGCA
>16_359
ATATACAAATCATACAGTCATACAAGGAAGGATGTCAACAGGGAGACAAGAGTCTGACTGTAGAACAGTGCAAATGGTGACGCACCCATAATCAAAACAAAAACAAACACTTTGGAAAAAAAAAGACAGTCCCTTGGTGGCGTGCAGTTA
>16_360
ATCAAAACAAAAACAAACACTTTGGAAAAAAAAAGACAGTCCCTTGGTGGCGTGCAGTTATTGCTCCTTATCGCCTCTGTGCAGCATATAATGTGACCTCAGGTTATTCTGACAATTGGCATACGCCATGCCGAGCCCTGCTCCCGAGCC
>16_361
ATCTTTATAGGGCATATACAAATCATACAGTCATACAAGGAAGGATGTCAACAGGGAGACAAGAGTCTGACTGTAGAACAGTGCAAATGGTGACGCACCCATAATCAAAACAAAAACAAACACTTTGGAAAAAAAAAAGACAGTCCCTTG
>16_362
ATTAAATAAACACAGACCGTCCTTATAGGGCATATACAAATCATACAGTCATACAAGGAAGGATGTCAACAGGGAGACAAGAGTCTGACTGTAGAACAGTGCAAATGGTGACGCACCCATAATCAAAACAAAAACAAACACTTTGGAAAA
>16_363
ATTGCTCCTTATCGCCTCTGTGCAGCATATAATGTGACCTCAGGTTATTCTGACAATTGGCATACGCCATGCCAAGCCCTGCTCCCGAGCCAAGTGAAATTGGCCATGTGTGCCGTTTGAAGAACAGAACAGAAAACACAATGCCTAACC
>16_364
CAAACACTTTGGAAAAAAAAAGACAGTCCCTTGGTGGCGTGCAGTTATTGCTCCTTATCGCCTCTGTGCAGCATATAATGTGACCTCAGGTTATTCTGACAATTGGCATACGCCATGCCGAGCCCTGCTCCCGAGCCAAGTGAAATTGGC
>16_365
CAACAAAGTGACATGCCAGAGACTGCACGAGAGTCGACACACACATACGGCAGCTTCCAGTGAAAATCCCCTCAATGAACTGTTTTGTTTGACTGCTTAAACACGGGTTTAGATGAATTGATTGAATGATAATTTTGGTTATTGTAGATA
>16_366
CAACAGGGAGACAAGAGTCTGACTGTAGAACAGTGCAAATGGTGACGCACCCATAATCAAAACAAAAACAAACACTTTGGAAAAAAAAAAAGACAGTCCCTTGGTGGCGTGCAGTTATTGCTCCTTATCGCCTCTGTGCAGCATATAATG
>16_367
CAAGTGAAATTGGCCATGTGTGCCGTTTGAAGAACAGAACAGAAAACACAATGCCTAACCCCAGACCGGTGCCTAATTTAATGGCACCGTCTGCTAAGCATCGGTCCCACTTTTTCCCCAGCTCCTTCTCAGACATACTGAACATTAGCT
>16_368
CACAATGCCTAACCCCAGACCGGTGCCTAATTTAATGGCACCGTCTGCTAAGCATCGGTCCCACTTTTTCCCCAGCTCCTTCTCAGACATACTGAACATTAGCTTGTGACAGGCTAGAAGTCCCCATGTACTCTGCGTTGATACCACTGC
>16_369
CACACACATACGGCAGCTTCCAGTGAAAATCCCCTGAATGAACTGTTTTGTTTGACTGCTTAAACACGGGTTTAGATGAATTGATTGAATGATAATTTTGGTTATTGTAGATAACTTTTTTATAAAAATGTAAATATGGTCATAATTTAT
>16_370
CATACAAGGAAGGATGTCAACAGGGAGACAAGAGTCTGACTGTAGAACAGTGCAAATGGTGACGCACCCATAATCAAAACAAAAACAAACACTTTGGAAAAAAAAAAAAGACAGTCCCTTGGTGGCGTGCAGTTATTGCTCCTTATCGCC
>16_371
CCAGACCGGTGCCTAATTTAATGGCACCGTCTGCTAAGCATCGGTCCCACTTTTTCCCCAGCTCCTTCTCAGACATACTGAACATTAGCTTGTGACAGGCTAGAAGTAGCAAATGCACCTCTCCCCATGTACTCTGCGTTGATACCACTG
>16_372
CCATAATCAAAACAAAAACAAACACTTTGGAAAAAAAAAAGACAGTCCCTTGGTGGCGTGCAGTTATTGCTCCTTATCGCCTCTGTGCAGCATATAATGTGACCTCAGGTTATTCTGACAATTGGCATACGCCATGCCAAGCCCTGCTCC
>16_373
CCTTGTAAACTCTTCTCAAGTTTGTTTGTTTGGATTTTTTTTTGTTGTTATTGGAGAAAATATTCATTCCATTCTCAACAAAGTGACATGCCAGAGACTGCACGAGAGTCGACACACACATACGGCAGCTTCCAGTGAAAATCCCCTGAA
>16_374
CGAGCCCTGCTCCCGAGCCAAGTGAAATTGGCCATGTGTGCCGTTTGAAGAACAGAACAGAAAACACAATGCCTAACCCCAGACCGGTGCCTAATTTAATGGCACCGTCTGCTAAGCATCGGTCCCACTTTTTCCCCAGCTCCTTCTCAG
>16_375
CGCCTCTGTGCAGCATATAATGTGACCTCAGGTTATTCTGACAATTGGCATACGCCATGCCGAGCCCTGCTCCCGAGCCAAGTGAAATTGGCCATGTGTGCCGTTTGAAGAACAGAACAGAAAACACAATGCCTAACCCCAGACCGGTGC
>16_376
CTCTGTGCAGCATATAATGTGACCTCAGGTTATTCTGACAATTGGCATACGCCATGCCGAGCCCTGCTCCCGAGCCAAGTGAAATTGGCCATGTGTGCCGTTTGAAGAACAGAACAGAAAACACAATGCCTAACCCCAGACCGGTGCCTA
>16_377
CTGTAGAACAGTGCAAATGGTGACGCACCCATAATCAAAACAAAAACAAACACTTTGGAAAAAAAAAAAAGACAGTCCCTTGGTGGCGTGCAGTTATTGCTCCTTATCGCCTCTGTGCAGCATATAATGTGACCTCAGGTTATTCTGACA
>16_378
CTGTAGAACAGTGCAAATGGTGACGCACCCATAATCAAAACAAAAACAAACACTTTGGAAAAAAAAAAGACAGTCCCTTGGTGGCGTGCAGTTATTGCTCCTTATCGCCTCTGTGCAGCATATAATGTGACCTCAGGTTATTCTGACAAT
>16_379
CTGTGCAGCATATAATGTGACCTCAGGTTATTCTGACAATTGGCATACGCCATGCCAAGCCCTGCTCCCGAGCCAAGTGAAATTGGCCATGTGTGCCGTTTGAAGAACAGAACAGAAAACACAATGCCTAACCCCAGACCGGTGCCTAAT
>16_380
GAAAAAAAAAAAAGACAGTCCCTTGGTGGCGTGCAGTTATTGCTCCTTATCGCCTCTGTGCAGCATATAATGTGACCTCAGGTTATTCTGACAATTGGCATACGCCATGCCAAGCCCTGCTCCCGAGCCAAGTGAAATTGGCCATGTGTG
>16_381
GAAAAAAAAAAAGACAGTCCCTTGGTGGCGTGCAGTTATTGCTCCTTATCGCCTCTGTGCAGCATATAATGTGACCTCAGGTTATTCTGACAATTGGCATACGCCATGCCAAGCCCTGCTCCCGAGCCAAGTGAAATTGGCCATGTGTGC
>16_382
GACACACATACGGCAGCTTCCAGTGAAAATCCCCTCAATGAACTGTTTTGTTTGACTGCTTAAACACGGGTTTAGATGTATTGATTGAATGATAATTTTGGTTATTGTAGATAACTTTTTTTTTATAAAAATGTAAATATGGTCATAATT
>16_383
GACCATCTTTATAGGGCATATACAAATCATACAGTCATACAAGGAAGGATGTCAACAGGGAGACAAGAGTCTGACTGTAGAACAGTGCAAATGGTGACGCACCCATAATCAAAACAAAAACAAACACTTTGGAAAAAAAAAAGACAGTCC
>16_384
GACCGTCCTTATAGGGCATATACAAATCATACAGTCATACAAGGAAGGATGTCAACAGGGAGACAAGAGTCTGACTGTAGAACAGTGCAAATGGTGACGCACCCATAATCAAAACAAAAACAAACACTTTGGAAAAAAAAAAGACAGTCC
>16_385
GCAAATGGTGACGCACCCATAATCAAAACAAAAACAAACACTTTGGAAAAAAAAAAAAGACAGTCCCTTGGTGGCGTGCAGTTATTGCTCCTTATCGCCTCTGTGCAGCATATAATGTGACCTCAGGTTATTCTGACAATTGGCATACGC
>16_386
GCCCTGCTCCCGAGCCAAGTGAAATTGGCCATGTGTGCCGTTTGAAGAACAGAACAGAAAACACAATGCCTAACCCCAGACCGGTGCCTAATTTAATGGCACCGTCTGCTAAGCATCGGTCCCACTTTTTCCCCAGCTCCTTCTCAGACA
>16_387
GCTTCCAGTGAAAATCCCCTCAATGAACTGTTTTGTTTGACTGCTTAAACACGGGTTTAGATGTATTGATTGAATGATAATTTTGGTTATTGTAGATAACTTTTTTTTTATAAAAATGTAAATATGGTCATAATTTATTTTACAAATGTG
>16_388
GGAAGGATGTCAACAGGGAGACAAGAGTCTGACTGTAGAACAGTGCAAATGGTGACGCACCCATAATCAAAACAAAAACAAACACTTTGGAAAAAAAAAGACAGTCCCTTGGTGGCGTGCAGTTATTGCTCCTTATCGCCTCTGTGCAGC
>16_389
GGCATATACAAATCATACAGTCATACAAGGAAGGATGTCAACAGGGAGACAAGAGTCTGACTGTAGAACAGTGCAAATGGTGACGCACCCATAATCAAAACAAAAACAAACACTTTGGAAAAAAAAAGACAGTCCCTTGGTGGCGTGCAG
>16_390
GGTTATTCTGACAATTGGCATACGCCATGCCGAGCCCTGCTCCCGAGCCAAGTGAAATTGGCCATGTGTGCCGTTTGAAGAACAGAACAGAAAACACAATGCCTAACCCCAGACCGGTGCCTAATTTAATGGCACCGTCTGCTAAGCATC
>16_391
GTAATTATTTTATTAAATAAACACAGACCATCTTTATAGGGCATATACAAATCATACAGTCATACAAGGAAGGATGTCAACAGGGAGACAAGAGTCTGACTGTAGAACAGTGCAAATGGTGACGCACCCATAATCAAAACAAAAACAAAC
>16_392
GTCATACAAGGAAGGATGTCAACAGGGAGACAAGAGTCTGACTGTAGAACAGTGCAAATGGTGACGCACCCATAATCAAAACAAAAACAAACACTTTGGAAAAAAAAAAAGACAGTCCCTTGGTGGCGTGCAGTTATTGCTCCTTATCGC
>16_393
GTGACATGCCAGAGACTGCACGAGAGTCGACACACACATACGGCAGCTTCCAGTGAAAATCCCCTGAATGAACTGTTTTGTTTGACTGCTTAAACACGGGTTTAGATGAATTGATTGAATGATAATTTTGGTTATTGTAGATAACTTTTT
>16_394
GTGACGCACCCATAATCAAAACAAAAACAAACACTTTGGAAAAAAAAAAGACAGTCCCTTGGTGGCGTGCAGTTATTGCTCCTTATCGCCTCTGTGCAGCATATAATGTGACCTCAGGTTCCCATGTACTCTGCGTTGATACCACTGCTT
>16_395
GTGACGCACCCATAATCAAAACAAAAACAAACACTTTGGAAAAAAAAAGACAGTCCCTTGGTGGCGTGCAGTTATTGCTCCTTATCGCCTCTGTGCAGCATATAATGTGACCTCAGGTTATTCTGACAATTGGCATACGCCATGCCGAGC
>16_396
TAATAATTATTTTATTAAATAAACACAGACCATCTTTATAGGGCATATACAAATCATACAGTCATACAAGGAAGGATGTCAACAGGGAGACAAGAGTCTGACTGTAGAACAGTGCAAATGGTGACGCACCCATAATCAAAACAAAAACAA
>16_397
TAATCAAAACAAAAACAAACACTTTGGAAAAAAAAAGACAGTCCCTTGGTGGCGTGCAGTTATTGCTCCTTATCGCCTCTGTGCAGCATATAATGTGACCTCAGGTTATTCTGACAATTGGCATACGCCATGCCGAGCCCTGCTCCCGAG
>16_398
TAGAACAGTGCAAATGGTGACGCACCCATAATCAAAACAAAAACAAACACTTTGGAAAAAAAAAAAAGACAGTCCCTTGGTGGCGTGCAGTTATTGCTCCTTATCGCCTCTGTGCAGCATATAATGTGACCTCAGGTTATTCTGACAATT
>16_399
TAGAACAGTGCAAATGGTGACGCACCCATAATCAAAACAAAAACAAACACTTTGGAAAAAAAAAGACAGTCCCTTGGTGGCGTGCAGTTATTGCTCCTTATCGCCTCTGTGCAGCATATAATGTGACCTCAGGTTATTCTGACAATTGGC
>16_400
TATAATGTGACCTCAGGTTATTCTGACAATTGGCATACGCCATGCCAAGCCCTGCTCCCGAGCCAAGTGAAATTGGCCATGTGTGCCGTTTGAAGAACAGAACAGAAAACACAATGCCTAACCCCAGACCGGTGCCTAATTTAATGGCAC
>16_401
TATACAAATCATACAGTCATACAAGGAAGGATGTCAACAGGGAGACAAGAGTCTGACTGTAGAACAGTGCAAATGGTGACGCACCCATAATCAAAACAAAAACAAACACTTTGGAAAAAAAAAAAGACAGTCCCTTGGTGGCGTGCAGTT
>16_402
TCAAAACAAAAACAAACACTTTGGAAAAAAAAAAGACAGTCCCTTGGTGGCGTGCAGTTATTGCTCCTTATCGCCTCTGTGCAGCATATAATGTGACCTCAGGTTATTCTGACAATTGGCATACGCCATGCCAAGCCCTGCTCCCGAGCC
>16_403
TCAGGTTATTCTGACAATTGGCATACGCCATGCCAAGCCCTGCTCCCGAGCCAAGTGAAATTGGCCATGTGTGCCGTTTGAAGAACAGAACAGAAAACACAATGCCTAACCCCAGACCGGTGCCTAATTTAATGGCACCGTCTGCTAAGC
>16_404
TGAGAGTCGACACACATACGGCAGCTTCCAGTGAAAATCCCCTCAATGAACTGTTTTGTTTGACTGCTTAAACACGGGTTTAGATGTATTGATTGAATGATAATTTTGGTTATTGTAGATAACTTTTTTTTTATAAAAATGTAAATATGG
>16_405
TGCAGTTATTGCTCCTTATCGCCTCTGTGCAGCATATAATGTGACCTCAGGTTATTCTGACAATTGGCATACGCCATGCCGAGCCCTGCTCCCGAGCCAAGTGAAATTGGCCATGTGTGCCGTTTGAAGAACAGAACAGAAAACACAATG
>16_406
TGCCGTTTGAAGAACAGAACAGAAAACACAATGCCTAACCCCAGACCGGTGCCTAATTTAATGGCACCGTCTGCTAAGCATCGGTCCCACTTTTTCCCCAGCTCCTTCTCAGACATACTCCCCATGTACTCTGCGTTGATACCACTGCTT
>16_407
TGCTCCTTATCGCCTCTGTGCAGCATATAATGTGACCTCAGGTTATTCTGACAATTGGCATACGCCATGCCGAGCCCTGCTCCCGAGCCAAGTGAAATTGGCCATGTGTGCCCTAATTTAATGGCACCGTCTGCTAAGCATCGGTCCCAC
>16_408
TGGCGTGCAGTTATTGCTCCTTATCGCCTCTGTGCAGCATATAATGTGACCTCAGGTTATTCTGACAATTGGCATACGCCATGCCGAGCCCTGCTCCCGAGCCAAGTGAAATTGGCCATGTGTGCCGTTTGAAGAACAGAACAGAAAACA
>16_409
TGTCAACAGGGAGACAAGAGTCTGACTGTAGAACAGTGCAAATGGTGACGCACCCATAATCAAAACAAAAACAAACACTTTGGAAAAAAAAAAAGACAGTCCCTTGGTGGCGTGCAGTTATTGCTCCTTATCGCCTCTGTGCAGCATATA
>16_410
TGTGTGCCCTATAATTGAGAAAGATGCTTTAGATTCTTCTCAAACACTTCACAGCATGATTAAAAACAGATCAGAGATGGTGTGCTCCAGCCTTTCACCCCGTAGCCTCTCTTTTCCCTCATAATTACCTCAATTTTTAACATGCTTCTT
>16_411
TTATAGGGCATATACAAATCATACAGTCATACAAGGAAGGATGTCAACAGGGAGACAAGAGTCTGACTGTAGAACAGTGCAAATGGTGACGCACCCATAATCAAAACAAAAACAAACACTTTGGAAAAAAAAAAGACAGTCCCTTGGTGG
>16_412
TTATCGCCTCTGTGCAGCATATAATGTGACCTCAGGTTATTCTGACAATTGGCATACGCCATGCCGAGCCCTGCTCCCGAGCCAAGTGAAATTGGCCATGTGTGCCGTTTGAAGAACAGAACAGAAAACACAATGCCTAACCCCAGACCG
>16_413
TTGCTCCTTATCGCCTCTGTGCAGCATATAATGTGACCTCAGGTTATTCTGACAATTGGCATACGCCATGCCGAGCCCTGCTCCCGAGCCAAGTGAAATTGGCCATGTGTGCCGTTTGAAGAACAGAACAGAAAACACAATGCCTAACCC
>16_414
TTGGAAAAAAAAAAAGACAGTCCCTTGGTGGCGTGCAGTTATTGCTCCTTATCGCCTCTGTGCAGCATATAATGTGACCTCAGGTTATTCTGACAATTGGCATACGCCATGCCGAGCCCTGCTCCCGAGCCAAGTGAAATTGGCCATGTG
>16_415
TTGTTATTGGAGAAAATATTCATTCCATTCTCAACAAAGTGACATGCCAGAGACTGCACGAGAGTCGACACACACATACGGCAGCTTCCAGTGAAAATCCCCTGAATGAACTGTTTTGTTTGACTGCTTAAACACGGGTTTAGATGAATT
>16_416
TTTATTAAATAAACACAGACCGTCCTTATAGGGCATATACAAATCATACAGTCATACAAGGAAGGATGTCAACAGGGAGACAAGAGTCTGACTGTAGAACAGTGCAAATGGTGACGCACCCATAATCAAAACAAAAACAAACACTTTGGA
>16_417
TTTTTTTTTTAATAATTATTTTATTAAATAAACACAGACCGTCCTTATAGGGCATATACAAATCATACAGTCATACAAGGAAGGATGTCAACAGGGAGACAAGAGTCTGACTGTAGAACAGTGCAAATGGTGACGCACCCATAATCAAAA
>16_418
TTTTTTTTTTTTTTTCAATAATTATTTTATTAAATAAACACAGACCGTCCTTATAGGGCATATACAAATCATACAGTCATACAAGGAAGGATGTCAACAGGGAGACAAGAGTCTGACTGTAGAACAGTGCAAATGGTGACGCACCCATAA
>15_419
TTTTTTTTTAATAATTATTTTATTAAATAAACACAGACCATCTTTATAGGGCATATACAAATCATACAGTCATACAAGGAAGGATGTCAACAGGGAGACAAGAGTCTGACTGTAGAACAGTGCAAATGGTGACGCACCCATAATCAAAAC
>12_420
AAAAAAAAAAAGACAGTCCCTTGGTGGCGTGCAGTTATTGCTCCTTATCGCCTCTGTGCAGCATATAATGTGACCTCAGGTTATTCTGACAATTGGCATACGCCATGCCGAGCCCTGCTCCCGAGCCAAGTGAAATTGGCCATGTGTGCC
>12_421
AAAAAAGACAGTCCCTTGGTGGCGTGCAGTTATTGCTCCTTATCGCCTCTGTGCAGCATATAATGTGACCTCAGGTTATTCTGACAATTGGCATACGCCATGCCAAGCCCTGCTCCCGAGCCAAGTGAAATTGGCCATGTGTGCCGTTTG
>12_422
AAAAAGACAGTCCCTTGGTGGCGTGCAGTTATTGCTCCTTATCGCCTCTGTGCAGCATATAATGTGACCTCAGGTTATTCTGACAATTGGCATACGCCATGCCAAGCCCTGCTCCCGAGCCAAGTGAAATTGGCCATGTGTGCCGTTTGA
>12_423
AAAACAAAAACAAACACTTTGGAAAAAAAAAAGACAGTCCCTTGGTGGCGTGCAGTTATTGCTCCTTATCGCCTCTGTGCAGCATATAATGTGACCTCAGGTTATTCTGACAATTGGCATACGCCATGCCGAGCCCTGCTCCCGAGCCAA
>12_424
AAAACAAAAACAAACACTTTGGAAAAAAAAAGACAGTCCCTTGGTGGCGTGCAGTTATTGCTCCTTATCGCCTCTGTGCAGCATATAATGTGACCTCAGGTTATTCTGACAATTGGCATACGCCATGCCGAGCCCTGCTCCCGAGCCAAG
>12_425
AAAACAAACACTTTGGAAAAAAAAAAAGACAGTCCCTTGGTGGCGTGCAGTTATTGCTCCTTATCGCCTCTGTGCAGCATATAATGTGACCTCAGGTTATTCTGACAATTGGCATACGCCATGCCAAGCCCTGCTCCCGAGCCAAGTGAA
>12_426
AAATGGTGACGCACCCATAATCAAAACAAAAACAAACACTTTGGAAAAAAAAAAGACAGTCCCTTGGTGGCGTGCAGTTATTGCTCCTTATCGCCTCTGTGCAGCATATAATGTGACCTCCCCATGTACTCTGCGTTGATACCACTGCTT
>12_427
AAATGGTGACGCACCCATAATCAAAACAAAAACAAACACTTTGGAAAAAAAAAGACAGTCCCTTGGTGGCGTGCAGTTATTGCTCCTTATCGCCTCTGTGCAGCATATAATGTGACCTCAGGTTATTCTGACAATTGGCATACGCCATGC
>12_428
AACAGGGAGACAAGAGTCTGACTGTAGAACAGTGCAAATGGTGACGCACCCATAATCAAAACAAAAACAAACACTTTGGAAAAAAAAAAAGACAGTCCCTTGGTGGCGTGCAGTTATTGCTCCTTATCGCCTCTGTGCAGCATATAATGT
>12_429
AAGACAGTCCCTTGGTGGCGTGCAGTTATTGCTCCTTATCGCCTCTGTGCAGCATATAATGTGACCTCAGGTTATTCTGACAATTGGCATACGCCATGCCAAGCCCTGCTCCCGAGCCAAGTGAAATTGGCCATGTGTGCCGTTTGAAGA
>12_430
AAGGATGTCAACAGGGAGACAAGAGTCTGACTGTAGAACAGTGCAAATGGTGACGCACCCATAATCAAAACAAAAACAAACACTTTGGAAAAAAAAAGACAGTCCCTTGGTGGCGTGCAGTTATTGCTCCTTATCGCCTCTGTGCAGCAT
>12_431
AATAATTATTTTATTAAATAAACACAGACCATCTTTATAGGGCATATACAAATCATACAGTCATACAAGGAAGGATGTCAACAGGGAGACAAGAGTCTGACTGTAGAACAGTGCAAATGGTGACGCACCCATAATCAAAACAAAAACAAA
>12_432
AATCAAAACAAAAACAAACACTTTGGAAAAAAAAAAGACAGTCCCTTGGTGGCGTGCAGTTATTGCTCCTTATCGCCTCTGTGCAGCATATAATGTGACCTCAGGTTATTCTGACAATTGGCATACGCCATGCCAAGCCCTGCTCCCGAG
>12_433
AATGGTGACGCACCCATAATCAAAACAAAAACAAACACTTTGGAAAAAAAAAGACAGTCCCTTGGTGGCGTGCAGTTATTGCTCCTTATCGCCTCTGTGCAGCATATAATGTGACCTCAGGTTATTCTGACAATTGGCATACGCCATGCC
>12_434
ACAAACACTTTGGAAAAAAAAAAAGACAGTCCCTTGGTGGCGTGCAGTTATTGCTCCTTATCGCCTCTGTGCAGCATATAATGTGACCTCAGGTTATTCTGACAATTGGCATACGCCATGCCAAGCCCTGCTCCCGAGCCAAGTGAAATT
>12_435
ACAAGAGTCTGACTGTAGAACAGTGCAAATGGTGACGCACCCATAATCAAAACAAAAACAAACACTTTGGAAAAAAAAAAAAGACAGTCCCTTGGTGGCGTGCAGTTATTGCTCCTTATCGCCTCTGTGCAGCATATAATGTGACCTCAG
>12_436
ACAAGGAAGGATGTCAACAGGGAGACAAGAGTCTGACTGTAGAACAGTGCAAATGGTGACGCACCCATAATCAAAACAAAAACAAACACTTTGGAAAAAAAAAAAGACAGTCCCTTGGTGGCGTGCAGTTATTGCTCCTTATCGCCTCTG
>12_437
ACACAGACCGTCCTTATAGGGCATATACAAATCATACAGTCATACAAGGAAGGATGTCAACAGGGAGACAAGAGTCTGACTGTAGAACAGTGCAAATGGTGACGCACCCATAATCAAAACAAAAACAAACACTTTGGAAAAAAAAAAGAC
>12_438
ACAGACCGTCCTTATAGGGCATATACAAATCATACAGTCATACAAGGAAGGATGTCAACAGGGAGACAAGAGTCTGACTGTAGAACAGTGCAAATGGTGACGCACCCATAATCAAAACAAAAACAAACACTTTGGAAAAAAAAAAGACAG
>12_439
ACAGTCCCTTGGTGGCGTGCAGTTATTGCTCCTTATCGCCTCTGTGCAGCATATAATGTGACCTCAGGTTATTCTGACAATTGGCATACGCCATGCCAAGCCCTGCTCCCGAGCCAAGTGAAATTGGCCATGTGTGCCGTTTGAAGAACA
>12_440
ACAGTGCAAATGGTGACGCACCCATAATCAAAACAAAAACAAACACTTTGGAAAAAAAAAGACAGTCCCTTGGTGGCGTGCAGTTATTGCTCCTTATCGCCTCTGTGCAGCATATAATGTGACCTCAGGTTATTCTGACAATTGGCATAC
>12_441
ACCCATAATCAAAACAAAAACAAACACTTTGGAAAAAAAAAGACAGTCCCTTGGTGGCGTGCAGTTATTGCTCCTTATCGCCTCTGTGCAGCATATAATGTGACCTCAGGTTATTCTGACAATTGGCATACGCCATGCCGAGCCCTGCTC
>12_442
ACCGTCCTTATAGGGCATATACAAATCATACAGTCATACAAGGAAGGATGTCAACAGGGAGACAAGAGTCTGACTGTAGAACAGTGCAAATGGTGACGCACCCATAATCAAAACAAAAACAAACACTTTGGAAAAAAAAAAGACAGTCCC
>12_443
ACGCACCCATAATCAAAACAAAAACAAACACTTTGGAAAAAAAAAAAGACAGTCCCTTGGTGGCGTGCAGTTATTGCTCCTTATCGCCTCTGTGCAGCATATAATGTGACCTCAGGTTATTCTGACAATTGGCATACGCCATGCCGAGCC
>12_444
AGAAAATATTAATTCCATTCTCAACAAAGTGACATGCCAGAGACTGCATGAGAGTCGACACACATACGGCAGCTTCCAGTGAAAATCCCCTCAATGAACTGTTTTGTTTGACTGCTTAAACACGGGTTTAGATGTATTGATTGAATGATA
>12_445
AGACAAGAGTCTGACTGTAGAACAGTGCAAATGGTGACGCACCCATAATCAAAACAAAAACAAACACTTTGGAAAAAAAAAAAGACAGTCCCTTGGTGGCGTGCAGTTATTGCTCCTTATCGCCTCTGTGCAGCATATAATGTGACCTCA
>12_446
AGACCGGTGCCTAATTTAATGGCACCGTCTGCTAAGCATCGGTCCCACTTTTTCCCCAGCTCCTTCTCAGACATACTGAACATTAGCTTGTGACAGGCTAGAAGTAGCAAATGCACCTCCCCCATGTACTCTGCGTTGATACCACTGCTT
>12_447
AGACCGTCCTTATAGGGCATATACAAATCATACAGTCATACAAGGAAGGATGTCAACAGGGAGACAAGAGTCTGACTGTAGAACAGTGCAAATGGTGACGCACCCATAATCAAAACAAAAACAAACACTTTGGAAAAAAAAAAGACAGTC
>12_448
AGGAAGGATGTCAACAGGGAGACAAGAGTCTGACTGTAGAACAGTGCAAATGGTGACGCACCCATAATCAAAACAAAAACAAACACTTTGGAAAAAAAAAGACAGTCCCTTGGTGGCGTGCAGTTATTGCTCCTTATCGCCTCTGTGCAG
>12_449
AGGATGTCAACAGGGAGACAAGAGTCTGACTGTAGAACAGTGCAAATGGTGACGCACCCATAATCAAAACAAAAACAAACACTTTGGAAAAAAAAAAAAGACAGTCCCTTGGTGGCGTGCAGTTATTGCTCCTTATCGCCTCTGTGCAGC
>12_450
AGGGCATATACAAATCATACAGTCATACAAGGAAGGATGTCAACAGGGAGACAAGAGTCTGACTGTAGAACAGTGCAAATGGTGACGCACCCATAATCAAAACAAAAACAAACACTTTGGAAAAAAAAAAAGACAGTCCCTTGGTGGCGT
>12_451
AGTCCCTTGGTGGCGTGCAGTTATTGCTCCTTATCGCCTCTGTGCAGCATATAATGTGACCTCAGGTTATTCTGACAATTGGCATACGCCATGCCAAGCCCTGCTCCCGAGCCAAGTGAAATTGGCCATGTGTGCCGTTTGAAGAACAGA
>12_452
AGTGACATGCCAGAGACTGCACGAGAGTCGACACACACATACGGCAGCTTCCAGTGAAAATCCCCTCAATGAACTGTTTTGTTTGACTGCTTAAACACGGGTTTAGATGAATTGATTGAATGATAATTTTGGTTATTGTAGATAACTTTT
>12_453
AGTGCAAATGGTGACGCACCCATAATCAAAACAAAAACAAACACTTTGGAAAAAAAAAAAGACAGTCCCTTGGTGGCGTGCAGTTATTGCTCCTTATCGCCTCTGTGCAGCATATAATGTGACCTCAGGTTATTCTGACAATTGGCATAC
>12_454
ATAAAATGACAGAGTATAACCAATCGTACCTGTATGTACTTAAAATAAACAAAGCAAGAAAAAATGACTGGTCATTCAGTTGTCCTTTACAAGCCCTTATGGCTAGCTAGTTAGCCTCTCCCCATGTACTCTGCGTTGATACCACTGCTT
>12_455
ATACAGTCATACAAGGAAGGATGTCAACAGGGAGACAAGAGTCTGACTGTAGAACAGTGCAAATGGTGACGCACCCATAATCAAAACAAAAACAAACACTTTGGAAAAAAAAAAAGACAGTCCCTTGGTGGCGTGCAGTTATTGCTCCTT
>12_456
ATACGCCATGCCAAGCCCTGCTCCCGAGCCAAGTGAAATTGGCCATGTGTGCCGTTTGAAGAACAGAACAGAAAACACAATGCCTAACCCCAGACCGGTGCCTAATTTAATGGCACCGTCTGCTAAGCATCGGTCCCACTTTTTCCCCAG
>12_457
ATGTCAACAGGGAGACAAGAGTCTGACTGTAGAACAGTGCAAATGGTGACGCACCCATAATCAAAACAAAAACAAACACTTTGGAAAAAAAAAAAAGACAGTCCCTTGGTGGCGTGCAGTTATTGCTCCTTATCGCCTCTGTGCAGCATA
>12_458
ATGTGACCTCAGGTTATTCTGACAATTGGCATACGCCATGCCGAGCCCTGCTCCCGAGCCAAGTGAAATTGGCCATGTGTGCCGTTTGAAGAACAGAACAGAAAACACAATGCCTAACCCCAGACCGGTGCCTAATTTAATGGCACCGTC
>12_459
ATTATTTTATTAAATAAACACAGACCATCTTTATAGGGCATATACAAATCATACAGTCATACAAGGAAGGATGTCAACAGGGAGACAAGAGTCTGACTGTAGAACAGTGCAAATGGTGACGCACCCATAATCAAAACAAAAACAAACACT
>12_460
ATTCTCAACAAAGTGACATGCCAGAGACTGCACGAGAGTCGACACACACATACGGCAGCTTCCAGTGAAAATCCCCTCAATGAACTGTTTTGTTTGACTGCTTAAACACGGGTTTAGATGAATTGATTGAATGATAATTTTGGTTATTGT
>12_461
ATTGCTCCTTATCGCCTCTGTGCAGCATATAATGTGACCTCAGGTTATTCTGACAATTGGCATACGCCATGCCAAGCCCTGCTCCCGAGCCAAGTGAAATTGGCCATGTGTGCCCTAATTTAATGGCACCGTCTGCTAAGCATCGGTCCC
>12_462
CAAAAACAAACACTTTGGAAAAAAAAAAAGACAGTCCCTTGGTGGCGTGCAGTTATTGCTCCTTATCGCCTCTGTGCAGCATATAATGTGACCTCAGGTTATTCTGACAATTGGCATACGCCATGCCAAGCCCTGCTCCCGAGCCAAGTG
>12_463
CAAAAACAAACACTTTGGAAAAAAAAAAGACAGTCCCTTGGTGGCGTGCAGTTATTGCTCCTTATCGCCTCTGTGCAGCATATAATGTGACCTCAGGTTATTCTGACAATTGGCATACGCCATGCCAAGCCCTGCTCCCGAGCCAAGTGA
>12_464
CAAAAACAAACACTTTGGAAAAAAAAAGACAGTCCCTTGGTGGCGTGCAGTTATTGCTCCTTATCGCCTCTGTGCAGCATATAATGTGACCTCAGGTTATTCTGACAATTGGCATACGCCATGCCGAGCCCTGCTCCCGAGCCAAGTGAA
>12_465
CAAAACAAAAACAAACACTTTGGAAAAAAAAAAAGACAGTCCCTTGGTGGCGTGCAGTTATTGCTCCTTATCGCCTCTGTGCAGCATATAATGTGACCTCAGGTTATTCTGACAATTGGCATACGCCATGCCGAGCCCTGCTCCCGAGCC
>12_466
CAAATCATACAGTCATACAAGGAAGGATGTCAACAGGGAGACAAGAGTCTGACTGTAGAACAGTGCAAATGGTGACGCACCCATAATCAAAACAAAAACAAACACTTTGGAAAAAAAAGACAGTCCCTTGGTGGCGTGCAGTTATTGCTC
>12_467
CAACAAAGTGACATGCCAGAGACTGCATGAGAGTCGACACACATACGGCAGCTTCCAGTGAAAATCCCCTCAATGAACTGTTTTGTTTGACTGCTTAAACACGGGTTTAGATGTATTGATTGAATGATAATTTTGGTTATTGTAGATAAC
>12_468
CAAGGAAGGATGTCAACAGGGAGACAAGAGTCTGACTGTAGAACAGTGCAAATGGTGACGCACCCATAATCAAAACAAAAACAAACACTTTGGAAAAAAAAAAAGACAGTCCCTTGGTGGCGTGCAGTTATTGCTCCTTATCGCCTCTGT
>12_469
CAGAACAGAAAACACAATGCCTAACCCCAGACCGGTGCCTAATTTAATGGCACCGTCTGCTAAGCATCGGTCCCACTTTTTCCCCAGCTCCTTCTCAGACATACTGAACATTAGCTTGTCCCCATGTACTCTGCGTTGATACCACTGCTT
>12_470
CAGAACAGAAAACACAATGCCTAACCCCAGACCGGTGCCTAATTTAATGGCACCGTCTGCTAAGCATCGGTCCCACTTTTTCCCCAGCTCCTTCTCAGACATACTGAACATTAGCTTGTGACAGGCTAGAAGTCCCATGTACTCTGCGTT
>12_471
CAGTGCAAATGGTGACGCACCCATAATCAAAACAAAAACAAACACTTTGGAAAAAAAAAAAGACAGTCCCTTGGTGGCGTGCAGTTATTGCTCCTTATCGCCTCTGTGCAGCATATAATGTGACCTCAGGTTATTCTGACAATTGGCATA
>12_472
CATACAAGGAAGGATGTCAACAGGGAGACAAGAGTCTGACTGTAGAACAGTGCAAATGGTGACGCACCCATAATCAAAACAAAAACAAACACTTTGGAAAAAAAAAGACAGTCCCTTGGTGGCGTGCAGTTATTGCTCCTTATCGCCTCT
>12_473
CATCTTTATAGGGCATATACAAATCATACAGTCATACAAGGAAGGATGTCAACAGGGAGACAAGAGTCTGACTGTAGAACAGTGCAAATGGTGACGCACCCATAATCAAAACAAAAACAAACACTTTGGAAAAAAAAAAGACAGTCCCTT
>12_474
CCCATAATCAAAACAAAAACAAACACTTTGGAAAAAAAAAAAAAGACAGTCCCTTGGTGGCGTGCAGTTATTGCTCCTTATCGCCTCTGTGCAGCATATAATGTGACCTCAGGTTATTCTGACAATTGGCATACGCCATGCCAAGCCCTG
>12_475
CCGGGAGACAAGAGTCTGACTGTAGAACAGTGCAAATGGTGACGCACCCATAATCAAAACAAAAACAAACACTTTGGAAAAAAAAAAGACAGTCCCTTGGTGGCGTGCAGTTATTGCTCCTTATCGCCTCTGTGCAGCATATAATGTGAC
>12_476
CCGGTGCCTAATTTAATGGCACCGTCTGCTAAGCATCGGTCCCACTTTTTCCCCAGCTCCTTCTCAGACATACTGAACATTAGCTTGTGACAGGCTAGAAGTAGCAAATGCACCTCTGCCCCCATGTACTCTGCGTTGATACCACTGCTT
>12_477
CCTTATCGCCTCTGTGCAGCATATAATGTGACCTCAGGTTATTCTGACAATTGGCATACGCCATGCCAAGCCCTGCTCCCGAGCCAAGTGAAATTGGCCATGTGTGCCGTTTGAAGAACAGAACAGAAAACACAATGCCTAACCCCAGAC
>12_478
CGCACCCATAATCAAAACAAAAACAAACACTTTGGAAAAAAAAAAAAGACAGTCCCTTGGTGGCGTGCAGTTATTGCTCCTTATCGCCTCTGTGCAGCATATAATGTGACCTCAGGTTATTCTGACAATTGGCATACGCCATGCCAAGCC
>12_479
CGCACCCATAATCAAAACAAAAACAAACACTTTGGAAAAAAAAAGACAGTCCCTTGGTGGCGTGCAGTTATTGCTCCTTATCGCCTCTGTGCAGCATATAATGTGACCTCAGGTTATTCTGACAATTGGCATACGCCATGCCGAGCCCTG
>12_480
CGTGCAGTTATTGCTCCTTATCGCCTCTGTGCAGCATATAATGTGACCTCAGGTTATTCTGACAATTGGCATACGCCATGCCAAGCCCTGCTCCCGAGCCAAGTGAAATTGGCCATGTGTGCCCTAATTTAATGGCACCGTCTGCTAAGC
>12_481
CTAATTATTTTATTAAATAAACACAGACCATCTTTATAGGGCATATACAAATCATACAGTCATACAAGGAAGGATGTCAACAGGGAGACAAGAGTCTGACTGTAGAACAGTGCAAATGGTGACGCACCCATAATCAAAACAAAAACAAAC
>12_482
CTACAGAGAACTCGCACAAGTGAAGGCGGCCAAACTTGTAAAGAGCATGTTACTGGACCGGCTGCTTCCTTGTAAACTCTTCTCAAGTTTGTTTGTTTGGATTTTTTTTGTTGTTATTGGAGAAAATATTCATTCCATTCTCAACAAAGT
>12_483
CTCCTTATCGCCTCTGTGCAGCATATAATGTGACCTCAGGTTATTCTGACAATTGGCATACGCCATGCCAAGCCCTGCTCCCGAGCCAAGTGAAATTGGCCATGTGTGCCGTTTGAAGAACAGAACAGAAAACACAATGCCTAACCCCAG
>12_484
CTGACTGTAGAACAGTGCAAATGGTGACGCACCCATAATCAAAACAAAAACAAACACTTTGGAAAAAAAAAGACAGTCCCTTGGTGGCGTGCAGTTATTGCTCCTTATCGCCTCTGTGCAGCATATAATGTGACCTCAGGTTATTCTGAC
>12_485
CTGCTCCCGAGCCAAGTGAAATTGGCCATGTGTGCCGTTTGAAGAACAGAACAGAAAACACAATGCCTAACCCCAGACCGGTGCCTAATTTAATGGCACCGTCTGCTAAGCATCGGTCCCACTTTTTCCCCAGCTCCTTCTCAGACATAC
>12_486
CTGTAGAACAGTGCAAATGGTGACGCACCCATAATCAAAACAAAAACAAACACTTTGGAAAAAAAAAAAGACAGTCCCTTGGTGGCGTGCAGTTATTGCTCCTTATCGCCTCTGTGCAGCATATAATGTGACCTCAGGTTATTCTGACAA
>12_487
CTGTGCAGCATATAATGTGACCTCAGGTTATTCTGACAATTGGCATACGCCATGCCGAGCCCTGCTCCCGAGCCAAGTGAAATTGGCCATGTGTGCCGTTTGAAGAACAGAACAGAAAACACAATGCCTAACCCCAGACCGGTGCCTAAT
>12_488
CTTGGTGGCGTGCAGTTATTGCTCCTTATCGCCTCTGTGCAGCATATAATGTGACCTCAGGTTATTCTGACAATTGGCATACGCCATGCCAAGCCCTGCTCCCGAGCCAAGTGAAATTGGCCATGTGTGCCGTTTGAAGAACAGAACAGA
>12_489
CTTTGGAAAAAAAAAGACAGTCCCTTGGTGGCGTGCAGTTATTGCTCCTTATCGCCTCTGTGCAGCATATAATGTGACCTCAGGTTATTCTGACAATTGGCATACGCCATGCCGAGCCCTGCTCCCGAGCCAAGTGAAATTGGCCATGTG
>12_490
GACAAGAGTCTGACTGTAGAACAGTGCAAATGGTGACGCACCCATAATCAAAACAAAAACAAACACTTTGGAAAAAAAAAGACAGTCCCTTGGTGGCGTGCAGTTATTGCTCCTTATCGCCTCTGTGCAGCATATAATGTGACCTCAGGT
>12_491
GAGACAAGAGTCTGACTGTAGAACAGTGCAAATGGTGACGCACCCATAATCAAAACAAAAACAAACACTTTGGAAAAAAAAAAAAGACAGTCCCTTGGTGGCGTGCAGTTATTGCTCCTTATCGCCTCTGTGCAGCATATAATGTGACCT
>12_492
GATGTCAACAGGGAGACAAGAGTCTGACTGTAGAACAGTGCAAATGGTGACGCACCCATAATCAAAACAAAAACAAACACTTTGGAAAAAAAAAAAGACAGTCCCTTGGTGGCGTGCAGTTATTGCTCCTTATCGCCTCTGTGCAGCATA
>12_493
GCAAATGGTGACGCACCCATAATTAAAACAAAAACAAACACTTTGGAAAAAAAAAAAGACAGTCCCTTGGTGGCGTGCAGTTATTGCTCCTTATCGCCTCTGTGCAGCATATAATGTGACCTCAGGTTATTCTGACAATTGGCATACGCC
>12_494
GCACCCATAATCAAAACAAAAACAAACACTTTGGAAAAAAAAAAAGACAGTCCCTTGGTGGCGTGCAGTTATTGCTCCTTATCGCCTCTGTGCAGCATATAATGTGACCTCAGGTTATTCTGACAATTGGCATACGCCATGCCAAGCCCT
>12_495
GCACCCATAATCAAAACAAAAACAAACACTTTGGAAAAAAAAAAGACAGTCCCTTGGTGGCGTGCAGTTATTGCTCCTTATCGCCTCTGTGCAGCATATAATGTGACCTCAGGTTATTCTGACAATTGGCATACGCCATGCCAAGCCCTG
>12_496
GCACGAGAGTCGACACACACATACGGCAGCTTCCAGTGAAAATCCCCTGAATGAACTGTTTTGTTTGACTGCTTAAACACGGGTTTAGATGAATTGATTGAATGATAATTTTGGTTATTGTAGATAACTTTTTTATAAAAATGTAAATAT
>12_497
GCAGCTTCCAGTGAAAATCCCCTGAATGAACTGTTTTGTTTGACTGCTTAAACACGGGTTTAGATGAATTGATTGAATGATAATTTTGGTTATTGTAGATAACTTTTTTATAAAAAGGTAAATATGGTCATAATTTATTTTACAAATGTG
>12_498
GCATGTTACTGGACCGGCTGCTTCCTTGTAAACTCTTCTCAAGTTTGTTTGTTTGGATTTTTTTTGTTGTTATTGGAGAAAATATTCATTCCATTCTCAACAAAGTGACATGCCAGAGACTGCACGAGAGTCGACACACACATACGGCAG
>12_499
GCTCCTTATCGCCTCTGTGCAGCATATAATGTGACCTCAGGTTATTCTGACAATTGGCATACGCCATGCCGAGCCCTGCTCCCGAGCCAAGTGAAATTGGCCATGTGTGCCGTTTGAAGAACAGAACAGAAAACACAATGCCTAACCCCA
>12_500
GGAAAAAAAAAAAAGACAGTCCCTTGGTGGCGTGCAGTTATTGCTCCTTATCGCCTCTGTGCAGCATATAATGTGACCTCAGGTTATTCTGACAATTGGCATACGCCATGCCAAGCCCTGCCCCATGTACTCTGCGTTGATACCACTGCT
>12_501
GGAAAAAAAAAGACAGTCCCTTGGTGGCGTGCAGTTATTGCTCCTTATCGCCTCTGTGCAGCATATAATGTGACCTCAGGTTATTCTGACAATTGGCATACGCCATGCCGAGCCCTGCTCCCGAGCCAAGTGAAATTGGCCATGTGTGCC
>12_502
GGAAGGATGTCAACAGGGAGACAAGAGTCTGACTGTAGAACAGTGCAAATGGTGACGCACCCATAATCAAAACAAAAACAAACACTTTGGAAAAAAAAAAAAGACAGTCCCTTGGTGGCGTGCAGTTATTGCTCCTTATCGCCTCTGTGC
>12_503
GGAGACAAGAGTCTGACTGTAGAACAGTGCAAATGGTGACGCACCCATAATCAAAACAAAAACAAACACTTTGGAAAAAAAAAAAAGACAGTCCCTTGGTGGCGTGCAGTTATTGCTCCTTATCGCCTCTGTGCAGCATATAATGTGACC
>12_504
GGCATACGCCATGCCAAGCCCTGCTCCCGAGCCAAGTGAAATTGGCCATGTGTGCCGTTTGAAGAACAGAACAGAAAACACAATGCCTAACCCCAGACCGGTGCCTAATTTAATGGCACCGTCTGCTAAGCATCGGTCCCACTTTTTCCC
>12_505
GGCATATACAAATCATACAGTCATACAAGGAAGGATGTCAACAGGGAGACAAGAGTCTGACTGTAGAACAGTGCAAATGGTGACGCACCCATAATCAAAACAAAAACAAACACTTTGGAAAAAAAAAAGACAGTCCCTTGGTGGCGTGCA
>12_506
GGTGACGCACCCATAATCAAAACAAAAACAAACACTTTGGAAAAAAAAAAAAGACAGTCCCTTGGTGGCGTGCAGTTATTGCTCCTTATCGCCTCTGTGCAGCATATAATGTGACCTCAGGTTATTCTGACAATTGGCATACGCCATGCC
>12_507
GGTGACGCACCCATAATCAAAACAAAAACAAACACTTTGGAAAAAAAAAGACAGTCCCTTGGTGGCGTGCAGTTATTGCTCCTTATCGCCTCTGTGCAGCATATAATGTGACCTCAGGTTATTCTGACAATTGGCATACGCCATGCCGAG
>12_508
GTAGAACAGTGCAAATGGTGACGCACCCATAATCAAAACAAAAACAAACACTTTGGAAAAAAAAAGACAGTCCCTTGGTGGCGTGCAGTTATTGCTCCTTATCGCCTCTGTGCAGCATATAATGTGACCTCAGGTTATTCTGACAATTGG
>12_509
GTCGACACACACATACGGCAGCTTCCAGTGAAAATCCCCTGAATGAACTGTTTTGTTTGACTGCTTAAACACGGGTTTAGATGAATTGATTGAATGATAATTTTGGTTATTGTAGATAACTTTTTTATAAAAATGTAAATATGGTCATAA
>12_510
GTGAAATTGGCCATGTGTGCCGTTTGAAGAACAGAACAGAAAACACAATGCCTAACCCCAGACCGGTGCCTAATTTAATGGCACCGTCTGCTAAGCATCGGTCCCACTTTTTCCCCAGCTCCTTCTCAGACATACTGAACATTAGCTTGT
>12_511
GTGCAAATGGTGACGCACCCATAATCAAAACAAAAACAAACACTTTGGAAAAAAAAAAAGACAGTCCCTTGGTGGCGTGCAGTTATTGCTCCTTATCGCCTCTGTGCAGCATATAATGTGACCTCAGGTTATTCTGACAATTGGCATACG
>12_512
GTGCAGCATATAATGTGACCTCAGGTTATTCTGACAATTGGCATACGCCATGCCAAGCCCTGCTCCCGAGCCAAGTGAAATTGGCCATGTGTGCCGTTTGAAGAACAGAACAGAAAACACAATGCCTAACCCCAGACCGGTGCCTAATTT
>12_513
GTTATTGCTCCTTATCGCCTCTGTGCAGCATATAATGTGACCTCAGGTTATTCTGACAATTGGCATACGCCATGCCAAGCCCTGCTCCCGAGCCAAGTGAAATTGGCCATGTGTGCCGTTTGAAGAACAGAACAGAAAACACAATGCCTA
>12_514
TACAAGGAAGGATGTCAACAGGGAGACAAGAGTCTGACTGTAGAACAGTGCAAATGGTGACGCACCCATAATCAAAACAAAAACAAACACTTTGGAAAAAAAAAAAAGACAGTCCCTTGGTGGCGTGCAGTTATTGCTCCTTATCGCCTC
>12_515
TACAAGGAAGGATGTCAACAGGGAGACAAGAGTCTGACTGTAGAACAGTGCAAATGGTGACGCACCCATAATCAAAACAAAAACAAACACTTTGGAAAAAAAAAGACAGTCCCTTGGTGGCGTGCAGTTATTGCTCCTTATCGCCTCTGT
>12_516
TAGGGCATATACAAATCATACAGTCATACAAGGAAGGATGTCAACAGGGAGACAAGAGTCTGACTGTAGAACAGTGCAAATGGTGACGCACCCATAATCAAAACAAAAACAAACACTTTGGAAAAAAAAAAGACAGTCCCTTGGTGGCGT
>12_517
TATAGGGCATATACAAATCATACAGTCATACAAGGAAGGATGTCAACAGGGAGACAAGAGTCTGACTGTAGAACAGTGCAAATGGTGACGCACCCATAATCAAAACAAAAACAAACACTTTGGAAAAAAAAAAAAGACAGTCCCTTGGTG
>12_518
TATTAAATAAACACAGACCGTCCTTATAGGGCATATACAAATCATACAGTCATACAAGGAAGGATGTCAACAGGGAGACAAGAGTCTGACTGTAGAACAGTGCAAATGGTGACGCACCCATAATCAAAACAAAAACAAACACTTTGGAAA
>12_519
TATTTTATTAAATAAACACAGACCGTCCTTATAGGGCATATACAAATCATACAGTCATACAAGGAAGGATGTCAACAGGGAGACAAGAGTCTGACTGTAGAACAGTGCAAATGGTGACGCACCCATAATCAAAACAAAAACAAACACTTT
>12_520
TCAAAACAAAAACAAACACTTTGGAAAAAAAAAAAGACAGTCCCTTGGTGGCGTGCAGTTATTGCTCCTTATCGCCTCTGTGCAGCATATAATGTGACCTCAGGTTATTCTGACAATTGGCATACGCCATGCCAAGCCCTGCTCCCGAGC
>12_521
TCATACAAGGAAGGATGTCAACAGGGAGACAAGAGTCTGACTGTAGAACAGTGCAAATGGTGACGCACCCATAATCAAAACAAAAACAAACACTTTGGAAAAAAAAAAAAGACAGTCCCTTGGTGGCGTGCAGTTATTGCTCCTTATCGC
>12_522
TCTCAACAAAGTGACATGCCAGAGACTGCACGAGAGTCGACACACACATACGGCAGCTTCCAGTGAAAATCCCCTGAATGAACTGTTTTGTTTGACTGCTTAAACACGGGTTTAGATGAATTGATTGAATGATAATTTTGGTTATTGTAG
>12_523
TCTGACAATTGGCATACGCCATGCCGAGCCCTGCTCCCGAGCCAAGTGAAATTGGCCATGTGTGCCGTTTGAAGAACAGAACAGAAAACACAATGCCTAACCCCAGACCGGTGCCTAATTTAATGGCACCGTCTGCTAAGCATCGGTCCC
>12_524
TCTTTATAGGGCATATACAAATCATACAGTCATACAAGGAAGGATGTCAACAGGGAGACAAGAGTCTGACTGTAGAACAGTGCAAATGGTGACGCACCCATAATCAAAACAAAAACAAACACTTTGGAAAAAAAAAAGACAGTCCCTTGG
>12_525
TCTTTATAGGGCATATACAAATCATACAGTCATACAAGGAAGGATGTCAACAGGGAGACAAGAGTCTGACTGTAGAACAGTGCAAATGGTGACGCACCCATAATCAAAACAAAAACAAACCCCATGTACTCTGCGTTGATACCACTGCTT
>12_526
TGACAATTGGCATACGCCATGCCGAGCCCTGCTCCCGAGCCAAGTGAAATTGGCCATGTGTGCCGTTTGAAGAACAGAACAGAAAACACAATGCCTAACCCCAGACCGGTGCCTAATTTTCCCATGTACTCTGCGTTGATACCACTGCTT
>12_527
TGACTGTAGAACAGTGCAAATGGTGACGCACCCATAATCAAAACAAAAACAAACACTTTGGAAAAAAAAAAAGACAGTCCCTTGGTGGCGTGCAGTTATTGCTCCTTATCGCCTCTGTGCAGCATATAATGTGACCTCAGGTTATTCTGA
>12_528
TGCAGCATATAATGTGACCTCAGGTTATTCTGACAATTGGCATACGCCATGCCGAGCCCTGCTCCCGAGCCAAGTGAAATTGGCCATGTGTGCCGTTTGAAGAACAGAACAGAAAACACAATGCCTAACCCCAGACCGGTGCCTAATTTA
>12_529
TGGCGTGCAGTTATTGCTCCTTATCGCCTCTGTGCAGCATATAATGTGACCTCAGGTTATTCTGACAATTGGCATACGCCATGCCAAGCCCTGCTCCCGAGCCAAGTGAAATTGGCCATGTGTGCCGTTTGAAGAACAGAACAGAAAACA
>12_530
TGTAGAACAGTGCAAATGGTGACGCACCCATAATCAAAACAAAAACAAACACTTTGGAAAAAAAAAAAGACAGTCCCTTGGTGGCGTGCAGTTATTGCTCCTTATCGCCTCTGTGCAGCATATAATGTGACCTCAGGTTATTCTGACAAT
>12_531
TGTAGAACAGTGCAAATGGTGACGCACCCATAATCAAAACAAAAACAAACACTTTGGAAAAAAAAAGACAGTCCCTTGGTGGCGTGCAGTTATTGCTCCTTATCGCCTCTGTGCAGCATATAATGTGACCTCAGGTTATTCTGACAATTG
>12_532
TGTGACCTCAGGTTATTCTGACAATTGGCATACGCCATGCCAAGCCCTGCTCCCGAGCCAAGTGAAATTGGCCATGTGTGCCGTTTGAAGAACAGAACAGAAAACACAATGCCTAACCCCAGACCGGTGCCTAATTTAATGGCACCGTCT
>12_533
TGTGCAGCATATAATGTGACCTCAGGTTATTCTGACAATTGGCATACGCCATGCCAAGCCCTGCTCCCGAGCCAAGTGAAATTGGCCATGTGTGCCGTTTGAAGAACAGAACAGAAAACACAATGCCTAACCCCAGACCGGTGCCTAATT
>12_534
TTAAATAAACACAGACCATCTTTATAGGGCATATACAAATCATACAGTCATACAAGGAAGGATGTCAACAGGGAGACAAGAGTCTGACTGTAGAACAGTGCAAATGGTGACGCACCCATAATCAAAACAAAAACAAACACTTTGGAAAAA
>12_535
TTATTAAATAAACACAGACCATCTTTATAGGGCATATACAAATCATACAGTCATACAAGGAAGGATGTCAACAGGGAGACAAGAGTCTGACTGTAGAACAGTGCAAATGGTGACGCACCCATAATCAAAACAAAAACAAACACTTTGGAA
>12_536
TTATTCTGACAATTGGCATACGCCATGCCAAGCCCTGCTCCCGAGCCAAGTGAAATTGGCCATGTGTGCCGTTTGAAGAACAGAACAGAAAACACAATGCCTAACCCCAGACCGGTGCCTAATTTAATGGCACCGTCTGCTAAGCATCGG
>12_537
TTATTGCTCCTTATCGCCTCTGTGCAGCATATAATGTGACCTCAGGTTATTCTGACAATTGGCATACGCCATGCCGAGCCCTGCTCCCGAGCCAAGTGAAATTGGCCATGTGTGCCGTTTGAAGAACAGAACAGAAAACACAATGCCTAA
>12_538
TTATTTTATTAAATAAACACAGACCATCTTTATAGGGCATATACAAATCATACAGTCATACAAGGAAGGATGTCAACAGGGAGACAAGAGTCTGACTGTAGAACAGTGCAAATGGTGACGCACCCATAATCAAAACAAAAACAAACACTT
>12_539
TTGCTCCTTATCGCCTCTGTGCAGCATATAATGTGACCTCAGGTTATTCTGACAATTGGCATACGCCATGCCAAGCCCTGCTCCCGAGCCAAGTGAAATTGGCCATGTGTGCCGTTTGAAGAACAGAACAGAAAACACAATGCCTAACCC
>12_540
TTGGAAAAAAAAAAGACAGTCCCTTGGTGGCGTGCAGTTATTGCTCCTTATCGCCTCTGTGCAGCATATAATGTGACCTCAGGTTATTCTGACAATTGGCATACGCCATGCCGAGCCCTGCTCCCGAGCCAAGTGAAATTGGCCATGTGT
>12_541
TTGTTTGGATTTTTTTTTGTTGTTATTTGAGAAAATATTCATTCCATTCTCAACAAAGTGACATGCCAGAGACTGCACGAGAGTCGACACACACATACGGCAGCTTCCAGTGAAAATCCCCTGAATGAACTGTTTTGTTTGACTGCTTAA
>12_542
TTTATAGGGCATATACAAATCATACAGTCATACAAGGAAGGATGTCAACAGGGAGACAAGAGTCTGACTGTAGAACAGTGCAAATGGTGACGCACCCATAATCAAAACAAAAACAAACACTTTGGAAAAAAAAAAGACAGTCCCTTGGTG
>12_543
TTTTATTAAATAAACACAGACCGTCCTTATAGGGCATATACAAATCATACAGTCATACAAGGAAGGATGTCAACAGGGAGACAAGAGTCTGACTGTAGAACAGTGCAAATGGTGACGCACCCATAATCAAAACAAAAACAAACACTTTGG
>12_544
TTTTGTAATTATTTTATTAAATAAACACAGACCATCTTTATAGGGCATATACAAATCATACAGTCATACAAGGAAGGATGTCAACAGGGAGACAAGAGTCTGACTGTAGAACAGTGCAAATGGTGACGCACCCATAATCAAAACAAAAAC
>12_545
TTTTGTAATTATTTTATTAAATAAACACAGACCGTCCTTATAGGGCATATACAAATCATACAGTCATACAAGGAAGGATGTCAACAGGGAGACAAGAGTCTGACTGTAGAACAGTGCAAATGGTGACGCACCCATAATCAAAACAAAAAC
>12_546
TTTTGTTGTTATTGGAGAAAATATTCATTCCATTCTCAACAAAGTGACATGCCAGAGACTGCACGAGAGTCGACACACACATACGGCAGCTTCCAGTGAAAATCCCCTGAATGAACTGTTTTGTTTGACTGCTTAAACACGGGTTTAGAT
>12_547
TTTTTTAATAATTATTTTATTAAATAAACACAGACCGTCCTTATAGGGCATATACAAATCATACAGTCATACAAGGAAGGATGTCAACAGGGAGACAAGAGTCTGACTGTAGAACAGTGCAAATGGTGACGCACCCATAATCAAAACAAA
>12_548
TTTTTTGGTAATTATTTTATTAAATAAACACAGACCGTCCTTATAGGGCATATACAAATCATACAGTCATACAAGGAAGGATGTCAACAGGGAGACAAGAGTCTGACTGTAGAACAGTGCAAATGGTGACGCACCCATAATCAAAACAAA
>12_549
TTTTTTTTTTTTTTCGCAAACTTTCTGAGTTTAATTTGACACAAATCAGTACACTGTCGTGAAGTCATCTAACATGATTTCCTAAGACGACAAAATACAGTTTCTGACAACATACAGTGTACAAACATGGTATCCATTACACAAAAAAAC
>12_550
TTTTTTTTTTTTTTGATAATTATTTTATTAAATAAACACAGACCATCTTTATAGGGCATATACAAATCATACAGTCATACAAGGAAGGATGTCAACAGGGAGACAAGAGTCTGACTGTAGAACAGTGCAAATGGTGACGCACCCATAATC
>12_551
TTTTTTTTTTTTTTTTCATGTATAGCAAACTTTCTGAGTTTAATTTGACACAAATCAGTACACTGTCGTGAAGTCATCTAACATGATTTCCTAAGACGACAAAATACAGTTTCTGACAACATACAGTGTACAAACATGGTATCCATTACA
>12_552
TTTTTTTTTTTTTTTTTTTTTAATAATTATTTTATTAAATAAACACAGACCATCTTTATAGGGCATATACAAATCATACAGTCATACAAGGAAGGATGTCAACAGGGAGACAAGAGTCTGACTGTAGAACAGTGCAAATGGTGACGCACC
>12_553
TTTTTTTTTTTTTTTTTTTTTTTTTTGGTAATTATTTTATTAAATAAACACAGACCATCTTTATAGGGCATATACAAATCATACAGTCATACAAGGAAGGATGTCAACAGGGAGACAAGAGTCTGACTGTAGAACAGTGCAAATGGTGAC
>12_554
TTTTTTTTTTTTTTTTTTTTTTTTTTTTTTTTTTTTTAATAATTATTTTATTAAATAAACACAGACCGTCCTTATAGGGCATATACAAATCATACAGTCATACAAGGAAGGATGTCAACAGGGAGACAAGAGTCTGACTGTAGAACAGTG
>8_555
AAAAAAAAAAGACAGTCCCTTGGTGGCGTGCAGTTATTGCTCCTAATTTAATGGCACCGATGCTAAGCATCGGTCCCACTTTTTCCCCAGCTCCTTCTCAGACATACTGAACATTAGCTTCCCATGTACTCTGCGTTGATACCACTGCTT
>8_556
AAAAAAAAAGACAGTCCCTTGGTGGCGTGCAGTTATTGCTCCTTATCGCCTCTGTGCAGCATATAATGTGACCTCAGGTTATTCTGACAATTGGCATACGCCATGCCAAGCCCTGCTCCCGAGCCAAGTGAAATTGGCCATGTGTGCCGT
>8_557
AAAAAGACAGTCCCTTGGTGGCGCGCAGTTATTGCTCCTTATCGCCTCTGTGCAGCATATAATGTGACCTCAGGTTATTCTGACAATTGGCATACGCCATGCCGAGCCCTGCTCCCGAGCCAAGTGAAATTGGCCATGTGTGCCGTTTGA
>8_558
AAAACAAAAACAAACACTTTGGAAAAAAAAAAAAGACAGTCCCTTGGTGGCGTGCAGTTATTGCTCCTTATCGCCTCTGTGCAGCATATAATGTGACCTCAGGTTATTCTGACAATTGGCATACGCCATGCCAAGCCCTGCTCCCGAGCC
>8_559
AAAACAAAAACAAACACTTTGGAAAAAAAAAAAGACAGTCCCTTGGTGGCGTGCAGTTATTGCTCCTTATCGCCTCTGTGCAGCATATAATGTGACCTCAGGTTATTCTGACAATTGGCATACGCCATGCCGAGCCCTGCTCCCGAGCCA
>8_560
AAAACAAACACTTTGGAAAAAAAAAAAGACAGTCCCTTGGTGGCATGCAGTTATTGCTCCTTATCGCCTCTGTGCAGCATATAATGTGACCTCAGGTTATTCTGACAATTGGCATACGCCATGCCAAGCCCTGCTCCCGAGCCAAGTGAA
>8_561
AAAACACAATGCCTAACCCCAGACCGGTGCCTAATTTAATGGCACCGTCTGCTAAGCATCGGTCCCACTTTTTCCCCAGCTCCTTCTCAGACATACTGAACATTAGCTTGTGACAGGCTAGAAGTCCCATGTACTCTGCGTTGATACCAC
>8_562
AAAAGACAGTCCCTTGGTGGCGTGCAGTTATTGCTCCTTATCGCCTCTGTGCAGCATATAATGTGACCTCAGGTTATTCTGACAATTGGCATACGCCATGCCAAGCCCTGCTCCCGAGCCAAGTGAAATTGGCCATGTGTGCCGTTTGAA
>8_563
AAAAGACAGTCCCTTGGTGGCGTGCAGTTATTGCTCCTTCTCGCCTCTGTGCAGCATATAATGTGACCTCAGGTTATTCTGACAATTGGCATACGCCATGCCGAGCCCTGCTCCCGAGCCAAGTGAAATTGGCCATGTGTGCCGTTTGAA
>8_564
AAACACAATGCCTAACCCCAGACCGGTGCCTAATTTAATGGCACCGTCTGCTAAGCATCGGTCCCACTTTTTCCCCAGCTCCTTCTCAGACATACTGAACATTAGCTTGTGACAGGCTAGAAGTCCCCATGTACTCTGCGTTGATACCAC
>8_565
AAACACAGACCGTCCTTATAGGGCATATACAAATCATACAGTCATACAAGGAAGGATGTCAACAGGGAGACAAGAGTCTGACTGTAGAACAGTGCAAATGGTGACGCACCCATAATCAAAACAAAAACAAACACTTTGGAAAAAAAAAAG
>8_566
AAACACTTTGGAAAAAAAAAAAGACAGTCCCTTGGTGGCGTGCAGTTATTGCTCCTTATCGCCTCTGTGCAGCATATAATGTGACCTCAGGTTATTCTGACAATTGGCATACGCCATGCCGAGCCCTGCTCCCGAGCCAAGTGAAATTGG
>8_567
AAACACTTTGGAAAAAAAAAAGACAGTCCCTTGGTGGCGTGCAGTTATTGCTCCTTATCGCCTCTGTGCAGCATATAATGTGACCTCAGGTTATTCTGACAATTGGCATACGCCATGCCAAGCCCTGCTCCCGAGCCAAGTGAAATTGGC
>8_568
AAACACTTTGTAAAAAAAAAAGACAGTCCCTTGGTGGCGTGCAGTTATTGCTCCTTATCGCCTCTGTGCAGCATATAATGTGACCTCAGGTTATTCTGACAATTGGCATACGCCATGCCGAGCCCTGCTCCCGAGCCAAGTGAAATTGGC
>8_569
AAAGAGTCTGACTTTAGAACATTGCAAATGGTGACGCACCCATAATAAAAACAAAAACAAACACTTTGGAAAAAAAAAAAAGACAGTCCCTTGGTGGCGTGCAGTTATTGCTCCTTATCGCCTCTGTGCAGCATATAATGTGACCTCAGG
>8_570
AAATAATACAGTCATACAAGGAAGTATGTCAACAGGGAGACAAGAGTCTGACTGTAGAACAGTGCAAATGGTGACGCACCCATAATCAAAACAAAAACAAACACTTTGGAAAAAAAAAAAAGACAGTCCCTTGGTGGCGTGCAGTTATTG
>8_571
AAATCATACAGTCATACAAGGAAGGATGTCAAAAGGGAGACAAGAGTCTTACTGTTGAACATTGCAAATGGTGACGCACCCATAATCAAAACAAAAACAAACACTTTGGAAAAAAAAAAAAAGACAGTCCCTTGGTGGCGTGCAGTTATT
>8_572
AAATCATACAGTCATACAAGGAAGGATGTCAACAGGGAGACAAGAGTCTGACTGTAGAACAGTGCAAATGGTGACGCACCCATAATCAAAACAAAAACAAACACTTTGGAAAAAAAAAAAAGACAGTCCCTTGGTGGCGTGCAGTTATTG
>8_573
AAATCATACAGTCATACAAGGAAGGATGTCAACAGGGAGACAAGAGTCTGACTGTAGAACAGTGCAAATGGTGACGCACCCATAATCAAAACAAAAACAAACACTTTGGAAAAAAAAAGACAGTCCCTTGGTGGCGTGCAGTTATTGCTC
>8_574
AAATCATACAGTCATACAAGGAAGGATGTCAACAGGGATACAAGAGTATGAATGTAGAACAGTGCAAATGGTGACGCACCCATAATAAAAACAAAAACAAACACTTTGGAAAAAAAAAAAAGACAGTCCCTTGGTGGCGTGCAGTTATTG
>8_575
AAATGGTGACGCACCCATAATCAAAAAAAAAACAAACACTTTGGAAAAAAAAAAAGACAGTCCCTTGGTGGCGTGCAGTTATTGCTCCTTATCGCCTCTGTGCAGCATATAATGTGACCTCAGGTTATTCTGACAATTGGCATACGCCAT
>8_576
AAATTAATACAAGGAAGGATGTCAACAGGGATACAAGAGTCTGACTGTAGAACAGTGCAAATGGTGACGCACCCATAATCAAAACAAAAACAAACACTTTGGAAAAAAAAAAAAGACAGTCCCTTGGTGGCGTGCAGTTATTGCTCCTTA
>8_577
AACAAAAACAAACACTTTGGAAAAAAAAAAAAACAGTCCCTTGGTGGCGTGCAGTTATTGCTCCTTATCGCCTCTGTGCAGCATATAATGTGACCTCAGGTTATTCTGACAATTGGCATACGCCATGCCAAGCCCTGCTCCCGAGCCAAG
>8_578
AACAATTTGTAAAAAAAAAAGACAGTCCCTTGGTGGCGTGCAGTTATTGCTCCTTATCGCCTCTGTGCAGCATATAATGTGACCTCAGGTTATTCTGACAATTGGCATACGCCATGCCGAGCCCTGCTCCCGAGCCAAGTGAAATTGGCC
>8_579
AACACAATGCCTAACCCCAGACCGGTGCCTAATTTAATGGCACCGTCTGCTAAGCATCGGTCCCACTTTTTCCCCAGCTCCTTCTCAGACATACTGAACATTAGCTTGTGACAGGCTAGAAGTCCCCATGTACTCTGCGTTGATACCACT
>8_580
AACACAGACCATCTTTATAGGGCATATACAAATCATACAGTCATACAAGGAAGGATGTCAACAGGGAGACAAGAGTCTGACTGTAGAACAGTGCAAATGGTGACGCACCCATAATCAAAACAAAAACAAACACTTTGGAAAAAAAAAAAG
>8_581
AACACAGACCGTCCTTATAGGGCATATACAAATCATACAGTCATACAAGGAAGGATGTCAACAGGGAGACAAGAGTCTGACTGTAGAACAGTGCAAATGGTGACGCACCCATAATCAAAACAAAAACAAACACTTTGGAAAAAAAAAAGA
>8_582
AACACTTTGGAAAAAAAAAAAAGACAGTCCCTTGGTGGCGTGCAGTTATTGCTCCTTATCGCCTCTGTGCAGCATATAATGTGACCTCAGGTTATTCTGACAATTGGCATACGCCATGCCAAGCCCTGCTCCCGAGCCAAGTGAAATTGG
>8_583
AACACTTTGGAAAAAAAAAGACAGTCCCTTGGTGGCGTGCAGTTATTGCTCCTTATCGCCTCTGTGCAGCATATAATGTGACCTCAGGTTATTCTGACAATTGGCATACGCCATGCCGAGCCCTGCTCCCGAGCCAAGTGAAATTGGCCA
>8_584
AACACTTTGTAAAAAAAAAAGACAGTCCCTTGGTGGCGTGCAGTTATTGCTCCTTATCGCCTCTGTGCAGCATATAATGTGACCTCAGGTTATTCTGACAATTGGCATACGCCATGCCGAGCCCTGCTCCCGAGCCAAGTGAAATTGGCC
>8_585
AACAGGGAGACAAGAGTCTGACTGTAGAACAGTGCAAATGGTGACGCACCCATAATCAAAACAAAAACAAACACTTTGGAAAAAAAAAAAAGACAGTCCCTTGGTGGCGTGCAGTTATTGCTCCTTATCGCCTCTGTGCAGCATATAATG
>8_586
AACTGTGCAAATGGTGACGCACCCATAATAAAGACAAAAACAAACACTTTGGAAAAAAAAAAAAGACAGTCCCTTGGTGGCGTGCAGTTATTGCTCCTTATCGCCTCTGTGCAGCATATAATGTGACCTCAGGTTATTCTGACAATTGGC
>8_587
AAGAACAGAACAGAAAACACAATGCCTAACCCCAGACCGGTGCCTAATTTAATGGCACCGTCTGCTAAGCATCGGTCCCACTTTTTCCCCAGCTCCTTCTCAGACATACTGAACATTAGCTTCCCCATGTACTCTGCGTTGATACCACTG
>8_588
AAGAGTCTGACTGTAGAACAGTGCAAATGGTGACGAACCCATAATCAAAACAAAAACAAACACTTTGGAAAAAAAAAAAAGACAGTCCCTTGGTGGCGTGCAGTTATTGCTCCTTATCGCCTCTGTGCAGCATATAATGTGACCTCAGGT
>8_589
AAGAGTCTGACTGTAGAACAGTGCAAATGGTGACGCACCCATAATAAAAACAAAAACAAACACTTTGGAAAAAAAAAAAAGACAGTCCCTTGGTGGCGTGCAGTTATTGCTCCTTATCGCCTCTGTGCAGCATATAATGTGACCTCAGGT
>8_590
AAGAGTCTGACTGTAGAACAGTGCAAATGGTGACGCACCCATAATCAAAACAAAAACAAACACTTTGGAAAAAAAAAAAACAGTCCCTTGGTGGCGTGCAGTTATTGCTCCTTATCGCCTCTGTGCAGCATATAATGTGACCTCAGGTTA
>8_591
AAGAGTCTGACTGTAGAACAGTGCAAATGGTGACGCACCCATAATCAAAACAAAAACAAACACTTTGGAAAAAAAAAAAGACAGTCCCTTGGTGGCGTGCAGTTATTGCTCCTTATCGCCCCCATGTACTCTGCGTTGATACCACTGCTT
>8_592
AAGCAGTGGTATCAACGCAGAGTACATGGGCGAGAGTCGACACACACATACGGCAGCTTCCAGTGAAAATCCCCTGAATGAACTGTTTTGTTTGACTGCTTAAACACGGGTTTAGATGAATTGATTGAATGATAATTTTGGTTATTGTAG
>8_593
AAGGAAGGATGTCAACAGGGAGACAAGAGACTGACTGTAGAACAGTGCAAATGGTGACGCACCCATAATCAAAACAAAAACAAACACTTTGGAAAAAAAAAAAAGACAGTCCCTTGGTGGCGTGCAGTTATTGCTCCTTATCGCCTCTGT
>8_594
AAGGAAGGATGTCAACAGGGAGACAAGAGTCTGACTGTAGAACAGTGCAAATGGTGACGCACCCATAATCAAAACAAAAACAAACACTTTGGAAAAAAAAAAGACAGTCCCTTGGTGGCGTGCAGTTATTGCTCCTTATCGCCTCTGTGT
>8_595
AAGTATTTAAACAGTGAGACAAGAGTCTGAATTTAGAACAGTGCAAATTGTGACGCACCAATAATCAAAACAAAAACAAAAACTTTGAAAAAAAAAAAAAGACAGTCCCTTGGTGGCGTGCAGTTATTGCTCCTTATCGCCTCTGTGCAG
>8_596
AATAAACACAGACCATCTTTATAGGGCATATACAAATCATACAGTCATACAAGGAAGGATGTCAACAGGGAGACAAGAGTCTGACTGTAGAACAGTGCAAATGGTGACGCACCCATAATCAAAACAAAAACAAACACTTTGGAAAAAAAA
>8_597
AATAATTATTTTATTAAATAAACACAGACCGTCCTTATAGGGCATATACAAATCATACAGTCATACAAGGAAGGATGTCAACAGGGAGACAAGAGTCTGACTGTAGAACAGTGCAAATGGTGACGCACCCATAATCAAAACAAAAACAAA
>8_598
AATCAAAACAAAAACAAACACTTTGGAAAAAAAAAAAAGACAGTCCCTTGGTGGCGTGCAGTTATTGCTCCTTATCGCCTCTGTGCAGCATATAATGTGACCTCAGGTTATTCTGACAATTGGCATACGCCATGCCAAGCCCTGCTCCCG
>8_599
AATCATAAATTCATACAAGGAAGGATGTCAACAGGGAGACAATAGTCTGACTGTATAACAGTGCAAATGGTGACGCACCCATAATCAAAACAAAAACAAACACTTTGGAAAAAAAAAAAAGACAGTCCCTTGGTGGCGTGCAGTTATTGC
>8_600
AATCATACAGTCATACAAGGAAGGATGTCAACAGGGAGACAAGAGTCTGACTGTAGAACAGTGCAAATGGTGACGCACCCATAATCAAAACAAAAACAAACACTTTGGAAAAAAAAAGACAGTCCCTTGGTGGCGTGCAGTTATTGCTCC
>8_601
AATCATACAGTCATACAAGTAAGGATGTCAACAGGTAGACAAGAGTCTGACTGTAGAACAGTGCAAATGGTGACGCACCCATAATCAAAACAAAAACAAACACTTTGGAAAAAAAAAAAAGACAGTCCCTTGGTGGCGTGCAGTTATTGC
>8_602
AATCCCCTCAATGAACTGTTTTGTTTGACTGCTTAAACACGGGTTTAGATGTATTGATTGAATGATAATTTTGGTTATTGTAGATAACTTTTTTTTTATAAAAATGTAAATATGGTCATAATTTATTTTACAAATGTGCTTTGGGCATTA
>8_603
AATGCCTAACCCCAGACCGGTGCCTAATTTTAATGGCACCGTCTGCTAAGCATCGGTCCCACTTTTTCCCCAGCTCCTTCTCAGACATACTGAACATTAGCTTGTGACAGGCTAGAAGTCCCCATGTACTCTGCGTTGATACCACTGCTT
>8_604
AATGTGACCTCAGGTTATTCTGACAATTGGCATACGCCATGCCGAGCCCTGCTCCCGAGCCAAGTGAAATTGGCCATGTGTGCCGTTTGAAGAACAGAACAGAAAACACAATGCCTAACCCCAGACCGGTGCCATTAAATTAGGCACCGG
>8_605
AATTATTTTATTAAATAAACACAGACCATCTTTATAGGGCATATACAAATCATACAGTCATACAAGGAAGGATGTCAACAGGGAGACAAGAGTCTGACTGTAGAACAGTGCAAATGGTGACGCACCCATAATCAAAACAAAAACAAAAAC
>8_606
ACAAAAACAAACACTTTGGAAAAAAAAAAAGACAGTCCCTTGGTGGCGTGCAGTTATTGCTCCTTATCGCCTCTGTGCAGCATATAATGTGACCTCAGGTTATTCTGACAATTGGCATACGCCATGCCAAGCCCTGCTCCCGAGCCAAGT
>8_607
ACAAACACTTTGGAAAAAAAAAAAGACAGTCCCTTGGTGGCGTGCAGTTATTGCTCCTTATCGCCTCTGTGCAGCATATAATGTGACCTCAGGTTATTCTGACAATTGGCATACGCCATGCCGAGCCCTGCTCCCGAGCCAAGTGAAATT
>8_608
ACAAATCATACAGTCATACAAGGAAGGATGTCAACAGGGAGACAAGAGTCTGACTGTAGAACAGTGCAAATGGTGACGCACCCATAATCAAAACAAAAACAAACACTTTGGAAAAAAAAAAGACAGCCCCTTGGTGGCGTGCAGTTATTG
>8_609
ACACACATACGGCAGCTTCCAGTGAAAATCCCCTGAATGAACTGTTTTGTTTGACTGCTTAAACACGGGTTTAGATGAATTGATTGAATGATAATTTTGGTTATTGTAGATAACTTTTTTATAAAAATGTAAATATGGTCATAATTTATT
>8_610
ACACAGACCGTCCTTATAGGGCATATACAAATCATACAGTCATACAAGGAAGGATGTCAACAGGGAGACAAGAGTCTGACTGTAGAACAGTGCAAATGGTGACGCACCCATAATCAAAACAAAAACAAACACTTTGGAAAAAAAAAAAAG
>8_611
ACACAGACCGTCCTTATAGGGCATATACAAATCATACAGTCATACAAGGAAGGATGTCAACAGGGAGACAAGAGTCTGACTGTAGAACAGTGCAAATGGTGACGCACCCATAATCAAAACAAAAACAAACACTTTGGAAAAAAAAAGACA
>8_612
ACACTTTGGAAAAAAAAAGGACAGTCCCTTGGTGGCGTGCAGTTATTGCTCCTTATCGCCTCTGTGCAGCATATAATGTGACCTCAGGTTATTCTGACAATTGGCATACGCCATGCCGAGCCCTGCTCCCGAGCCAAGTGAAATTGGCCA
>8_613
ACAGACCATCTTTATAGGGCATATACAAATCATACAGTCATACAAGGAAGGATGTCAACAGGGAGACAAGAGTCTGACTGTAGAACAGTGCAAATGGTGACGCACCCATAATCAAAACAAAAACAAACACTTTGGAAAAAAAAAAAGACA
>8_614
ACAGACCATCTTTATAGGGCATATACAAATCATACAGTCATACAAGGAAGGATGTCAACAGGGAGACAAGAGTCTGACTGTAGAACAGTGCAAATGGTGACGCACCCATAATCAAAACAAAAACAAACACTTTGGAAAAAAAAAAGACAG
>8_615
ACAGGGAGACAAGAGTCTGACTGTATAACAGTGCAAATGGTGACGCACCCATAATCAAAACAAAAACAAACACTTTGGAAAAAAAAAAAAGACAGTCCCTTGGTGGCGTGCAGTTATTGCTCCTTATCGCCTCTGTGCAGCATATAATGT
>8_616
ACAGTGCAAATGGTGACGCACCCATAATCAAAACAAAAACAAACACTTTGGAAAAAAAAAAGACAGTCCCTTGGTGGCATGCAGTTATTGCTCCTTATCGCCTCTGTGCAGCATATAATGTGACCTCAGGTTATTCTGACAATTGGCATA
>8_617
ACCAATAATCAAAACAAAAACAAACACTTTGGAAAAAAAAAAAGACAGTCCCTTGGTGGCGTGCAGTTATTGCTCCTTATCGCCTCTGTGCAGCATATAATGTGACCTCAGGTTATTCTGACAATTGGCATACGCCATGCCAAGCCCTGC
>8_618
ACCCATAATCAAAACAAAAACAAACACTTTGGAAAAAAAAAAAAAGACAGTCCCTTGGTGGCGTGCAGTTATTGCTCCTTATCGCCTCTGTGCAGCATATAATGTGACCTCAGGTTATTCTGACAATTGGCATACGCCATGCCAAGCCCT
>8_619
ACCCATAATCAAAACAAAAACAAACACTTTGGAAAAAAAAAAAGACAGTCCCTTGGTGGCGTGCAGTTATTGCTCCTTATCGCCTCTGTGCAGCATATAATGTGACCTCAGGTTATTCTGACAATTGGCATACGCCATGCCAAGCCCTGC
>8_620
ACCCATAATCAAAACAAAAACAAACACTTTGGAAAAAAAAAAAGACAGTCCCTTGGTGGCGTGCAGTTATTGCTCCTTATCGCCTCTGTGCAGCATATAATGTGACCTCAGGTTATTCTGACAATTGGCATACGCCATGCCGAGCCCTGC
>8_621
ACCCCAGACCGGTGCCTAATTTAATGGCACCGTCTGCTAAGCATCGGTCCCACTTTTTCCCCAGCTCCTTCTCAGACATACTGAACATTAGCTTGTGACAGGCTAGAAGTAGCAAATGCACCTCTCCCATGTACTCTGCGTTGATACCAC
>8_622
ACCGGTGCCTAATTTAATGGCACCGTCTGCTAAGCATCGGTCCCACTTTTTCCCCAGCTCCTTCTCAGACATACTGAACATTAGCTTGTGACAGGCTAGAAGTAGCAAATGCACCTCTGCCCCATGTACTCTGCGTTGATACCACTGCTT
>8_623
ACCGTCCTTATAGGGCATATACAAATCATACAGTCATACAAGGAAGGATGTCAACAGGGAGACAAGAGTCTGACTGTAGAACAGTGCAAATGGTGACGCACCCATAATCAAAACAAAAACAAACACTTTGGAAAAAAAAAAAGACAGTCC
>8_624
ACCGTCCTTATAGGGCATATACAAATCATACAGTCATACAAGGAAGGATGTCAACAGGGAGACAAGAGTCTGACTGTAGAACAGTGCAAATGGTGACGCACCCATAATCAAAACAAAAACAAACACTTTGGAAAAAAAAAGACAGTCCCT
>8_625
ACGCACCCATAATCAAAACAAAAACAAACACTTTGGAAAAAAAAAAAAGACAGTCCCTTGGTGGCGTGCAGTTATTGCTCCTTATCGCCTCTGTGCAGCATATAATGTGACCTCAGGTTATTCTGACAATTGGCATACGCCATGCCAAGC
>8_626
ACGCCATGCCGAGCCCTGCTCCCGAGCCAAGTGAAATTGGCCATGTGTGCCGTTTGAAGAACAGAACAGAAAACACAATGCCTAACCCCAGACCGGTGCCTAATTTAATGGCACCGTCTGCTAAGCATCGGTCCCACTTTTTCCCCAGCT
>8_627
ACGGCAGCTTCCAGTGAAAATCCCCTGAATGAACTGTTTTGTTTGACTGCTTAAACACGGGTTTAGATGAATTGATTGAATGATAATTTTGGTTATTGTAGATAACTTTTTTATAAAAATGTAAATATGGTCATAATTTATTTTACAAAT
>8_628
ACTGTAGAACAGTGCAAATGGTGACGCACCCATAATCAAAACAAAAACAAACACTTTGGAAAAAAAAAGACAGTCCCTTGGTGGCGTGCAGTTATTGCTCCTTATCGCCTCTGTGCAGCATATAATGTGACCTCAGGTTATTCTGACAAT
>8_629
AGAACAGTGCAAATGGTGACGCACCCATAATAAAAACAAAAACAAACACTTTGGAAAAAAAAAAAAGACAGTCCCTTGGTGGCGTGCAGTTATTGCTCCTTATCGCCTCTGTGCAGCATATAATGTGACCTCAGGTTATTCTGACAATTG
>8_630
AGAGACTGCACGAGAGTCGACACACACATACGGCAGCTTCCAGTGAAAATCCCCTGAATGAACTGTTTTGTTTGACTGCTTAAACACGGGTTTAGATGAATTGATTGAATGATAATTTTGGTTATTGTAGATAACTTTTTTATAAAAATG
>8_631
AGAGCATGTTACTGGACCGGCTGCTTCCTTGTAAACTCTTCTCAAGTTTGTTTGTTTGGATTTTTTTTTGTTGTTATTGGAGAAAATATTCATTCCATTCTCAACAAAGTGACATGCCAGAGACTGCACGAGAGTCGACACACACATACG
>8_632
AGAGTCTGACTGTAGAACAGTGCAAATGGTTACGCACCCATAATCAAAACAAAAACAAACACTTTGGAAAAAAAAAAGACAGTCCCTTGGTGGCGTGCAGTTATTGCTCCTTATCGCCTCTGTGCAGCATATAATGTGACCTCAGGTTAT
>8_633
AGCATATAATGTGACCTCAGGTTATTCTGACAATTGGCATACGCCATGCCAAGCCCTGCTCCCGAGCCAAGTGAAATTGGCCATGTGTGCCGTTTGAAGAACAGAACAGAAAACACAATGCCTAACCCCAGACCGGTGCCTAATTTAATG
>8_634
AGGAAGGATGTCAACAGTGAGACAAGAGTCTGACTGTAGAACAGTGCAAATGGTGACGCACCCATAATCAAAACAAAAACAAACACTTTGGAAAAAAAAAAAAGACAGTCCCTTGGTGGCGTGCAGTTATTGCTCCTTATCGCCTCTGTG
>8_635
AGGCGGCCAAACTTGTAAAGAGCATGTTACTGGACCGGCTGCTTCCTTGTAAACTCTTCTCAAGTTTGTTTGTTTGGATTTTTTTTGTTGTTATTGGAGAAAATATTCATTCCATTCTCAACAAAGTGACATGCCAGAGACTGCACGAGA
>8_636
AGGGAGACAAGAGTCTGACTGTAGAACAGTGAAAATGGTGACGCACCCATAATCAAAACAAAAACAAACACTTTGGAAAAAAAAAAAAGACAGTCCCTTGGTGGCGTGCAGTTATTGCTCCTTATCGCCTCTGTGCAGCATATAATGTGA
>8_637
AGGGAGACAAGAGTCTGACTGTAGAACAGTGCAAATGGTGACGCACCCATAATCAAAACAAAAACAAACACTTTGGAAAAAAAAAAAAGACAGTCCCTTGGTGGCGTGCAGTTATTGCTCCTTATCGCCTCTGTGCAGCATATAATGTGA
>8_638
AGGGAGACAAGAGTCTGACTGTATAACAGTGCAAATGGTGACGCACCCATAATCAAAACAAAAACAAACACTTTGGAAAAAAAAAAAAAGACAGTCCCTTGGTGGCGTGCAGTTATTGCTCCTTATCGCCTCTGTGCAGCATATAATGTG
>8_639
AGGGCATATACAAATCATACAGTCATACAAGGAAGGATGTCAACAGGGAGACAAGAGTCTGACTGTAGAACAGTGCAAAGGGTGACGCACCCATAATCAAAACAAAAACAAACACTTTGGAAAAAAAAAAAAGACAGTCCCTTGGTGGCG
>8_640
AGGGCATATACAAATCATACAGTCATACAAGGAAGGATGTCAACAGGGAGACAAGAGTCTGACTGTAGAACAGTGCAAATGGTGACGCACCCATAATCAAAACAAAAACAAACACTTTGGAAAAAAAAAAAAAGACAGTCCCTTGGTGGC
>8_641
AGGGCATATACAAATCATACAGTCATACAAGGAAGGATGTCAACAGGGAGACAAGAGTCTGACTGTAGAACAGTGCAAATGGTGACGCACCCGTAATCAAAACAAAAACAAACACTTTGGAAAAAAAAAAAAGACAGTCCCTTGGTGGCG
>8_642
AGGTTATTCTGACAATTGGCATACGCCATGCCGAGCCCTGCTCCCGAGCCAAGTGAAATTGGCCATGTGTGCCGTTTGAAGAACAGAACAGAAAACACAATGCCTAACCCCAGACCGGTGCCTAATTTAATGGCACCGTCTGCTAAGCAT
>8_643
AGTAATACAAGGAAGGATGTCAACAGGGAGACAAGAGTCTTACTGTAGAACATTGCAAATGGTGACGCACCCATAATCAAAACAAAAACAAACACTTTGGAAAAAAAAAAAAGACAGTCCCTTGGTGGCGTGCAGTTATTGCTCCTTATC
>8_644
AGTCATACAAGGAAGGATGTCAACAGGGAGACAAGAGTCTGACTGTAGAACAGTGCAAATGGTGACGCACCCATAATCAAAACAAAAACAAACACTTTGGAAAAAAAAAGACAGTCCCTTGGTGGCGTGCAGTTATTGCTCCTTATCGCC
>8_645
AGTGAAAATCCCCTCAATGAACTGTTTTGTTTGACTGCTTAAACACGGGTTTAGATGAATTGATTGAATGATAATTTTGGTTATTGTAGATAACTTTTTTTATAAAAATGTAAATATGGTCATAATTTATTTTACAAATGTGTTATGGGC
>8_646
AGTGGTATCAACGCAGAGTACATGCGCTCTGGAGATAAGCTGTTGTGCCTCTGCACGTTAAGTTACAGTCAAAATTATAAATTTCTCTGGAGATCACCGGGTTTCAGTTGAACCGCGTACAGAGGTTCTCATGTACTTTTCTTAATGTTC
>8_647
ATAAACACAGACCGTCCTTATAGGGCATATACAAATCATACAGTCATACAAGGAAGGATGTCAACAGGGAGACAAGAGTCTGACTGTAGAACAGTGCAAATGGTGACGCACCCATAATCAAAACCCCATGTACTCTGCGTTGATACCACT
>8_648
ATAATCAAAACAAAAACAAACACTTTGGAAAAAAAAAAAAGACAGTCCCTTGGTGGCGTGCAGTTATTGCTCCTTATCGCCTCTGTGCAGCATATAATGTGACCTCAGGTTATTCTGACAATTGGCATACGCCATGCCAAGCCCTGCTCC
>8_649
ATAATCAAAACAAAAACAAACACTTTGGAAAAAAAAAAAGACAGTCCCTTGGTGGCGTGCAGTTATTGCTCCTGATCGCCTCTGTGCAGCATATAATGTGACCTCAGGTTATTCTGACAATTGGCATACGCCATGCCAAGCCCTGCTCCC
>8_650
ATAATGTGACCTCAGGTTATTCTGACAATTGGCATACGCCATGCCGAGCCCTGCTCCCGAGCCAAGTGAAATTGGCCATGTGTGCCGTTTGAAGAACAGAACAGAAAACACAATGCCTAACCCCAGACCGGTGCCTAATTTAATGGCACC
>8_651
ATACAAATCATACAGTCATACAAGGAAGGATGTCAACAGGGAGACAAGAGTCTGACTGTAGAACAGTGCAAATGGTGACGCACCCATAATCAAAACAAAAACAAACACTTTGGAAAAAAAAAAGGACAGTCCCTTGGTGGCGTGCAGTTA
>8_652
ATACAAATCATACAGTCATACAAGGAAGGATGTCAACAGGGAGACAAGAGTCTGACTGTAGAACAGTGCAAATGGTGACGCACCCATAATCAAAACAAAAACAAACACTTTGGAAAAAAAAAGACAGTCCCTTGGTGGCGTGCAGTTATT
>8_653
ATACAAGGATGTATGTCAACAGGTATACAAGAGTCTGACTGTAGAACAGTGCAAATGGTGACGCACCCATAATAAAAACAAAAACAAACACTTTGGAAAAAAAAAAAAAAAGACAGTCCCTTGGTGGCGTGCAGTTATTGCTCCTTATCG
>8_654
ATACGCCATGCCGAGCCCTGCTCCCGAGCCAAGTGAAATTGGCCATGTGTGCCGTTTGAAGAACAGAACAGAAAACACAATGCCTAACCCCAGACCGGTGCCTAATTTAATGGCACCGTCTGCTAAGCATCGGTCCCACTTTTTCCCCAG
>8_655
ATAGGGCATATACAAATCATACAGTCATACAAGGAAGGATGTCAACCGGGAGACAAGAGTCTGACTGTAGAACAGTGCAAATGGTGACGCACCCATAATCAAAACAAAAACAAACACTTTGGAAAAAAAAAAGACAGTCCCTTGGTGGCG
>8_656
ATATAATGTGACCTCAGGTTATTCTGACAATTGGCATACGCCATGCCAAGCCCTGCTCCCGAGCCAAGTGAAATTGGCCATGTGTGCCGTTTGAAGAACAGAACAGAAAACACAATGCCTCCCATGTACTCTGCGTTGATACCACTGCTT
>8_657
ATCAAAACAAAAACAAACACTTTGGAAAAAAAAAGACAGTCCCTTGGTGGCGTGCAGTTATTGCTCCTTATCGCCTCTGTGCAGCATATAATGTGACCTCAGGTTATTCTGACAATTGGCATACGCCATGCCAAGCCCTGCTCCCGAGCC
>8_658
ATGAGAGTCGACACACATACGGCAGCTTCCAGTGAAAATCCCCTCAATGAACTGTTTTGTTTGACTGCTTAAACACGGGTTTAGATGTATTGATTGAATGATAATTTTGGTTATTGTAGATAACTTTTTTTTTATAAAAATGTAAATATG
>8_659
ATGCCTAACCCCAGACCGGTGCCTAATTTAATGGCACCGTCTGCTAAGCATCGGTCCCACTTTTTCCCCAGCTCCTTCTCAGACATACTGAACATTAGCTTGTGACAGGCTAGAAGTAGCCCCATGTACTCTGCGTTGATACCACTGCTT
>8_660
ATGGTGACGCACCCATAATCAAAACAAAAACAAACACTTGGGAAAAAAAAAAGACAGTCCCTTGGTGGCGTGCAGTTATTGCTCCTTATCGCCTCTGTGCAGCATATAATGTGACCTCAGGTTATTCTGACAATTGGCATACGCCATGCC
>8_661
ATGGTGACGCACCCATAATCAAAACAAAAACAAACACTTTGGAAAAAAAAAAGACAGTCCCTTGGTGGCGTGCAGTTATTGCTCCTTATCGCCTCTGTGCAGCATATAATGTGACCTCAGTTTATTCTGACAATTGGCATACGCCATGCC
>8_662
ATGGTGACGCACCCATAATCAAAACAAAAACAAACACTTTGTAAAAAAAAAAAGACAGTCCCTTGGTGGCGTGCAGTTATTGCTCCTTATCGCCTCTGTGCAGCATATAATGTGACCTCAGGTTATTCTGACAATTGGCATACGCCATGC
>8_663
ATTAGTTTAAGAGCAATATTTTCCCCCACTTTTTCCTACAAGATGGTTAAAAAATGACATTTCATGTTATCTTGCCACAGCATATAAGAACAGTTTTACTGCCTTAATACACAGTCTCTTTAAAATAAAGTGGGCCTGCTTGGCGTAAAA
>8_664
ATTCCATTCTCAACAAAGTGACATGCCAGAGACTGCACGAGAGTCGACACACACATACGGCAGCTTCCAGTGAAAATCCCCTGAATGAACTGTTTTGTTTGACTGCTTAAACACGGGTTTAGATGAATTGATTGAATGATAATTTTGGTT
>8_665
ATTCTGACAATTGGCATACGCCATGCCAAGCCCTGCTCCCGAGCCAAGTGAAATTGGCCATGTGTGCCGTTTGAAGAACAGAACAGAAAACACAATGCCTAACCCCAGACCGGTGCCTAATTTAATGGCACCGTCTGCTAAGCATCGGTC
>8_666
ATTCTGACAATTGGCATACGCCATGCCAAGTCCTGCTCCCGAGCCAAGTGAAATTGGCCATGTGTGCCGTTTGAAGAACAGAACAGAAAACACAATGCCTAACCCCAGACCGGTGCCTAATTTAATGGCACCGTCTGCTAAGCATCGGTC
>8_667
ATTGGCATACGCCATGCCGAGCCCTGCTCCCGAGCCAAGTGAAATTGGCCATGTGTGCCGTTTGAAGAACAGAACAGAAAACACAATGCCTAACCCCAGACCGGTGCCTAATTTAATGGCACCGTCTGCTAAGCATCGGTCCCACTTTTT
>8_668
CAAAAACAAACACTTTGGAAAAAAAAAAAAGACAGTCCCTTGGTGGCGTGCAGTTATTGCTCCTTATCGCCTCTGTGCAGCATATAATGTGACCTCAGGTTATTCTGACAATTGGCATACGCCATGCCAAGCCCTGCTCCCGAGCCAAGT
>8_669
CAAACACTTTGGAAAAAAAAAAAGACAGTCCCTTGGTGGCGTGCAGTTATTGCTCCTTATCGCCTCTGTGCAGCATATAATGTGACCTCAGGTTATTCTGACAATTGGCATACGCCATGCCGAGCCCTGCTCCCGAGCCAAGTGAAATTG
>8_670
CAAAGTGACATGCCAGAGACTGCACGAGAGTCGACACACACATACGGCAGCTTCCAGTGAAAATCCCCTGAATGAACTGTTTTGTTTGACTGCTTAAACACGGGTTTAGATGAATTGATTGAATGATAATTTTGGTTATTGTAGATAACT
>8_671
CAAATCATACAGTCATACAAGGAAGGATGTCAACAGGGAGACAAGAGTCTGACTGTAGAACAGTGCAAATGGTGACGCACCCATAATCAAAACAAAAACAAACACTTTGGAAAAAAAAAAAAGACAGTCCCTTGGTGGCGTGCAGTTATT
>8_672
CAAATCATACATTCATACAAGGAAGGATGTCAACAGGGAGACAAGAGTCTTACTGTATAACAGTGCAAATGGTGACGAACCCATAATCAAAACAAAAAAAAACACTTTGGAAAAAAAAAAAAAGACAGTCCCTTGGTGGCGTGCAGTTAT
>8_673
CAAATGGTGACGCACCCATAATCAAAACAAAAACAAACACTTTGGAAAAAAAAAGACAGTCCCTTGGTGGCGTGCAGTTATTGCTCCTTATCGCCTCTGTGCAGCATATAATGTGACCTCAGGTTATTCTGACAATTGGCATACGCCATG
>8_674
CAAATGGTGACGCACCCATAATCAAAACAAAAACAGACACTTTGGAAAAAAAAAAAAGACAGTCCCTTGGTGGCGTGCAGTTATTGCTCCTTATCGCCTCTGTGCAGCATATAATGTGACCTCAGGTTATTCTGACAATTGGCATACGCC
>8_675
CAACAGGGAGACAAGAGTCTGACTGTAGAACAGTGCAAATGGTGACGCACCCATAATCAAAACAAAAACAAACACTTTGGAAAAAAAAAAAAGACAGTCCCTTGGTGGCGTGCAGTTATTGCTCCTTATCGCCTCTGTGCAGCATATAAT
>8_676
CAACAGGGAGACAAGAGTCTGACTGTAGAACAGTGCAAATGGTGACGCACCCATAATCAAAACAAAAACAAACACTTTGGAAAAAAAAAGACAGTCCCTTGGTGGCGTGCAGTTATTGCTCCTTATCGCCTCTGTGCAGCATATAATGTG
>8_677
CAAGAGTCTGACTGTAGAACAGTGCAAATGGTGACGCACCCATAATCAAAAAAAAAACAAACACTTTGGAAAAAAAAAAAAGACAGTCCCTTGGTGGCGTGCAGTTATTGCTCCTTATCGCCTCTGTGCAGCATATAATGTGACCTCAGG
>8_678
CAAGAGTCTGACTGTAGAACAGTGCAAATGGTGACGCACCCATAATCAAAACAAAAACAAACACTTTGGAAAAAAAAAAAAGACAGTCCCTTGGTGGCGTGCAGTTATTGCTCCTTATCGCCTCTGTGCAGCATATAATGTGACCTCAGG
>8_679
CAAGAGTCTGACTGTAGAACAGTGCAAATGGTGACGCACCCATAATCAAAACAAAAACAAACACTTTGGAAAAAAAAAGACAGTCCCTTGGTGGCGTGCAGTTATTGCTCCTTATCGCCTCTGTGCAGCATATAATGTGACCTCAGGTTA
>8_680
CAAGAGTCTGACTGTAGAACAGTGCAAATGGTGACGCACCCATAATCAAAACAAGAACAAACACTTTGGAAAAAAAAAAAAGACAGTCCCTTGGTGGCGTGCAGTTATTGCTCCTTATCGCCTCTGTGCAGCATATAATGTGACCTCAGG
>8_681
CAAGGACGAGCAGGATAATGAACACATATCATGGAGCTGGGATGACACACACTGGACTACAGAGAACTCGCACAAGTGAAGGCGGCCAAACTTGTAAAGAGCATGTTACTGGACCGGCTGCTTCCTTGTAAACTCTTCTCAAGTTTGTTT
>8_682
CAATAATTATTTTATTAAATAAACACAGACCGTCCTTATAGGGCATATACAAATCATACAGTCATACAAGGAAGGATGTCAACAGGGAGACAAGAGTCTGACTGTAGAACAGTGCAAATGGTGACGCACCCATAATCAAAACAAAAACAA
>8_683
CACAATGCCTAACCCCAGACCGGTGCCTAATTTAATGGCACCGTCTGCTAAGCATCGGTCCCACTTTTTCCCCAGCTCCTTCTCAGACATACTGAACATTAGCTTGTGACAGGCTAGAAGTCCCATGTACTCTGCGTTGATACCACTGCT
>8_684
CACACATACGGCAGCTTCCAGTGAAAATCCCCTCAATGAACTGTTTTGTTTGACTGCTTAAACACGGGTTTAGATGAATTGATTGAATGATAATTTTGGTTATTGTAGATAACTTTTTTTATAAAAATGTAAATATGGTCATAATTTATT
>8_685
CACACATACGGCAGCTTCCAGTGAAAATCCCCTCAATGAACTGTTTTGTTTGACTGCTTAAACACGGGTTTAGATGTATTGATTGAATGATAATTTTGGTTATTGTAGATAACTTTTTTTTTATAAAAATGTAAATATGGTCATAATTTA
>8_686
CACACTGGACTACAGAGAACTCGCACAAGTGAAGGCGGCCAAACTTGTAAAGAGCATGTTACTGGACCGGCTGCTTCCTTGTAAACTCTTCTCATGTTTGTTTGTTTGGATTTTTTTTGTTGTTAATGGAGAAAATATTAATTCCATTCT
>8_687
CACAGACCGTCCTTATAGGGCATATACAAATCATACAGTCATACAAGGAAGGATGTCAACAGGGAGACAAGAGTCTGACTGTAGAACAGTGCAAATGGTGACGCACCCATAATCAAAACAAAAACAAACACTTTGGAAAAAAAAAAGACA
>8_688
CACCCATAATCAAAACAAAAAACAAACACTTTGGAAAAAAAAAAGACAGTCCCTTGGTGGCGTGCAGTTATTGCTCCTTATCGCCTCTGTGCAGCATATAATGTGACCTCAGGTTATTCTGACAATTGGCATACGCCATGCCGAGCCCTG
>8_689
CACCCATAATCAAAACAAAAACAAACACTTTGGAAAAAAAAAAAGACAGTCCCTTGGTGGCGTGCAGTTATTGCTCCTTATCGCCTCTGTGCAGCATATAATGTGACCTCAGGTTATTCTGACAATTGGCATACGCCATGCCGAGCCCTG
>8_690
CACCCATAATCAAAACAAAAACAAACACTTTGGAAAAAAAAAAGACAGTCCCTTGGTGGCGTGCAGTTATTGCTCCTTATCGCCTCTGTGCAGCATATAATGTGACCTCAGGTTATTCTGACAATTGGCATACGCCATGCCGAACCCTGC
>8_691
CACGGGTTTAGATGTATTGATTGAATGATAATTTTGGTTATTGTAGATAACTTTTTTTTTATAAAAATGTAAATATGGTCATAATTTATTTTACAAATGTGCTTTGGGCATTAAAAACCAGTGATGTTTTGTGAAAAAAAAAAAAAAAAA
>8_692
CACTTTGGAAAAAAAAAAAGACAGTCCCTTGGTGGCGTGCAGTTATTGCTCCTTATCGCCTCTGTGCAGCATATAATGTGACCTCAGGTTATTCTGACAATTGGCATACGCCATGCCGAGCCCTGCTCCCGAGCCAAGTGAAATTGGCCA
>8_693
CACTTTGGAAAAAAAAAAGACAGTCCCTTGGTGGCGTGCAGTTATTGCTCCTTATCGCCTCTGTGCAGCATATAATGTGACCTCAGGTTATTCTGACAATTGGCATACGCCATGCCGAGCCCTGCTCCCGAGCCAATTTCACTTGGCTCG
>8_694
CAGACCGTCCTTATAGGGCATATACAAATCATACAGTCATACAAGGAAGGATGTCAACAGGGAGACAAGAGTCTGACTGTAGAACAGTGCAAATGGTGACGCACCCATAATCAAAACAAAAACAAACACTTTGGAAAAAAAAAAAGACAG
>8_695
CAGAGACTGCACGAGAGTCGACACACACATACGGCAGCTTCCAGTGAAAATCCCCTCAATGAACTGTTTTGTTTGACTGCTTAAACACGGGTTTAGATGAATTGATTGAATGATAATTTTGGTTATTGTAGATAACTTTTTTTATAAAAA
>8_696
CAGCATATAATGTGACCTCAGGTTATTCTGACAATTGGCATACACCATGCCAAGCCCTGCTCCCGAGCCAAGTGAAATTGGCCATGTGTGCCGTTTGAAGAACAGAACAGAAAACACAATGCCTAACCCCAGACCGGTGCCTAATTTAAT
>8_697
CAGTCAATGACAGCTGTGGACTTCAATATAAACTGCTTCTTAAGTGACCCTTGTTTTGATACAGGATAATATCGTTACGATTGAGAAACCGAAGCATATTTACCTAATTTAATGGCACCGTCTGCTAAGCATCGGTCCCACTTTTTCCCC
>8_698
CAGTCCCTTGGTGGCGTGCAGTTATTGCTCCTTATCGCCTCTGTGCAGCATATAATGTGACCTCAGGTTATTCTGACAATTGGCATACGCCATGCCGAGCCCTGCTCCCGAGCCAGGTGAAATTGGCCATGTGTGCCGTTTGAAGAACAG
>8_699
CAGTGAAAATCCCCTCAATGAACTGTTTTGTTTGACTGCTTAAACACGGGTTTAGATGTATTGATTGAATGATAATTTTGGTTATTGTAGATAACTTTTTTTTTATAAAAATGTAAATATGGTCATAATTTATTTTACAAATGTGCTTTG
>8_700
CATACAAGGAAGGATGTCAACAGGGAGACAAGAGTCTGACTGTAGAACAGTGCAAATGGTGACGCACCCATAATCAAAACAAAAACAAACACTTTGGAAAAAAAAAAGACAGTCCCTTGGCCCATGTACTCTGCGTTGATACCACTGCTT
>8_701
CATACGCCATGCCAAGCCCTGCTCCCGAGCCAAGTGAAATTGGCCATGTGTGCCGTTTGAAGAACAGAACAGAAAACACAATGCCTAACCCCAGACCGGTGCCTAATTTAATGGCACCGTCTGCTAAGCATCGGTCCCACTTTTTCCCCA
>8_702
CATACGCCATGCCGAGCCCTGCTCCCGAGCCAAGTGAAATTGGCCATGTGTGCCGTTTGAAGAACAGAACAGAAAACACAATGCCTAACCCCAGACCGGTGCCTAATTTAATGGCACCGTCTGCTAAGCATCGGTCCCACTTTTTCCCCA
>8_703
CATACGGCAGCTTCCAGTGAAAATCCCCTCAATGAACTGTTTTGTTTGACTGCTTAAACACGGGTTTAGATGTATTGATTGAATGATAATTTTGGTTATTGTAGATAACTTTTTTTTTATAAAAATGTAAATATGGTCATAATTTATTTT
>8_704
CATATACAAATCATACAGTCATACAAGGAAGGATGTCAACAGGGAGACAAGAGTCTGACTTTAGAACAGTGCAAATGGTGACGCACCCATAATCAAAACAAAAACAAACACTTTGGAAAAAAAAAAAAAGACAGTCCCTTGGTGGCGTGC
>8_705
CATGGAGCTGGGATGACACACACTGGACTACAGAGAACTCGCACAAGTGAAGGCGGCCAAACTTGTAAAGAGCATGTTACTGGACCGGCTGCTTCCTTGTAAACTCTTCTCAAGTTTGTTTGTTTGGATTTTTTTTGTTGTTATTGGAGA
>8_706
CCATCTTTATAGGGCATATACAAATCATACAGTCATACAAGGAAGGATGTCAACAGGGAGACAAGAGTCTGACTGTAGAACAGTGCAAATGGTGACGCACCCATAATCAAAACAAAAAACAAACACTTTGGAAAAAAAAAAGACAGTCCC
>8_707
CCATCTTTATAGGGCATATACAAATCATACAGTCATACAAGGAAGGATGTCAACAGGGAGACAAGAGTCTGACTGTAGAACAGTGCAAATGGTGACGCACCCATAATCAAAACAAAAACAAACACTTTGGAAAAAAAAAAAGACAGTCCC
>8_708
CCATCTTTATAGGGCATATACAAATCATACAGTCATACAAGGAAGGATGTCAACAGGGAGACAAGAGTCTGACTGTAGAACAGTGCAAATGGTGACGCACCCATAATCAAAACAAAAACAAACACTTTGGAAAAAAAAAAGACAGTCCCT
>8_709
CCATGTGTGCCGTTTGAAGAACAGAACAGAAAACACAATGCCTAACCCCAGACCGGTGCCTAATTTAATGGCACCGTCTGCTAAGCATCGGTCCCACTTTTTCCCCAGCTCCTTCTCAGACCCCATGTACTCTGCGTTGATACCACTGCT
>8_710
CCCATAATCAAAACAAAAACAAACACTTTGGAAAAAAAAAAAAAGACAGTCCCTTGGTGGCGTGCAGTTATTGCTCCTTATCGCCTCTGTGCAGCATATAATGTGACCTCAGGTTATTCTGACAATTGGCATACGCCATGCCGAGCCCTG
>8_711
CCCATAATCAAAACAAAAACAAACACTTTGGAAAAAAAAAAAGACAGTCCCTTGGTGGCGTGCAGTTATTGCTCCTTATCGCCTCTGTGCAGCATATAATGTGACCTCAGGTTATTCTGACAATTGGCATACGCCATGCCAAGCCCTGCT
>8_712
CCCATAATCAAAACAAAAACAAACACTTTGGAAAAAAAAAAAGACAGTCCCTTGGTGGCGTGCAGTTATTGCTCCTTATCGCCTCTGTGCAGCATATAATGTGACCTCAGGTTATTCTGACAATTGGCATACGCCATGCCGAGCCCTGCT
>8_713
CCCATAATCAAAACAAAAACAAACACTTTGGAAAAAAAAAAGACAGTCCCTTGGTGGCGTGCAGTTAGTGCTCCTTATCGCCTCTGTGCAGCATATAATGTGACCTCAGGTTATTCTGACAATTGGCATACGCCATGCCGAGCCCTGCTC
>8_714
CCCATAATCAAAACAAAAACAAACACTTTGGAAAAAAAAAAGACAGTCCCTTGGTGGCGTGCAGTTATTGCTCCTTATCGCCTCTGTGCAGCATATAATGTGACCTCAGGTTATTCTGACCCCATGTACTCTGCGTTGATACCACTGCTT
>8_715
CCCATAATCAAAACAAAAACAAACACTTTGGAAAAAAAAAGACAGTCCCTTGGTGGCGTGCAGTTATTGCTCCTTATCGCCTCTGTGCAGCATATAATGTGACCTCAGGTTATTCTGACAATTGGCATACGCCATGCCGAGCCCTGCTCC
>8_716
CCCCAGACCGGTGCCTAATTTAATGGCACCGTCTGCTAAGCATCGGTCCCACTTTTTCCCCAGCTCCTTCTCAGACATACTGAACATTAGCTTGTGACAGGCTAGAAGTAGCAAATGCACCTCTCCCATGTACTCTGCGTTGATACCACT
>8_717
CCCCAGACCGGTGCCTGAGAGAGACAGACAAAAAAACAAAAAAAACAAACAAAACAGCTGTTAAAGTAGACCTGTAACTGTATAATTTATACAGCTACTTTCTAATTCTTATTTGGTGTATATGGTGTCTTCTGCTGCCTTTGGTTAATG
>8_718
CCCGAGCCAAGTGAAATTGGCCATGTGTGCCGTTTGAAGAACAGAACAGAAAACACAATGCCTAACCCCAGACCGGTGCCTAATTTAATGGCACCGTCTGCTAAGCATCGGTCCCACTTTTTCCCCAGCTCCTTCTCAGACATACTGAAC
>8_719
CCGAGCCAAGTGAAATTGGCCATGTGTGCCGTTTGAAGAACAGAACAGAAAACACAATGCCTAACCCCAGACCGGTGCCTAATTTAATGGCACCGTCTGCTAAGCATCGGTCCCACTTTTTCCCCAGCTCCTTCTCAGACATACTGAACA
>8_720
CCGGCTGCTTCCTTGTAAACTCTTCTCAAGTTTGTTTGTTTGGATTTTTTTTGTTGTTATTGGAGAAAATATTCATTCCATTCTCAACAAAGTGACATGCCAGAGACTGCACAGGTCGCCCNGTTTCTGTTCGNCTCTCGGGTCGTGCGG
>8_721
CCGTCCTTATAGGGCATATACAAATCATACAGTCATACAAGGAAGGATGTCAACAGGGAGACAAGAGTCTGACTGTAGAACAGTGCAAATGGTGACGCACCCATAATCAAAACAAAAACAAACACTTTGGAAAAAAAAAAAGACAGTCCC
>8_722
CCGTCCTTATAGGGCATATACAAATCATACAGTCATACAAGGAAGGATGTCAACAGGGAGACAAGAGTCTGACTGTAGAACAGTGCAAATGGTGACGCACCCATAATCAAAACAAAAACAAACACTTTGGAAAAAAAAAAGACAGTCCCT
>8_723
CCTACAAGATGGTTAAAAAATGACATTTCATGTTATCTTGCCACAGCATATAAGAACAGTTTTACTGCCTTAATACAGTCTCTTTAAAATAAAGTGGGCCTGCTTGGCGTAAAACCACCTATTCTTCACCGCACCAAACTCCATTCAAAT
>8_724
CCTTAATACACAGTCTCTTTAAAATAAAGTGGGCCTGCTTGGCGTAAAACCACCTATTCTTCACCGCACCAAACTCCATTCAAATATGCATCAATTTATGGATCTTTGCTTCTTAGCAGTCCCATGTACTCTGCGTTGATACCACTGCTT
>8_725
CCTTATAGGGCATATACAAATCATACAGTCATACAAGGAAGGATGTCAACAGGGAGACAAGAGTCTGACTGTAGAACAGTGCAAATGGTGACGCACCCATAATCAAAACAAAAACAAACACTTTGGAAAAAAAAAAAGACAGTCCCTTGG
>8_726
CCTTATAGGGCATATACAACTCATACAGTCATACAAGGAAGGATGTCAACAGGGAGACAAGAGTCTGACTGTAGAACAGTGCAAATGGTGACGCACCCATAATCAAAACAAAAACAAACACTTTGGAAAAAAAAAAAAGACAGTCCCTTG
>8_727
CCTTGGTGGCGTGCAGTTATTGCTCCTTATCGCCTCTGTGCAGCATATAATGTGACCTCAGGTTATTCTGACAATTGGCATACGCCATGCCGAGCCCTGCTCCCGAGCCAAGTGAAATTGGCCATGTGCTCTGCGTTGATACCACTGCTT
>8_728
CGACACACACATACGGCAGCTTCCAGTGAAAATCCCCTGAATGAACTGTTTTGTTTGACTGCTTAAACACGGGTTTAGATGAATTGATTGAATGATAATTTTGGTTATTGTAGATAACTTTTTTATAAAAATGTAAATATGGTCATAATT
>8_729
CGAGCCAAGTGAAATTGGCCATGTGTGCCGTTTGAAGAACAGAACAGAAAACACAATGCCTAACCCCAGACCGGTGCCTAATTTAATGGCACCGTCTGCTAAGCATCGGTCCCACTTTTTCCCCAGCTCCTTCTCAGACATACTGAACAT
>8_730
CGTTTGAAGAACAGAACAGAAAACACAATGCCTAACCCCAGACCGGTGCCTAATTTAATGGCACCGTCTGCTAAGCATCGGTCCCACTTTTTCCCCAGCTCCTTCTCAGACATACTGAACCCCATGTACTCTGCGTTGATACCACTGCTT
>8_731
CTAATTATTTTATTAAATAAACACAGACCGTCCTTATAGGGCATATACAAATCATACAGTCATACAAGGAAGGATGTCAACAGGGAGACAAGAGTCTGACTGTAGAACAGTGCAAATGGTGACGCACCCATAATCAAAACAAAAACAAAC
>8_732
CTCAAGTTTGTTTGTTTGGATTTTTTTTGTTGTTATTGGAGAAAATATTCATTCCATTCTCAACAAAGTGACATGCCAGAGACTGCACGAGAGTCGACACACACATACGGCAGCTTCCAGTGAAAAATCCCCTCAATGAACTGTTTTGTT
>8_733
CTCATGTTTGTTTGTTTGGATTTTTTTTGTTGTTAATGGAGAAAATATTAATTCCATTCTCAACAAAGTGACATGCCAGAGACTGCATGAGAGTCGACACACATACGGCAGCTTCCAGTGAAAATCCCCTCAATGAACTGTTTTGTTTGA
>8_734
CTCCTTATCGCCTCTGTGCAGCATATAATGTGACCTCAGGTTATTCTGACAATTGGCATACGCCATGCCGAGCCCTGCTCCCGAGCCAAGTGAAATTGGCCATGTGTGCCGTTTGAAGAACCCATGTACTCTGCGTTGATACCACTGCTT
>8_735
CTCTTCTCAAGTTTGTTTGTTTGGATTTTTTTTGTTGTTATTGGAGAAAATATTCATTCCATTCTCAACAAAGTGACATGCCAGAGACTGCACGAGAGTCGACACACACATACGGCAGCTTCCAGTGAAAATCCCCTGAATGAACTGTTT
>8_736
CTGACAATTGGCATACGCCATGCCAAGCCCTGCTCCCGAGCCAAGTGAAATTGGCCATGTGTGCCGTTTGAAGAACAGAACAGAAAACACAATGCCTAACCCCAGACCGGTGCCTAATTTTCCATGTACTCTGCGTTGATACCACTGCTT
>8_737
CTGACTGTAGAACAGTGCAAATGGTGACGCACCCATAATCAAAACAAAAACAAACACTTTGGAAAAAAAAAAAAGACAGTCCCTTGGTGGCGTGCAGTTATTGCTCCTTATCGCCTCTGTGCAGCATATAATGTGACCTCAGGTTATTCT
>8_738
CTGTAGAACAGTGCAAATGGTGACGCACCCATAATCAAAACAAAAACAAACACTTTGGAAAAAAAAAAAAAGACAGTCCCTTGGTGGCGTGCAGTTATTGCTCCTTATCGCCTCTGTGCAGCATATAATGTGACCTCAGGTTATTCTGAC
>8_739
CTGTAGAACAGTGCAAATGGTGACGCACCCATAATCAAAACAAAAACAAACACTTTGGAAAAAAAAAGACAGTCCCTTGGTGGCGTGCAGTTATTGCTCCTTATCGCCTCTGTGCAGCATATAATGTGACCTCAGGTTATTCTGACAATT
>8_740
CTGTAGAACAGTGCAATTGGTGACGCACCCATAATAAAAACAAAAACAAACACTTTGGAAAAAAAAAAAAGACAGTCCCTTGGTGGCGTGCAGTTATTGCTCCTTATCGCCTCTGTGCAGCATATAATGTGACCTCAGGTTATTCTGACA
>8_741
CTGTAGAACAGTGCACATGGTTACGCACCCATAATCAAAACAAAAACAAACACTTTGGAAAAAAAAAAAAAGACAGTCCCTTGGTGGCGTGCAGTTATTGCTCCTTATCGCCTCTGTGCAGCATATAATGTGACCTCAGGTTATTCTGAC
>8_742
CTTATAGGGAATATACAAATCATCCAGTCATACAAGTAAGGATGTCAACAGGTATACAATAGTCTGACTGTAGAACATTGCAATTGTTTACGCACCCATAATAAAAACAAAAACAAACACTTTGGAAAAAAAAAAAAGACAGTCCCTTGG
>8_743
CTTATAGGGCATATACAAATCATACAGACATACAAGGAAGGATGTCAACAGGGAGACAAGAGTCTGACTGTAGAACAGTGCAAATGGTGACGCACCCATAATCAAAACAAAAACAAACACTTTGGAAAAAAAAAAAAGACAGTCCCTTGG
>8_744
CTTATAGGGCATATACAAATCATACAGTCATACAAGGAAGGATGTCAACAGGGAGACAAGAGTCTGACTGTAGAACAGTGCAAATGGTGACGCACCCATAATCAAAACAAAAACAAACACTTTGGAAAAAAAAAAAGACAGTCCCTTGGT
>8_745
CTTATCGCCTCTGTGCAGCATATAATGTGACCTCAGGTTATTCTGACAATTGGCATACGCCATGCCAAGCCCTGCTCCCGAGCCAAGTGAAATTGGCCATGTGTGCCGTTTGAAGAACAGAACAGAAAACACAATGCCTAACCCCAGACC
>8_746
CTTCAACACAGCTGAACTTTCTAAGCCAAGTTTTCTCCAGGCTTCTTGAAGGACAGTCAAAGTTCTACTTTAGATGTCCTTTCTCTCTCTAGATCATCCCACACTGCTGCAGTAATGTTGAGGTCCGGGCTCTGGTCAGGCCAACCCATG
>8_747
CTTCCAGTGAAAATCCCCTCAATGAACTGTTTTGTTTGACTGCTTAAACACGGGTTTAGATGAATTGATTGAATGATAATTTTGGTTATTGTAGATAACTTTTTTTATAAAAATGTAAATATGGTCATAATTTATTTTACAAATGTGTTA
>8_748
CTTGGTGGCGTGCAGTTATTGCTCCTTATCGCCTCTGTGCAGCATATAATGTGACCTCAGGTTATTCTGACAATTGGCATACGCCATGCCGAGCCCTGCTCCCGAGCCAAGTGAAATTGGCCCCCATGTACTCTGCGTTGATACCACTGC
>8_749
CTTTAGAACAGTGCAAATGGTGACGCACCAATAATCAAAACAAAAACAAACACTTTGGAAAAAAAAAAAAGACAGTCCCTTGGTGGCGTGCAGTTATTGCTCCTTATCGCCTCTGTGCAGCATATAATGTGACCTCAGGTTATTCTGACA
>8_750
CTTTGGAAAAAAAAAAAAGACAGTCCCTTGGTGGCGTGCAGTTATTGCTCCTTATCGCCTCTGTGCAGCATATAATGTGACCTCAGGTTATTCTGACAATTGGCATACGCCATGCCGAGCCCTGCTCCCGAGCCAAGTGAAATTGGCCAT
>8_751
CTTTGGAAAAAAAAAAAGACAGTCCCTTGGTGGCGTGCAGTTATTGCTCCTTATCGCCTCTGTGCAGCATATAATGTGACCTCAGGTTATTCTGACAATTGGCATACGCCATGCCGAGCCCTGCTCCCGAGCCAAGTGAAATTGGCCATG
>8_752
CTTTGGAAAAAAAAAAGACAGTCCCTTGGTGGCGTGCAGTTATTGCTCCTTATCGCCTCTGTGCAGCATATAATGTGACCTCAGGTTATTCTGACAATTGGCATACGCCATGCCGAGCCCTGCTCCCGAGCCAAGTGAAATTGGCCATGT
>8_753
GAAAAAAAAAAAGACAGTCCCTTGGTGGCGTGCAGTTATTGCTCCTTATCGCCTCTGTGCAGCATATAATGTGACCTCAGGTTATTCTGACAATTGGCATACGCCATGCCGAGCCCTGCTCCCGAGCCAAGTGAAATTGGCCATGTGTGC
>8_754
GAAAAAAAAAGACAGTCCCTTGGTGGCGTGCAGTTATTGCTCCTTATCGCCTCTGTGCAGCATATAATGTGACCTCAGGTTATTCTGACAATTGGCATACGCCATGCCGAGCCCTGCTCCCGAGCCAAGTGAAATTGGCCATGTGTGCCG
>8_755
GAAAATATTAATTCCATTCTCAACAAAGTGACATGCCAGAGACTGCATGAGAGTCGACACACATACGGCAGCTTCCAGTGAAAATCCCCTCAATGAACTGTTTTGTTTGACTGCTTAAACACGGGTTTAGATGTATTGATTGAATGATAA
>8_756
GAAAATCCCCTGAATGAACTGTTTTGTTTGACTGCTTAAACACGGGTTTAGATGAATTGATTGAATGATAATTTTGGTTATTGTAGATAACTTTTTTATAAAAATGTAAATATGGTCATAATTTATTTTACAAATGTGTTATGGGCATTA
>8_757
GAACAGAACAGAAAACACAATGCCTAACCCCAGACCGGTGCCTAATTTAATGGCACCGTCTGCTAAGCATCGGTCCCACTTTTTCCCCAGCTCCTTCTCAGACATACTGAACATTAGCTTCCCCATGTACTCTGCGTTGATACCACTGCT
>8_758
GAACAGTGCAAATGGTGACGCACCCATAATCAAAACAAAAACAAACACTTTGGAAAAAAAAAAAAAGACAGTCCCTTGGTGGCGTGCAGTTATTGCTCCTTATCGCCTCTGTGCAGCATATAATGTGACCTCAGGTTATTCTGACAATTG
>8_759
GAACAGTGCAACTGGTGACGCACCCATAATCAACACAAAAACAAACACTTTGGAAAAAAAAAAAAGACAGTCCCTTGGTGGCGTGCAGTTATTGCTCCTTATCGCCTCTGTGCAGCATATCCCATGTACTCTGCGTTGATACCACTGCTT
>8_760
GAAGGATGTCAACAGGTAGACAAGAGTCTGACTGTAGAACAGTGCAAATGGTGACGCACCCATAATCAAAACAAAAACAAACACTTTGGAAAAAAAAAAAAAGACAGTCCCTTGGTGGCGTGCAGTTATTGCTCCTTATCGCCTCTGTGC
>8_761
GACAATTGGCATACGCCATGCCGAGCCCTGCTCCCGAGCCAAGTGAAATTGGCCATGTGTGCCGTTTGAAGAACAGAACAGAAAACACAATGCCTAACCCCAGACCGGTGCCTAATTTAATGGCACCGTCTGCTAAGCATCGGTCCCACT
>8_762
GACAGTCCCTTGGTGGCGTGCAGTTATTGCTCCTTATCGCCTCTGTGCAGCATATAATGTGACCTCAGGTTATTCTGACAATTGGCATACGCCATGCCGAGCCCTGCTCCCGAGCCAAGTCCCATGTACTCTGCGTTGATACCACTGCTT
>8_763
GACAGTCCCTTGGTGGCGTGCAGTTATTGCTCCTTATCGCCTCTGTGCAGCATATAATGTGACCTCGGGTTATTCTGACAATTGGCATACGCCATGCCGAGCCCTGCTCCCGAGCCAAGTGAAATTGGCCATGTGTGCCGTTTGAAGAAC
>8_764
GACGCACCCATAATCAAAAAAAAAACAAACACTTTGGAAAAAAAAAAAAGACAGTCCCTTGGTGGCGTGCAGTTATTGCTCCTTATCGCCTCTGTGCAGCATATAATGTGACCTCAGGTTATTCTGACAATTGGCATACGCCATGCCGAG
>8_765
GACGCACCCATAATCAAAACAAAAACAAACACTTTGGAAAAAAAAAAAAGACAGTCCCTTGGTGGCGTGCAGTTATTGCTCCTTATCGCCTCTGTGCAGCATATAATGTGACCTCAGGTTATTCTGACAATTGGCATACGCCATGCCAAG
>8_766
GACGCACCCATAATCAAAACAAAAACAAACACTTTGGAAAAAAAAAAAGACAGTCCCTTGGTGGCGTGCAGTTATTGCTCCTTATCGCCTCTGTGCAGCATATAATGTGACCTCAGGTTATTCTGACAATTGGCATACGCCATGCCAAGC
>8_767
GACGCACCCATAATCAAAACAAAAACAAACACTTTGGAAAAAAAAAAGACAGTCCCTTGGTGGCGTGCAGTTATTGCTCCTTATTGCCTCTGTGCAGCATATAATGTGACCTCAGGTTATTCTGACAATTGGCATACGCCATGCCGAGCC
>8_768
GACGCACCCATAATCAAAACAAAAACAAACACTTTGGAAAAAAAAAGACAGTCCCTTGGTGGCGTGCAGTTATTGCTCCTTATCGCCTCTGTGCAGCATATAATGTGACCTCAGGTTATCCTGACAATTGGCATACGCCATGCCGAGCCC
>8_769
GACTGCATGAGAGTCGACACACATACGGCAGCTTCCAGTGAAAATCCCCTCAATGAACTGTTTTGTTTGACTGCTTAAACACGGGTTTAGATGTATTGATTGAATGATAATTTTGGTTATTGTAGATAACTTTTTTTTTATAAAAATGTA
>8_770
GAGACAAGAGTCTGACTGTAGAACAGTGCAAATGGTGACGCACCCATAATCAAAACAAAAACAAACACTTTGGAAAAAAAAAAAGACAGTCCCTTGGTGGCGTGCAGTTATTGCTCCTTATCGCCTCTGTGCAGCATATAATGTGACCTC
>8_771
GAGCCAAGTGAAATTGGCCATGTGTGCCGTTTGAAGAACAGAACAGAAAACACAATGCCTAACCCCAGACCGGTGCCTAATTTAATGGCACCGTCTGCTAAGCATCGGTCCCACTTTTTCCCCAGCTCCTTCTCAGACATACTGAACATT
>8_772
GAGTCGACACACATACGGCAGCTTCCAGTGAAAATCCCCTCAATGAACTGTTTTGTTTGACTGCTTAAACACGGGTTTAGATGTATTGATTGAATGATAATTTTGGTTATTGTAGATAACTTTTTTTTTATAAAAATGTAAATATGGTCA
>8_773
GAGTCGACACACATACGGCAGCTTCCAGTGAAAATCCCCTCAATGAACTGTTTTGTTTGACTGCTTAAACACGGGTTTAGATGTATTGATTGAATGATAATTTTGGTTATTGTAGATAACTTTTTTTTTTTATAAAAATGTAAATATGGT
>8_774
GAGTCTGACTGTAGAACAGTGCAAATGGTGACGCACCCATAATCAAAACAAAAACAAACACTTTGGAAAAAAAAAGACAGTCCCTTGGTGGCGTGCAGTTATTGCTCCTTATCGCCTCTGTGCAGCATATAATGTGACCTCAGGTTATTC
>8_775
GATGTAAAACGGGATACAATAGTCTGACTGTAGCAACGTTCAAATGGTGACGCACCCATAATCAAAACAAAAACAAACACTTTGGAAAAAAAAAAAAAAGACAGTCCCTTGGTGGCGTGCAGTTATTGCTCCTTATCGCCTCTGTGCAGC
>8_776
GATTTGCCAGTTTCTCAGTAATACATTGTAATATTTCAGCATATTTTTGTTTGTTTTGGGTGACTCACACATTATACCATTAGTGAAGAAATTCCCTATTATATAACAATAATCACTTTACGTCATCTTGTTATTCTCAATGTACAGAGA
>8_777
GATTTTTTTTGTTGTTATTGGAGAAAATATTCATTCCATTCTCAACAAAGTGACATGCCAGAGACTGCACGAGAGTCGACACACACATACGGCAGCTTCCAGTGAAAATCCCCTGAATGAACTGTTTTGTTTGACTGCTTAAACACGGGT
>8_778
GCAAATGGTGACGCACCCATAATCAAAACAAAAACAAACACTTTGGAAAAAAAAAGACAGTCCCTTGGTGGCGTGCAGTTATTGCTCCTTATCGCCTCTGTGCAGCATATAATGTGACCTCCCCATGTACTCTGCGTTGATACCACTGCT
>8_779
GCACCCATAATCAAAACAAAAACAAACACTTTGGAAAAAAAAAAAAGACAGTCCCTTGGTGGCGTGCAGTTATTGCTCCTTATCGCCTCTGTGCAGCATATAATGTGACCTCAGGTTATTCTGACAATTGGCATACGCCATGCCGAGCCC
>8_780
GCAGCATATAATGTGACCTCAGGTTATTCTGACAATTGGCATACGCCATGCCAAGCCCTGCTCCCGAGCCAAGTGAAATTGGCCATGTGTGCCGTTTGAAGAACAGAACAGAAAACACAATGCCTAACCCCAGACCGGTGCCTAATTTAA
>8_781
GCAGCGATTCCACAAATGTCTTCTTTCCGAGGCTTTTTTTCTTGTTCTCTTCTATAAGACTCTCACAGTAGTGATTCACAGCTTACTATAGAATTGCATTCTCCACTGGCACTGACAATTGGAAATATTTTTGACCCTGACACTGGCTGA
>8_782
GCCAAGTGAAATTGGCCATGTGTGCCGTTTGAAGAACAGAACAGAAAACACAATGCCTAACCCCAGACCGGTGCCTAATTTAATGGCACCGTCTGCTAAGCATCGGTCCCACTTTTTCCCCAGCTCCTTCTCAGACATACTGAACATTAG
>8_783
GCCGTTTGAAGAACAGAACAGAAAACACAATGCCTAACCCCAGACCGGTGCCTAATTTAATGGCACCGTCTGCTAAGCATCGGTCCCACTTTTTCCCCAGCTCCTTCTCAGACATGCTGAACCCCATGTACTCTGCGTTGATACCACTGC
>8_784
GCTGCTTCCTTGTAAACTCTTCTCAAGTTTGTTTGTTTGGATTTTTTTTGTTGTTATTGGAGAAAATATTCATTCCATTCTCAACAAAGTGACATGCCAGAGACTGCACGAGAGTCGACACACACATACGGCAGCTTCCAGTGAAAATCC
>8_785
GCTTCCTTGTAAACTCTTCTCAAGTTTGTTTGTTTGGATTTTTTTTGTTGTTATTGGAGAAAATATTCATTCCATTCTCAACAAAGTGACATGCCAGAGACTGCACGAGAGTCGACACACACATACGGCAGCTTCCAGTGAAAATCCCCT
>8_786
GGAAAAAAAAAAAGACAGTCCCTTGGTGGCGTGCAGTTATTGCTCCTTATCGCCTCTGTGCAGCATATAATGTGACCTCAGGTTATTCTGACAATTGGCATACGCCATGCCAAGCCCTGCTCCCGAGCCAAGTGAAATTGGCCATGTGTG
>8_787
GGAAGCCGCTGACGGTAGCTCGCTGGGCCCTCAGCTGGCTCAGGTTATTCTGACAATTGGCATACGCCATGCCGAGCCCTGCTCCCGAGCCAAGTGAAATTGGCCATGTGTGCCGTTTGAAGAACAGAACAGAAAACACAATGCCTAACC
>8_788
GGAGACAAGAGTCTGACTGTAGAACAGCGCAAATGGTGACGCACCCATAATCAAAACAAAAACAAACACTTTGGAAAAAAAAAAAAAGACAGTCCCTTGGTGGCGTGCAGTTATTGCTCCTTATCGCCTCTGTGCAGCATATAATGTGAC
>8_789
GGAGACAAGAGTCTGACTGTAGAACAGTGCAAATGGTGACGCACCCATAAACAAAACAAAAACAAACACTTTGGAAAAAAAAAAAAGACAGTCCCTTGGTGGCGTGCAGTTATTGCTCCTTATCGCCTCTGTGCAGCATATAATGTGACC
>8_790
GGAGACAAGAGTCTGACTGTATAACAGTGCAAATGTTTACGCACCCATAATAAAAACAAAAACAAACACTTTGGAAAAAAAAAAAAGACAGTCCCTTGGTGGCGTGCAGTTATTGCTCCTTATCGCCTCTGTGCAGCATATAATGTGACC
>8_791
GGAGACAAGAGTCTGACTTTAGAACAGTGAAAATGGTGACGCACCCATAATCAAAACAAAAACAAACACTTTGGAAAAAAAAAAAAGACAGTCCCTTGGTGGCGTGCAGTTATTGCTCCTTCCCATGTACTCTGCGTTGATACCACTGCT
>8_792
GGATGTCAACAGGGAGACAAGAGTCGTACTGTATAACAGTGCAAATGGTGACGCACCCATAATCAAAAAAAAAACAAACACTTTGGAAAAAAAAAAAAAGTCAGTCCCTTGGTGGCGTGCAGTTATTGCTCCTTATCGCCTCTGTGCAGC
>8_793
GGATGTCAACAGGGAGACAAGAGTCTGACTGTAGAACAGTGCAAATGGTGACGCACCCATAATCAAAACAAAAACAAACACTTTGGAAAAAAAAAAAAAGACAGTCCCTTGGTGGCGTGCAGTTATTGCTCCTTATCGCCTCTGTGCAGC
>8_794
GGCATACGCCATGCCGAGCCCTGCTCCCGAGCCAAGTGAAATTGGCCATGTGTGCCGTTTGAAGAACAGAACAGAAAACACAATGCCTAACCCCAGACCGGTGCCTAATTTAATGGCACCGTCTGCTAAGCATCGGTTCCACTTTTTCCC
>8_795
GGCATATACAAATCATACAGTCATACAAGGAAGGATGTCAACAGGGAGACAAGAGTCTGACTGTAGAACAGTGCAAATGGTGACGCACCCATAATCAAAACAAAAACAAACACTTTGGAAAAAAAAAAAGACAGTCCCTTGGTGGCGTGC
>8_796
GGGAGACAAGAGTCTGACTGTAGAACAGTGCAAATGGTGACGCACCCATAATCAAAACAAAAACAAACACTTTGGAAAAAAAAAAAAGACAGTCCCTTGGTGGCGTGCAGTTATTGCTCCTTATCGCCTCTGTGCAGCATATAATGTGAC
>8_797
GGGAGACAAGAGTCTGACTGTAGAACAGTTCAAATGGTGACGCACCCATAATCAAAACAAAAACAAACACTTTGGAAAAAAAAAAAAGACAGTCCCTTGGTGGCGTGCAGTTATTGCTCCTTATCGCCTCTGTGCAGCATATAATGTGAC
>8_798
GGGAGACAATAGTCTGACTGTAGAACAGTGCAAATGGTGACGCACCCATAATCAAAACAAAAACAAACACTTTGGAAAAAAAAAAAAGACAGTCCCTTGGTGGCGTGCAGTTATTGCTCCTTATCGCCTCTGTGCAGCATATAATGTGAC
>8_799
GGGCATATACAAATCATACAGTCATACAAGGAAGGATGTCAACAGGGAGACAAGAGCCTGACTGTAGAACAGTGCAAATGGTGACGCACCCATAATCAAAACAAAAACAAACACTTTGGAAAAAAAAAAAAAGACAGTCCCTTGGTGGCG
>8_800
GGTGACGCACCCATAATCAAAACAAAAACAAACACTTTGGAAAAAAAAAAAGACAGTCCCTTGGTGGCGTGCAGTTATTGCTCCTTATCGCCTCTGTGCAGCATATAATGTGACCTCAGGTTATTCTGACAATTGGCATACGCCATGCCA
>8_801
GGTGACGCACCCATAATCAAAACAAAAACAAACACTTTGGAAAAAAAAAAAGACAGTCCCTTGGTGGCGTGCAGTTATTGCTCCTTATCGCCTCTGTGCAGCATATAATGTGACCTCAGGTTATTCTGACAATTGGCATACGCCATGCCG
>8_802
GGTGACGCACCCATAATCAAAACAAAAACAAACACTTTGGAAAAAAAAAAGACAGTCCCTTGGTGGCGTGCAGTTATTGCTCCTTATCGCCTCTGTGCAGCATATAATGTGACCTCAGGTTATTCCCCATGTACTCTGCGTTGATACCAC
>8_803
GGTGGCGTGCAGTTATTGCTCCTTATCGCCTCTGTGCAGCATATAATGTGACCTCAGGTTATTCTGACAATTGGCATACGCCATGCCGAGCCCTGCTCCCGAGCCAAGTGAAATTGGCCATCCCATGTACTCTGCGTTGATACCACTGCT
>8_804
GGTTATTCTGACAATTGGCATACGCCATGCCAAGCCCTGCTCCCGAGCCAAGTGAAATTGGCCATGTGTGCCGTTTGAAGAACAGAACAGAAAACACAATGCCTAACCCCAGACCGGTGCCTAATTTAATGGCACCGTCTGCTAAGCATC
>8_805
GTAAACAGGGAGACAAGAGTCTGACTGTAGAACAGTGCAAATGGTGACGCACCCATAATCAAAACAAAAACAAACACTTTGGAAAAAAAAAAGACAGTCCCTTGGTGGCGTGCAGTTATTGCTCCTTATCGCCTCTGTGCAGCATATAAT
>8_806
GTAAAGCAATTCAACTACTTACGTTTGAAGAACAGAACAGAAAACACAATGCCTAACCCCAGACCGGTGCCTGAGAGAGACAGACAAAAAAACAAAAAAACAAACAAAACAGCTGTTAAAGTAGACCTGTAACTGTATAATTTATACAGC
>8_807
GTAATTATTTTATTAAATAAACACAGACCGTCCTTATAGGGCATATACAAATCATACAGTCATACAAGGAAGGATGTCAACAGGGAGACAAGAGTCTGACTGTAGAACAGTGCAAATGGTGACGCACCCATAATCAAAACAAAAACAAAC
>8_808
GTAGACAAGAGTCTGACTGTAGAAAAGTGCAAATGGTGACGCACCCATAATCAAAACAAAAACAAACACTTTGGAAAAAAAAAAAAGACAGTCCCTTGGTGGCGTGCAGTTATTGCTCCTTCCCATGTACTCTGCGTTGATACCACTGCT
>8_809
GTCAACAGGGAGACAAGAGTCTGACTGTAGAACAGTGCAAATGGTGCCGCACCCATAATCAAAACAAAAACAAACACTTTGGAAAAAAAAAAAAAGACAGTCCCTTGGTGGCGTGCAGTTATTGCTCCTTATCGCCTCTGTGCAGCATAT
>8_810
GTCAACAGTGAGACAAGAGTCTGACTGTAGACCAGTGCAAATGGTGACGCACCCATAATAAAAACAAAAACAAACACTTTGGAAAAAAAAAAAAAGACAGTCCCTTGGTGGCGTGCAGTTATTGCTCCTTATCGCCTCTGTGCAGCATAT
>8_811
GTCATAAAATGAAGTATGTCAACAGGTAGACAAGAGTCTGACTGTAGAACAGTGCAAATGGTGACGCACCCATAATAAAAACAAAAACAAACACTTTGGAAAAAAAAAAAAAGACAGTCCCTTGGTGGCGTGCAGTTATTGCTCCTTATC
>8_812
GTCCTTATAGGGCATATACAAATAATACATTCATACAAGGAAGGATGTCTACAGGGAGACAAGAGTCTGACTGTAGAACAGTGCAAATGGTGACGCACCCATAATCAAAACAAAAACAAACACTTTGGAAAAAAAAAAAAGACAGTCCCT
>8_813
GTCGACACACACATACGGCAGCTTCCAGTGAAAATCCCCTCAATGAACTGTTTTGTTTGACTGCTTAAACACGGGTTTAGATGAATTGATTGAATGATAATTTTGGTTATTGTAGATAACTTTTTTTATAAAAATGTAAATATGGTCATA
>8_814
GTGAAAATCCCCTCAATGAACTGTTTTGTTTGACTGCTTAAACACGGGTTTAGATGTATTGATTGAATGATAATTTTGGTTATTGTAGATAACTTTTTTTTTATAAAAATGTAAATATGGTCATAATTTATTTTACAAATGTGCTTTGGG
>8_815
GTGACGCACCCATAATCAAAACAAAAACAAACACTTTGGAAAAAAAAAAAGACAGTCCCTTGGTGGCGTGCAGTTATTGCTCCTTATCGCCTCTGTGCAGCATATAATGTGACCTCAGGTTATTCTGACAATTGGCATACGCCATGCCGA
>8_816
GTGACGCACCCATAATCAAAACAAAAACAAACACTTTGGAAAAAAAAAGACAGTCCCTTGGTGGCGTGCAGTTATTGCTCCTTATCGCCTCTGTGCAGCATATAATGTGACCTCAGGTTATTCCCATGTACTCTGCGTTGATACCACTGC
>8_817
GTGCAAATGGTGACGCACCCATAATAAAAACAAAAACAAACACTTTGGAAAAAAAAAAAAGACAGTCCCTTGGTGGCGTGCAGTTATTGCTCCTTATCGCCTCTGTGCAGCATATAATGTGACCTCAGGTTATTCTGACAATTGGCATAC
>8_818
GTGCAAATGGTGACGCACCCATAATCAAAACAAAAACAAACACTTTGGAAAAAAAAAGGACAGTCCCTTGGTGGCGTGCAGTTATTGCTCCTTATCGCCTCTGTGCAGCATATAATGTGACCTCAGGTTATTCTGACAATTGGCATACGC
>8_819
GTGGTATCAACGCAGAGTACATGGGATTCATTCCATTCTCAACAAAGTGACATGCCAGAGACTGCACGAGAGTCGACACACACATACGGCAGCTTCCAGTGAAAATCCCCTCAATGAACTGTTTTGTTTGACTGCTTAAACACGGGTTTA
>8_820
GTTACTGGACCGGCTGCTTCCTTGTAAACTCTTCTCATGTTTGTTTGTTTGGATTTTTTTTGTTGTTAATGGAGAAAATATTAATTCCATTCTCAACAAAGTGACATGCCAGAGACTGCATGAGAGTCGACACACATACGGCAGCTTCCA
>8_821
GTTATTGCTCCTAATTTAATGGCACCGTCTGCTAAGCATCGGTCCCACTTTTTCCCCAGCTCCTTCTCAGACATACTGAACATTAGCTTGTGACAGGCTAGAAGTAGCAAATGCACCTCTCCCATGTACTCTGCGTTGATACCACTGCTT
>8_822
GTTGACGCACCCATAATCAAAAAAAAAACAAACACTTTGGAAAAAAAAAAAAGACAGTCCCTTGGTGGCGTGCAGTTATTGCTCCTTATCGCCTCTGTGCAGCATATAATGTGACCTCAGGTTATTCTGACAATTGGCATACGCCATGCC
>8_823
GTTTGAAGAACAGAACAGAAAACACAATGCCTAACCCCAGACCGGTGCCTAATTTAATGGCACCGTCTGCTAAGCATCGGTCCCACTTTTTCCCCAGCTCCTTCTCAGACATACTGAACATTCCCATGTACTCTGCGTTGATACCACTGC
>8_824
TAAACACAGACCATCTTTATAGGGCATATACAAATCATACAGTCATACAAGGAAGGATGTCAACAGGGAGACAAGAGTCTGACTGTAGAACAGTGCAAATGGTGACGCACCCATAATCAAAACAAAAACAAACACTTTGGAAAAAAAAAA
>8_825
TAACCCCAGACCGGTGCCTAATTTAATGGCACCGTCTGCTAAGCATCGGTCCCACTTTTTCCCCAGCTCCTTCTCAGACATACTGAACATTAGCTTGTGACAGGCTAGAAGTAGCAAATGCCCCCATGTACTCTGCGTTGATACCACTGC
>8_826
TAATCAAAACAAAAACAAACACTTTGGAAAAAAAAAAAAGACAGTCCCTTGGTGGCGTGCAGTTATTGCTCCTTATCGCCTCTGTGCAGCATATAATGTGACCTCAGGTTATTCTGACAATTGGCATACGCCATGCCAAGCCCTGCTCCC
>8_827
TAATCAAAACAAAAACAAACACTTTGGAAAAAAAAAAGACAGTCCCTTGGTGGCGTGCAGTTATTGCTCCTTATCGCCTCTGTGCAGCATATAATGTGACCTCAGGTTATTCTGACAATTGGCATACGCCATGCCAAGCCCTGCTCCCGA
>8_828
TAATGTGACCTCAGGTTATTCTGACAATTGGCATACGCCATGCCAAGCCCTGCTCCCGAGCCAAGTGAAATTGGCCATGTGTGCCGTTTGAAGAACAGAACAGAAAACACAATGCCTAACCCCAGACCGGTGCCTAATTTAATGGCACCG
>8_829
TAATTATTTTATTAAATAAACACAGACCATCTTTATAGGGCATATACAAATCATACAGTCATACAAGGAAGGATGTCAACAGGGAGACAAGAGTCTGACTGTAGAACAGTGCAAATGGTGACGCACCCATAATCAAAACAAAAACAAACA
>8_830
TAATTTTGACTGTAACTTACAGGAAAAGGGGTGAAGTATTAGAAAGTCAGTTTTTAAGAAAAACTGCATTAAAAATCAGGAGATCAGCTTGTGCGCTCTGGAGATAAGCTGTTGTGCCTCTGCACGTTAAGTTACAGTCAAAATTATAAA
>8_831
TACAAATCATACAGTCATACAAGGAAGGATGTCAACAGGGAGACAAGAGTCTGACTGTAGAACAGTGCAAATGGTGACGCACCCATAATCAAAACAAAAACAAACACTTTGGAAAAAAAAAAAGACAGTCCCTTGGTGGCGTGCAGTTAT
>8_832
TACAAATCATACAGTCATACAAGGAAGGATGTCAACAGGGAGACAAGAGTCTGACTGTAGAACAGTGCAAATGGTGACGCACCCATAATCAAAACAAAAACAAACACTTTGGAAAAAAAAAAGACAGTCCCTTGGTGGTGTGCAGTTATT
>8_833
TACAAGGAAGGATGTCAACAGGGAGACAAGAGTCTGACTGTAGAACAGTGCAAATGGTGACGCACCCATAATCAAAACAAAAACAAACACTTTGGAAAAAAAAAAAGACAGTCCCTTGGTGGCGTGCAGTTATTGCTCCTTATCGCCTCT
>8_834
TACAAGGAAGGATGTCAACAGGGAGACACGAGTCTGACTGTAGAACAGTGCAAATGGTGACGCACCCATAATCAAAACAAAAACAAACACTTTGGAAAAAAAAAAAAGACAGTCCCTTGGTGGCGTGCAGTTATTGCTCCTTATCGCCTC
>8_835
TACGCCATGCCAAGCCCTGCTCCCGAGCCAAGTGAAATTGGCCATGTGTGCCGTTTGAAGAACAGAACAGAAAACACAATGCCTAACCCCAGACCGGTGCCTAATTTAATGGCACCGTCTGCTAAGCATCGGTCCCACTTTTTCCCCAGC
>8_836
TACGCCATGCCGAGCCCTGCTCCCGAGCCAAGTGAAATTGGCCATGTGTGCCGTTTGAAGAACAGAACAGAAAACACAATGCCTAACCCCAGACCGGTGCCTAATTTAATGGCACCGTCTGCTAAGCATCGGTCCCACTTTTTCCCCAGC
>8_837
TAGAACAGTGCAAATGGTGACGCACCCATAATCAAAACAAAAACAAACACTTTGGAAAAAAAAAAAGACAGTCCCTTGGTGGCGTGCAGTTATTGCTCCTTATCGCCTCTGTGCAGCATATCCCATGTACTCTGCGTTGATACCACTGCT
>8_838
TAGGGCATATACAAATCATACAGTCATACAAGGAAGGATGTCAACAGGGAGACAAGAGTCTGACTGTAGAACAGTGCAAATGGTGACGCACCCATAATCAAAACAAAAACAAACACTTTGGAAAAAAAAAAGACAGTCCCTTGGTGGCAT
>8_839
TAGGGCATATACAAATCATACAGTCATACAAGGAAGGATGTCAACAGGGAGACAAGAGTCTGACTGTAGAACAGTGCAAATGGTGACGCACCCATAATCAAAACAAAAACAAACACTTTTCCCATGTACTCTGCGTTGATACCACTGCTT
>8_840
TAGGGCATATACACATCATACAGTCATACAAGGAAGGATGTCAACAGGGAGACAAGAGTCTGACTGTAGAACAGTGCAAATGGTGACGCACCCATAATCAAAACAAAAACAAACACTTTGGAAAAAAAAAAAAGACAGTCCCTTGGTGGC
>8_841
TATAGGGCATATACAAATCATACAGTCATACAAGGAAGGATGTCAACAGGGAGACAAGAGTCTGACTGTAGAACAGTGCAAATGGTGACGCACCCATAATCAAAACAAAAACAAACACTTCCCATGTACTCTGCGTTGATACCACTGCTT
>8_842
TATAGGGCATATACAAATCATACAGTCATACAAGGAAGGATGTCAACAGGGAGACAAGAGTCTGACTGTAGAACAGTGCAAATGGTGACGCACCCATAATCAAAACAAAAACAAACACTTTGGAAAAAAAAAGACAGTCCCTTGGTGGCG
>8_843
TATCGCCTCTGTGCAGCATATAATGTGACCTCAGGTTATTCTGACAATTGGCATACGCCATGCCAAGCCCTGCTCCCGAGCCAAGTGAAATTGGCCATGTGTGCCGTTTGAAGAACAGAACAGAAAACACAATGCCTAACCCCAGACCGG
>8_844
TATGTAGCTCATTACAAACGGTGACGCACCCATAATCATAACAAAAACAAACACTTTGGAAAAAAAAAAAAGACAGTCCCTTGGTGGCGTGCAGTTATTGCTCCTTATCGCCTCTGTGCAGCATATAATGTGACCTCAGGTTATTCTGAC
>8_845
TATTAAATAAACACAGACCATCTTTATAGGGCATATACAAATCATACAGTCATACAAGGAAGGATGTCAACAGGGAGACAAGAGTCTGACTGTAGAACAGTGCAAATGGTGACGCACCCATAATCAAAACAAAAACAAACACTTTGGAAA
>8_846
TATTCTGACAATTGGCATACGCCATGCCGAGCCCTGCTCCCGAGCCAAGTGAAATTGGCCATGTGTGCCGTTTGAAGAACAGAACAGAAAACACAATGCCTAACCCCAGACCGGTGCCTAATTTAATGGCACCGTCTGCTAAGCATCGGT
>8_847
TATTTTATCAAATAAACACAGACCGTCCTTATAGGGCATATACAAATCATACAGTCATACAAGGAAGGATGTCAACAGGGAGACAAGAGTCTGACTGTAGAACAGTGCAAATGGTGACGCACCCATAATCAAAACAAAAACAAACACTTT
>8_848
TCAAAACAAAAACAAACACTTTGGAAAAAAAAAAAAGACAGTCCCTTGGTGGCGTGCAGTTATTGCTCCTTATCGCCTCTGTGCAGCATATAATGTGACCTCAGGTTATTCTGACAATTGGCATACGCCATGCCAAGCCCTGCTCCCGAG
>8_849
TCAACAGGGAGACAAGAGTCTGACTGTAGAACAGTGCAAATGGTGACGCACCCATAATCAAAACAAAAACAAACACTTTGGAAAAAAAAAAAAGACAGTCCCTTGGTGGCGTGCAGTTATTGCTCCTTATCGCCTCTGTGCAGCATATAA
>8_850
TCAAGTTTGTTTGTTTGGATTTTTTTTGTTGTTATTGGAGAAAATATTCATTCCATTCTCAACAAAGTGACATGCCAGAGACTGCACGAGAGTCGACACACACATACGGCAGCTTCCAGTGAAAATCCCCTGAATGAACTGTTTTGTTTG
>8_851
TCAGGTTATTCTGACAATTGGCATACGCCATGCCGAGCCCTGCTCCCGAGCCAAGTGAAATTGGCCATGTGTGCCGTTTGAAGAACAGAACAGAAAACACAATGCCTAACCCCAGACCGGCCCATGTACTCTGCGTTGATACCACTGCTT
>8_852
TCATAAAAGGAAGGATTTCAACAGTGAGACAAGAGTCTGACTGTAGAACAGTGCAAATGGTTACGCACCCATAATCAAAACAAAAACAAACACTTTGGAAAAAAAAAAAAGACAGTCCCTTGGTGGCGTGCAGTTATTGCTCCTTATCGC
>8_853
TCATACAGTCATACAAGGAAGGATGTCAACAGGGAGACAAGAGTCTGACTGTAGAACAGTGCAAATGGTGACGCACCCATAATCAAAACAAAAACAAACACTTTGGAAAAAAAAAAAAGACAGTCCCTTGGTGGCGTGCAGTTATTGCTC
>8_854
TCATACAGTCATACAAGGAAGGATGTCAACCGGGAGACAAGAGTCTGACTGTAGAACAGTGCAAATGGTGACGCACCCATAATCAAAACAAAAACAAACACTTTGGAAAAAAAAAAAAGACAGTCCCTTGGTGGCGTGCAGTTATTGCTC
>8_855
TCCCTTGGTGGCGTGCAGTTATTGCTCCTTATCGCCTCTGTGCAGCATATAATGTGACCTCAGGTTATTCTGACAATTGGCATACGCCATGCCGAGCCCTCCCATGTACTCTGCGTTGATACCACCCCATGTACTCTGCGTTGATACCAC
>8_856
TCCTTATAGGGCATATACAAATCATACAGTCATACAAGGAAGGATGTCAACAGGGAGACAAGAGTCTGACTGTAGAACAGTGCAAATGGTGACGCACCCATAATCAAAACAAAAACAAACACTTTGGAAAAAAAAAAAGACAGTCCCTTG
>8_857
TCCTTATCGCCTCTGTGCAGCATATAATGTGACCTCAGGTTATTCTGACAATTGGCATACGCCATGCCAAGCCCTGCTCCCGAGCCAAGTGAAATTGGCCATGTGTGCCGTTTGAAGAACAGAACAGAAAACACAATGCCTAACCCCAGA
>8_858
TCCTTATCGCCTCTGTGCAGCATATAATGTGACCTCAGGTTATTCTGACAATTGGCATACGCCATGCCAAGCCCTGCTCCCGAGCCAAGTGAAATTGGCCATGTGTGCCGTTTGAAGAACCCCATGTACTCTGCGTTGATACCACTGCTT
>8_859
TCTGACTGTAGAACAGTGCAAATGGTGACGCACCCATAATCAAAACAAAAACAAACACTTTGGAAAAAAAAAGACAGTCCCTTGGTGGCGTGCAGTTATTGCTCCTTATCGCCTCTGTGCAGCATATAATGTGACCTCAGGTTATTCTGA
>8_860
TCTGACTTTAGAACAGTGCAAATGGTGACGCACCCATAATAAAAACAAAAACAAACACTTTGGAAAAAAAAAAAAGACAGTCCCTTGGTGGCGTGCAGTTATTGCTCCTTATCGCCTCTGTGCAGCATATAATGTGACCTCAGGTTATTC
>8_861
TCTTTATAGGGCATATACAAATCATACAGTCATACAAGGAAGGATGTCAACAGGGAGACAAGAGTCTGACTGTAGAACAGTGCAAATGGTGACGCACCCATAATCAAAACAAAAACAAACACTTTGGAAAAAAAAAAAGACAGTCCCTTG
>8_862
TGAAAATCCCCTCAATGAACTGTTTTGTTTGACTGCTTAAACACGGGTTTAGATGTATTGATTGAATGATAATTTTGGTTATTGTAGATAACTTTTTTTTTATAAAAATGTAAATATGGTCATAATTTATTTTACAAATGTGCTTTGGGC
>8_863
TGAAGAACAGAACAGAAAACACAATGCCTAACCCCAGACCGGTGCCTAATTTAATGGCACCGTCTGCTAAGCATCGGTCCCACTTTTTCCCCAGCTCCTTCTCAGACATACTGAACATTCCCCATGTACTCTGCGTTGATACCACTGCTT
>8_864
TGAATTGATTGAATGATAATTTTGGTTATTGTAGATAACTTTTTTTATAAAAATGTAAATATGGTCATAATTTATTTTACAAATGTGTTATGGGCATTAAAAACCAGTGATGTTTTGTGTGTTTCTGGTTGAAGTCAAAAAAAAAAAAAA
>8_865
TGACCTCAGGTTATTCTGACAATTGGCATACGCCATGCCGAGCCCTGCTCCCGAGCCAAGTGAAATTGGCCATGTGTGCCGTTTGAAGAACAGAACAGAAAACACAATGCCTAACCCCAGACGGTGCCATTAAATTAGGCACCGGTCTGG
>8_866
TGACGCACCCATAATCAAAACAAAAACAAACACTTTGGAAAAAAAAAAGACAGTCCCTTGGTGGCGTGCAGTTATTGCTCCTCATCGCCTCTGTGCAGCATATAATGTGACCTCAGGTTATTCTGACAATTGGCATACGCCATGCCGAGC
>8_867
TGACGCACCCATAATCAAAACAAAAACAAACACTTTGGAAAAAAAAAAGACAGTCCCTTGGTGGCGTGCAGTTATTGCTCCTTATCGCCTCTGTGCAGCATATAATGTGACCTCAGGTTATTCTGACAATTGGCATACGCCATGCCAAGC
>8_868
TGACTGTAGAACAGTGCAAATGGTGACGCACCCATAATCAAAACAAAAACAAACACTTTGGAAAAAAAAAGACAGTCCCTTGGTGGCGTGCAGTTATTGCTCCTTATCGCCTCTGTGCAGCATATAATGTGACCTCAGGTTATTCTGACA
>8_869
TGAGAGTCGACACACATACGGCAGCTTCCAGTGAAAATCCCCTCAATGAACTGTTTTGTTTGACTGCTTAAACACGGGTTTAGATGTATTGATTGAATGATAATTTTGGTTATTGTAGATAACTTTTTTTTTTATAAAAATGTAAATATG
>8_870
TGCAAATGGTGACGCACCCATAAACAAAACAAAAACAAACACTTTGGAAAAAAAAAAAAGACAGTCCCTTGGTGGCGTGCAGTTATTGCTCCTTATCGCCTCTGTGCAGCATATAATGTGACCTCAGGTTATTCTGACAATTGGCATACG
>8_871
TGCAAATGGTGACGCACCCATAATCAAAACAAAAACAAACACTTTGGAAAAAAAAAAGACAGTCCCTTGGTGGCGTGCAGCTATTGCTCCTTATCGCCTCTGTGCAGCATATAATGTGACCTCAGGTTATTCTGACAATTGGCATACGCC
>8_872
TGCATGAGAGTCGACACACATACGGCAGCTTCCAGTGAAAATCCCCTCAATGAACTGTTTTGTTTGACTGCTTAAACACGGGTTTAGATGTATTGATTGAATGATAATTTTGGTTATTGTAGATAACTTTTTTTTTATAAAAATGTAAAT
>8_873
TGCTACAGCCTTTCACCCCGTAGCCTTTCTTTTCCCTCGTAATTACCTCAATTTTTAACATGCTTCTTTAAAAGCTTTTTGGGCCTTTTGCTGTCTTCGTAACAAAGGCACATCATTTTCCTACATCTAAAATCTGAAATGACTATTGTC
>8_874
TGGAAAAAAAAAAAACAGTCCCTTGGTGGCGTGCAGTTATTGCTCCTTATCGCCTCTGTGCAGCATATAATGTGACCTCAGGTTATTCTGACAATTGGCATACGCCATGCCGAGCCCTGCTCCCGAGCCAAGTGAAATTGGCCATGTGTG
>8_875
TGGAAAAAAAAAAGACAGTCCCTTGGTGGCGTGCAGTTATTGCTCCTTATCGCCTCTGTGCAGCATATAATGTGACCTCAGGTTATTCTGACAATTGGCATACGCCATGCCGAGCCCTGCTCCCATGTACTCTGCGTTGATACCACTGCT
>8_876
TGGAAAAAAAAAGACAGTCCCTTGGTGGCGTGCAGTTATTGCTCCTTATCGCCTCTGTGCAGCATATAATGTGACCTCAGGTTATTCTGACAATTGGCATACGCCATGCCGAGCCCTGCTCCCGAGCCAAGTGAAATTGGCCATGTGTGC
>8_877
TGGAGAAAATATTCATTCCATTCTCAACAAAGTGACATGCCAGAGACTGCACGAGAGTCGACACACACATACGGCAGCTTCCAGTGAAAATCCCCTGAATGAACTGTTTTGTTTGACTGCTTAAACACGGGTTTAGATGAATTGATTGAA
>8_878
TGGATTTTTTTTGTTGTTAATGGAGAAAATATTAATTCCATTCTCAACAAAGTGACATGCCAGAGACTGCATGAGAGTCGACACACATACGGCAGCTTCCAGTGAAAATCCCCTCAATGAACTGTTTTGTTTGACTGCTTAAACACGGGT
>8_879
TGGATTTTTTTTGTTGTTATTGGAGAAAATATTCATTCCATTCTCAACAAAGTGACATGCCAGAGACTGCACGAGAGTCGACACACACATACGGCAGCTTCCAGTGAAAATCCCCTGAATGAACTGTTTTGTTTGACTGCTTAAACACGG
>8_880
TGGGACAGCTTTTGAACTTCAATGCGTACTGGTGTTCTGCAAGAGACAGCCATAGTTCTTTATTCTCCCGCTGCAGTTCCTTGATTTGAGTGTTTTCCTGAGTCAGAAGGACATGAGGTTTGTATTTCGTGAGCTCCTGTATCTCTGAAC
>8_881
TGGGTGGCGTCGTTATTTGTTTGGATGGCGTGTTATAGNAACACTTTGGAAAAAAAAAAGACAGTCCCTTGGTGGCGTGCAGTTATTGCTCCTTATCGCCTCTGTGCAGCATATAATGTGACCTCAGGTTATTCTGACAATTGGCATACG
>8_882
TGGTGACGCACCCATAATCAAAACAAAAACAAACACTTTGGAAAAAAAAAAAAACAGTCCCTTGGTGGCGTGCAGTTATTGCTCCTTATCGCCTCTGTGCAGCATATAATGTGACCTCAGGTTATTCTGACAATTGGCATACGCCATGCC
>8_883
TGGTGACGCACCCATAATCAAAACAAAAACAAACACTTTGGAAAAAAAAGACAGTCCCTTGGTGGCGTGCAGTTATTGCTCCTTATCGCCTCTGTGCAGCATATAATGTGACCTCAGGTTATTCTGACAATTGGCATACGCCATGCCGAG
>8_884
TGTAAACTCTTCTCAAGTTTGTTTGTTTGGATTTTTTTTGTTGTTATTGGAGAAAATATTCATTCCATTCTCAACAAAGTGACATGCCAGAGACTGCACGAGAGTCGACACACACATACGGCAGCTTCCAGTGAAAATCCCCTGAATGAA
>8_885
TGTAGAACAGTGCAAATGGTGACGCACCCATAATCAAAACAAAAACAAACACTTTGGAAAAAAAAAAGACAGTCCCTTGGTGGCGTGCAGTTATTGCTCCTTATCGCCTCTGTGCAGCATCCCATGTACTCTGCGTTGATACCACTGCTT
>8_886
TGTCAACAGGGAGACAAGAGTCTGACTGTAGAACAGTGCAAATGGTGACGCACCCATAATCAAAACAAAAACAAACACTTTGGAAAAAAAAAGACAGTCCCTTGGTGGCGTGCAGTTATTGCTCCTTATCGCCTCTGTGCAGCATATAAT
>8_887
TGTGACCTCAGGTTATTCTGACAATTGGCATACGCCATGCCGAGCCCTGCTCCCGAGCCAAGTGAAATTGGCCATGTGTGCCGTTTGAAGAACAGAACAGAAAACACAATGCCTAACCCCAGACCGGTGCCTAATTTAATGGCACCGTCT
>8_888
TGTGCAGCATATAATGTGACCTCAGGTTATTCTGACAATTGGCATACGCCATGCCGAGCCCTGCTCCCGAGCCAAGTGAAATTGGCCATGTGTGCCGTTTGAAGAACAGAACAGAAAACACAATGCCTAACCCCAGACCGGTGCCTAATT
>8_889
TGTTGTTATTGGAGAAAATATTCATTCCATTCTCAACAAAGTGACATGCCAGAGACTGCACGAGAGTCGACACACACATACGGCAGCTTCCAGTGAAAATCCCCTGAATGAACTGTTTTGTTTGACTGCTTAAACACGGGTTTAGATGAA
>8_890
TTAATAATTATTTTATTAAATAAACACAGACCATCTTTATAGGGCATATACAAATCATACAGTCATACAAGGAAGGATGTCAACAGGGAGACAAGAGTCTGACTGTAGAACAGTGCAAATGGTGACGCACCCATAATCAAAACAAAAACA
>8_891
TTAGTGAAGAAATTCCCTATTATATAACAATAATCACTTTACGTCATCTTGTTATTCTGAATGTACAGAGATGACGAGATAACACCAGAATCCTTCATTTCCTAACAGGAACATTTGAATAGCCTTACTACCTTATAGGACTGCTTTTAC
>8_892
TTATAGGGCATATAAAAATCATACACGCATACAAGGAAGGATGTCAACAGGGAGACAAGAGTCTGACTGTAGAACAGTGCAAATGGTGACGCACCCATAATCAAAACAAAAACAAACACTTTGGAAAAAAAAAAAAGACAGTCCCTTGGT
>8_893
TTATAGGGCATATACAAATCATACCGTCATACAAGGAAGGATGTCAACAGGGAGACAAGAGTCTGACTGTAGAACAGTGCAAATGGTGACGCACCCATAATCAAAACAAAAACAAACACTTTGGAAAAAAAAAAAAGACAGTCCCTTGGT
>8_894
TTATTGCTCCTTATCGCCTCTGTGCAGCATATAATGTGACCTCAGGTTATTCTGACAATTGGCATACGCCATGCCGAGCCCTGCTCCCGAGCCAAGTGAAATTGGCCATGTGTGCCCTATCCCATGTACTCTGCGTTGATACCACTGCTT
>8_895
TTCCAGTGAAAATCCCCTGAATGAACTGTTTTGTTTGACTGCTTAAACACGGGTTTAGATGAATTGATTGAATGATAATTTTGGTTATTGTAGATAACTTTTTTATAAAAATGTAAATATGGTCATAATTTATTTTACAAATGTGTTATG
>8_896
TTCTCAAGTTTGTTTGTTTGGATTTTTTTTGTTGTTATTGGAGAAAATATTCATTCCATTCTCAACAAAGTGACATGCCAGAGACTGCACGAGAGTCGACACACACATACGGCAGCTTCCAGTGAAAATCCCCTGAATGAACTGTTTTGT
>8_897
TTCTGACAATTGGCATACGCCATGCCAAGCCCTGCTCCCGAGCCAAGTGAAATTGGCCATGTGTGCCGTTTGAAGAACAGAACAGAAAACACAATGCCTAACCCCAGACCGGTGCCTAATTTAATGGCACCGTCTGCTAAGCATCGGTCC
>8_898
TTCTGACAATTGGCATACGCCATGCCAAGCCCTGCTCCCGAGCCAAGTGAAATTGGCCATGTGTGCCGTTTGAAGAACAGAACAGAAAACACAATGCCTAACCCCAGACCGGTGCCTAATTTTCCCATGTACTCTGCGTTGATACCACTG
>8_899
TTGATAATTATTTTATTAAATAAACACAGACCATCTTTATAGGGCATATACAAATCATACAGTCATACAAGGAAGGATGTCAACAGGGAGACAAGAGTCTGACTGTAGAACAGTGCAAATGGTGACGCACCCATAATCAAAACAAAAACA
>8_900
TTGCTCCTTATCGCCTCTGTGCAGCATATAATGTGACCTCAGGTTATTCTGACAATTGGCATACGCCATGCCGAGCCCTGCTCCCGAGCCAAGTGAAATTGGCCATGTGTGCCGTTTGAAGAACAGAACAGAGAACACAATGCCTAACCC
>8_901
TTGGAAAAAAAAAAAGACAGTCCCTTGGTGGCGTGCAGTTATTGCTCCTTATCGCCTCTGTGCAGCATATAATGTGACCTCAGGTTATTCTGACAATTGGCATACGCCATGCCAAGCCCTGCTCCCGAGCCAAGTGAAATTGGCCATGTG
>8_902
TTGGATTTTTTTTGTTGTTATTGGAGAAAATATTCATTCCATTCTCAACAAAGTGACATGCCAGAGACTGCACGAGAGTCGACACACACATACGGCAGCTTCCAGTGAAAATCCCCTGAATGAACTGTTTTGTTTGACTGCTTAAACACG
>8_903
TTGGCATACGCCATGCCGAGCCCTGCTCCCGAGCCAAGTGAAATTGGCCATGTGTGCCGTTTGAAGAACAGAACAGAAAACACAATGCCTAACCCCAGACCGGTGCCTAATTTAATGGCACCGTCTGCTAAGCATCGGTCCCACTTTTTC
>8_904
TTGGTGGCGTGCAGTTATTGCTCCTTATCGCCTCTGTGCAGCATATAATGTGACCTCAGGTTATTCTGACAATTGGCATACGCCATGCCGAGCCCTGCTCCCGAGCCAAGTGAAATTGGCCCCCATGTACTCTGCGTTGATACCACTGCT
>8_905
TTGTAAACTCTTCTCAAGTTTGTTTGTTTGGATTTTTTTTGTTGTTATTGGAGAAAATATTCATTCCATTCTCAACAAAGTGACATGCCAGAGACTGCACGAGAGTCGACACACACATACGGCAGCTTCCAGTGAAAATCCCCTCAATGA
>8_906
TTTAATAATTATTTTATTAAATAAACACAGACCATCTTTATAGGGCATATACAAATCATACAGTCATACAAGGAAGGATGTCAACAGGGAGACAAGAGTCTGACTGTAGAACAGTGCAAATGGTGACGCACCCATAATCAAAACAAAAAC
>8_907
TTTCTGGATATTATAGATAGAATCATTCCATATAGATTGCAGCGATTCCACAAATGTCTTCTTTCCGAGGCTTTTTTCTTGTTCTCTTCTATAAGACTCTCACAGTAGTGATTCACAGCTTACTATAGAATTGCATTCTCCACTGGCACT
>8_908
TTTGAAGAACAGAACAGAAAACACAATGCCTAACCCCAGACCGGTGCCTAATTTAATGGCACCGTCTGCTAAGCATCGGTCCCACTTTTTCCCCAGCTCCTTCTCAGACATACTGAACATTCCCCTGTACTCTGCGTTGATACCACTGCT
>8_909
TTTGATAATTATTTTATTAAATAAACACAGACCATCTTTATAGGGCATATACAAATCATACAGTCATACAAGGAAGGATGTCAACAGGGAGACAAGAGTCTGACTGTAGAACAGTGCAAATGGTGACGCACCCATAATCAAAACAAAAAC
>8_910
TTTGGATTTTTTTTGTTGTTATTGGAGAAAATATTCATTCCATTCTCAACAAAGTGACATGCCAGAGACTGCACGAGAGTCGACACACACATACGGCAGCTTCCAGTGAAAATCCCCTCAATGAACTGTTTTGTTTGACTGCTTAAACAC
>8_911
TTTGGATTTTTTTTGTTGTTATTGGAGAAAATATTCATTCCATTCTCAACAAAGTGACATGCCAGAGACTGCACGAGAGTCGACACACACATACGGCAGCTTCCAGTGAAAATCCCCTGAATGAACTGTTTTGTTTGACTGCTTAAACAC
>8_912
TTTGTTTGGATTTTTTTTGTTGTTATTGGAGAAAATATTCATTCCATTCTCAACAAAGTGACATGCCAGAGACTGCACGAGAGTCGACACACACATACGGCAGCTTCCAGTGAAAATCCCCTGAATGAACTGTTTTGTTTGACTGCTTAA
>8_913
TTTTTAATAATTATTTTATTAAATAAACACAGACCATCTTTATAGGGCATATACAAATCATACAGTCATACAAGGAAGGATGTCAACAGGGAGACAAGAGTCTGACTGTAGAACAGTGCAAATGGTGACGCACCCATAATCAAAACAAAA
>8_914
TTTTTAGTAATTATTTTATTAAATAAACACAGACCGTCCTTATAGGGCATATACAAATCATACAGTCATACAAGGAAGGATGTCAACAGGGAGACAAGAGTCTGACTGTAGAACAGTGCAAATGGTGACGCACCCATAATCAAAACAAAA
>8_915
TTTTTGTAATTATTTTATTAAATAAACACAGACCGTCCTTATAGGGCATATACAAATCATACAGTCATACAAGGAAGGATGTCAACAGGGAGACAAGAGTCTGACTGTAGAACAGTGCAAATGGTGACGCACCCATAATCAAAACAAAAA
>8_916
TTTTTGTTGTTATTGGAGAAAATATTCATTCCATTCTCAACAAAGTGACATGCCAGAGACTGCACGAGAGTCGACACACACATACGGCAGCTTCCAGTGAAAATCCCCTGAATGAACTGTTTTGTTTGACTGCTTAAACACGGGTTTAGA
>8_917
TTTTTTCTTAATAATTATTTTATTAAATAAACACAGACCGTCCTTATAGGGCATATACAAATCATACAGTCATACAAGGAAGGATGTCAACAGGGAGACAAGAGTCTGACTGTAGAACAGTGCAAATGGTGACGCACCCATAATCAAAAC
>8_918
TTTTTTGATAATTATTTTATTAAATAAACACAGACCGTCCTTATAGGGCATATACAAATCATACAGTCATACAAGGAAGGATGTCAACAGGGAGACAAGAGTCTGACTGTAGAACAGTGCAAATGGTGACGCACCCATAATCAAAACAAA
>8_919
TTTTTTTTAATAATTATTTTATTAAATAAACACAGACCATCTTTATAGGGCATATACAAATCATACAGTCATACAAGGAAGGATGTCAACAGGGAGACAAGAGTCTGACTGTAGAACAGTGCAAATGGTGACGCACCCATAATCAAAACA
>8_920
TTTTTTTTTTCAATAATTATTTTATTAAATAAACACAGACCGTCCTTATAGGGCATATACAAATCATACAGTCATACAAGGAAGGATGTCAACAGGGAGACAAGAGTCTGACTGTAGAACCCCATGTACTCTGCGTTGATACCACTGCTT
>8_921
TTTTTTTTTTGATAATTATTTTATTAAATAAACACAGACCGTCCTTATAGGGCATATACAAATCATACAGTCATACAAGGAAGGATGTCAACAGGGAGACAAGAGTCTGACTGTAGAACAGTGCAAATGGTGACGCACCCATAATCAAAA
>8_922
TTTTTTTTTTGCATAATTATTTTATTAAATAAACACAGACCATCTTTATAGGGCATATACAAATCATACAGTCATACAAGGAAGGATGTCAACAGGGAGACAAGAGTCTGACTGTAGAACAGTGCAAATGGTGACGCACCCATAATCAAA
>8_923
TTTTTTTTTTTAATAATTATTTTATTAAATAAACACAGACCATCTTTATAGGGCATATACAAATCATACAGTCATACAAGGAAGGATGTCAACAGGGAGACAAGAGTCTGACTGTAGAACAGTGCAAATGGTGACGCACCCATAATCAAA
>8_924
TTTTTTTTTTTTTGTAATTATTTTATTAAATAAACACAGACCGTCCTTATAGGGCATATACAAATCATACAGTCATACAAGGAAGGATGTCAACAGGGAGACAAGAGTCTGACTGTAGAACAGTGCAAATGGTGACGCACCCATAATCAA
>8_925
TTTTTTTTTTTTTTTTCCTTTTTTGAGGCCTGATCAAAATGTTGTCATGACTGGCGCTGTACCTGCAGCACTGCCCACACTGTGTAGGGGCTGAAGGGCTTCTTTTCATTTCTGGTCACTTAACTGACTTATATGTTTGTGCATGCTGCA
>8_926
TTTTTTTTTTTTTTTTTTTAGTATAGCAAACTTTCTGAGTTTAATTTGACACAAATCAGTACACTGTCGTGAAGTCATCTAACATGATTTCCTAAGACGACAAAATACAGTTTCTGACAACATACAGTGTACAAACATGGTATCCATTAC
>8_927
TTTTTTTTTTTTTTTTTTTTATATAGCAAACTTTCTGAGTTTAATTTGACACAAATCAGTACACTGTCGTGAAGTCATCTAACATGATTTCCTAAGACGACAAAATACAGTTTCTGACAACATACAGTGTACAAACATGGTATCCATTAC
>8_928
TTTTTTTTTTTTTTTTTTTTGATAATTATTTTATTAAATAAACACAGACCATCTTTATAGGGCATATACAAATCATACAGTCATACAAGGAAGGATGTCAACAGGGAGACAAGAGTCTGACTGTAGAACAGTGCAAATGGTGACGCACCC
>8_929
TTTTTTTTTTTTTTTTTTTTTAATAATTATTTTATTAAATAAACACAGACCGTCCTTATAGGGCATATACAAATCATACAGTCATACAAGGAAGGATGTCAACAGGGAGACAAGAGTCTGACTGTAGAACAGTGCAAATGGTGACGCACC
>8_930
TTTTTTTTTTTTTTTTTTTTTGGTAATTATTTTATTAAATAAACACAGACCGTCCTTATAGGGCATATACAAATCATACAGTCATACAAGGAAGGATGTCAACAGGGAGACAAGAGTCTGACTGTAGAACAGTGCAAATGGTGACGCACC
>8_931
TTTTTTTTTTTTTTTTTTTTTTTTTTAATAATTATTTTATTAAATAAACACAGACCATCTTTATAGGGCATATACAAATCATACAGTCATACAAGGAAGGATGTCAACAGGGAGACAAGAGTCTGACTGTAGAACAGTGCAAATGGTGAC
>8_932
TTTTTTTTTTTTTTTTTTTTTTTTTTGATAATTATTTTATTAAATAAACACAGACCGTCCTTATAGGGCATATACAAATCATACAGTCATACAAGGAAGGATGTCAACAGGGAGACAAGAGTCTGACTGTAGAACAGTGCAAATGGTGAC
>8_933
TTTTTTTTTTTTTTTTTTTTTTTTTTTTCGATAATTATTTTATTAAATAAACACAGACCATCTTTATAGGGCATATACAAATCATACAGTCATACAAGGAAGGATGTCAACAGGGAGACAAGAGTCTGACTGTAGAACAGTGCAAATGGT
>8_934
TTTTTTTTTTTTTTTTTTTTTTTTTTTTTTGTAATTATTTTATTAAATAAACACAGACCGTCCTTATAGGGCATATACAAATCATACAGTCATACAAGGAAGGATGTCAACAGGGAGACAAGAGTCTGACTGTAGAACAGTGCAAATGGT
>8_935
TTTTTTTTTTTTTTTTTTTTTTTTTTTTTTTTTTCCAATAATTATTTTATTAAATAAACACAGACCATCTTTATAGGGCATATACAAATCATACAGTCATACAAGGAAGGATGTCAACAGGGAGACAAGAGTCTGACTGTAGAACAGTGC
>8_936
TTTTTTTTTTTTTTTTTTTTTTTTTTTTTTTTTTTTTTTAATAATTATTTTATTAAATAAACACAGACCGTCCTTATAGGGCATATACAAATCATACAGTCATACAAGGAAGGATGTCAACAGGGAGACAAGAGTCTGACTGTAGAACAG
>8_937
TTTTTTTTTTTTTTTTTTTTTTTTTTTTTTTTTTTTTTTTTTTTTTTTTAATAATTATTTTATTAAATAAACACAGACCGTCCTTATAGGGCATATACAAATCATACAGTCATACAAGGAAGGATGTCAACAGGGAGACAAGAGTCTGAC
>4_938
AAAAAAAAAAAAAACAAACAATTTTGTAAAAAAAAAAGACAGTCCCTTGGTGGCGTGCAGTTATTGCTCCTTATCGCCTCTGTGCAGCATATAATGTGACCTCAGGTTATTCTGACAATTGGCATACGCCATGCCAAGCCCTGCTCCCGA
>4_939
AAAAAAAAAAAAATTTGGAAAAAAAAAAGACAGTCCCTTGGTGGCGTGCAGTTATTGCTCCTTATCGCCTCTGTGCAGCATATAATGTGACCTCAGGTTATTCTGACAATTGGCATACGCCATGCCGAGCCCTGCTCCCGAGCCAAGTGA
>4_940
AAAAAAAAAAAAGACAGTCCCTTGGTGGCGTGCAGTTATTGCTCCTTATCGCCTCTGTGCAGCATATAATGTGACCTCAGGTTATTCTGACAATTGGCATACGCCATGCCAAGCCCTGCTCCCGAGCCAAGTGAAATTGGCCATGTGTGC
>4_941
AAAAAAAAAAAGACAGTACCTTTGTTGCGTGCAGTTATTGCTCCTTATCGCCTCTGTGCAGCATATAATGTGACCTTATGTTATTCTGACAATTGGCATACGCCATGCCGAGCCCTGCTCCCGATCCAAGTGAAATTGGCCATGTGTGCC
>4_942
AAAAAAAAAAAGACAGTCCCTTGGTGGCGTGCAGTTATTGCTCCTTATCGCCTCTGTGCAGCATATAATGTGACCTCAGGTTATTCTGACAATTGGCGTACGCCATGCCAAGCCCTGCTCCCGAGCCAAGTGAAATTGGCCATGTGTGCC
>4_943
AAAAAAAAAAAGACAGTCCCTTGGTGGCGTGCAGTTATTGCTCCTTATCGCCTCTGTGCAGCATATAATGTGACCTCAGGTTATTCTGACACTTGGCATACGCCATGCCGAGCCCTGCTCCCGAGCCAAGTGAAATTGGCCATGTGTGCC
>4_944
AAAAAAAAAAAGACAGTCCCTTGGTGGCGTGCAGTTATTGCTCCTTATCGCCTCTGTGCAGCATATAATGTGACCTTAGGTTATTCTGACAATTGGCATACGCCATGCCGAGCCCTGCTCCCGAGCCAAGTGAAATTGGCCATGTGTGCC
>4_945
AAAAAAAAAACAGTCCCTTGGTGGCGTGCAGTTATTGCTCCTTATCGCCTCTGTGCAGCATATAATGTGACCTCAGGTTATTCTGACAATTGGCATACGCCATGCCGAGCCCTGCTCCCGAGCCAAGTGAAATTGGCCATGTGTGCCGTT
>4_946
AAAAAAAAAAGACAGTCCCTTGGTGGCGTACAGTTATTGCTCCTTATCGCCTCTGTGCAGCATATAATGTGACCTCAGGTTATTCTGACAATTGGCATACGCCATGCCAAGCCCTGCTCCCGAGCCAAGTGAAATTGGCCATGTGTGCCG
>4_947
AAAAAAAAAAGACAGTCCCTTGGTGGCGTGCAGTAATTGCTCCTTATCGCCTCTGTGCAGCATATAATGTGACCTCAGGTTATTCTGACAATTGGCATACGCCATGCCGAGCCCTGCTCCCGAGCCAAGTGAAATTGGCCATGTGTGCCG
>4_948
AAAAAAAAAAGACAGTCCCTTGGTGGCGTGCAGTTAGTGCTCCTTATCGCCTCTGTGCAGCATATAATGTGACCTCAGGTTATTCTGACAATTGGCATACGCCATGCCGAGCCCTGCTCCCGAGCCAAGTGAAATTGGCCATGTGTGCCG
>4_949
AAAAAAAAAAGACAGTCCCTTGGTGGCGTGCAGTTATTGCTCCTTATCGCCTCTGTGCAGCATATAATGTGACCTCAGGTTATTCTGACAATTGGCATACGCCATGCCAAGCCCTGCTCCCGAGCCAAGTGAAATTGGCCATGTGTGCCG
>4_950
AAAAAAAAAAGACAGTCCCTTGGTGGCGTGCAGTTATTGCTCCTTATCGCCTCTGTGCAGCTTATAATGTGACCTCAGGTTATTCTGACAATTGGCATACGCCATGCCGAGCCCTGCTCCCGAGCCAAGTGAAATTGGCCATGTGTGCCG
>4_951
AAAAAAAAACAAACACTTTGGAAAAAAAAAAGACAGTCCCTTGGTGGCGTGCAGTTATTGCTCCTTATCGCCTCTGTGCAGCATATAATGTGACCTCAGGTTATTCTGACAATTGGCATACGCCATGCCGAGCCCTGCTCCCGAGCCAAG
>4_952
AAAAAAAAACACTTTGGAAAAAAAAAAAAAACAGTCCCTTGGTGGCGTGCAGTTATTGCTCCTTATCGCCTCTGTGCAGCATATAATGTGACCTCAGGTTATTCTGACAATTGGCATACGCCATGCCGAGCCCTGCTCCCGAGCCAAGTG
>4_953
AAAAAAAAAGACAGTCCCTTGGTGGCGTGCAGTTATTGCTCCTTATCGCCTCTGTGCAGCATATAATGTGACCTCAGGTTATTCTGACAATTGGCATACGCCATGCCGAGCCCTGCTCCCGAGCCAAGTGAAATTGGCCATGTGTGCCCT
>4_954
AAAAAAAAAGACAGTCCCTTGGTGGCGTGCAGTTATTGCTCCTTATCGCCTCTGTGCAGCATATAATGTGACCTCAGGTTATTCTGACAATTGTCATACGCCATGCCGAGCCCTGCTCCCGAGCCAAGTGAAATTGGCCATGTGTGCCGT
>4_955
AAAAAAAACACTTTGGAAAAAAAAAAAGACAGTCCCTTGGTGGCGTGCAGTTATTGCTCCTTATCGCCTCTGTGCAGCATATAATGTGACCTCAGGTTATTCTGACAATTGGCATACGCCATGCCAAGCCCTGCTCCCGAGCCAAGTGAA
>4_956
AAAAAAAAGACAGTCCCTTGGTGGCGTGCAGTTATTGCTACTTATCGCCTCTGTGCAGCATATAATGTGACCTCAGGTTATTCTGACAATTGGCATACGCCATGCCAAGCCCTGCTCCCGAGCCAAGTGAAATTGGCCATGTGTGCCGTT
>4_957
AAAAAAAAGACAGTCCCTTGGTGGCGTGCAGTTATTGCTCCTTATCGCCTCTGTGCAGCATATAATGTGACCTCAGGTTATTCTGACAATTGGCATACGCCATGCCGAGCCCTGCTCCCGAGCCAAGTGAAATTGGCTCGGGAGCAGGGC
>4_958
AAAAAAAAGACAGTCCCTTGGTGGCGTGCAGTTATTGCTCCTTCTCGCCGCTGTGCAGCATATAATGTGACCTCAGGTTATTCTGACAATTGGCATACGCCATGCAGAGCCCTGCTCCCGAGCCAAGTGAAATTGGCCATGTGTGCCGTT
>4_959
AAAAAAAATATTAAAAAAAATTTATTTTATATATTGTAATAATTATTTTATTAAATAAACACAGACCATCTTTATAGGGCATATACAAATCATACAGTCATACAAGGAAGGATGTCAACAGGGAGACAAGAGTCTGACTGTAGAACAGTG
>4_960
AAAAAAACAAACACTTTGGAAAAAAAAAAGACAGTCACTTGGTGGCGTGCATTTATTGCTCCTTATCGACTCTGTGCAGCATATAATGTGACCTAAGGTTATTCTGACAATTGGCATACGCCCAATGTACTCTGCGTTGATACCACTGCT
>4_961
AAAAAAACCACAAATTTTAAAAAAAAAAAAAGACAGTCTCTTGGTGGCGTGCAGTTATTGCTCCTTATCGCCTCTGTGCAGCATATAATGTGACCTCAGGTTATTCTGACAATTGGCATACGCCATGCCAAGCCCTGCTCCCGAGCCAAG
>4_962
AAAAAAAGACAGTCCCGTGGTGGCGTGCAGTTAGTGCTCCTTATCGCCTCTGTGCAGCATATCATGTGACCTCAGGTTATTCTGACAATTGGCATACGCCATGCCAAGCCCTGCTCCCGAGCCAAGTGCAAGTGGCCAGGTGTGCCGTTN
>4_963
AAAAAAAGACAGTCCCTTGGTGGCGTGCAGCTATTGCTCCTTATCGCCTCTGTGCAGCATATAATGTGACCTCAGGTTATTCTGACAATTGGCATACGCCATGCCAAGCCCTGCTCCCGAGCCAAGTGAAATTGGCCATGTGTGCCGTTT
>4_964
AAAAAAAGACAGTCCCTTGGTGGCGTGCAGTTATTGCTCCTTATCGCCTCTGTGCAGCATATAATGTGACCTCAGGTTATTCTGACAATTGGCATACGCCATGCCAAGCCCTGCTCCCGAGCCAAATGAAATTGGCCATGTGTGCCGTTT
>4_965
AAAAAAAGACAGTCCCTTGGTGGCGTGCAGTTATTGCTCCTTATCGCCTCTGTGCATCATATAATGTGACCTCAGGTTATTCTGACAATTGGCATACGCCATGCCGAGCCCTGCTCCCGAGCCAAGTGAAATTGGCCATGTGTGCCGTTT
>4_966
AAAAAAAGACAGTCCCTTGGTGGCGTGCTTTTATTGCTCCTTATCGCATCTGTGCAGAATATAATTTGACCTCAGGTTATTCTGAAATTTGGCATACGCCATGCCGAGCCCTGCTCCCGAGCAATGTGAAATTGGCAATGTGTGCGGTTN
>4_967
AAAAAAATACTGTCCCTTGGGGGCTTGCAGTTATTGCTCCTTATCGCCTCTGTGCAGCATATAATGTGACCTCAGGTTATTCTGACAATGGGCATACGCAATGCCGAGCCCTGCTCCCGAGCCATGTGAAATTGGCCATGTGTGCCGTGT
>4_968
AAAAAACAGTCCCTTGGTGGCGTGCAGTTATTGCTCCTTATCGCCTCTGTGCAGCATATAATGTGACCTCAGGTTATTCTGACAATTGGCATACGCCATGCCGAGCCCTGCTCCCGAGCCAAGTGAAATTGGCCATGTGTGCCGTTTGAA
>4_969
AAAAAAGACAGTCCCTTGGTGGCGTGCAGTGATTGCTCCTTATCGCCTCTGTGCAGCATATAATGTGACCTCAGGTTATTCTGACAATTGGCATACGCCATGCCAAGCCCTGCTCCCGAGCCAAGTGAAATTGGCCATGTGTGCCGTTTG
>4_970
AAAAAAGACAGTCCCTTGGTGGCGTGCAGTTATTGCTCATTATCGCCTCTGTGCAGCATATAATGTGACCTCAGGTTATTATGACAATTGGCATACGCCATGCCGAGCCCTGCTCCCGAGCCAAGTGAAATTGGCCATGTGTGCCGTTTG
>4_971
AAAAAAGACAGTCCCTTGGTGGCGTGCAGTTATTGCTCCTTATCACCTCTGTGCAGCATATAATGTGACCTCAGGTTATTCTGACAATTGGCATACGCCATGCCGAGCCCTGCTCCCGAGCCAAGTGAAATTGGCCATGTGTGCCGTTTG
>4_972
AAAAAAGACAGTCCCTTGGTGGCGTGCAGTTATTGCTCCTTATCGCCTCTGTGCAGCATATAATGTGACCTCAGGTTATTCTGACAATTGGCATCCGCCATGCCGAGCCCTGCTCCCGAGCCAAGTGAAATTGGCCATGTGTGCCGTTTG
>4_973
AAAAAAGACAGTCCCTTGGTGGCGTGCAGTTATTGCTCCTTATCGCCTCTGTGCAGCATATAATGTGGCCTCAGGTTATTCTGACAATTGGCATACGCCATGCCGAGCCCTGCTCCCGAGCCAAGTGAAATTGGCCATGTGTGCCGTTTG
>4_974
AAAAAAGGACAGTCCCTTGGTGGCGTGCAGTTATTGCTCCTTATCGCCTCTGTGCAGCATATAATGTGACCTCAGGTTATTCTGACAATTGGCATACGCCATGCCGAGCCCTGCTCCCGAGCCAAGTGAAATTGGCCATGTGTGCCGTTT
>4_975
AAAAACAAAAACAAACAATTTGGAAAAAAAAAAGACAGTCCCTTGGTGGCGTGCAGTTATTGCTCCTTATCGCCTCTGTGCAGCATATAATGTGACCTCAGGTTATTCTGACAATTGGCATACGCCATGCCGAGCCCTGCTCCCGAGCCA
>4_976
AAAAACAAAAACAAACACTTTGTAAAAAAAAAAGACAGTCCCTTGGTGGCGTGCAGTTATTGCTCCTTATCGCCTCTGTGCAGCATATAATGTGACCTCAGGTTATTCTGACAATTGGCATACGCCATGCCGAGCCCTGCTCCCGAGCCA
>4_977
AAAAACAAACACTTTGGAAAAAAAAAAAGACAGTCCCGTGGTGGCGTGCAGTTATTGCTCCTTATCGCCTCTGTGCAGCATATAATGTGACCTCAGGTTATTCTGACAATTGGCATACGCCATGCCAAGCCCTGCTCCCGAGCCAAGTGA
>4_978
AAAAACAAACACTTTGGAAAAAAAAAAAGACAGTCCCTTGGTGGCGTGCAGTTATTGCTCCTTATCGCCTCTGTGCAGCATATAATGTGACCTCAGGTTATTCTGACAATTGGCATACGCCATGCCAAGCCCTGCTCCCGAGCCAAGTGA
>4_979
AAAAACAAACACTTTGGAAAAAAAAAAAGACAGTCCCTTGGTGGCGTGCAGTTATTGCTCCTTATCGCCTCTGTGCAGCATATAATGTGACCTCAGGTTATTCTGACAATTGGCATACGCCATGCCAAGCCCTGCTCCCGAGCCATGTGA
>4_980
AAAAACAAACACTTTGGAAAAAAAAAAAGACAGTCCCTTGGTGGCGTGCAGTTATTGCTCCTTATCGCCTCTGTGCAGCATATAATGTGACCTCAGGTTATTCTGACAATTGGCATACGCCATGCCGAGCCCTGCTCCCGAGCCAAGTGA
>4_981
AAAAACACTTTGGAAAAAAAAAAGGACAGTCCCTTGGTGGCGTGCAGTTATTGCTCCTTATCGCCTCTGTGCAGCATATAATGTGACCTCAGGTTATTCTGACAATTGGCATACGCCATGCCAAGCCCTGCTCCCGAGCCAAGTGAAATT
>4_982
AAAAACAGTCAATATGGGGAAAAAAAAGACAGTCCCTTGGTGGCGTGCAGTTATTGCTCCTTATCGCCTCTGTGCAGCATATAATGTGACCTCAGGTTATTCTGACAATTGGCATACGCCCCCATGTACTCTGCGTTGATACCACTGCTT
>4_983
AAAAAGACAGTCCCTTGGTGGCGTGCAGTTAGTGCTCCGTATCGCCTCTGTGCAGCATAGAATGTGACCTCAGGTTATTCTGACAATTGGCATACGCCATGCCGAGCCCTGCTCCCGAGCCAAGTGAACTTGGCCCTGTGTGCCGTTTGA
>4_984
AAAAAGACAGTCCCTTGGTGGCGTGCAGTTATTGCTCCTTAGCGCCTCTGTGCAGCATATAATGTGACCTCAGGTTATTCTGACAATTGGCATACGCCATGCCGAGCCCTGCTCCCGAGCCCCATGTACTCTGCGTTGATACCACTGCTT
>4_985
AAAAAGACAGTCCCTTGGTGGCGTGCAGTTATTGCTCCTTATCGCCTCTGTGCAGCATATAATGTGACCTCAGGTTATTCTGACAATTGGCATACGCCATGCCGAGCCCTGCTCCCGAGCCCCATGTACTCTGCGTTGATACCACTGCTT
>4_986
AAAAAGGACAGTCCCTTGGTGGCGTGCAGTTATTGCTCCTTATCGCCTCTGTGCAGCATATAATGTGACCTCAGGTTATTCTGACAATTGGCATACGCCATGCCGAGCCCTGCTCCCGAGCCAAGTGAAATTGGCCATGTGTGCCGTTTG
>4_987
AAAACAAAAACAAACAATTTGGAAAAAAAAAAAGACAGTCCCTTGGTGGCGTGCAGTTATTTCTCCTTATCGCCTCTGTGCAGCATATAATGTGACCTCAGGTTATTCTGACAATTGGCATACGCCATGCCAAGCCATGCTCCCGAGCCA
>4_988
AAAACAAAAACAAACACTTTGGAAAAAAAAAAAAGACAGTCCCTTGGTGGCGTGCAGTTATTGCTCCTTATCGCCTCTGTGCAGCATATAATGTGACCTCAGGTTATTCTGACAATTGGCATACGCCATGCCGAGCCCTGCTCCCGAGCC
>4_989
AAAACAAAAACAAACACTTTGGAAAAAAAAAAAAGACATTCCCTTGGTGGCGTGCAGTTATTGCTCCTTATCGCCTCTGTGCAGCATATAATGTGACCTCAGGTTATTCTGACAATTGGCATACGCCATGCCAAGCCCTGCTCCCGAGCC
>4_990
AAAACAAACACTTTGGAAAAAAAAAAAAAAAGACAGTCCCTTGGTGGCGTGCAGTTATTGCTCCTTATCGCCTCTGTGCAGCATATAATGTGACCTCAGGTTATTCTGACAATTGGCATACGCCATGCCAAGCCCTGCTCCCGAGCCAAG
>4_991
AAAACAAACACTTTGGAAAAAAAAAAGACAGTCCCTTGGTGGCGTGCAGTTATTGCTCCTTATCGCCTCTGTGCAGCATATAATGTGACCTCAGGTTATTCTGACAATTGGCATACGCCATGCCGAGCCCTACTCCCGAGCCAAGTGAAA
>4_992
AAAACAAACACTTTGGAAAAAAAAAGACAGTCCCTTGGTGGCGTGCAGTTATTGCTCCTTATCGCCTCTGTGCAGCATATAATGTGACCTCAGGTTATTCTGACAATTGGCATACGCCATGCCGAGCCCTGCTCCCGAGCCAAGTGAAAT
>4_993
AAAACAAACACTTTGTTTAAAAAATAGACAGTCCCTTGGTGGCGTGCTGTTATTGCTCCTTTTCTCCTCTGTGCAGCATATAATGTGACCTCAGGTTATTCTGACATTTGGCATACGGCATGCCGAGCCCTGCTCCCGAGCCATTTGAAT
>4_994
AAAACAAACACTTTTGAAAAAAAAAAGACAGTCCCTTGGTGGCGTGCAGTTATTGCTCCTTATCGCCTCTGTGCAGCATATAATGTGACCTCAGGTTATTCTGACAATTGGCATACGCCATGCCGAGCCCTGCTCCCGAGCCAAGTGAAA
>4_995
AAAACAATTTGGAAAAAAAAAAAAAGACAGTCCCTTGGTGGCGTGCAGTTATTGCTCCTTATCGCCTCTGTGCAGCATATAATGTGACCTCAGGTTATTCTGACAATTGGCATACGCCATGCCAAGCCCTGCTCCCGAGCCAAGTGAAAT
>4_996
AAAACACAATGCCTAACCCCAGACCGGTGCCTAATTTAATGGCACCGTCTGCTAAGCATCGGTCCCACTTTTTCCCCAGCTCCTTCTCAGACATACTGAACATTAGCTTGTGACAGGCTACCCATGTACTCTGCGTTGATACCACTGCTT
>4_997
AAAACAGGTATAAACTTTTCTGACTGAAGAACAGTGCAAATGGTCACGCACCCATAAACAAAAAAAAAACAAACACTTTGTAAAAAAAAAGACAGTCCCTTGGTGGCGTGCAGTTATTGCTCCTTATCGCCTCTGTGCAGAGATCGGAAG
>4_998
AAAACAGTCCCTTGGTGGCGTGCAGTTATTGCTCCTTATCGCCTCTGTGCAGCATATAATGTGACCTCAGGTTATTCTGACAATTGGCATACGCCATGCCGAGCCCTGCTCCCGAGCCAAGTGAAATTGGCCATGTGTGCCGTTTGAAGA
>4_999
AAAACAGTGCAAATGGTGACGCACCCATAATCAAAACAAAAACAAACACTTTGGAAAAAAAAAAGACAGTCCCTTGGTGGCGTGCAGTTATTGCTCCTTATCGCCTCTGTGCAGCATATAATGTGACCTCAGGTTATTCTGACAATTGGC
>4_1000
AAAAGACAGTCCCTTGGTGGCGTGCAGTTATTGCTCCTTATCGCCTCTGTGCAGCATATAATGTGACCTCAGGTTATTCTGACAATTGGCATACGCCATGCCGAGCCCTGCTCCCGAGCCACCCATGTACTCTGCGTTGATACCACTGCT
>4_1001
AAAAGACAGTCCCTTGGTGGCGTGCAGTTATTGCTCCTTATCGCCTCTGTGCAGCATATAATGTGACCTCAGGTTATTCTGACAATTGGCATACGCCATGCCGAGCCCTGCTCCCGAGCCCCCATGTACTCTGCGTTGATACCACTGCTT
>4_1002
AAAAGACAGTCCCTTGGTGGCGTGCAGTTATTGCTCCTTATCGCCTCTGTGCAGCATATAATGTGACCTCAGGTTATTCTGACAATTGGCATATGCCATGCCGAGCCCTGCTCCCGAGCCAAGTGAAATTGGCCATGTGTGCCGTTTGAA
>4_1003
AAAAGACAGTCCCTTGGTGGCGTGCAGTTATTGCTCCTTATCGCCTCTGTGCAGCATATAATGTGACCTCAGGTTATTCTGACACTTGGCATACGCCATGCCGAGCCCTGCTCCCGAGCCAAGTGAAATTGGCCATGTGTGCCGTTTGAA
>4_1004
AAAAGATTCTGACTGTATAACATTGCAAATGTTGACGCACCCATAATAAAAACAAAAACAAACACTTTGGAAAAAAAAAAAGACAGTCCCTTGGTGGCGTGCAGTTATTGCTCCTTATCGCCTCTGTGCAGCATATAATGTGACCTCAGG
>4_1005
AAAATATTCATTCCATTCTCAACAAAGTGACATGCCAGAGACTGCACGAGAGTCGACACACACATACGGCAGCTTCCAGTGAAAATCCCCTGAATGAACTGTTTTGTTTGACTGCTTAAACACGGGTTTAGATGAATTGATTGAATGATA
>4_1006
AAAATCATACAGTCATACAAGGAAGGATGTCAACAGGGAGACAAGAGTCTGACTGTAGAACAGTGCAAATGGTGACGCACCCATAATCAAAACAAAAACAAACACTTTGAAAAAAAAAAAAAGACAGTCCCTTGGTGGCGTGCAGTTATT
>4_1007
AAAATGGTGACGCACCCATAATCAAAACAAAAACAAACACTTTGGAAAAAAAAAAGACAGTCCCTTGGTGGCGTGCAGTTATTGCTCCTTATCGCCTCTGTGCAGCATATAATGTGACCTCAGGTTATTCTGACAATTGGCATACGCCAT
>4_1008
AAAATGGTGACGCACCCATAATCAAAACAAAAACAAACACTTTGTAAAAAAAAAAGACAGTCCCTTGGTGGCGTGCAGTTATTGCTCCTTATCGCCTCTGTGCAGCATATAATGTGACCTCAGGTTATTCTGACAATTGGCATACGCCAT
>4_1009
AAACAAAAAAAAACACTTTGTAAAAAAAAAAAGACAGTCCCTTGGTGGCGTGCAGTTATTGCTCCTTATCGCCTCTGTGCAGCATATAATGTGACCTCAGGTTATTCTGACAATTGGCATACGCCATGCCAAGCCCTGCTCCCGAGCCAA
>4_1010
AAACAAAAAACAAACACTTTGGAAAAAAAAAAAAGACAGTCCCTTGGTGGCGTGCAGTTATTGCTCCTTATCGCCTCTGTGCAGCATATAATGTGACCTCAGGTTATTCTGACAATTGGCATACGCCATGCCAAGCCCTGCTCCCGAGCC
>4_1011
AAACAAAAACAAACACATTGGAAAAAAAAAAGACAGTCCCTTGGTGGCGTGCAGTTATTGCTCCTTATCGCCTCTGTGCAGCATATAATGTGACCTCAGGTTATTCTGACAATTGGCATACGCCATGCCGAGCCCTGCTCCCGAGCCAAG
>4_1012
AAACAAAAACAAACACTTTGAAAAAAAAAAAGACAGTCCCTTGGTGGCGTGCAGTTATTGCTCCTTATCGCCTCTGTGCAGCATATAATGTGACCTCAGGTTATTCTGACAATTGGCATACGCCATGCCGAGCCCTGCTCCCGAGCCAAG
>4_1013
AAACAAAAACAAACACTTTGGAAAAAAAAAAGACAGTCCCTTGGTGGCGTGCAGTTAGTGCTCCTTATCGCCTCTGTGCAGCATATAATGTGACCTCAGGTTATTCTGACAATTGGCATACGCCATGCCGAGCCCTGCTCCCGAGCCAAG
>4_1014
AAACAAAAACAAACACTTTGGAAAAAAAAAAGACAGTCCCTTGGTGGCGTGCAGTTATTGCTCCTTATCGCCTCTGTGCAGCAGAGAATGTGACCTCAGGTTATTCTGACAATTGGCATACGCCATGCCGAGCCCTGCTCCCGAGCCAAG
>4_1015
AAACAAAAACAAACACTTTGGAAAAAAAAAAGACAGTCCCTTGGTGGCGTGCAGTTATTGCTCCTTATCGCCTCTGTGCAGCATACAATGTGACCTCAGGTTATTCTGACAATTGGCATACGCCATGCCGAGCCCTGCTCCCGAGCCAAG
>4_1016
AAACAAAAACAAACACTTTGGAAAAAAAAAAGACAGTCCCTTGGTGGCGTGCAGTTATTGCTCCTTATCGCCTCTGTGCAGCATATAATGTGACCTCAGGTTATTCTGACAATTGGCATACGCCATGCCGATCCCTGCTCCCGAGCCAAT
>4_1017
AAACAAAAACAAACACTTTGGAAAGAAAAAAGACAGTCCCTTGGTGGCGTGCAGTTATTGCTCCTTATCGCCTCTGTGCAGCATATAATGTGACCTCAGGTTATTCTGACAATTGGCATACGCCATGCCGAGCCCTGCTCCCGAGCCAAG
>4_1018
AAACAAAAACAAACACTTTTGAAAAAAAAAAGACAGTCCCTTGGTGGCGTGCAGTTATTGCTCCTTATCGCCTCTGTGCAGCATATAATGTGACCTCAGTTTATTCTGACAATTGGCATACGCCATGCCAAGCCCTGCTCCCGAGCCAAG
>4_1019
AAACAAACACTTTGGAAAAAAAAAAAGACAGGCCCTTGGTGGCGTGCAGTTATTGCTCCTTATCGCCTCTGTGCAGCATATAATGTGACCTCAGGTTATTCTGACAATTGGCATACGCCATGCCAAGCCCTGCTCCCGAGCCAAGTGAAA
>4_1020
AAACAAACACTTTGGAAAAAAAAAAAGACAGTCACTTGGTGGCGTGCAGTTATTGCTCCTTATCGCCTCTGTGCAGCATATAATGTGACCTCAGGTTATTCTGACAATTGGCATACGCCATGCCAAGCCCTGCTCCCGAGCCAAGTGAAA
>4_1021
AAACAAACACTTTGGAAAAAAAAAAGACAGTCCCTTGGTGGCGTGCAGTTATTGCTCCTTATCGCCTCTGTGCAGCATATAATGTGACCTCAGGTTATTCTGACAATTGGCATACGCCATGCCAAGCCCTGCTCCCGAGCCAAGTGAAAT
>4_1022
AAACAAACACTTTGGAAAAAAAAAAGACAGTCCCTTGGTGGCGTGCAGTTATTGCTCCTTATCGCCTCTGTGCAGCATATAATGTGACCTCAGGTTATTCTGACAATTGGCATACGCCATGCCGAGCCCTGCTCCCGAGCCAAGTGAAAN
>4_1023
AAACAAACACTTTGGAAAAAAAAAAGACAGTCCCTTGGTGGCGTGCAGTTATTGCTCCTTATCGCCTCTGTGGAGCATATAATGTGACCTCAGGTTATTCTGACAATTGGGTTAAACCATGCTGCGCCCTCAGGCGGATGGTGGTGCAAT
>4_1024
AAACAAACACTTTGGAAAAAAAAAAGACAGTCCCTTGGTGGCGTGCAGTTATTGCTCCTTATCGCCTCTGTGTAGCATATAATGTGACCTCAGGTTATTCTGACAATTGGCATACGCCATGCCGAGCCCTGCTCCCGAGCCAAGTGAAAT
>4_1025
AAACAAACACTTTGGAAAAAAAAAAGACAGTCCCTTGGTGGTGTGCAGTTATTGCTCCTTATCGCCTCTGTGCAGCATATAATGTGACCTCAGGTTATTCTGACAATTGGCATACGCCATGCCGAGCCCTGCTCCCGAGCCAAGTGAAAT
>4_1026
AAACACAAAATGACACCATACCACAGACTCTCCCACGTGAGACAAGAGTCTGACTGTAGAACAGTGCAAATGGTGACGCACCCATAATCAAAACAAAAACAAACACTTTGGAAAAAAAAAAGACAGTCCCTTGGTGGCGTGCAGTTATTG
>4_1027
AAACACAATGCCTAACCCCAGACCGGTGCCTGAGAGAGACAGACAAAAAAACAAACAAAACACCTGTTAAAGTAGACCTGTAACTGTATAATTTATACAGCTACTTTCTAATGCTTATTTGGTGTATATGGTGTCTTCTGCTGCCTTTGG
>4_1028
AAACACAGACCATCTTTATAGGGCATATACAAAACATACAGTCATACAAGGAAGGATGTCAACAGGGAGACAAGAGTCTGACTGTAGAACAGTGCAAATGGTGACGCACCCATAATCAAAACAAAAACAAACACTTTGGAAAAAAAAAAG
>4_1029
AAACACAGACCATCTTTATAGGGCATATACAAATCATACAGTCATACAAGGCAGGATGTCAACAGGGAGACAAGAGTCTGACTGTAGAACAGTGCAAATGGTGACGCACCCATAATCAAAACAAAAACAAACACTTTGGAAAAAAAAAAG
>4_1030
AAACACAGACCATCTTTATAGGGCATATACACATCATACAGTCATACAAGGAAGGATGTCAACAGGGAGACAAGAGTCTGACTGTAGAACAGTGCAAATGGTGACGCACCCATAATCAAAACAAAAACAAACACTTTGGAAAAAAAAAAG
>4_1031
AAACACAGACCGTCATTATAGGGAATATACAAATCATACAGTCATACAAGTAAGGATGTCAAAAGGGAGACAAGAGTCTGACTGTAGAACAGTGCAAATGGTGACGCACCCATAATCAAAACAAAAACAAACACTTTGGAAAAAAAAAAG
>4_1032
AAACACAGACCGTCCTTATAGGGCATATACAAATAATACAGTCATACAAGGAAGGATGTCAACAGGGAGACAAGAGTCTGACTGTAGAACAGTGCAAATGGTGACGCACCCATAATCAAAACAAAAACAAACACTTTGGAAAAAAAAAAG
>4_1033
AAACACAGACCGTCCTTATAGGGCATATACAAATCATACAGTCATACAAGGAAGGATGTCAACAGGGAGACAAGAGTCTGAATTTAGAACAGTGCAAATGGTGACGCACCCATAATCAAAACAAAAACAAACACTTTGGAAAAAAAAAAG
>4_1034
AAACACAGACCGTCCTTATAGGGCATATACAAATCATACAGTCATACAAGGAAGGATGTCAACAGGGAGACAAGAGTCTGACTGTAGAACAGTGCAAATGGTGACGCACCCATAATCAAAACAAAAACAAACACTTTGGAAAAAAAAAAA
>4_1035
AAACACAGACCGTCCTTATAGGGCATATACAAATCATACAGTCATACAAGTAAGGATGTCAACAGGGATACACGAGTCTGACTGTAGAACAGTGCAAATGGTGACGCACCCATAATCAAAACAAAAACAAACACTTTGGAAAAAAAAAAG
>4_1036
AAACACATACCGTCCTTATAGGGCTTATACAAATCATACAGTCATACAAGGATGGATGTCAACAGGGAGACAAGAGTCTGACGGTAGACCAGTGCAAATGGTGACGCACCCATAATAAAAACAAAAACAAACACTTTGGAAAAAAAAAAG
>4_1037
AAACACTTTGGAAAAAAAAAAAAAGACAGTCCCTTGGTGGCGTGCAGTTATTGCTCCTTATCGCCTCTGTGCAGCATATAATGTGACCTCAGGTTATTCTGACAATTGGCATACGCCATGCCAAGCCCTGCTCCCGAGCCAAGTGAAATT
>4_1038
AAACACTTTGGAAAAAAAAAAAGACAGTCCCTTGGTGGCGTGCAGTTATTGCTCCTTATCGCCTCTGTGCAGCATATAATGTGACCTCAGGTTATTCTGACAATTGGCATACGCCATGCCCCCATGTACTCTGCGTTGATACCACTGCTT
>4_1039
AAACACTTTGGAAAAAAAAAAGACAGTCCCCTGGTGGCGTGCAGTTATTGCTCCTTATCGCCTCTGTGCAGCATATAATGTGACCTCAGGTTATTCTGACAATTGGCATACGCCATGCCGAGCCCTGCTCCCGAGCCAAGTGAAATTGGC
>4_1040
AAACACTTTGGAAAAAAAAAAGACAGTCCCTGGGTGGCGTGCAGGTATTGCTCCTTATCGCCTCTGTGCAGCATATAATGTGACCTCAGGTTATTCTGACAATTGGCATACGCCATGCCGAGCCCTGCTCCCGAGCCAAGTGAAATTGGC
>4_1041
AAACACTTTGGAAAAAAAAAAGACAGTCCCTTGGTGGCGTGCAGTTAGTGCTCCTTATCGCCTCTGTGCAGCATATAATGTGACCTCAGGTTATTCTGACAATTGGCATACGCCATGCCGAGCCCTGCTCCCGAGCCAAGTGAAATTGGC
>4_1042
AAACACTTTGGAAAAAAAAAAGACAGTCCCTTGGTGGCGTGCAGTTATTACTCCCTATCGCCTCTGTGCAGCATATACTGTGACCTCAGGTTATTCTGACAATTGGCATACGCCATGCCGAGCCCTGCTCCCGAGCCAAGTGAAATTGGC
>4_1043
AAACACTTTGGAAAAAAAAAAGACAGTCCCTTGGTGGCGTGCAGTTATTGCTCCTTATCGCCTCTGTGCAGCATATAATGTGACCTCAGGTTATTCTCACAATTGGCATACGCCATGCCGAGCCCTGCTCCCGAGCCAAGTGAAATTGGC
>4_1044
AAACACTTTGGAAAAAAAAAAGACAGTCCCTTGGTGGCGTGCAGTTATTGCTCCTTATCGCCTCTGTGCAGCATATAATGTGACCTCAGGTTATTCTGACAATGGGCATACGCCATGCCGAGCCCTGCTCCCGAGCCAAGTGAAATTGGC
>4_1045
AAACACTTTGGAAAAAAAAAAGACAGTCCCTTGGTGGCGTGCAGTTATTGCTCCTTATCGCCTCTGTGCAGCATATAATGTGACCTCAGGTTATTCTGACAATTGGCATACGCCAGGCCGAGCCCTGCTCCCGAGCCAAGTGAAATTGGC
>4_1046
AAACACTTTGGAAAAAAAAAAGACAGTCCCTTGGTGGCGTGCAGTTATTGCTCCTTATCGCCTCTGTGCAGCATATAATGTGACCTCAGGTTATTCTGACAATTGGCATACGCCATGCCGAGCCCTGCTCCCGAGCCAAGAGAAATTGGC
>4_1047
AAACACTTTGGAAAAAAAAAAGACAGTCCCTTGGTGGCGTGCAGTTATTGCTCCTTATCGCCTCTGTGCAGCATATAATGTGACCTCAGGTTATTCTGACAATTGGCATACGCCATGCCGAGCCCTGCTCCCGAGCCAAGTGAATTTGGC
>4_1048
AAACACTTTGGAAAAAAAAAAGACAGTCCCTTGGTGGCGTGCAGTTATTGCTCCTTATCGTCTCTGTGCAGCATATAATGTGACCTCAGGTTATTCTGACAATTGGCATACGCCATGCCGAGCCCTGCTCCCGAGCCAAGTGAAATTGGC
>4_1049
AAACACTTTGGAAAAAAAAAAGACAGTCCCTTGGTGGCGTGCAGTTTTTGCTCCTTATCGCCTCTGTGCAGCATATAATGTGACCTCAGGTTATTCTGACAATTGGCATACGCCATGCCGAGCCCTGCTCCCGAGCCAAGTGAAATTGGC
>4_1050
AAACACTTTGGAAAAAAAAAGACAGTCCCTTTGTGGCGTGCAGTTATTGCTCCTTATCGCCTCTGTGCAGCATATAATGTGACCTCAGGTTATTCTGACAATTGGCATACGCCATGCCGAGCCCTGCTCCCGAGCCAAGTGAAATTGGCC
>4_1051
AAACACTTTGTAAAAAAAAAAAGACAGTCCCTTGGTGGCGTGCAGTTATTGCTCCTTATCGCCTCTGTGCAGCATATAATGTGACCTCAGGTTATTCTGACAATTGGCATACGCCATGCCAAGCCCTGCTCCCGAGCCAAGTGAAATTGG
>4_1052
AAACACTTTGTAAAAAAAAAGACAGTCCCTTGGTGGCGTGCAGTTATTGCTCCTTATCGCCTCTGTGCAGCATATAATGTGACCTCAGGTTATTCTGACAATTGGCATACGCCATGCCGAGCCCTGCTCCCGAGCCAAGTGAAATTGGCC
>4_1053
AAACACTTTTGAAAAAAAAAAAGACAGTCCCTTGGTGGCGTGCAGTTATTGCTCCTTATCGCCTCTGTGCAGCATATAATGTGACCTCAGGTTATTCTGACAATTGGCATACGCCATGCCGAGCCCTGCTCCCGAGCCAAGTGAAATTGG
>4_1054
AAACAGGGAGAAAATATTCTGACTGTAGAACAGTTCAAATGGTGACGCACCCATAATAAAAACAAAAACAAAAACTTTGGAAAAAAAAAAAAAGACAGTCCCTTGGTGGCGTGCAGTTATTGCTCCTTATCGCCTCTGTGCAGCATATAA
>4_1055
AAACTCTTCTCATGTTTGTTTGTTTGGATTTTTTTTGTTGTTAATGGAGAAAATATTAATTCCATTCTCAACAAAGTGACATGCCAGAGACTGCATGAGAGTCGACACACATACGGCAGCTTCCAGTGAAAATCCCCTCAATGAACTGTT
>4_1056
AAACTCTTTGGAAAAAAAAAAGACAGTCCCTTGGGGGCGTGCAGTTATTGCTCCTTATCGCCTCTGTGCAGCATATAATGTGACCTCAGGTTATTCTGACAATTGGCATACGCCATGCCGAGCCCTGCTCCCGAGCCAAGTGAAATTGGC
>4_1057
AAACTGCTTCTGTGTCAGGGTTCGAACCTCTATTCTCTGTCAACAGGGAGACAAGAGTCTGACTGTAGAACAGTGCAAATGGTGACGCACCCATAATCAAAACAAAAACAAACACTTTGGAAAAAAAAAAGACAGTCCCTTGGTGGCGTG
>4_1058
AAAGAAAAACCCCCAACAAAAAATAAAAAAAACCAACATGGCATACGCCATGCCGAGCCCTGCTCCCGAGCCAAGTGAAATTGGCCATGTGTGCCGTTTGAAGAACAGAACAGAAAACACAATGCCTAACCCCAGACCGGTGCCTAATTT
>4_1059
AAAGACAGTCCCTTGGTGGAGTGCAGTTATTGCTCCTTATCGCCTCTGTGCAGCATATAATGTGAACTCAGGTTATTCTGACAATTGGCATACTCCATGCCGAGCCCTGCTCCCGAGCCAAGTGAAATTGGCCATGTGTGCCGTTTGAAG
>4_1060
AAAGACAGTCCCTTGGTGGCGTACAGTTATTGCTCCTTATCGCCTCTGTGCAGCATATAATGTGACCTCAGGTTATTCTGACAATTGGCATACGCCATGCCAAGCCCTGCTCCCGAGCCAAGTGAAATTGGCCATGTGTGCCGTTTGAAG
>4_1061
AAAGACAGTCCCTTGGTGGCGTGCAGTTATTGCTCCTTATCGCCTCTGTGCAGCATATAATGTGACCTCAGGTTATTCTGACAATTGGCATACGCCATGCCGAGCCCTGCTCCCGAGCCAAGTGAAATTGGCCATGTGTGCTGTTTGAAG
>4_1062
AAAGACAGTCCCTTGGTGGCGTGCAGTTATTGCTCCTTATCGCCTCTGTGCAGCATATAATGTGACCTCAGGTTATTCTGACAATTGGCATACGCCATGCCGAGCCCTGCTCCCGAGCCACCCATGTACTCTGCGTTGATACCACTGCTT
>4_1063
AAAGACAGTCCCTTGGTGGCGTGCAGTTATTGCTCCTTATCGCCTCTGTGCAGCATATAATGTGACCTCAGGTTATTCTGTCAATTGGCATACGCCATGCCGAGCACTGCTCCCGAGCCAAGTGAAATTGGCCATGTGTGCCGTTTGAAG
>4_1064
AAAGACAGTCCCTTGGTGGCGTGCAGTTATTGCTCCTTCTCGCCTCTGTGCAGCATATAATGTGACCTCAGGTTATTCTGACAATTGGCATACGCCATGCCAAGCCCTGCTCCCGAGCCAAGTGAAATTGGCCATGTGTGCCGTTTGAAG
>4_1065
AAAGAGAGTCCCTTGGTGGCGTGCAGTTATTGCTCCTTATCGCCTCTGTGCAGCATATAATGTGACCTCAGGTTATTCTGACAATTGGCATACGCCATGCCAAGCCCTGCTCCCGAGCCAAGTGAAATTGGCCATGTGTGCCGTTTGAAG
>4_1066
AAAGAGCATGTTACTGGACCGGCTGCTTCCTTGTAAACTCTTCTCAAGTTTGTTTGTTTGGATTTTTTTTGTTGTTATTGGAGAAAATATTCATTCCATTCTCAACAAAGTGACATGCCAGAGACTGCACGAGAGTCGACACACACATAC
>4_1067
AAAGGCCCACCCACCCCAAAACACAACAAAAACAAACACTTTGGAAAAAAAAAAGACAGTCCCTTGGTGGCGTGCAGTTATTGCTCCTTATCGCCTCTGTGCAGCATATAATGTGACCTCAGGTTATTCTGACAATTGGCATACGCCATG
>4_1068
AAAGGGAGACAAGAGTCTGAGTTTAGAACAGTTCAAATGGTGACGCACCCATAATCAAAACAAAAAAAAACACTTTGTAAAAAAAAAAGACAGTCCCTTGGTGGCGTGCAGTTATTGCTCCTTATCGCCTCTGCGTTGATACCACTGCTT
>4_1069
AAAGTGACATGCCAGAGACTGCACGAGAGTCGACACACACATACGGCAGCTTCCAGTGAAAATCCCCTGAATGAACTGTTTTGTTTGACTGCTTAAACACGGGTTTAGATGAATTGATTGAATGATAATTTTGGTTATTGTAGATAACTT
>4_1070
AAATAAACACAGACCGTCCTTATAGGGCATATACAAATCATACAGTCATACAAGGAAGGATTTCAACAGGGAGACAAGAGTCTGACTGTAGAACAGTGCAAATGGTGACGCACCCATAATCAAAACAAAAACAAACACTTTGGAAAAAAA
>4_1071
AAATAAACACAGGCCATCTTTATAGGGCATATACAAATCATACAGTCATACAAGGAAGGATGTCAACAGGGAGACAAGAGTCTGACTGTAGAACAGTGCAAATGGTGACGCACCCATAATCAAAACAAAAACAAACACTTTGGAAAAAAA
>4_1072
AAATATTCATTCCATTCTCAACAAAGTGACATGCCAGAGACTGCACGAGAGTCGACACACACATACGGCAGCTTCCAGTGAAAATCCCCTCAATGAACTGTTTTGTTTGACTGCTTAAACACGGGTTTAGATGAATTGATTGAATGATAA
>4_1073
AAATATTCATTCCATTCTCAACAAAGTGACATGCCAGAGACTGCACGAGAGTCGACACACACATACGGCAGCTTCCAGTGAAAATCCCCTGAATGAACTGTTTTGTTTGACTGCTTAAACACGGGTTTAGATGAATTGATTGAATGATAA
>4_1074
AAATCATACAGTAATACAAGGAAGGATGTCAACAGGGAGACAAGAGTCTGACTGTAGAACAGTGCAAATGGTGACGCACCCATAATCAAAACAAAAACAAACACTTTGGAAAAAAAAAAAAAGACAGTCCCTTGGTGGCGTGCAGTTATT
>4_1075
AAATCATACAGTCATACAAGGAAGGATGTCAACAGGGAGACAAGAGTCTGACTGTAGAACAGTGCAAATGGTGACGCACCCATAATCAAAACAAAAACAAACACTTTGAAAAAAAAAAAGACAGTCCCTTGGTGGCGTGCAGTTATTGCT
>4_1076
AAATCATACAGTCATACAAGGAAGGATGTCAACAGGGAGACAAGAGTCTGACTGTAGAACAGTGCAAATGGTGACGCACCCATAATCAAAACAAAAACAAACACTTTGCAAAAAAAAAAGACAGTCCCTTGGTGGCGTGCAGTTATTGCT
>4_1077
AAATCATACAGTCATACAAGGAAGGATGTCAACAGGGAGACAAGAGTCTGACTGTAGAACAGTGCAAATGGTGACGCACCCATAATCAAAACAAAAACAAACACTTTGGAAAAAAAAAAAGACAATCCCTTGGTGGCGTGCAGTTATTGC
>4_1078
AAATCATACAGTCATACAAGGAAGGATGTCAACAGGGAGACACGAGTCTGACTGTAGAACAGTGCAAATGGTGACGCACCCATAATCAAAACAAAAACAAACACTTGGGAAAAAAAAAAAGACAGTCCCTTGGTGGCGTGCAGTTATTGC
>4_1079
AAATCATACAGTCATACAAGGAAGGATGTCAACAGGTAGACAAGAGTCTGACTGTAGAACAGTGCAAATGGTGACGCACCCATAATCAAAACAAAAACAAACACTTTGGAAAAAAAAAAAGACAGTCCCTTGGTGGCGTGCAGTTATTGC
>4_1080
AAATCATACAGTCATACAAGGAAGGATGTCAACATGGAGACAAGAGTCTGACTGTAGAACAGTGCAAATGGTGACGCACCCATAATCAAAACAAAAACAAACACTTTGGAAAAAAAAAAGACAGTCCCTTGGTGGCGTGCAGTTATTGCT
>4_1081
AAATCATACATTCATACAAGGAAGGATGTCAACAGGGAGACAAGAGTCTGACTTTAGAACAGTGCAAATGGTGACGCACCCATAATCAAAACAAAAACAAACACTTTGGAAAAAAAAAAGACAGTCCCTTGGTGGCGTGCAGTTATTGCT
>4_1082
AAATCATAGAGTCATACAAGGAAGGAGGTCAACAGGGAGACACGAGTCTGACTGTAGAACAGGGCAACTGGTGACGCAACCATAATCAAAACAAAAACAAACACTTTGGAAAAAAAAAAGACAGTCCCTTGGTGGCGTGCAGTTATTGCT
>4_1083
AAATCATCCAGTCATACAAGGAAGGATGTCAACAGGGAGACAAGAGTCTGACTGTAGAACAGTGCAAATGGTGACGCACCCATAATCAAAACAAAAACAAACACTTTGGAAAAAAAAAAAGACAGTCCCTTGGTGGCGTGCAGTTATTGC
>4_1084
AAATGGTGACGCACCAATAATCACAACAAAAACAAACACTTTGGAAAAAAAAAAGACAGTCCCTTGGTGGCGTGCAGTTATTGCTCCTTATCGCCTCTGTGCAGCATATAATGTGACCTCAGGTTATTCTGACAATTGGCATACGACATT
>4_1085
AAATGGTGACGCACCCATAATAAAAACAAAAACAAACACTTTGTAAAAAAAAAAAGACAGTCCCTTGGTGGCGTGCAGTTATTGCTCCTTATCGCCTCTGTGCAGCATATAATGTGACCTCAGGTTATTCTGACAATTGGCATACGCCAT
>4_1086
AAATGGTGACGCACCCATAATCAAAAAAAAAAAAAACACTTTGTAAAAAAAAAAAGACAGTCCCTTGGTGGCGTGCAGTTATTGCTCCTTATCGCCTCTGTGCAGCATATAATGTGACCTCAGGTTATTCTGACAATTGGCATACGCCAT
>4_1087
AAATGGTGACGCACCCATAATCAAAACAAAAAAAAACACTTTGGAAAAAAAAAAGACAGTCCCTTGGTGGCGTGCAGTTATTGCTCCTTATCGCCTCTGTGCAGCATATAATGTGACCTCAGGTTATTCTGACAATTGGCATACGCCATG
>4_1088
AAATGGTGACGCACCCATAATCAAAACAAAAACAAACAATTTGGAAAAAAAAAAGACAGTCCCTTGGTGGCGTGCAGTTATTGCTCCTTATCGCCTCTGTGCAGCATATAATGTGACCTCAGGTTATTCTGACAATTGGCATACGCCATG
>4_1089
AAATGGTGACGCACCCATAATCAAAACAAAAACAAACACTTTGGAAAAAAAAAAAAAGACAGTCCCTTGGTGGCGTGCAGTTATTGCTCCTTATCGCCTCTGTGCAGCATATAATGTGACCTCAGGTTATTCTGACAATTGGCATACGCC
>4_1090
AAATGGTGACGCACCCATAATCAAAACAAAAACAAACACTTTGGAAAAAAAAAAAGACAGTCCCTTGGTGGCGTGCAGTTATTGCTCCTTATCGCCTCTGTGCAGCATATAATGTGACCTCACCCATGTACTCTGCGTTGATACCACTGC
>4_1091
AAATGGTGACGCACCCATAATCAAAACAAAAACAAACACTTTGGAAAAAAAAAAGACAGTCCCTTGGTGGCGTGCAGTTATTGCTCCTTATCGCCTCTGTGCAGCATATAATGTGACCTCAGGTTATTCTGACAATTAGCATACGCCATG
>4_1092
AAATGGTGACGCACCCATAATCAAAACAAAAACAAACACTTTGGAAAAAGAAAAAAAGACAGTCCCTTGGTGGCGTGCAGTTATTGCTCCTTATCGCCTCTGTGCAGCATATAATGTGACCTCAGGTTATTCTGACAATTGGCATACGCC
>4_1093
AAATGGTGACGCACCCATAATCAAAACAAAAACGAACACTTTGGAAAAAAAAAAAGACAGTCCCTTGGTGGCGTGCAGTTATTGCTCCTTATCGCCTCTGTGCAGCATATAATGTGACCTCAGGTTATTCTGACAATTGGCATACGCCAT
>4_1094
AAATGGTTACGCACCCATAATCAAAACAAAAACAAACACTTTGGAAAAAAAAAGACAGTCCCTTGGTGGCGTGCAGTTATTGCTCCTTATCGCCTCTGTGCAGCATATAATGTGACCTCAGGTTATTCTGACAATTGGCATACGCCATGC
>4_1095
AAATTGAAAATGGTGACGCACACATAATCAAAACAAAAACAAACAATTTTGAAAAAAAAAAAAGACAGTCCCTTGGTGGCGTGCAGTTATTGCTCCTTATCGCCTCTGTGCAGCATATAATGTGACCTCAGGTTATTCTGACAATTGGCA
>4_1096
AAATTGTGACGCACCCATAATCAAAACAAAAACAAACACTTTGGAAAAAAAAAAGACAGTCCCTTGGTGGCGTGCAGTTATTGCTCCTTATCGCCTCTGTGCAGCATATAATGTGACCTCAGGTTATTCTGACAATTGGCATACGCCATG
>4_1097
AAATTTTGGTCTTCTTTACTTTTTTTTTTTTTTTTTTTCTTAATAATTATTTTATTAAATAAACACAGACCGTCCTTATAGGGCATATACAAATCATACAGTCATACAAGGAAGGATGTCAACAGGGAGACAAGAGTCTGACTGTAGAAC
>4_1098
AACAAAAAACAAACACTTTGGAAAAAAAAAAAGACAGTCCCTTGGTGGCGTGCAGTTATTGCTCCTTATCGCCTCTGTGCAGCATATAATGTGACCTCAGGTTATTCTGACAATTGGCATACGCCATGCCAAGCCCTGCTCCCGAGCCAA
>4_1099
AACAAAAACAAACAATTTGGAAAATAAAAAAGACAGTCCCTTGTTGGCGTGCATTTAGTGCTCCTTATCGCCTCTGTGCAGCATATAATGTGACCTGAGGTTTTTCTGAGAATTGGCATTCGCCTTGCCGAGCCCTTATGCCGAGCAAAT
>4_1100
AACAAAAACAAACACTTTGGAAAAAAAAAAAAAGACAGTCCCTTGGTGGCGTGCAGTTATTGCTCCTTATCGCCTCTGTGCAGCATATAATGTGACCTCAGGTTATTCTGACAATTGGCATACGCCATGCCGAGCCCTGCTCCCGAGCCA
>4_1101
AACAAAAACAAACACTTTGGAAAAAAAAAAAAGACAGTCCCTTGGTGGCGTGCAGTTATTGCTCCTTATCGCCTCTGTGCAGCATATAATGTGACCTCAGGTTATTCTGACAATTGGCATCCCATGTACTCTGCGTTGATACCACTGCTT
>4_1102
AACAAAAACAAACACTTTGGAAAAAAAAAAAGACAGTCCCTTGGTGGCGTGCAGTTAGTGCTCCTTATCGCCTCTGTGCAGCATATAATGTGACCTCAGGTTATTCTGACAATTGGCATACGCCATGCCAAGCCCTGCTCCCGAGCCAAG
>4_1103
AACAAAAACAAACACTTTGGAAAAAAAAAAGGACAGTCCCTTGGTGGCGTGCAGTTATTGCTCCTTATCGCCTCTGTGCAGCATATAATGTGACCTCAGGTTATTCTGACAATTGGCATACGCCATGCCGAGCCCTGCTCCCGAGCCAAG
>4_1104
AACAAAAACAAACACTTTTGAAAAAAAAAAAGACAGTCCATTGGTGGCGTGCAGTTATTGCTCCTTATCGCCTCTGTGCAGCATATAATGTGACCTCAGGTTATTCTGACAATTTGCATACGCCATGCCAAGCCCTGCTCCCGAGCCAAG
>4_1105
AACAAAATTGCGGTCAGTAACTCAAGATGGACAATATTCGCACTTCGACATAACTACACACAAAGTCCAGCACCACATGAAAAGGTGGATACTTGTTCCTCAGGAAAACTGAAAATTGATCTTAAGTAGCTGGTATTTACAGTACTCATC
>4_1106
AACAAACAATTTGGAAAAAAAAAAAGACAGTCCCTTGGTGGCGTGCAGTTATTGCTCCTTATCGCCTCTGTGCAGCATATAATGTGACCTCAGGTTATTCTGACAATTGGCATACGCCATGCCAAGCCCTGCTCCCGAGCCAAGTGAAAT
>4_1107
AACAAACACTTGGGAAAAAAAAAAGACAGTCCCTTGGTGGCGTGCAGTTAGTGCTCCTTATCGCCTCTGTGCAGCATATAATGTGACCTCAGGTTATTCTGACAATTGGCATACGCCATGCCGAGCCCTGCTCCCGAGCCAAGTGAAATT
>4_1108
AACAAACACTTTGGAAAAAAAAAAAAGACAGTCCCTTGGTGGCGTGCAGTTATTGCTCCTTATCGCCTCTGTGCAGCATATAATGTGACCTCAGGTTATTCTGACAATTGGCATACGCCATGCCAAGCCCTGCTCCCGAGCCAAGTGAAA
>4_1109
AACAAACACTTTGGAAAAAAAAAAAGACAGTCCCTTGGTGGCGTGCAGTTATTGCTCCTTATCGCCTCTGTGCAGCATATAATGTGACCTCAGGTTATTCTGACAATTGGCATACGCCATCCCATCCCATGTACTCTGCGTTGATACCAC
>4_1110
AACAAACACTTTGGAAAAAAAAAAGACAGTCCCTTGGTGGCGTGCAGTTATTGCTCCTTATCGCCTCTGTGCAGCATATAATGTGACCTCAGGTTATTCTGACAATGGGCATACGCCATGCCGAGCCCTGCTCCCGAGCCAAGTGAAATT
>4_1111
AACAAACACTTTGGAAAAAAAAAAGACAGTCCCTTGGTGGCGTGCAGTTATTGCTCCTTATCGCCTCTGTGCAGCATATAATGTGACCTCAGGTTATTCTGACAATTGGCATACGCCATGCCAAGCCCTGCTCCCGAGCCAAGTGAAATT
>4_1112
AACAAACACTTTGTAAAAAAAAAAAGACAGTCCCTTGGTGGCGTGCAGTTATTGCTCCTTATCGCCTCTGTGCAGCATATAATGTGACCTCAGGTTATTCTGACAATTGGCATACGCCATGCCAAGCCCTGCTCCCGAGCCAAGTGAAAT
>4_1113
AACAAAGTGACATGCCAGAGACTGCACGAGAGTCGACACACACATACGGCAGCTTCCAGTGAAAATCCCCTCAATGAACTGTTTTGTTTGACTGCTTAAACACGGGTTTAGATGAATTGATTGAATGATAATTTTGGTTATTGTAGATAA
>4_1114
AACAAAGTGACATGCCAGAGACTGCATGAGAGTCGACACACATACGGCAGCTTCCAGTGAAAATCCCCTCAATGAACTGTTTTGTTTGACTGCTTAAACACGGGTTTAGATGTATTGATTGAATGATAATTTTGGTTATTGTAGATAACT
>4_1115
AACAACAAACACTTTGTAAAAAAAAAAAGACAGTCCCTTGGTGGCGTGCAGTTATTGCTCCTTATCGCCTCTGTGCAGCATATAATGTGACCTCAGGTTATTCTGACAATTTGCATACGCCATGCCGAGCCCTGCTCCCGAGCCAAGTGA
>4_1116
AACACAATGCCTAACCCCAGACCGGTGCCTAATTTAATGGCACCGTCTGCTAAGCATCGGTCCCACTTTTTCCCCAGCTCCTTCTCAGACATACTGAACATTAGCTTGTGACAGGCTAGAAGTCCCATGTACTCTGCGTTGATACCACTG
>4_1117
AACACAATGCCTAACCCCAGACCGGTGCCTAATTTAATGGCACCGTCTGCTAAGCATCGGTCCCACTTTTTCCCCAGCTCCTTCTCAGACATACTGAACATTAGCTTGTGAGAGGCTAGAAGTCACATGTACTCTGCGTTGATACCACTG
>4_1118
AACACAATGCCTACCCCCCGACCGGGGCCTAATTTAATGGCACCGTCTGCTAAGAATCGGTCCCACTTTTTCCCCAGCTCCTTCTCAGACATACTGAACATTAGCTTGTGACAGGCTAGAAGTAGCAAATGCACCTCTGCCCATGTACTC
>4_1119
AACACAGACCATCTTTATAGGGCATATACAAATCATACAGTCATACAAGGAAGGATGTCAACAGGGAGACAAGAGTCTGACTGTAGAACAGTGCAAATGGTGACGCACCCATAATCAAAACCCATGTACTCTGCGTTGATACCACTGCTT
>4_1120
AACACAGACCGTCCTGATAGGGCATATACAAATCATACAGTCATACAAGGAAGGATGTCAACAGGGAGACAAGAGTCTGACTGTAGAACAGTGCAAATGGTGACGCACCCATAATCAAAACAAAAACAAACACTTTGGAAAAAAAAAAAG
>4_1121
AACACATATCATGGAGCTGGGATGACACACACTGGACTACAGAGAACTCGCACAAGTGAAGGCGGCCAAACTTGTAAAGAGCATGTTACTGGACCGGCTGCTTCCTTGTAAACTCTTCTCAAGTTTGTTTGTTTGGATTTTTTTTGTTGT
>4_1122
AACACTTGGGAAAAAAAAAAAGACAGTCCCTTGGTGGCGTGCAGTTATTGCTCCTTATCGCCTCTGTGCAGCATATAATGTGACCTCAGGTTATTCTGACAATTGGCATACGCCATGCCAAGCCCTGCTCCCGAGCCAAGTGAAATTGGC
>4_1123
AACACTTTGGAAAAAAAAAAAACAGTCCCTTGGTGGCGTGCAGTTATTGCTCCTTATCGCCTCTGTGCAGCATATAATGTGACCTCAGGTTATTCTGACAATTGGCATACGCCATGCCGAGCCCTGCTCCCGAGCCAAGTGAAATTGGCC
>4_1124
AACACTTTGGAAAAAAAAAAAAGACAGTCCCTTGGTGGCGTGCAGTTATTGCTCCTTATCGCCTCTGTGCAGCATATAATGTGACCTCAGGTTATTCTGACAATTGGCATACGCCATGCCGAGCCCTGCTCCCGAGCCAAGTGAAATTGG
>4_1125
AACACTTTGGAAAAAAAAAAAGACAGTCCCTTGGTGGCGTGCAGTTATTGCTCCTTATCGCCTCTGTGCAGCATATAATGTGACCTCAGGTTATTCTGACAATTGGCATACGCCATGCCAAGCACTGCTCCCGAGCCAAGTGAAATTGGC
>4_1126
AACACTTTGGAAAAAAAAAAAGACAGTCCCTTGGTGGCGTGCAGTTATTGCTCCTTATCGCCTCTGTGCAGCATATAATGTGACCTCAGGTTATTCTGACAATTGGCATACGCCATGCCGAGCCCTGCTCCCGAGCAAAGTGAAATTGGC
>4_1127
AACACTTTGGAAAAAAAAAAGACAGTCCCTTGGTGGCGTGCAGTTATTGCTCCGTATCGCCTCTGTGCAGCATATAATGTGACCTCAGGTTATTCTGACAATTGGCATACGCCATGCCGAGCCCTGCTCCCGAGCCAAGTGAAATTGGCC
>4_1128
AACACTTTGGAAAAAAAAAAGACAGTCCCTTGGTGGCGTGCAGTTATTGCTCCTGATCGCCTCTGTGCAGCATATAATGTGACCTCAGGTTATTCTGACAATTGGCATACGCCATGCCGAGCCCTGCTCCCGAGCCAAGTGAAATTGGCC
>4_1129
AACACTTTGGAAAAAAAAAAGACAGTCCCTTGGTGGCGTGCAGTTATTGCTCCTTATCGCCTCTGTGCAGCATATAATGTGACATCAGGTTATTCTGACAATTGGCATACGCCATGCCGAGCCCTGCTCCCGAGCCAAGTGAAATTGGCC
>4_1130
AACACTTTGGAAAAAAAAAAGACAGTCCCTTGGTGGCGTGCAGTTATTGCTCCTTATCGCCTCTGTGCAGCATATAATGTGACCTCAGGTTATTCTGACAATTGGCATACGCCATCCCATCCCATGTACTCTGCGTTGATACCACTGCTT
>4_1131
AACACTTTGGAAAAAAAAAAGACAGTCCCTTGGTGGCGTGCAGTTATTGCTCCTTATCGCCTCTGTGCAGCATATAATGTGACCTCAGGTTATTCTGACAATTGGCATACGCCATGCCGAGCCCTCCCATGTACTCTGCGTTGATACCAC
>4_1132
AACACTTTGGAAAAAAAAAAGACAGTCCCTTGGTGGCGTGCAGTTATTGCTCCTTATCGCCTCTGTGCAGCATATAATGTGACCTCAGGTTATTCTGACAATTGGCATACGCCATGCCGAGCCCTGCTCCCGAGCCAATTTCACTTGGCT
>4_1133
AACACTTTGGAAAAAAAAAAGACAGTCCCTTGGTGGCGTGCAGTTATTTCTCCTTATCGCCTCTGTGCAGCATATAATGTGACCTCAGGTTATTCTGACAAATGGCATACGCCATGCCGAGCCCTGCTCCCGAGCCAAGTGAAATTGGCC
>4_1134
AACACTTTGGAAAAAAAAAAGACAGTCCCTTGGTGGCTTGCAGTTATTGCTCCTTATCGCCTCTGTGCAGCATATAATTTGACCTCAGGTTATTCTGACAATTGGCATACTCCATGCCGATCCCTGCTCCCGAGCCAAGTGAAATTGGCC
>4_1135
AACACTTTGGAAAAAAAAAAGGCAGTCCCTTGGTGGCGTGCAGTTATTGCTCCTTATCGCCTCTGTGCAGCATATAATGTGACCTCAGGTTATTCTGACAATTGGCATACGCCATGCCGAGCCCTGCTCCCGAGCCAAGTGAAATTGGCC
>4_1136
AACACTTTGGCAAGAAAAAAGAAAGGCCTTTCGTGGCGTGCAGTTAATGCTCTTTATCTCCTCTGGGCAGCATAAAAGGAGACCTGAGGTTATTCTGTCAATTGGCATACGCCATGCCAAGTCCTGCTCCCGAGCCAAGTGAAATTGGCC
>4_1137
AACACTTTTGAAAAAAAAAAAGACAGTCCCTTGGTGGCGTGCAGTTATTGCTCCTTATCGCCTCTGTGCAGCATATAATGTGACCTCAGGTTATTCTGACAATTGGCATACGCCATGCCAAGCCCTGCTCCCGAGCCAAGTGAAATTGGC
>4_1138
AACAGAACAGAAAACACAATGCCTAACCCCAGACCGGTGCCTAATTTAATGGCACCGTCTGCTAAGCATCGGTCCCACTTTTTCCCCAGCTCCTTCTCAGACATACTGAACATTAGCTACCCCATGTACTCTGCGTTGATACCACTGCTT
>4_1139
AACAGAACAGAAAACACAATGCCTAACCCCAGACCGGTGCCTAATTTAATGGCACCGTCTGCTAAGCATCGGTCCCACTTTTTCCCCAGCTCCTTCTCAGACATCCTGAACATTAGCTTCCCCATGTACTCTGCGTTGATACCACTGCTT
>4_1140
AACAGAACAGAAAACACCATGCCTAACCCCAGACCGGTGCCTAATTTAATGGCACCGTCTGCTAAGCATCGGTCCCACTTTTTCCCCAGCTCCTTCTCAGACATACTGAACATTAGCTTCCCCATGTACTCTGCGTTGATACCACTGCTT
>4_1141
AACAGACCGTCCTTATAGGGCATATACAAATCATACAGTCATACAAGGAAGGATGTCAACAGGGAGACAAGAGTCTGACTGTAGAACAGTGCAAATGGTGACGCACCCATAATCAAAACAAAAACAAACACTTTGGAAAAAAAAAAGACA
>4_1142
AACAGGGAGACAAGAGTCTGACTGTAGAACAGTGCAAATGGTGACGCACCAATAATCAAAACAAAAACAAACAATTTGGAAAAAAAAAAGACAGTCCCTTGGTGGCGTGCAGTTATTGCTCCTTATCGCCTCTGTGCAGCATATAATGTG
>4_1143
AACAGGGAGACAAGAGTCTGACTGTAGAACAGTGCAAATGGTGACGCACCCATAATAAAAACAAAAACAAACACTTTGGAAAAAAAAAAGACAGTCCCTTGGTGGCGTGCAGTTATTGCTCCTTATCGCCTCTGTGCAGCATATAATGTG
>4_1144
AACAGGGAGACAAGAGTCTGACTGTAGAACAGTGCAAATGGTGACGCACCCATAATCAAAACAAAAACAAACACTTTGGAAAAAAAAAAGACAGTCCCTTGGTGGCGTGCAGTTATTGCTCCCATGTACTCTGCGTTGATACCACTGCTT
>4_1145
AACAGGGAGACAAGAGTCTGACTGTAGAACAGTGCAAATGGTGACGCACCCATAATCAAAACAAAAACAAACACTTTGGAAAAAAAAAAGACAGTCCCTTGGTGGCGTGCAGTTATTGCTCCTTATCGCCTCTGCGCAGCATATAATGTG
>4_1146
AACAGGGAGACAAGAGTCTGACTGTAGAACAGTGCAAATGGTGACGCACCCATAATCAAAACAAAAACAAACACTTTGGAAAAAAAAAAGACAGTCCCTTGGTGGCGTGCAGTTATTGCTCCTTATCGCCTCTGTGCAGCACATAATGTN
>4_1147
AACAGGGAGACAAGAGTCTGACTGTATAACAGTGCAAATGGTGACGCACCCATAATCAAAACAAAAACAAACACTTTGGAAAAAAAAAAGACAGTCCCTTGGTGGCGTGCAGTTATTGCTCCTTATCGCCTCTGTGCAGCATATAATGTG
>4_1148
AACAGGGATACAAGAGTCTGACTGTAGAACAGTGCAAATGGTGACGCACCCATAATCAAAACAAAAACAAACACTTTGGAAAAAAAAAAGACAGTCCCTTGGTGGCGTGCAGTTATTGCTCCTTATCGCCTCTGTGCAGCATATAATGTG
>4_1149
AACAGTCCCTTGGTGGCGTGCAGTTATTGCTCCTTATCGCCTCTGTGCAGCATATAATGTGACCTCAGGTTATTCTGACAATTGGCATACGCCATGCCGAGCCCTGCTCCCGAGCCAAGTGAAATTGGCCATGTGTGCCGTTTGAAGAAC
>4_1150
AACAGTGAAAATGGTGACGCACCCATAATCAAAACAAAAACAAACACTTTGGAAAAAAAAAAGACAGTCCCTTGGTGGCGTGCAGTTATTGCTCCTTATCGCCTCTGTGCATCATATAATGTGACCTCAGGTTATTCTGACAATTGGCAT
>4_1151
AACAGTGAGACAAGATTCTGACTGTAGAACAGTGCAAATGGTGACTCACCCATAATCAAAACAAAAACAAACACTTTTGAAAAAAAAAAAGACAGTCCCTTGGTGGCGTGCAGTTATTGCTCCTTATCGCCTCTGTGCAGCTTATAATGT
>4_1152
AACAGTGCAAATGGTGACGAACCCATAATCAAAACAAAAACAAACACTTTGGAAAAAAAAAAGACAGTCCCTTGGTGGCGTGCAGTTATTGCTCCTTATCGCCTCTGTGCAGCATATAATGTGACCTCAGGTTATTCTGACAATTGGCAT
>4_1153
AACAGTGCAAATGGTGACGCACCCATAATAAAAACAAAAACAAACACTTTGGAAAAAAAAAAGACAGTCCCTTGGTGGCGTGCAGTTATTGCTCCTTATCGCCTCTGTGCAGCATATAATGTGACCTCAGGTTATTCTGACAATTGGCAT
>4_1154
AACAGTGCAAATGGTGACGCACCCATAATCAAAACAAAAACAAACACTTTGGAAAAAAAAAAAAAAGACAGTCCCTTGGTGGCGTGCAGTTATTGCTCCTTATCGCCTCTGTGCAGCATATAATGTGACCTCAGGTTATTCTGACAATTG
>4_1155
AACAGTGCAAATGGTGACGCACCCATAATCAAAACAAAAACAAACACTTTGGAAAAAAAAAAAGACAGTCCCTTGGTGGCGTGCAGTTATTGCTCCTGTTGAAGAAAACAGAGACAGGTTTCATGAATTTTCATTTACATAACCAGCGAT
>4_1156
AACAGTGCAAATGGTGACGCACCCATAATCAAAACAAAAACAAACACTTTGGAAAAAAAAAAAGACAGTCCCTTGGTGGCGTGCAGTTATTGCTCCTTATCGCCTCTGTGCAGCATATTATGTGACCTCAGGTTATTCTGACAATTGGCA
>4_1157
AACAGTGCAAATGGTGACGCACCCATAATCAAAACAAAAACAAACACTTTGGAAAAAAAAAAGACAGTCCCTAGGTGGCGTGCAGTTATTGCTCCTTATCGCCTCTGTGCTTCATGTAATGTTATTTGAGATTTTACTAAATATTGACAT
>4_1158
AACAGTGCAAATGGTGACGCACCCATAATCAAAACAAAAACAAACACTTTGGAAAAAAAAAGACAGTCCCTTGGTGGCGTGCAGTTATTGCTCCTTATCGCCTCTGTGCAGCATATAATGTGACCTCAGGTTATTCTGACAATTGGCATA
>4_1159
AACAGTGCAAATGGTTACGCACCCATAATCAAAACAAAAACAAACACTTTGGAAAAAAAAAAGACAGTCCCTTGGTGGCGTGCAGTTATTGCTCCTTATCGCCTCTGTGCAGCATATAATGTGACCTCAGGTTATTCTGACAATTGGCAT
>4_1160
AACAGTTCAAATGGTGACGCACCCATAATCAAAACAAAAACAAACACTTTGGAAAAAAAAAAGACAGTCCCTTGGTGGCGTGCAGTTATTGCTCCTTATCGCCTCTGTGCAGCATATAATGTGACCTCAGGTTATTCTGACAATTGGCAT
>4_1161
AACAGTTCAAATGGTGACGCACCCATAATCAAAACCAAAAAAAACACTTTGGAAAAAAAAAAGACAGTCCCTTGGTGGCGTGCAGTTATTGCTCCTTATCGCCTCTGTGCAGCATATAATGTGACCTCAGGTTATTCTGACAATTGGCAT
>4_1162
AACATCCGCTAATATACAGATTTGTAACTGGAGTTTGGCATCATGTTCTGCCAGTGTACGGGAGACAGACTTGCGAGAGGATGTCAAACTTACCGACTGGAGGAAAAGCAAGGTCCGAACATAATCCCTCTATGTGGTGCGCCTTTCCAA
>4_1163
AACATTGCAAATGGTGACGCACCCATAATCAAAACAAAAACAAACAATTTGGAAAAAAAAAAAAAGACAGTCCCTTGGTGGCGTGCAGTTATTGCTCCTTATCGCCTCTGTGCAGCATATAATGTGACCTCAGGTTATTCTGACAATTGG
>4_1164
AACCACACACCACACCGCCTACCCNACCGGCGCCCACCATTAAATAAACACAGACCGTCCTTATAGGGCATATACAAATCATACAGTCATACAAGGAAGGATGTCAACAGGGAGACAAGAGTCTGACTGTAGAACAGTGCAAATGGTGAC
>4_1165
AACCCATAATAAAAACAAAAACAAACACTTTGGAAAAAAAAAAGACAGTCCCTTGGTGGCGTGCAGTTATTGCTCCTTATCGCCTCTGTGCAGCATATAATGTGACCTCAGGTTATTCTGACAATTGGCATACGCCATGCCAAGCCCTGC
>4_1166
AACCCCAGACCGGTGCCTAATTTAATGGCACCGTCTGCTAAGCATCGGTCCCACTTTTTCCCCAGCTCCTTCTCAGACATACTGAACATTAGCTTGTGACAGGCTAGAAGTAGCAAATGCACCTCCCCCATGTACTCTGCGTTGATACCA
>4_1167
AACCCCAGACCGGTGCCTAATTTAATGGCACCGTCTGCTAAGCATCGGTCCCACTTTTTCCCCAGCTCCTTCTCAGACATACTGAACATTAGCTTGTGACAGGCTAGAAGTAGCAAATGCCCCATGTACTCTGCGTTGATACCACTGCTT
>4_1168
AACCCCAGACCGGTGCCTAATTTAATGGCAGCGTCTGCTAAGCATCGGTCCCACTTTTTCCCCAGCTCCTTCTCAGACATACTGAACATTAGCGTGTGACAGGCTAGAAGTAGCAAAATCCCCATGTACTCTGCGTTGATACCACTGCTT
>4_1169
AACCCTTTGGAAAAAAAAAAGACAGTCCCTTGGTGGCGTGCAGTTATTGCTCCTTATCGCCTCTGTGCAGCATATAATGTGACCTCAGGTTATTCTGACAATGGGCATACGCCATGCCGAGCCCTGCTCCCGAGCCAAGTGAAATTGGCC
>4_1170
AACGATGATACTTCTTCTAGATAACTTAATTGATGGCTTCATGTTATCTTGCCACAGCATATAAGAACAGTTTTACTGCCTTAATACAGTCTCTTTAAAATAAAGTGGGCCTGCTTGGCGTAAAACCACCTATTCTTCACCGCACCAAAC
>4_1171
AACGGCGCTCCCTCATTTCTCCTTATCGCCTCTGTGCAACATATAATGTGACCTCAGGTTATTCTGACAATTGGCATACGCCATGCCGAGCCCTGCTCCCGAGCCAAGTGAAATTGGCCATGTGTGCCCTAATTTAATGGCACCGTCTGC
>4_1172
AACGTTTACAACAAAGACAAGAAAACACAATGCCTAACACCAGACCGGTGCCTAATTTAATGGCACCGTCTGCTAAGCATCGGTCCCACCTTTTCCCCAGCTCCTTCTCAGACATACTGCCCCATGTACTCTGCGTTGATACCACTGCTT
>4_1173
AACTGGGTGACAATAGTCTGACTGTATAACATTGAAAATGGTTACGCACCCATAATCAAAACAAAAACAAAAACTTTGGAAAAAAAAAAGACAGTCCCTTGGTGGCGTGCAGTTATTGCTCCTTATCGCCTCTGTGCAGCATATAATGTG
>4_1174
AACTTATCTCTGCGGTGGGGCATATAATGTGACCTCAGCTTATTCTGACAATTGGCATACGCCATTCCGTGCCCTGCTCCCCAGCCAAGTGAAATTGTCCATGTGTACCATTTGAATAACGGAACAGAAAACACAATGCCTAGCCCCAGA
>4_1175
AAGAACAGAACAGAAAACACAATGCCTAACCCCAGACCGGTGCCTAATTTAATGGCACCGTCTGCTAAGCATCGGTCCCACTTTTTCCCCAGCTCCTTCTCAGACATACTGAACATTAGCTTCCCATGTACTCTGCGTTGATACCACTGC
>4_1176
AAGAACAGAACAGAAAACACAATGCCTAACCCCAGACCGGTGCCTAATTTAATGGCACCGTCTGCTAAGCATCGGTCCCACTTTTTCCCCAGCTCCTTCTCAGACATACTGAACATTAGCTTGTCCCCATGTACTCTGCGTTGATACCAC
>4_1177
AAGAACAGAACAGAAAACACAATGCCTACCCCCAGACCGGTGCCTAATTTAATGGCACCGTCTGCTAAGCATCGGTCCCACTTGTTCCCCAGCTCCTTCTCAGACATACTGAACATTAGCTTGTCCCCATGTACTCTGCGTTGATACCAC
>4_1178
AAGAACAGCTGAGCAAACGAAAAGACAGTCCCTTGGTGCCGTGCAGTTATTGCTCCTTATCGCCTCTGTGCAGCATATAATGTGACCTCAGGTTATTCTGACAATTGGCATACGCCATGCCGAGCCCTGCTCCCGAGCCAAGTGAAATTG
>4_1179
AAGACAGTCCCTTGGTGGCGTGCAGTTATGGCTCCTTATCGCCTCTGTGCAGCATATAATGTGACCTCAGGTTATTCTGACAATTGGCATACGCCATGCCGAGCCCTGCTCCCGAGCCAAGTGAAATTGGCCATGTGTGCCGTTTGAAGA
>4_1180
AAGACAGTCCCTTGGTGGCGTGCAGTTATTGCTCCGTATCGCCTCTGTGCAGCAGATAATGTGACCTCAGGTTATTCTGACAATTGGCATACGCCATGCCAAGCCCTGCTCCCGAGCCAAGTGAAATTGGCCATGTGTGCCGTTTGAAGA
>4_1181
AAGACAGTCCCTTGGTGGCGTGCAGTTATTGCTCCTTATCGACTCTGTGCAGCATATAATGTGACCTCAGGTTATTCTGACAATTGGCATACGCCATGCCGAGCCCTGCTCCCGAGCCAAGTGAAATTGGCCATGTGTGCCGTTTGAAGA
>4_1182
AAGACAGTCCCTTGGTGGCGTGCAGTTATTGCTCCTTATCGCCTCTGTGCAGCATATAATGTGACCTCAGGTTATTCTGACAATTGGCATACGCCATGCCAAGCCCTGCTCCCGAGCCAAGTGAAATTTGCCATGTGTGCCGTTTGAAGA
>4_1183
AAGACAGTCCCTTGGTGGCGTGCAGTTATTGCTCCTTATCGCCTCTGTGCAGCATATAATGTGACCTCAGGTTATTCTGACAATTGGCATACGCCATGCCGAGCCCTGCTCCCGAGCCAAGCCCATGTACTCTGCGTTGATACCACTGCT
>4_1184
AAGACAGTCCCTTGGTGGCGTGCAGTTATTGCTCCTTATCGCCTCTGTGCAGCATATAATGTGACCTCAGGTTATTCTGACGATTGGCATACGCCATGCCGAGCCCTGCTCCCGAGCCAAGTGAAATTGGCCATGTGTGCCGTTTGAAGA
>4_1185
AAGACCCTCTTTATAGGGCATATAAAAATCATACAGACATACAAGTAAGGATGTCAACATGGAGACAAGAGTCTGACTGGAGAACAGTGCAAATGGTGACGCACCCATAATCAAAACAAAAACAAACACTTTGTAAAAAAAAAAAGACAG
>4_1186
AAGAGTCTGACTGTAGAACAGTGCAAATGGTGACGCACCCATAATCAAAACAAAAACAAACACTTTGGAAAAAAAAAAAAAACAGTCCCTTGGTGGCGTGCAGTTATTGCTCCTTATCGCCTCTGTGCAGCATATAATGTGACCTCAGGT
>4_1187
AAGAGTCTGACTGTAGAACAGTGCAAATGGTGACGCACCCATAATCAAAACAAAAACAAACACTTTGGAAAAAAAAAAGACAGTCCCTTGGTGGCGTGCAGTTATTGCTCCTCATCGCCTCTGTGCAGCATATAATGTGACCTCAGGTTA
>4_1188
AAGAGTCTGACTGTAGAACAGTGCAAATGGTGACGCACCCATAATCAAAACAAAAACAAACACTTTGGAAAAAAAAAAGACAGTCCCTTGGTGGCGTGCAGTTATTGCTCCTGTTGAAGAAAACAGAGACAGGTTTCATGAATTTTCATT
>4_1189
AAGAGTCTGACTGTAGAACAGTGCAAATGGTGACGCACCCATAATCAAAACAAAAACAAACACTTTGGAACAAAAAAAGACAGTCCCTTGGTGGCGTGCAGTTATTGCTCCTTATCGCCTCTGTGCAGCATATAATGTGACCTCAGGTTA
>4_1190
AAGAGTCTGACTGTAGAACAGTGCAAATGGTGACGCACCCATAATCAAAACAAAAACAAACTCTTTGGAAAATAAAAAAAGACAGTCCCTTGGTGGCGTGCAGTTATTGCAGCTCCTCGCCTATTGGTAGGAGTTTATAGAATCTGTGGT
>4_1191
AAGAGTCTGACTGTAGACCAGTGCAAATGGTGACGCACCCATAATCAAAACAAAAACAAACACTTTGGAAAAAAAAAAAGACAGTCCCTTGGTGGCGTGCAGTTATTGCTCCTTATCGCCTCTGTGCAGCATATAATGTGACCTCAGGTT
>4_1192
AAGCAAGAGAGGTGGTCAGCAGGGTGTCAAGAGTCTGACTGTTGAACAGTGCATATGGTGTCTCAACCATTATCAAAACAAAAACAAACACTTTGGAAATAAAAATGACAGTCCCTTGTTGGCGTGCAGTTATTGCTCCTTATCGCCTAT
>4_1193
AAGCAGTGGTATCAACGCAGAGTACATGGGAAAATCCCCTGAATGAACTGTTTTGTTTGACTGCTTAAACACGGGTTTAGATGAATTGATTGAATGATAATTTTGGTTATTGTAGATAACTTTTTTATAAAAATGTAAATATGGTCATAA
>4_1194
AAGCAGTGGTATCAACGCAGAGTACATGGGACCGGCTGCTTCCTTGTAAACTCTTCTCAAGTTTGTTTGTTTGGATTTTTTTTGTTGTTATTGGAGAAAATATTCATTCCATTCTCAACAAAGTGACATGCCAGAGACTGCACGAGAGTC
>4_1195
AAGCAGTGGTATCAACGCAGAGTACATGGGAGAGAAAAAGTTCAATACAAAAACAAACAAAACATAAATGGAGAAAATGAATAACAGCTATTAGATATGCACTGCCACATGCTGGAACTAGTGCAAAATTGTACTCATAAAAGATTGATT
>4_1196
AAGCAGTGGTATCAACGCAGAGTACATGGGAGTTTGTTTGTTTGGATTTTTTTTGTTGTTATTGGAGAAAATATTCATTCCATTCTCAACAAAGTGACATGCCAGAGACTGCACGAGAGTCGACACACACACACGGCAGCTTCCAGTGAA
>4_1197
AAGCAGTGGTATCAACGCAGAGTACATGGGATGTTGCTGGACCGGCTGCTTCCTTGTAAACTCTTCTCAAGTTTGTTTGTTTGGATTTTTTTTGTGGTTATTGGAGAAAATATTCATTCCATTCTCAACAAAGTGACATGCCAGAGACTG
>4_1198
AAGCAGTGGTATCAACGCAGAGTACATGGGATTCATTCCATTCTCAACAAAGTGACATGCCAGAGACTGCACGAGAGTCGACACACACATACGGCAGCTTCCAGTGAAAATCCCCTGAATGAACTGTTTTGTTTGACTGCTTAAACACGG
>4_1199
AAGCAGTGGTATCAACGCAGAGTACATGGGGACGGCCACTGATCTGAATGCCCGGTGTGACGGTGTAGACAAGGACGAGCAGGATAATGAACACATATCATGGAGCTGGGATGACACACACTGGACTACAGCAAACTCCAAACAGTGTCC
>4_1200
AAGCAGTGGTATCAACGCAGAGTACATGGGGATAATTTTGGTTATTGTAGATAACTTTTTTATAAAAATGTAAATATGGTCATAATTTATTTTACAAATGTGTTATGGGCATTAAAAACCAGTGATGTTTTGTGTGTTTCTGGTTGAAAA
>4_1201
AAGCAGTGGTATCAACGCAGAGTACATGGGGCTGGGATGACACACACTGGACTACAGAGAACTCGCACAAGTGAAGGCGGCCAAACTTGTAAAGAGCATGTTACTGGACCGCCTGCTTCCTTGTAAACTCTGTTCACGATTGTTTGTGGG
>4_1202
AAGCAGTGGTATCAACGCAGAGTACATGGGGTTTGTTTGTTTGGATTTTTTTTGTTGTTAAGGGAGAAAATATTAATTCCATTCTCAACAAAGTGACATGCCAGAGACTGCATGAGAGTCGACACACATACGGCAGCTTCCAGTGAAAAT
>4_1203
AAGCAGTGGTATCAACGCAGAGTACATGGGGTTTGTTTGTTTGGATTTTTTTTGTTGTTAATGGAGAAAATATTAATTCCATTCTCAACAAAGTGACATGCCAGAGACTGCATGAGAGTCGACACACATACGGCAGCTTCCAGTGAAAAT
>4_1204
AAGCAGTGGTATCAACGCAGAGTACATGGGTGGATTTTTTTTGTTGTTATTGGAGAAAATATTCATTCCATTCTCAACAAAGTGACATGCCAGAGACTGCACGAGAGTCGACACACACATACGGCAGCTTCCAGTGAAAATCCCCTGAAT
>4_1205
AAGCATATAATGTGACCTCAGGTTATTCTGACAATTGGCATACGCCATGCCAAGCCCTGCTCCCGAGCCAAGTGAAATTGGCCATGTGTGCCGTTTGAAGAACAGAACAGAAAACACAATGCCTAACCCCAGACCGGTGCCTAATTTAAT
>4_1206
AAGCTGAGAATAGACATACGCCATGCCGAGCCCTGCTCGCGAGCCAAGTGAAATTGGCCATGTGTGCCGTTTGAAGAACAGAACAGAAAACACAATGCCTAACCCCAGACCGGTGCCTAATTTTCCCATGTACTCTGCGTTGATACCACT
>4_1207
AAGGAAGGATGTCAACAGGGAGAAAAGAGTCTGACTGTAGAACAGTGCAAATGGTGACGCACCCATAATCAAAACAAAAACAAACACTTTGGAAAAAAAAAAGACAGTCCCTTGGTGGCGTGCAGTTATTGCTCCTTATCGCCTCTGTGC
>4_1208
AAGGAAGGATGTCAACAGGGAGAAAATAGTCTGACTGTAGAACAGTGCAAATGGTGACGCACCCATAATCAAAACAAAAACAAACACTTTGGAAAAAAAAAAAGACAGTCCCTTGGTGGCGTGCAGTTATTGCTCCTTATCGCCTCTGTG
>4_1209
AAGGAAGGATGTCAACAGGGAGACAAGAGTATGACTGTAGAACAGTGCAAATGGTGACGCACCCATAATCAAAACAAAAACAAACACTTTGGAAAAAAAAAGGACAGTCCCTTGGTGGCGTGCAGTTATTGCTCCTTATCGCCTCTGTGC
>4_1210
AAGGAAGGATGTCAACAGGGAGACAAGAGTCTGAATGTAGAACAGTGCAAATGGTGACGCACCCATAATCAAAACAAAAACAAACACTTTGGAAAAAAAAAAGACAGTCCCTTGGTGGCGTGCAGTTATTGCTCCTTATCGCCTCTGTGC
>4_1211
AAGGAAGGATGTCAACAGGGAGACAAGAGTCTGACTGTAGAACAGTGCAAATGGTGACGCACCCATAATCAAAACAAAAACAAAAACAAAAACTTTGGAAAAAAAAAAGACAGTCCCTTGGTGGCGTGCAGTTATTGCTCCTTATCGCCT
>4_1212
AAGGAAGGATGTCAACAGGGAGACAAGAGTCTGACTGTAGAACAGTGCAAATGGTGACGCACCCATAATCAAAACAAAAACAAACACTTGGGAAAAAAAAAAAGACAGTCCCTTGGTGGCGTGCAGTTATTGCTCCTTATCGCCTCTGTG
>4_1213
AAGGAAGGATGTCAACAGGGAGACAAGAGTCTGACTGTAGAACAGTGCAAATGGTGACGCACCCATAATCAAAACAAAAACAAACACTTTGGAAAAAAAAAAAAGACAGTCCCTTGGTGGCGTGCAGTTATTGCTCCTTATCGCCTCTGT
>4_1214
AAGGAAGGATGTCAACAGGGAGACAAGAGTCTGACTGTAGAACAGTGCAAATGGTGACGCACCCATAATCAAAACAAAAACAAACACTTTGGAAAAAAAAAAGACAGTCCCTTGGTGGCGCGCAGTTATTGCTCCTGTTGAAGAAAACAG
>4_1215
AAGGAAGGATGTCAACAGGGAGACAAGAGTCTGACTGTAGAACAGTGCAAATGGTGACGCACCCATAATCAAAACAAAAACAAACACTTTGGAAAAAAAAAAGACAGTCCCTTGGTGGCGTGCCCCATGTACTCTGCGTTGATACCACTG
>4_1216
AAGGAAGGATGTCAACAGGGAGACAAGAGTCTGACTGTAGAACAGTGCAAATGGTGACGCACCCATAATCAAAACAAAAACAAACACTTTGGAAAAAAAAAGGACAGTCCCTTGGTGGCGTGCAGTTATTGCTCCTTATCGCCTCTGTGC
>4_1217
AAGGAAGGATGTCAACAGGGAGACAAGAGTCTGACTGTAGAACAGTGCAAATGGTGACGCACCCATAATCAAAACAAAAACAAACACTTTGGAGAAAAAAAAGACAGTCCCTTGGTGGCGTGCAGTTATTGCTCCTTATCGCCTCTGTGC
>4_1218
AAGGAAGGATGTCAACAGGGAGACAAGAGTCTGACTGTAGAACAGTGCAAATGGTGACGCACCCATGATCAAAACAAAAACAAACACTTTGGAAAAAAAAAAGACAGTCCCTTGGTGGCGTGCAGTTATTGCTCCTTATCGCCTCTGTGC
>4_1219
AAGGAAGGATGTCAACAGGGAGACAAGAGTCTGACTGTAGAATAGTGCAAATGGTGACGCACCCATAATCAAAACAAAAACAAACACTTTGGAAAAAAAAAAGACAGTCCCTTGGTGGCGTGCAGTTATTGCTCCTTATCGCCTCTGTGC
>4_1220
AAGGAAGGATTTAAACATGGAGACAATAGTCTGACTGTATAACAGTGCAAATGGTGACGCACCCATTATCAAAAAAAAAAATAACACTTTTGAAAAAAAAAAAGACAGTCCCTTGGTGGCGTGCAGTTATTGCTCATTATCGCCTCTGTG
>4_1221
AAGGAATGATGTCAACAGGGAGACAAGAGTCTGACTGTAGAACAGTGCAAATGGTGACGCACCCATAATCAAAACAAAAACAAACACTTTGGAAAAAAAAAAAGACAGTCCCTTGGTGGCGTGCAGTTATTGCTCCTTATCGCCTCTGTG
>4_1222
AAGGATGTCAACAGGGAGACAAGAGTCTGACTGTAGAACAGTGCAAATGGTGACGCACCAATAATCAAAACAAAAACAAACACTTTGGAAAAAAAAAAGACAGTCCCTTGGTGGCGTGCAGTTATTGCTCCTTATCGCCTCTGTGCAGCA
>4_1223
AAGGATGTCAACAGGGAGACAAGAGTCTGACTGTAGAACAGTGCAAATGGTGACGCACCCATAAACAAAACAAAAACAAACACTTTGGAAAAAAAAAAAGACAGTCCCTTGGTGGCGTGCAGTTATTGCTCCTTATCGCCTCTGTGCAGC
>4_1224
AAGGATGTCAACAGGGAGACAAGAGTCTGACTGTAGAACAGTGCAAATGGTGACGCACCCATAATCAAAACAAAAACAAACACTTTGGAAAAAAAAAAAACAGTCCCTTGGTGGCGTGCAGTTATTGCTCCTTATCGCCTCTGTGCAGCA
>4_1225
AAGGATGTCAACAGGGAGACAAGAGTCTGACTGTAGAACAGTGCAAATGGTGACGCACCCATAATCAAAACAAAAACAAACACTTTGGAAAAAAAAAAAGACAGTCCCCTGGTGGCGTGCAGTTATTGCTCCTTATCGCCTCTGTGCAGC
>4_1226
AAGGATGTCAACAGGGAGACAAGAGTCTGACTGTAGAACAGTGCAAATGGTGACGCACCCATAATCAAAACAAAAACAAACACTTTGGAAAAAAAAAAGACAGTCCCTTGTTGGCGTGCAGTTATTGCTCCTTATCGCCTCTGTGCAGCA
>4_1227
AAGGATGTCAACAGGGAGACAAGAGTCTGACTGTAGAACAGTGCAAATGGTGACGCACCCATAATCAAAACAAAAACAAACACTTTGGAAAAAAAAAGACAGTCCCTTGGTGGCGTGCAGTTATTGCTCCTTATCGCCTCTGTGCAGCAN
>4_1228
AAGGATGTCAACAGGGAGACAAGAGTCTGACTGTAGAACATTGCAAATGGTGACGCACCCATAATCAAAACAAAAACAAACACTTTGGAAAAAAAAAAGACAGTCCCTTGGTGGCGTGCAGTTATTGCTCCTTATCGCCTCTGTGCAGCA
>4_1229
AAGGATGTCAACAGGGAGACAAGAGTCTGACTGTATAACAGTGCAAATGGTGACGCACCCATAATCAAAACAAAAACAAACACTTTGGAAAAAAAAAAAGACAGTCCCTTGGTGGCGTGCAGTTATTGCTCCTTATCGCCTCTGTGCAGC
>4_1230
AAGGATGTCAACAGGGAGACACGAGTCTGACTGTAGAACAGTGCAAATGGTGACGCACCCATAATCAAAACAAAAACAAACACTTTGGAAAAAAAAAAGACAGTCCCTTGGTGGCGTGCAGTTATTGCTCCTTATCGCCTCTGTGCAGCA
>4_1231
AAGGATGTCAACAGGGTTTAAAGAGTCTGACTGTAGTACATTGCAAATGGTGACGCAACCATAATCAAAACAAAAACAAACACTTTGGAAAAAAAAAAGACAGTCCCTTGGTGGCGTGCAGTTATTGCTCCTTATCGCCTCTGTGCATCA
>4_1232
AAGGATGTCAACAGGTATACAAGAGTCTGACTGTAGAACAGTGCAAATGGTGACGCACCCATAATCAAAACAAAAACAAACACTTTGGAAAAAAAAAAAGACAGTCCCTTGGTGGCGTGCAGTTATTGCTCCTTATCGCCTCTGTGCAGC
>4_1233
AAGGATGTCAACCGGGAGACAAGAGTCTGACTGTAGAACAGTGCAAATGGTGACGCACCCATAATCAAAACAAAAACAAACACTTTGGAAAAAAAAAAGACAGTCCCTTGGTGGCGTGCAGTTATTGCTCCTTATCGCCTCTGTGCAGCA
>4_1234
AAGGCCAACCAACACGCCCGCGCCGAGGACGAGAGTGAGCGTGCAGTTATTGCTCCTTATCGCCTCTGTGCAGCATATAATGTGACCTCAGGTTATTCTGACAATTGGCATACGCCATGCCGAGCCCTGCTCCCGAGCCAAGTGAAATTG
>4_1235
AAGGGCATATACAAATCATACAGTCATACAAGGAAGGATGTCAACAGGGAGACAAGAGTCTGACTGTAGAACAGTGCAAATGGTGACGCACCCATAATCAAAACAAAAACAAACACTTTGGAAAAAAAAAAAGACAGTCCCTTGGTGGCG
>4_1236
AAGTAAGGATTTCAACAGTGAGACAATAGTCTGACTGTAGAACATTGCAAATGTTGACGCACCCATAATCAAAACAAAAACAAACACTTTGGAAAAAAAAAAGACAGTCCCTTGGTGGCGTGCAGTTATTGCTCCTTATCGCCTCTGTGC
>4_1237
AAGTACAATCTTATAAGGAAGGATGTCAACAGGGAGACGAGAGTCTGACTGTAGAACAGTGCAAATGGTGACGCACCCATAATCAAAACAAAAACAAACACTTTGGAAAAAAAAAAAGACAGTCCCTTGGTGGCGTGCAGTTATTGCTCC
>4_1238
AAGTCATACAAGGAAGGATGTCAACAGTGAGACAAGAGTCTGACTGTAGAACAGTGCAAATGGTGACGCAACCATAATCAAAACAAAAACAAACACTTTGGAAAAAAAAAAAGACAGTCCCTCCCATGTACTCTGCGTTGATACCACTGC
>4_1239
AAGTCATCGAACCTTACCGGGAAGGATGTCAACAGGGAAACAAGAGTCTGACTGTAGAACAGTGCAAATGGTGACGCACCCATAATCAAAACAAAAACAAACACTTTGGAAAAAAAAAAGACAGTCCCTTGGTGGCGTGCAGTTATTGCT
>4_1240
AAGTTATTGCTCCTTATCGCCTCTGTGCAGCATATAATGTGACCTCAGGTTATTCTGACAATTGGCATACGCAATTCCGAGACCTGCTCCCGAGCCAAGTGAAATTGGCCATGTGTGCCGTTTGAAGAACAGAACAGAAAACACAATGCC
>4_1241
AATAAAAAAAAAAAAAAAAAATTTGTAAAAAAAAAAAAGACAGTCCCTTGGTGGCGTGCAGTTATTGCTCCTTATCGCCTCTGTGCAGCATATAATGTGACCTCAGGTTATTCTGACAATTGGCATACGCCATGCCAAGCCCTGCTCCCG
>4_1242
AATAAAAAAAAAAACAAACAATTTGTAAAAAAAAAAAACAGTCCCTTGGTGGCGTGCAGTTATTGCTCCTTATCGCCTCTGTGCAGCATATAATGTGACCTCAGGTTATTCTGACAATTGGCATACGCCATGCCGAGCCCTGCTCCCGAG
>4_1243
AATAAAAACAAAAACAAACACTTTGGAAAAAAAAAAGACAGTCCCTTGGTGGCGTGCAGTTATTGCTCCTTATCGCCTCTGTGCAGCATATAATGTGACCTCAGGTTATTCTGACAATTGGCATACGCCATGCCGAGCCCTGCTCCCGAG
>4_1244
AATAAAGTGGGCCTGCTTGGCGTAAAACCACCTATTCTTCACCGCACCAAACTCCATTCAAATATGCATCAATTTATGGATCTTTGCTTCTTAGCAGTAAGTGCATGGCCCTGTTATGTTAGGCCCCATGTACTCTGCGTTGATACCACT
>4_1245
AATAATTATTTTATTAAATAAACACAGACCGTCCTTATAGGGCATATACAAATCATACAGTCATACAAGGAAGGATGTCAACAGGGAGACAAGAGTCTGACTGTAGAACAGTGCAAATGGCCCATGTACTCTGCGTTGATACCACTGCTT
>4_1246
AATACAAGGAAGGATGTCAACAGGGAGACAAGAGTCTGACTGTAGAACAGTGCAAATGGTGACGCACCCATAATCAAAACAAAAACAAACACTTTGGAAAAAAAAAAGACAGTCCCTTGGTGGCGTGCAGTTATTGCTCCTTATCGCCTC
>4_1247
AATATTCATTCCATTCTCAACAAAGTGACATGCCAGAGACTGCACGAGAGTCGACACACACATACGGCAGCTTCCAGTGAAAAATCCCCTCAATGAACTGTTTTGTTTGACTGCTTAAACACGGGTTTAGATGAATTGATTGAATGATAA
>4_1248
AATCAAAAAAAAAAAAAACACTTTGTAAAAAAAAAAGACAGTCCCTTGGTGGCGTGCAGTTATTGCTCCTTATCGACTCTGTGCAGCATATAATGTGACCTCAGGTTATTCTGACAATTGGCATACGCCATGCCGAGCCCTGCTCCCGAG
>4_1249
AATCAAAAAAAAAACAAACAATTTGTAAAAAAAAAAAAGACAGTCACTTGGTGGCGTGCAGTTATTGCTCCTTATCGCCTCTGTGCAGCATATAATGTGACCTCAGGTTATTCTGACAATTGGCATACGCCATGCCAAGCCCTGCTCCCG
>4_1250
AATCAAAAAAAAAACAAACACTTTGGAAAAAAAAAAAAAAGACAGTCCCTTGGTGGCGTGCAGTTATTGCTCCTTATCGCCTCTGTGCAGCATATAATGTGACCTCAGGTTATTCTGACAATTGGCATACGCCATGCCAAGCCCTGCTCC
>4_1251
AATCAAAACAAAAACAAACACATTGGAAAAAAAAAAGACAGTCCCTTGGTGGCGTGCAGTTATTGCTCCTTATCGCCTCTGTGCAGCATATAATGTGACCTCAGGTTATTCTGACAATTGGCATACGCCATGCCGAGCCCTGCTCCCGAG
>4_1252
AATCAAAACAAAAACAAACACTTTGGAAAAAAAAAAAGACAGTCCCTTGGTGGCGTGCAGTTATTGCTCCTTATCGCCTCTGTGCAGCATATAATGTGACCTCAGGTTATTCTGACAATTGGCATACGCCATGCCGAGCCCTGCTCCCGA
>4_1253
AATCAAAACAAAAACAAACACTTTGGAAAAAAAAAAGACAGTCCCTTGGTGGCGTGCAGTTATTGCTCCTTATCACCTCTGTGCAGCATATAATGTGACCTCAGGTTATTCTGACAATTGGCATACGCCATGCCGAGCCCTGCTCCCGAG
>4_1254
AATCAAAACAAAAACAAACACTTTGGAAAAAAAAAAGACAGTCCCTTGGTGGCGTGCAGTTATTGCTCCTTATCGCCTCTGTGCAGCATATAATGTGACCTCAGGTTATTCTGACAATTGGCATTCGCCATGCCGAGCCCTGCTCCCGAG
>4_1255
AATCAAAACAAAAACAAACACTTTGGAAAAAAAAAAGACAGTCCCTTGGTGGCGTGCAGTTATTGCTCCTTCTCGCCTCTGTGCAGCATATAATGTGACCTCAGGTTATTCTGACAATTGGCATACGCCATGCCGAGCCCTGCTCCCGAG
>4_1256
AATCAAAACAAAAACAAACACTTTGGAAAAAAAAAGGACAGTCCCTTGGTGGCGTGCAGTTATTGCTCCTTATCGCCTCTGTGCAGCATATAATGTGACCTCAGGTTATTCTGACAATTGGCATACGCCATGCCGAGCCCTGCTCCCGAG
>4_1257
AATCAAAACAAAAACAAACACTTTGGAAAAAAAGAAAGACAGTCCCTTGGTGGCGTGCAGTTATTGCTCCTTATCGCCTCTGTGCAGCATATAATGTGACCTCAGGTTATTCTGACAATTGGCATACGCCATGCCGAGCCCTGCTCCCGA
>4_1258
AATCAAAACAAAAACAAACACTTTGTAAAAAAAAAAAAGACAGTCCCTTGGTGGCGTGCAGTTATTGCTCCTTATCGCCTCTGTGCAGCATATAATGTGACCTCAGGTTATTCTGACAATTGGCATACGCCATGCCAAGCCCTGCTCCCG
>4_1259
AATCAAAACAAAAACAAACACTTTGTAAAAAAAAAAGACAGTCCCTTGGTGGCGTGCAGTTATTGCTCCTTATCGCCTCTGTGCAGCATATAATGTGACCTCAGGTTATTCTGACAATTGGCATACGCCATGCCGAGCCCTGCTCCCGAG
>4_1260
AATCAAAACAAAAACAAACACTTTTGAAAAAAAAAAGACAGTCCCTTGGTGGAGTGCAGTTATTGCTCCTTATCGACTCTGTGCAGCATATAATGTGACCTCATGTTATTCTGACAATTGGCATACGCCATGCCGAGCCCTGCTACCGAT
>4_1261
AATCAAAACAAAAACAAACACTTTTGAAAAAAAAAAGACAGTCCCTTTGTGGCGTGCAGTTATTGCTCCTTATCGCATCTGTGCAGCATATAATGTTACCTCAGGTTATTCTTAAAATTGGCATACGCCATGCCGAGCCCTGCTCCCGAG
>4_1262
AATCAACACAAAAACAAACACTTTGGAAAAAAAAAAGACAGTCCCTTGGTGGCGTGCAGTTATTGCTCCTTATCGCCTCTGTGCAGCATATAATGTGACCTCAGGTTATTCTGACAATTGGCATACGCCATGCCGAGCCCTGCTCCCGAG
>4_1263
AATCATACAGTCATACAAGGAAGGATGTCAACAGGGAGACAAGAGTCTGACTGTAGAACAGTGCAACTGGTGACGCACCCATAATCAAAACAAAAACAAACACTTTGGAAAAAAAAAAGACAGTCCCTTGGTGGCGTGCAGTTATTGCTC
>4_1264
AATCATAGGTACTATTTACCCGATGGTATGATGACCACATCGCCTCTGTGAAGCATATAATGTGACCTCAGGTTATTCTGACAATTGGCATACGCCATGACAAGCCCTGCTCCCGAGCCAAGTGAAATTGGCCATGTGTGCCGTTTGAAG
>4_1265
AATCCCCTGAATGAACTGTTTTGTTTGACTGCTTAAACACGGGTTTAGATGAATTGATTGAATGATAATTTTGGTTATTGTAGATAACTTTTTTATAAAAATGTAAATATGGTCATAATTTATTTTACAAATGTGTTATGGGCATTAAAA
>4_1266
AATCTTTATAGGGCATATACAAATCATACAGTCATACAAGGAAGGATGTCAACAGGGAGACAAGAGTCTGACTGTAGAACAGTGCAAATGGTGACGCACCCATAATCAAAACAAAAACAAACACTTTGGAAAAAAAAAAGACAGTCCCTT
>4_1267
AATGAACTGTTTTGTTTGACTGCTTAAACACGGGTTTAGATGAATTGATTGAATGATAATTTTGGTTATTGTAGATAACTTTTTTATAAAAATGTAAATATGGTCATAATTTATTTTACAAATGTGTTATGGGCATTAAAAACCAGTGAT
>4_1268
AATGACTGGTCATTCAGTTGTCCTTTACAAGCCCTTATGGCTAGCTAGTTAGCCTCTCGCCCAGTCAATGACAGCTGTGGACTTCAATATAAACTGCTTCTTAAGTGACCCTTGTTTTGATACAGGACAATATCGTTACGATTGAGAAAC
>4_1269
AATGATGTAAACAGGGAGACAAGAGTCTGACTGTATAACAGTGCAAATTGTGACGCACCCATAATCAAAACAAAAAAAAAAACTTTTGAAAAAAAAAAAGACAGTCCCTTGGTGGCGTGCAGTTATTGCTCCTTATCGCCTCTGTGCAGC
>4_1270
AATGCATCAACAAACATTACAATGTAACACAAAGCCAAGGAAGTAGAAGACTATAAACAACGGGCCGTGAATGAAAGAACATGCTTGTGTATTAGATTTATTACATTATAACATCTATTGAATGTTTATTACACAAGCACATTTTTTTGC
>4_1271
AATGCCTAACCCCAGACCGGTGCCTAATTTAATGGCACCGTCTGCTAAGCATCGGTCCCACTTTTTCCCCAGCTCCTTCTCAGACATACTGAACATTAGCTTGTGACAGGCTAGAAGTAGCAAATCCCATGTACTCTGCGTTGATACCAC
>4_1272
AATGCCTAACCCCAGACCGGTGCCTAATTTAATGGCACCGTCTGCTAAGCATCGGTCCCACTTTTTCCCCAGCTCCTTCTCAGACATACTGAACATTAGCTTGTGACAGGCTAGAAGTAGCAAATCCCCTGTACTCTGCGTTGATACCAC
>4_1273
AATGCCTAACCCCAGACCGGTGCCTAATTTAATGGCACCGTCTGCTAAGCATCGGTCCCACTTTTTCCCCAGCTCCTTCTCAGACATACTGAACATTAGCTTGTGACAGGCTAGAAGTAGCAAATGCACCTCTGCCCATGTACTCTGCGT
>4_1274
AATGCCTAACCCCAGACCGGTGCCTAATTTAATGGCACCGTCTGCTAAGCATCGGTCCCACTTTTTCCCCAGCTCCTTCTCAGACATACTGAACATTAGCTTGTGACAGGCTAGAAGTCCCCCATGTACTCTGCGTTGATACCACTGCTT
>4_1275
AATGCCTAACCCCATACCGGTGCCTAATTTTAATGGCACCGTCTGCTAAGCATCGGTCCCACTTTTTCCCCAGCTCCTTCTCAGACATACTGAACATTAGCTTGTGACAGGCTAGAAGTCCCCATGTACTCTGCGTTGATACCACTGCTT
>4_1276
AATGCCTACCCCCAGACCGGTGCCTAATTTAATGGCACCGTCTGCTAAGCATCGGTCCCACTTTTTCCCCAGCTCCTTCTCAGACATACTGAACATTAGCTTGTGACAGGCTAGAAGTCCCCCATGTACTCTGCGTTGATACCACTGCTT
>4_1277
AATGGAGACAAGAGTCTGACTTTATAACATTGAAAATGGTGACGCACCAATAATCAAAACAAAAACAAACACTTTGGAAAAAAAAAAGACAGTCCCTTGGTGGCGTGCAGTTATTGCTCCTTATCGCCTCTGTGCAGCATATAATGTGAC
>4_1278
AATGGTCACTCACCCATAATCAAAAAAAAAACAAACACTTTGGAAAAAAAAAAGACAGTCCCTTGGTGGCGTGCAGTTATTGCTCCTTATCGCCTCTGTGCAGCATATAATGTGACCTCAGGTTATTCTGACAATTGGCATACGCCATGC
>4_1279
AATGGTGACGCACACATAATCAAAATAAAATCAAACACTTTGTAAAAAAAATAAGACAGTCCCTTGGTGGCGTGCAGTTATTGCTCCTTATCGCCTCTGTGCAGCCTATAATGTGACCTCAGGTTATTCTGACAATTGGCATACGCCATG
>4_1280
AATGGTGACGCACCAATAATCAAAACAAAAACAAACACTTTGGAAAAAAAAAAGACAGTCCCTTGGTGGCGTGCAGTTATTTCTCCTTATCGCCTCTGTGCAGCATATAATGTGACCTCAGTTTATTCTGACAATTGGCATACGCCATGC
>4_1281
AATGGTGACGCACCCATAATCAAAACAAAAACAAACACTTTGGAAAAAAAAAAGACAGTCCCTTGGTGGCGTGCAGTTATTGCTCCTTATCGCCTCTGTGCAGCATATAATGTGACCTCACCCATGTACTCTGCGTTGATACCACTGCTT
>4_1282
AATGGTGACGCACCCATAATCAAAACAAAAACAAACACTTTGGAAAAAAAAAAGACAGTCCCTTGGTGGCGTGCAGTTATTGCTCCTTATCGCCTCTGTGCAGCATATAATGTGACCTCGGGTTATTCTGACAATTGGCATACGCCATGC
>4_1283
AATGGTGACGCACCCATAATCAACACAAAAACAAACACTTTGGAAAAAAAAAAGACAGTCCCTTGGTGGCGTGCAGTTATTGCTCCTTATCGCCTCTGTGCAGCATATAATGTGACCTCAGGTTATTCTGACAATTGGCATACGCCATGC
>4_1284
AATGTATAAAAGTGCAAATGGTTACGCACCCATAATCAAAACAAAAACAAACACTTTGGAAAAAAAAAAGACAGTCCCTTGGTGGCGTGCAGTTATTGCTCCTTATCGCCTCTGTGCAGCATATAATGTGACCTCAGGTTATTCTGACAA
>4_1285
AATGTGACCTCAGGTTATTCTGACAATTGGCATACGCCATGCCAAGCCCTGCTCCCGAGCCAAGTGAAATTGGCCATGTGTGCCCTCAATTTTTAACATGCTTCTTTAAAAGCTTTTTGGGCCTTTTGCTGTCTTCGTAACAAAGGCACA
>4_1286
AATTACATACCTTACAAAGCATGTATGGAACCGCTTATTATTAACCCACAACTCTTTTTTTAATAATTATTTTATTAAATAAACACAGACCGTCCTTATAGGGCATATACAAATCATACAGTCATACAAGGAAGGATGTCAACAGGGAGA
>4_1287
AATTATTTATTTATATTTTTTTTTTTTTTTTTTTTTTTTTTGTTTGTTTAATAATTATTTTATTAAATAAACACAGACCGTCCTTATAGGGCATATACAAATCATACAGTCATACAAGGAAGGATGTCAACAGGGAGACAAGAGTCTGAC
>4_1288
AATTATTTTATTAAATAAACACAGACCGTCCTTATAGGGCATATACAAATCATACAGTCATACAAGGAAGGATGTCAACAGGGAGACAAGAGTCTGACTGTAGAACAGTGCAAATGGTGACCCATGTACTCTGCGTTGATACCACTGCTT
>4_1289
AATTGAGAAAGATGCTTTAGATTCTTCTCAAACACTTCACAGCATGATTAAAAACAGATCAGAGATGGTGTGCTACAGCCTTTCACCCCGTAGCCTTTCTTTTCCCTCGTAATTACCTCAATTTTTAACATGCTTCTTTAAAAGCTTTTT
>4_1290
AATTGGAGATGTTTCAGGTGAAAAGTGTTGTAATACTTCTGTAGAACAGTGCAAATGGTGACGCACCCATAATCAAAACAAAAACAAACACTTTGGAAAAAAAAAAAGACAGTCCCTTGGTGGCGTGCAGTTATTGCTCCTTATCGCCTC
>4_1291
AATTGGCATACGCCATGCCGAGCCCTGCTCCCGAGCCAAGTGAAATTGGCCATTTGTGCCGTTTGAAGAACAGAACAGAAAACACAATGCCTAACCCCAGACCGGTTCCTAATTTAATGGCACCGTCTGCTAAGCATCGGTCCCACTTTT
>4_1292
AATTGGCATACGCCATGCCGTGCCCTGCTCCCGAGCCAAGTGAAATTGGCCATGTGTGCCGATTGAAGAACACAACAGATAACACACTGCCTAACCCCAGACCGGTGCCTAATTTAATGGCACCGTCTGCTAAGCATCGGTCCCTCTTTT
>4_1293
AATTGGCCATGTGTGCCCTACTTTAATGGCACCGTCTGCTAAGCATCGGTCCCACTTTTTCCCCAGCTCCTTCTCAGACATACTGAACATTAGCTTGTGACAGGCTAGAAGTAGCAAATGCCCCCATGTACTCTGCGTTGATACCACTGC
>4_1294
AATTGTCTACTTTTTTTTTTTTTTTTTTTTTTTTTTTTTTTCTTAATAATTATTTTATTAAATAAACACAGACCATCTTTATAGGGCATATACAAATCATACAGTCATACAAGGAAGGATGTCAACAGGGAGACAAGAGTCTGACTGTAG
>4_1295
AATTTAGAACAGTGAAATTGGTGACGAACCCATATCAAAACAAAAACAAACACTTTGGAAAAAAAAAAAAGACAGTCCCTTGGTGGCGTGCAGTTATTGCTCCTTATCGCCTCTGTGCAGCATATAATGTGACCTCAGGTTATTCTGACA
>4_1296
AATTTTCTACTTTTTTTTTTTTTTTTTTTTTTTTTTTTTTTCTTAATAATTATTTTATTAAATAAACACAGACCATCTTTATAGGGCATATACAAATCATACAGTCATACAAGGAAGGATGTCAACAGGGAGACAAGAGTCTGACTGTAG
>4_1297
ACAAAAAAAAACACTTTGGAAAAAAAAAAAAGACAGTCCCTTGGTGGCGTGCAGTTATTGCTCCTTATCGCCTCTGTGCAGCATATAATGTGACCTCAGGTTATTCTGACAATTGGCATACGCCATGCCAAGCCCTGCTCCCGAGCCAAG
>4_1298
ACAAAAACAAACACTTTGGAAAAAAAAAAAAAGACAGTCCCTTGGTGGCGTGCAGTTATTGCTCCTTATCGCCTCTGTGCAGCATATAATGTGACCTCAGGTTATTCTGACAATTGGCATACGCCATGCCGAGCCCTGCTCCCGAGCCAA
>4_1299
ACAAAAACAAACACTTTGGAAAAAAAAAAAAGACAGTCCCTTGGTGGCGTGCAGTTATTGCTCCTTATCGCCTCTGTGCAGCATATAATGTGACCTCAGGTTATTCTGACAATTGGCATACGCCATGCCGAGCCCTGCTCCCGAGCCAAG
>4_1300
ACAAAAACAAACACTTTGGAAAAAAAAAAAGACAGTCCCTTGGTGGCGTGCAGTTATTGCTCCTTATCGCCTCTGTGCAGCATATAATGTGACCTCAGGTTATTCTGACAATTGGCATACGCCATCCCATGTACTCTGCGTTGATACCAC
>4_1301
ACAAAAACAAACACTTTGGAAAAAAAAAAAGACAGTCCCTTGGTGGCGTGCAGTTATTGCTCCTTATCGCCTCTGTGCAGCATATAATGTGACCTCAGGTTATTCTGACAATTGGCATACGCCATGCCGAGCCCTGCTCCCGAGCCAAGT
>4_1302
ACAAAAACAAACACTTTGGAAAAAAAAAAGACAGCCCCTTGGTGGCGTGCAGTTATTGCTCCTTATCGCCTCTGTGCAGCATATAATGTGACCTCAGGTTATTCTGACAATTGGCATACGCCATGCCGAGCCCTGCTCCCGAGCCAAGTG
>4_1303
ACAAAAACAAACACTTTGGAAAAAAAAAAGACAGTCCCTTGGTGGCGTGCAGTTATTGCTCCTTATCGCCTCTGTGCAGCATATAATGTGACCTCAGGTTATTCTGACAATTGGCATACGCCATGCCAAGCCCTGCTCCCGAGCCAAGTG
>4_1304
ACAAAAACAAACACTTTGTAAAAAAAAAAAAGACAGTCCCTTGGTGGCGTGCAGTTATTGCTCCTTATCGCCTCTGTGCAGCATATAATGTGACCTCAGGTTATTCTGACAATTGGCATACGCCATGCCAAGCCCTGCTCCCGAGCCAAG
>4_1305
ACAAACACTTTGGAAAAAAAAAAGACAGTCCCTTGGTGGCGTGCAGTTATTGCTCCTTATCGCCTCTGTTCAGCATATAATGTGACCTCAGGTTATTCTGACAATTGGCATACGCCATGCCGAGCCCTGCTCCCGAGCCAAGTGAAATTG
>4_1306
ACAAACACTTTGGAAAAAAAAAAGGACAGTCCCTTGGTGGCGTGCAGTTATTGCTCCTTATCGCCTCTGTGCAGCATATAATGTGACCTCAGGTTATTCTGACAATTGGCATACGCCATGCCAAGCCCTGCTCCCGAGCCAAGTGAAATT
>4_1307
ACAAACACTTTGGAAAAAAAAAGACAGTCCCTTGGTGGCGTGCAGTTATTGCTCCTTATCGCCTCTGTGCAGCATATAATGTGACCTCAGGTTATTCTGACAATTGGCATACGCCATGCCGAGCCCTGCTCCCGAGCCAAGTGAAATTGG
>4_1308
ACAAACACTTTGGAAAAAAAAGACAGTCCCTTGGTGGCGTGCAGTTATTGCTCCTTATCGCCTCTGTGCAGCATATAATGTGACCTCAGGTTATTCTGACAATTGGCATACGCCATGCCGAGCCCTGCTCCCGAGCCAAGTGAAATTGGC
>4_1309
ACAAACACTTTGTAAAAAAAAAAAAGACAGTCCCTTGGTGGCGTGCAGTTATTGCTCCTTATCGCCTCTGTGCAGCATATAATGTGACCTCAGGTTATTCTGACAATTGGCATACGCCATGCCAAGCCCTGCTCCCGAGCCAAGTGAAAT
>4_1310
ACAAATAATACATTCATACAAGGAAGTATTTCAACAGGTAGACAAGAGTCTGACTGTAGAACAGTGCAAATGGTGACGCACCCATAATCAAAACAAAAACAAACACTTTGGAAAAAAAAAAGACAGTCCCTTGGTGGCGTGCAGTTATTG
>4_1311
ACAAATCAAACAGTCATACAAGGAAGGATGTCAACAGGGAGACAAGAGTCTGACTGTAGAACAGTGCAAATGGTGACGCACCCATAATCAAAACAAAAACAAACACTTTGGAAAAAAAAAAGACAGTCCCTTGGTGGCGTGCAGTTATTG
>4_1312
ACAAATCATAAAGTCATACAAGGAAGGATGTCAAAAGGGAGACAAGAGTATGACTGTAGAACAGTGCAAATGGTGACGCACCCATAATCAAAACAAAAACAAACACTTTGGAAAAAAAAAAAGACAGTCCCTTGGTGGCGTGCAGTTATT
>4_1313
ACAAATCATACAGTAATACAAGGAAGGATGTCAACAGGGAGAAAAGATTCTGACTGTAGAACAGTGCAAATGGTGACGCACCCATAATCAAAACAAAAACAAACACTTTGGAAAAAAAAAAAGACAGTCCCTTGGTGGCGTGCAGTTATT
>4_1314
ACAAATCATACAGTAATACAAGGAAGGATTTAAACAGGGATACAAGAGTCTGACTGTAGAACATTGCAAATGGTGACGCACCCATAATCAAAACAAAAACAAACACTTTGGAAAAAAAAAAAGACAGTCCCTTGGTGGCGTGCAGTTATT
>4_1315
ACAAATCATACAGTCATACAAGGAAGGATGCCAACAGGGAGACAAGAGTCTGACTGTAGAACAGTGCAAATGGTGACGCACCCATAATCAAAACAAAAACAAACACTTTGGAAAAAAAAAAAGACAGTCCCTTGGTGGCGTGCAGTTATT
>4_1316
ACAAATCATACAGTCATACAAGGAAGGATGTCAACAGGGAGACAAGAGTATGACTGTAGAACAGTGCAAATGGTGACGCACCCATAATCAAAACAAAAACAAACACTTTGGAAAAAAAAAAGACAGTCCCTTGGTGGCGTGCAGTTATTG
>4_1317
ACAAATCATACAGTCATACAAGGAAGGATGTCAACAGGGAGACAAGAGTCTGACTGTAGAACAGTGCAAATGGTGACGCACCCATAAACAAAACAAAAACAAACACTTTGGAAAAAAAAAAAGACAGTCCCTTGGTGGCGTGCAGTTATT
>4_1318
ACAAATCATACAGTCATACAAGGAAGGATGTCAACAGGGAGACAAGAGTCTGACTGTAGAACAGTGCAAATGGTGACGCACCCATAATCAAAACAAAAACAAACACTTTGGAAAAAAAAAAAAAGACAGTCCCTTGGTGGCGTGCAGTTA
>4_1319
ACAAATCATACAGTCATACAAGGAAGGATGTCAACAGGGAGACAAGAGTCTGACTGTAGAACAGTGCAAATGGTGACGCACCCATAATCAAAACAAAAACAAACACTTTGGAAAAAAAAAAAAGACAGTCCCTTGGTGGCGTGCAGTTAT
>4_1320
ACAAATCATACAGTCATACAAGGAAGGATGTCAACAGGGAGACAAGAGTCTGACTGTAGAACAGTGCAAATGGTGACGCACCCATAATCAAAACAAAAACAAGCACTTTGGAAAAAAAAAAAGACAGTCCCTTGGTGGCGTGCAGTTATT
>4_1321
ACAAATCATACAGTCATACAAGGAAGGATGTCAACAGGGAGACAAGAGTCTGACTGTAGAACAGTGCAACTGGTGACGCACCCATAATCAAAACAAAAACAAACACTTTGGAAAAAAAAAAGACAGTCCCTTGGTGGCGTGCAGTTATTG
>4_1322
ACAAATCATACAGTCATACAAGGAAGGATGTCAACCGGGAGACAAGAGTCTGACTGTAGAACAGTGCAAATGGTGACGCACCCATAATCAAAACAAAAACAAACACTTTGGAAAAAAAAAAAGACAGTCCCTTGGTGGCGTGCAGTTATT
>4_1323
ACAAATCATACAGTCATACAAGGAAGGATTTAAACGGGGAGACAAGAGTCTGACTGTAGAACAGTTCAAATGGTGACGCACCCATAATCAAAAAAAAAACAAACACTTTGGAAAAAAAAAAAGACAGTCCCTTGGTGGCGTGCAGTTATT
>4_1324
ACAAATCATACAGTCATCCAATGAAGGATGTCAACAGGGAGACAAGAGTCTGACTGTAGAACAGTGCAAATGGTGACGCACCCATAATCAAAACAAAAACAAACACTTTGGAAAAAAAAAAAGACAGTCCCTTGGTGGCGTGCAGTTATT
>4_1325
ACAAATCATACAGTCCTACAAGGAAGGATGTCACCCGGGAGACAAGAGTCTGACTGTAGAACAGTGCAAATGGTGACGCACCCATAATCAAAACAAAAACAAACACTTTGGAAAAAAAAAAAGACAGTCCCTTGGTGGCGTGCAGTTATT
>4_1326
ACAAATCATACATTCATACAAGGAAGGATGTCAACAGGGAGACAAGAGTCTGACTGTAGAACAGTGCAAATGGTGACGCACCCATAATCAAAACAAAAACAAACACTTTGGAAAAAAAAAAAGACAGTCCCTTGGTGGCGTGCAGTTATT
>4_1327
ACAAATCATACATTCATACAAGGAAGGATGTCAACAGGGAGACAAGAGTCTGACTGTATAACAGTGCAAATGGTGACGCACCCATAATCAAAACAAAAACAAACACTTTGGAAAAAAAAAAGACAGTCCCTTGGTGGCGTGCAGTTATTG
>4_1328
ACAAATCATACATTCATACAATTAAGGATGTCAACAGGTAGACAAGAGTCTGACTGTAGAACATTGCAAATGGTGACGCACCCATAATCAAAACAAAAACAAACACTTTGCAAAAAAAAAAAGACAGTCCCTTGGTGGCGTGCAGTTATT
>4_1329
ACAAATCATACCGTCATACAAGGAAGGATGTCAACAGGGAGACAAGAGTCTGACTGTAGAACAGTGCAAATGGTGACGCACCCATAATCAAAACAAAAACAAACACTTTGGAAAAAAAAAAGACAGTCCCTTGGTGGCGTGCAGTTATTG
>4_1330
ACAAATCATACCGTCATACAAGGAAGGATGTCAACAGGGATACAAGAGTCTGACTGTAGAACAGTGCAAATGGTGACGCACCCATAATCAAAACAAAAACAAACACTTTGGAAAAAAAAAAGACAGTCCCTTGGTGGCGTGCAGTTATTG
>4_1331
ACAAATTTTTTTTTTTTTTTTTTTTTTTTTTTTTTTTGGTAATTATTTTATTAAATAAACACAGACCGTCCTTATAGGGCATATACAAATCATACAGTCATACAAGGAAGGATGTCAACAGGGAGACAAGAGTCTGACTGTAGAACAGTG
>4_1332
ACAAGAGTCTGACTGTAGAAAAGTGCAAATGGTGACGCACCCATAATCAAATCAAAAACAAACACTTTGGAAAAAAAAAAGACAGTCCCTTGGTGGCGTGCAGTTATTGCTCCTGTTGAAGAAAACAGAGACAGGTTTCATGAATTTTCA
>4_1333
ACAAGAGTCTGACTGTAGAACAGTGCAAAGGGTGACGCACCCATAATCAAAACAAAAACAAACACTTTGGAAAAAAAAAAAGACAGTCCCTTGGTGGCGTGCAGTTATTGCTCCTTATCGCCTCTGTGCAGCATATAATGTGACCTCAGG
>4_1334
ACAAGAGTCTGACTGTAGAACAGTGCAAATGGTGACGCACCCATAATCAAAACAAAAACAAACACTTTGGAAAAAAAAAAGACAGTCCCTTGGTGGCGTGCAGTTATGGCTCCTTATCGCCTCTGTGCAGCATATAATGTGACCTCAGGT
>4_1335
ACAAGAGTCTGACTGTAGAACAGTGCAAATGGTGACGCACCCATAATCAAAACAAAAACAAACACTTTGGAAAAAAAAAAGACAGTCCCTTGGTGGCGTGCAGTTATTGCTCCTTATCGCCTCCGTGCAGCATATAATGTGACCTCAGGT
>4_1336
ACAAGAGTCTGACTGTAGAACAGTGCAAATGGTGACGCACCCATAATCAAAACAAAAACAAACACTTTGGACAAAAAAAGACAGTCCGTTGGTGGCGTGCAGTTATTGCTCCTTATCGCCTCTGTGCAGCATATAATGTGACCTCAGGTT
>4_1337
ACAAGAGTCTGACTGTAGAACAGTGCAAATGGTGACGCACCCATAATCAAAACAAAAACAAACACTTTTGAAAAAAAAAGACAGTCCCTTGGTGGCGTGCAGTTATTGCTCCTTATCGCCTCTGTGCAGCATATAATGTGACCTCAGGTT
>4_1338
ACAAGAGTCTGACTGTAGAACAGTGCAAATGGTGACGCACCCATAATCAAAACAAAAACAATCACTTTGGAATAAAAAAAGACAGTCCCTTGGTGGCGTGCAGTTATTGCTTCTGTTCGCCTTTCAGAAGTTTCTTATTTTCTCTTAGGT
>4_1339
ACAAGAGTCTGACTGTAGAACAGTGCAAATGGTGACGCACCCATAATCAAAACATAAACAATCACTTTGGAACAAAAAAAGACAGTCCCTTGGTGGCGTGCAGTTATTGCTTCTTTTCGCCTTTAGGGAGATGTTGATGATCCCTGTGGT
>4_1340
ACAAGAGTCTGACTGTAGAACAGTGCAAATGGTGGCGCACCCATAATCAAAACAAAAACAAACACTTTGGAAAAAAAAAAAGACAGTCCCTTGGTGGCGTGCAGTTATTGCTCCTTATCGCCTCTGTGCAGCATATAATGTGACCTCAGG
>4_1341
ACAAGAGTCTGACTGTAGACCAGTGCAAATGGTGACGCACCCATAATCAAAACAAAAACAAACACTTTGAAAAAAAAAAAAGACAGTCCCTTGGTGGCGTGCAGTTATTGCTCCTTATCGCCTCTGTGCAGCATATAATGTGACCTCAGG
>4_1342
ACAAGATTCTGACTGTAGAACAGTGAAAATGGTGACGCACCCATAATCAAAACAAAAACAAACACTTTGGAAAAAAAAAAGACAGTCCCTTGGTGGCGTGCAGTTATTGCTCCTTATCGCCTCTGTGCAGCATATAATGTGACCTCAGGT
>4_1343
ACAAGATTCTGACTGTAGAACAGTGCAAATGGTGACGCACCCATAATCAAAACAAAAACAAACACTTTGGAAAAAAAAAAAGACAGTCCCTTGGTGGCGTGCAGTTATTGCTCCTTATCGCCTCTGTGCAGCATATAATGTGACCTCAGG
>4_1344
ACAAGGAAGGATGNCAACAGGGAGANAAGAGNCTGACNGTNGAACAGTGCAAATNGTGACGCACCNATAATCAAAACAAAAACAANCACTTTGGAAAAAAAAAAGACAGTCCCTTGGTNGCNTGCAGTTATTGCTCCTTATCGCCTCTGT
>4_1345
ACAAGGAAGGATGTAAACAGGGAGACAAGAGTCTGACTGTAGAACAGTGCAAATGGTGACGCACCCATAATCAAAACTAAAACAAACACTTTGGAAAAAAAAAAAGACAGTCCCTTGGTGGCGTGCAGTTATTGCTCCTTATCGCCTCTG
>4_1346
ACAAGGAAGGATGTCAACAGGGAGACAAGAGTCTGACTGTAGAACAGTGCAAATGGTGACGCACCCATAATCAAAACAAAAACAAACACTTTGGAAAAAAAAAAAGACAGTCCCTTGGTGGCGTGCAGTTATTGCTCCTTATCGCCTCTN
>4_1347
ACAAGGAAGGATGTCAACAGGGAGACAAGAGTCTGACTGTAGAACAGTGCAAATGGTGACGCACCCATAATCAAAACAAAAACAAACACTTTGGAAAAAAAAAAGACAGTCCCTTGGTGGCGTGCCCCATGTACTCTGCGTTGATACCAC
>4_1348
ACAAGGAAGGATGTCAACAGGGAGACAAGAGTCTGACTGTAGAACAGTGCAAATGGTGACGCACCCATAATCAAAACAAAAACAAACACTTTGGAAAAAAAAAGACAGTCCCTTGGTGGCGTGCAGTTATTGCTCCTTATCGCCTCTGTG
>4_1349
ACAAGGAAGGATGTCAACAGGGAGACAAGAGTCTGACTGTAGAACAGTGCAAATGGTTACGCACCCATAATCAAAACAAAAACAAACACTTTGGAAAAAAAAAAAGACAGTCCCTTGGTGGCGTGCAGTTATTGCTCCTTATCGCCTCTG
>4_1350
ACAATAATAAAAACAAAAACTAAAACTTTGGAAAAAAAAAAATAGACAGTCCCTTGGTGGCGTGCAGTTATTGCTCCTTATCGCCTCTGTGCAGCATATAATGTGACCTCAGGTTATTCTGACAATTGGCATACGCCATGCCAAGCCCTG
>4_1351
ACAATCACTCACTCATACCAGGAAGGATGTCAACAGGGAGACAAGAGTCTGACTGTAGAACAGTACAAATGGTGACGCACCCATAATCAAAACAAAAACAAACACTTTGGAAAAAAAAAAGACAGTCCCTTGGTGGCGTGCAGTTATTGC
>4_1352
ACAATGCAAGATTGCTTAGGTCATCTCAGCCTGTCACCAAAAAAAAGACAGTCCCTTGGTGGCGTGCAGTTATTGCTCCTTATCGCCTCTGTGCAGCATATAATGTGACCTCAGGTTATTCTGACAATTGGCATACGCCATGCCGAGCCC
>4_1353
ACAATGCCTAACCCCAGACCGGTGCCTAATTTAATGGCACCGTCTGCTAAGCATCGGTCCCACTTTTTCCCCAGCTCCTTCTCAGACATACTGAACATTAGCTTGTGACAGGCTAGAAGTACCCATGTACTCTGCGTTGATACCACTGCT
>4_1354
ACAATGCCTAACCCCAGACCGGTGCCTAATTTAATGGCACCGTCTGCTAAGCATCGGTCCCACTTTTTCCCCAGCTCCTTCTCAGACATACTGAACATTAGCTTGTGACAGGCTAGAAGTAGCAAATGCCCCCATGTACTCTGCGTTGAT
>4_1355
ACAATTGGCATACGCCATGCCAAGCCCTGCTCCCGAGCCAAGTGAAATTGGCCATGTGTGCCGTTTGAAGAACAGAACAGAAAACACAATGCCTAACCCCAGACCGGTGCCTAATTTAATGGCACCGTCTGCTAAGCATCGGTCCCACTT
>4_1356
ACAATTGGCATACGCCATGCCGAGCCCTGCTCCCGAGCCAAGTGAAATTGGCCATGTGTGCCGTTTGAAGAACAGAACAGAAAACACACTGCCTAACCCCAGACCGGTGCCTAATTTAATGGCACCGTCTGCTAAGCATCGGTCCCACTT
>4_1357
ACACAATGCCTAACCCCAGACCGGTGCCTAATTTAATGGCACCGTCTGCTAAGCATCGGTCCCACTTTTTCCCCAGCTCCTTCTCAGACATACTGAACATTAGCTTGTGACAGGCTAGAAGACCCCATGTACTCTGCGTTGATACCACTG
>4_1358
ACACAATGCCTAACCCCAGACCGGTGCCTACTTTAATGGCACCGTCTGCTAAGCATCGGTCCCACTTTTTCCCCAGCTCCTTCTCAGACATACTGAACATTAGCTTGTGACAGGCTAGAAGACCCCATGTACTCTGCGTTGATACCACTG
>4_1359
ACACAATGCCTAACCCCCGACCGGGGCCTAAGTTCATGGCACCGTCTGCTAAGCATCGGTCCCCCTTTTTCCCCAGCGCCTTCTCAGACATACTGAACATTAGCTTGTGACAGGCTAGAAGTCCCATGTACTCTGCGTTGATACCACTGC
>4_1360
ACACACTGCCTAACCCCAGACCGGTGCCTAATTTAATGGCACCGTCTGCTAAGCATCGGTCCCACTTTTTCCCCAGCTCCTTCTCAGACATACTGAACATTAGCTTGTGACAGGCTAGAAGTCCCATGTACTCTGCGTTGATACCACTGC
>4_1361
ACACACTGGACTACAGTGAACTCGCACAAGTGAAGGCGGCCAAACTTGTAAAGAGCATGTTACTGGACCGGCTGCTTCCTTGTAAACTCTTCTCAAGTTTGTTTGTTTGGATTTTTTTTGTTGTTATTGGAGAATATATTCATTCCATTC
>4_1362
ACACAGACCATCTTTATAGGGCATATACAAATCATACAGTCATACAAGGAAGGATGTCAACAGGGAGACAAGAGTCTGACTGTAGAACAGTGCAAATGGTGACGCACCCATAATCAAAACAAAAACAAACACTTTGCAAAAAAAAAAGAC
>4_1363
ACACAGACCGTCCTTATAGGGCATATACAAATCATACAGTCATACAAGGAAGGATGTCAACTGGGAGACAAGGGTCTGACTGTAGAACAGTGCAAATGGTGACGCACCCATAATAGAAACAAAAATATACCTGTTCGATATATAACCAAG
>4_1364
ACACATATCATGGAGCTGGGATGACACACACTGGACTACAGAGAACTCGCACAAGTGAAGGCGGCCAAACTTGTAAAGAGCATGTTACTGGACCGGCTGCTTCCTTGTAAACTCTTCTCAAGTTTGTTTGTTTGGATTTTTTTTTGTTGT
>4_1365
ACACCAGACCGGTGCCTAATTTAATGGCACCGTCTGCTAAGCATCGGTCCCACTTTTTCCCCAGCTCCTTCTCAGACATACTGAACATTAGCTTGTGACAGGCTAGAAGTAGCAAATGCCCCCATGTACTCTGCGTTGATACCACTGCTT
>4_1366
ACACGACCACAACGCACATGAGAATACCCCACACGCCTCAAGAGTCTGACTGTAGAACAGTGCAAATGGTGACGCACCCATAATCAAAACAAAAACAAACACTTTGGAAAAAAAAAAGACAGTCCCTTGGTGGCGTGCAGTTATTGCTCC
>4_1367
ACACTACTCCACCACCACAGTGTTTAATTATCAGCCTTAGTTACAAGTTACTTTGCAGTGATTGTCATTGATCCATCATTTATAGGGTGATTACTGTTTAAAACCAATAACACATAAAACATGGATCAGCTGTATTTGAATGATTTGCCA
>4_1368
ACACTTGGGAAAAAAAAAAAGACAGTCCCTTGGTGGCGTGCAGTTATTGCTCCTTATCGCCTCTGTGCAGCATATAATGTGACCTCAGGTTATTCTGACAATTGGCATACGCCATGCCAAGCCCTGCTCCCGAGCCAAGTGAAATTGGCC
>4_1369
ACACTTTGGAAAAAAAAAAAAGACAGTCCCTTGGTGGCGTGCAGTTATTGCTCCTTATCGCCTCTGTGTAGCATATAATGTGACCTCAGGTTATTCTGACAATTGGCATACGCCATGCCAAGCCCTGCTCCCGAGCCAAGTGAAATTGGC
>4_1370
ACACTTTGGAAAAAAAAAAAGACAGTCCCTTGGTGGCGTGCAGTTATTGCTCCTTATCGCCTCTGTGCAGCATATAATGTGACCTCAGGTTATTCTGACAATTGGCATACGCCATGCCAAGCCATGCTCCCGAGCAAAGTGATATTGGCC
>4_1371
ACACTTTGGAAAAAAAAAAAGACAGTCCCTTGGTGGCGTGCAGTTATTGCTCCTTATCGCCTCTGTGCAGCATATAATGTGACCTCAGGTTATTCTGACAATTGGCATACGCCATGCCAAGCCCTGCTCCCGAGCCAGGTGAAATTGGCC
>4_1372
ACACTTTGGAAAAAAAAAAGACAGTCCCTTGGTGGCGTGCAGTTATTGCTCCTTATCGCCTCTGTGCAGCATATAATGTGACCTCAGGTTATTCTGACAATTGGCATACGCCATGCCGAGCCCTGCTCCCGAGCCCAGTGAAATTGGCCA
>4_1373
ACACTTTGGAAAAAAAAAAGACAGTCCCTTGGTGGCGTGCAGTTATTGCTCCTTATCGCCTTTGTGCAGCATTTAATGTGACCTCAGGTTATTCTGACAATTGGCATACGTTATGGCGAGCCGTATTGCCGAATCTAGAAGCTTTCACCA
>4_1374
ACACTTTGTAAAAAAAAAAAGACAGTCCCTTGGTGGCGTGCAGTTATTGCTCCTTATCGCCTCTGTGCAGCATATAATGTGACCTCAGGTTATTCTGACAATTGGCATACGCCATGCCGAGCCCTGCTCCCGAGCCAAGTGAAATTGGCC
>4_1375
ACAGAAAACACAATGCCTAACCCCAGACCGGTGCCTAATGTAATGGCACCGTCTGCTAAGCATCGGTCCCACTTTTTCCCCAGCTCCTTCTCAGACATACTGAACATTAGCTTGTGACAGGCTAGAAGTAGCAAATGCCCCCATGTACTC
>4_1376
ACAGAAAACACAATGCCTAACCCCAGACCGGTGCCTAATTTAATGGCACCGTCTGCTAAGCATCGGTCCCACTTTTTCCCCAGCTCCTTCTCAGACATACAGAACATTAGCTTGTGACAGGCTAGAAGTAGCAAATGCCCCCATGTACTC
>4_1377
ACAGAACAGAAAACACAATGCCTAACCCCAGACCGGTGCCTAATTTAATGGCACCGTCTGCTAAGCATCGGTCCCACTTTTTCCCCAGCTCCTTCTCAGACATACTGAACATTAGCTTGTCCCATGTACTCTGCGTTGATACCACTGCTT
>4_1378
ACAGAACAGAAAACACAATGCCTAACCCCAGACCGGTGCCTAATTTAATGGCACCGTCTGCTAAGCATCGGTCCCACTTTTTCCCCAGCTCCTTCTCAGACATACTGAACATTAGCTTGTCCCCATGTACTCTGCGTTGATACCACTGCT
>4_1379
ACAGACAATCTTTATAGGTCATATACAAATCATACAGTCATACAAGGAAGGATGTCAACAGGGAGACAAGAGTCTGACTGTAGAACAGTGCAAATTGTGACGCACCCATAATCAAAACAAAAACAAACACTTTGGAAAAAAAAAAGACAG
>4_1380
ACAGACAGCGCTGAGGCACGGCCGACCTACTCTAGATAACTTTGGAAAAAAAAAAGACAGTCCCTTGGTGGCGTGCAGTTATTGCTCCTTATCGCCTCTGTGCAGCATATAATGTGACCTCAGGTTATTCTGACAATTGGCATACGCCAT
>4_1381
ACAGACCATCTTTATAGGGCATATAAAAATCATACAGTCATACAAGGAAGGATGTCAACAGGGAGACAAGAGTCTGACTGTAGAACAGTGCAAATGGTGACGCACCCATAATCAAAACAAAAACAAACACTTTGGAAAAAAAAAAGACAG
>4_1382
ACAGACCATCTTTATAGGGCATATACAAATCATACAGTCAGACAAGGAAGGATGTCAACAGGGAGACAAGAGTCTGACTGTAGAACAGTGCAAATGGTGACGCACCCATAATCAAAACAAAAACAAACACTTTGGAAAAAAAAAAGACAG
>4_1383
ACAGACCGTCCTTATAGGGCATATACAAATCATACAGTCATACAAGGAAGGATGTCAACAGGGAGACAAGAGTCTGACTGTAGAACAGTGCAAATGGTGACGCACCCATAATCAAAACAAAAAACAAACACTTTGGAAAAAAAAAAGACA
>4_1384
ACAGACCGTCCTTATAGGGCATATACAAATCATACAGTCATACAAGGAAGGATGTCAACAGGGAGACAAGAGTCTGACTGTAGAACAGTGCAAATGGTGACGCACCCATAATCAAAACAAAAACAAACACTTTGGAAAAAAAAAAGACAN
>4_1385
ACAGACCGTCCTTATCGGGCATATACAAATCATACAGTCATACAAGGAAGGATGTCAACAGGGAGACAAGAGTCTGACTGTAGAACAGTGCAAATGGTGACGCACCCATAATCAAAACAAAAACAAACACTTTGGAAAAAAAAAAGACAG
>4_1386
ACAGACCGTCCTTATCGGGCATATACACATCATACAGTCATACAAGGAAGGATGTCAACAGGGAGACAAGAGTCTGACTGTAGAACAGTGCAAATGGTGACGCACCCATAATCAAAACAAAAACAAACACTTTGGAAAAAAAAAAAGACA
>4_1387
ACAGAGTCCCAGGACCCGCCCGCCACCGCGTCCCCGGGCACCCATAATCAAAACAAAAACAAACACTTTGGAAAAAAAAAAGACAGTCCCTTGGTGGCGTGCAGTTATTGCTCCTTATCGCCTCTGTGCAGCATATAATGTGACCTCAGG
>4_1388
ACAGGCCCTTGGTGGCGTGCAGTTCTTGCTCCTTATCGCCTCTGTGCAGCATATAATGTGACCTCAGGTTATTCTGACAATTGGCATACGCCATGCCGAGCCCTGCTCCCGAGCCAAGTGAAATTGGCCATGTGTGCCGTTTGAAGAACA
>4_1389
ACAGGGAGACAAGAGTCTGACTGTAGAACAGTGCAAATGGGGACGCACCCATACTCAACACACAAACAAACACTTTGGAAAAAAAAAAAGACAGTCCCTTGGTGGCGTGCAGTTATTGCTCCTTATCGCCTCTGTGCAGCATATAATGTG
>4_1390
ACAGGGAGACAAGAGTCTGACTGTAGAACAGTGCAAATGGTGACGCACCCATAATCAAAACAAAAACAAACACTTTGGAAAAAAAAAAAAGACAGTCCCTTGGTGGCGTGCAGTTATTGCTCCTTATCGCCTCTGTGCAGCATATAATGT
>4_1391
ACAGGGAGACAAGAGTCTGACTGTAGAACAGTGCAAATGGTGACGCACCCATAATCAAAACAAAAACAAACACTTTGGAAAAAAAAAAAGACAGTCCCTTGGTGGCGTGCAGTTATTGCTCCCCCATGTACTCTGCGTTGATACCACTGC
>4_1392
ACAGGGAGACAAGAGTCTGACTGTAGAACAGTGCAAATGGTGACGCACCCATAATCAAAACAAAAACAAACACTTTGTAAAAAAAAAAGACAGTCCCTTGGTGGCGTGCAGTTATTGCTCCTTATCGCCTCTGTGCAGCATATAATGTGA
>4_1393
ACAGGGAGACAAGAGTCTGACTGTAGAACAGTGCAAATGGTGACGCTCCCATAATCAAAACAAAAACAAACACTTTGGAAAAAAAAAAGACAGTCCCTTGGTGGCGTGCAGTTATTGCTCCTTATCGCCTCTGTGCAGCATATAATGTGA
>4_1394
ACAGGGAGACAAGAGTCTGACTGTAGAACATTGCAAATGGTTACGCACCCATAAACAAAACAAAAACAAACACTTTGGAAAAAAAAAAAGACAGTCCCTTGGTGGCGTGCAGTTATTGCTCCTTATCGCCTCTGTGCAGCATATAATGTG
>4_1395
ACAGGGAGACAAGAGTCTTACTGTAGAACAGTGCAAATGGTGACGCACCCATAATCAAAACAAAAACAAACACTTTGGAAAAAAAAAAAGACAGTCCCTTGGTGGCGTGCAGTTATTGCTCCTTATCGCCTCTGTGCAGCATATAATGTG
>4_1396
ACAGGGTGACAAGAGTCTGTCTGTATAAAAGTGCAAATTTTGACTCACCCAAAAAAAAAACAAAAACAAACACTTTGGTTAAAAAAAAAGACAGTCCCTTGGTGGCGTGCAGTTATTGCTCCTTATCGCCTCTGTGCAGCATATAATGTG
>4_1397
ACAGTCATACAAGGAAGGATGTCAACAGGGAGACAAGAGTCTGACTGTAGAACAGTGCAAATGGTGAAGCACCCATAATCAAAACAAAAACAAACACTTTGGAAAAAAAAAAAGACAGTCCCTTGGTGGCGTGCAGTTATTGCTCCTTAT
>4_1398
ACAGTCATACAAGGAAGGATGTCAACAGGGAGACAAGAGTCTGACTGTAGAACAGTGCAAATGGTGACGCACCCATAATCAAAACAAAAACAAACACTTTGGAAAAAAAAAAGACAGTCCCTTCCCATGTACTCTGCGTTGATACCACTG
>4_1399
ACAGTCATACAAGGAAGGATGTCAACAGGGAGACAAGAGTCTGACTGTAGAACAGTGCAAATGGTGACGCACCCATAATCAAAACAAAAACAAACACTTTGGAAAAAAAAAGACAGTCCCTTGGTGGCGTGCAGTTATTGCTCCTTATCG
>4_1400
ACAGTCATACAAGGAAGGTTGTCAACAGGGATACAAGTGTCTGACTTTAGAACAGGGCAATTGGTTACGCACCCATAATCAAAACAAAAACAAACACTTTGGAAAAAAAAAAAGACAGTCCCTTGGTGGCGTGCAGTTTTCGCTCCTTAT
>4_1401
ACAGTCATACAAGGAAGTATGTCAACAGTGAGACAAGAGTCTGACTGTAGAACAGTGCAAATGGTTACGCACCCATAATCAAAACAAAAACAAACACTTTGGAAAAAAAAAAAGACAGTCCCTTGGTGGCGTGCAGTTATTGCTCCTTAT
>4_1402
ACAGTCATACAAGTAAGTATGTCAACAGGGAGACAAGAGTCTGACTGTAGAACAGTGCAAATGGTGACGCACCCATAATCAAAACAAAAACAAACACTTTGGAAAAAAAAAAAGACAGTCCCTTGGTGGCGTGCAGTTATTGCTCCTTAT
>4_1403
ACAGTCCCTTGGTGGCGTGCAGTTATTGCTCCTCATCGCCTCTGTGCAGCATATAATGTGACCTCAGGTTATTCTGACAATTGGCATACGCCATGCCGAGCCCTGCTCCCGAGCCAAGTGAAATTGGCCATGTGTGCCGTTTGAAGAACA
>4_1404
ACAGTCCCTTGGTGGCGTGCAGTTATTGCTCCTTATCGCCTCTGTGCAGCATATAACGTGACCTCAGGTTATTCTGACAATTGGCATACGCCATGCCGAGCCCTGCTCCCGAGCCAAGTGAAATTGGCCATGTGTGCCGTTTGAAGAACA
>4_1405
ACAGTCCCTTGGTGGCGTGCAGTTATTGCTCCTTATCGCCTCTGTGCAGCATATAATGTGACCTCAGGTTATTCTGACAATTGGCATACGCCATACCGAGCCCTGCTCCCGAGCCAAGTGAAATTGGCCATGTGTGCCGTTTGAAGAACA
>4_1406
ACAGTCCCTTGGTGGCGTGCAGTTATTGCTCCTTATCGCCTCTGTGCAGCATATAATGTGACCTCAGGTTATTCTGACAATTGGCATACGCCATTCCGAGCCCTGCTCCCGAGCCAAGTGAAATTGGCCATGTGTGCCGTTTGAAGAACA
>4_1407
ACAGTCCCTTGGTGGCGTGCAGTTATTGCTCCTTATCGCCTCTGTGCAGCTTATAATGTGACCTCAGGTTATTCTGACAATTGGCATACGCCATGCCAAGCCCTGCTCCCGAGCCAAGTGAAATTGGCCATGTGTGCCGTTTGAAGAACA
>4_1408
ACAGTCCCTTGGTGGCGTGCAGTTATTGCTCCTTCTCGCCTCTGTGCAGCATATAATGTGACCTCAGGTTATTCTGACAATTGGCATACGCCATGCCAAGCCCTGCTCCCGAGCCAAGTGAAATTGGCCATGTGTGCCGTTTGAAGAACA
>4_1409
ACAGTGCAAATGGTGACGCACCCATAATCAAAACAAAAAAAAACACTTTGGAAAAAAAAAAAGACAGTCCCTTGGTGGCGTGCAGTTATTGCTCCTTATCGCCTCTGTGCAGCATATAATGTGACCTCAGGTTATTCTGACAATTGGCAT
>4_1410
ACAGTGCAAATGGTGACGCACCCATAATCAAAACAAAAACAAACAATTTGGAAAAAAAAAAGACAGTCCCTTGGTGGCGTGCAGTTATTGCTCCTTATCGCCTCTGTGCAGCATATAATGTGACCTCAGGTTATTCTGACAATTGGCATA
>4_1411
ACAGTGCAAATGGTGACGCACCCATAATCAAAACAAAAACAAACACTTTGGAAAAAAAAAAGACAGTCCCTTGGTGGCGTGCAGTTATTGCTCCTTATCGCCTCTGTGCAGCATATAATGTGACCTCTGGTTATTCTGACAATTGGCATA
>4_1412
ACAGTGCAAATGGTGACGCACCCATAATCAAAACAAAAACAAACACTTTGGAAAAAAAAAATACAGTCCCTTGGTGGCGTGCAGTTATTGCTCCTTATCGCCTCTGTGCATTATTTAATGTGTCTTCTGGGTGTTTTGTTTTGTGGTATA
>4_1413
ACAGTGCAAATGGTGACGCACCCATAATCAAAACAAAAACAAACACTTTGTAAAAAAAAAAGACAGTCCCTTGGTGGCGTGCAGTTATTGCTCCTTATCGCCTCTGTGCAGCATATAATGTGACCTCAGGTTATTCTGACAATTGGCATA
>4_1414
ACAGTGCAAGTGGTGACGCACCCATAATCAAAACAAAAACAAACACTTTGGAAAAAAAAAAAGACAGTCCCTTGGTGGCGTGCAGTTATTGCTCCTTATCGCCTCTGTGCAGCATATAATGTGACCTCAGGTTATTCTGACAATTGGCAT
>4_1415
ACAGTGTAAATTGTTACGCACACATTATCAAAAAAAAAAAAAAAAATTTTGAAAAAAAAAAAAGACAGTCCCTTGGTGGCGTGCAGTTATTGCTCCTTATCGCCTCTGTGCAGCATATAATGTGACCTCAGGTTATTCTGACAATTGGCA
>4_1416
ACAGTTTTACTGCCTTAATACAGTCTCTTTAAAATAAAGTGGGCCTGCTTGGCGTAAAACCACCTATTCTTCACCGCACCAAACTCCATTCAAATATGCATCAATTTATGGATCTTTGCTTCTTAGCAGTAAGTGCATGGCCCTGTTATG
>4_1417
ACATGGGGTTTTGTTTGACTGCTTAAACACGGGTTTAGATGAATTGATTGAATGATAATTTTGGTTATTGTAGATAACTTTTTTTATAAAAATGTAAATATGGTCATAATTTATTTTACAAATTTGTTATGGGCATTAAAAACAAGTGAT
>4_1418
ACATGTTTTAAATTTTTTTTCTGTATTAAATTTCAAATGGTGACGCACCAAAAATAAAAAAAAAAAAAAACAATTTGGAAAAAAAAAAAAGACAGTCCCTTGGTGGCGTGCAGTTATTGCTCCTTATCGCCTCTGTGCAGCATATAATGT
>4_1419
ACATTGCAAATGGTGACGCACCCATAATCAAAACAAAAACAAACACTTTGGAAAAAAAAAAAAGACAGTCCCTTGGTGGCGTGCAGTTATTGCTCCTTATCGCCTCTGTGCAGCATATAATGTGACCTCAGGTTATTCTGACAATTGGCA
>4_1420
ACATTGCAAATGGTGACGCACCCATAATCAAAACAAAAACAAACACTTTGGAAAAAAAAAAGACAGTCCCTTGGTGGCGTGCAGTTATTGCTCCTTATCGCCTCTGTGCAGCATATAATGTGACCTCAGGTTATTCTGACAATTGGCATA
>4_1421
ACATTGGAAAAAAAAAAAGACAGTCCCTTGGTGGCGTGCAGTTATTGCTCCTTATCGCCTCTGTGCAGCATATAATGTGACCTCAGGTTATTCTGACAATTGGCATACGCCATGCCAAGCCCTGCTCCCGAGCCAAGTGAAATTGGCCAT
>4_1422
ACATTTGAAATGGTTTAGCAACCATAATAAAAAAAAAAAAAAAAACTTTGGTAAAAAAAAAAAGACAGTCCCTTGGTGGCGTGCAGTTATTGCTCCTTATCGCCTCTGTGCAGCATATAATGTGACCTCAGGTTATTCTGACAATTGGCA
>4_1423
ACCAATCCTACAGTCATACAAGGAAGGATGTCAACAGGGAGACAAGAGTCTGACTGTAGAACAGTGCAAATGGTGACGCACCCATAATCAAAACAAAAACAAACACTTTGGAAAAAAAAAAGACAGTCCCTTGGTGGCGTGCAGTTATTG
>4_1424
ACCACAAATTCANACGACACCCGCATNATCGGTATNTCATAATCAAAACAAAAACAAACACTTTGGAAAAAAAAAAGACAGTCCCTTGGTGGCGTGCAGTTATTGCTCCTTATCGCCTCTGTGCAGCATATAATGTGACCTCAGGTTATT
>4_1425
ACCACCTTAATAGGGCATATACAAATCATACCGTCATACAAGGAAGGATGACAACCGGGAGACAAGAGTCTGACTGTAGAACAGTGCAAATGGTGACGCACCCATAATCAAAACAAAAACAAACACTTTGGAAAAAAAAAAGACAGTCCC
>4_1426
ACCACGAGCGACCAGAAGCCAGCCGAGCGACCACACTCGACTGTAGAACAGTGCAAATGGTGACGCACCCATAATCAAAACAAAAACAAACACTTTGGAAAAAAAAAAAGACAGTCCCTTGGTGGCGTGCAGTTATTGCTCCTTATCGCC
>4_1427
ACCAGAGTCTGACTGTAGAACAGTGCAAATTGTGACGCACCCATAATCAAAACAAAAACAAACACTTTGGAAAAAAAAAAAGACAGTCCCTTGGTGGCGTGCAGTTATTGCTCCTTATCGCCTCTGTGCAGCATATAATGTGACCTCAGG
>4_1428
ACCAGTACAGAGACTTTGCCAAAGTAGCGACACAAGNGAAAAAAAAAGACAGTCCCTTGGTGGCGTGCAGTTATTGCTCCTTATCGCCTCTGTGCAGCATATAATGTGACCTCAGGTTATTCTGACAATTGGCATACGCCATGCCGAGCC
>4_1429
ACCATCTTTATAGGGCATATACAAATCATACAGTCATACAAGGAAGGATGTCAACAGGGAGACAAGAGTCTGACTGTAGAACAGTGCAAATGGTGACGCACCCATAATCAAAACAAAAACAAACACTTTGGAAAAAAAAAGACAGTCCCT
>4_1430
ACCATCTTTATAGGGCATATACAAATCATACAGTCATACAAGGAAGGATGTCAACCGGGAGACAAGAGTCTGACTGTAGAACAGTGCAAATGGTGACGCACCCATAATCAAAACAAAAACAAACACTTTGGAAAAAAAAAAAGACAGTCC
>4_1431
ACCATCTTTATAGGGCATATACAAATCATCCAGTCATACAAGGAAGGATGACAACAGGGAGACAAGAGTCTGACTGTAGAACAGTGCAAATGGTGACGCACCCATAATCAAAACAAAAACAAACACTTTGGAAAAAAAAAAAGACAGTCC
>4_1432
ACCCATAACCAAACCAAAAACAAACACTTTGGAAAAAAAAAAAAGACAGTCCCTTGGTGGCGTGCAGTTATTGCTCCTTATCGCCTCTGTGCAGCATATAATGTGACCTCAGGTTATTCTGACAATTGGCATACGCCATGCCAAGCCCTG
>4_1433
ACCCATAATCAAAACAAAAACAAACACTTTGGAAAAAAAAAAAGACAGTCCCTTGGTGGCGTGCAGTTATTGCTCCTTATCGCCTCTGTGCAGCATATAATGTGACCTCAGGTTATTCTGACAATTGGCATGGCGTATGCCACTTGTCAG
>4_1434
ACCCATAATCAAAACAAAAACAAACACTTTGGAAAAAAAAAAGACAGTCCCTTGGTGGCGTGCAGTTATTGCTCCTTATCGCCTCTGTGCAGCATATAATGTGACCTCAGGTTATTCTGACAATTGGCATACGCCATGCCAAGCCCTGCT
>4_1435
ACCCCAGACCGGTGCCTAATTTAATGGCACCGTCTGCTAAGCATCGGTCCCACTTTTTCCCCAGCTCCTTCTCAGACATACTGAACATTAGCTTGTGACAGGCTGGAAGTAGCAAATGCCCCCATGTACTCTGCGTTGATACCACTGCTT
>4_1436
ACCGGAGCCGCGCCGGGCGGCGCGAGCCCAGGGCGAGAAATCAAAACAAAAACAAACACTTTGGAAAAAAAAAAGACAGTCCCTTGGTGGCGTGCAGTTATTGCTCCTTATCGCCTCTGTGCAGCATATAATGTGACCTCAGGTTATTCT
>4_1437
ACCGGCCTTATAGGGCATATACAAATCATACCGTCATACAAGTAAGGATGTCAACAGGTAGAAAAGAGTCTGACTGTAGAACAGTGCAAATGGTGACGCACCCATAAACAAAACAAAAACAAACACTTGGGAAAAAAAAAAAGACAGTCC
>4_1438
ACCGGTGACTAATTTAATGGCACCGTCTGCTAAGCATCGGTCCCACTTTTTCCCCAGCTCCTTCTCAGACATACTGAACATTAGCTTGTGACAGGCTAGAAGTAGCAAATGCACCTCTGCGTCCCATGTACTCTGCGTTGATACCACTGC
>4_1439
ACCGGTGCCTAATTTAATGGCACCGTCTGCTAAGCATCGGTCCCACTTTTTCCCCAGCTCCTTCTCAGACATACTGAACATTAGCTTGTGACAGGCTAGAAGTAGCAAATGCACCTCTGCGTCCCATGTACTCTGCGTTGATACCACTGC
>4_1440
ACCGGTGCCTAATTTAATGGCACCGTCTGCTAAGCATCGGTCCCACTTTTTCCCCAGCTCCTTCTCAGACATACTGAACATTAGCTTGTGACAGGCTAGAAGTAGCAAATGCACCTCTGCGTCCCCATGTACTCTGCGTTGATACCACTG
>4_1441
ACCGGTGCCTAATTTAATGGCACCGTCTGCTAAGCATCGGTCCCACTTTTTCCCCAGCTCCTTCTCAGACATACTGAACATTAGCTTGTGACAGGCTAGAAGTATCAAATGCACCTCTGCCCCATGTACTCTGCGTTGATACCACTGCTT
>4_1442
ACCGTCATACAAGGAAGGATTTAAACAGGGATACAAGAGTCTTACTTTATAAAATTTCAAATGGTGACGCACCCATAATAAAAAAAAAAACTAACACTTTGGAAAAAAAAAAGACAGTCCCTTGGTGGCGTGCAGTTATTGCTCCTTATC
>4_1443
ACCGTCCTTATAGGGCATATACAAATCATACAGTCATACAAGGAAGGATGTAAACAGGGAGACAATAGTCTGACTGTAGAACAGTGCAAATGGTGACGCACCCATAAACAAAACAAAAACAAACAATTTGCAAAAAAAAAAAGACAGTCC
>4_1444
ACCGTCCTTATAGGGCATATACAAATCATACAGTCATACAAGGAAGGATGTCAACAGGGAGACAAGAGTCTGACTGTTGAACAGTGCAATTGGTGACGCACCCATAATCAAAACAAAAACAAACACTTTGGAAAAAAAAAAAGACAGTCC
>4_1445
ACCGTCCTTATAGGGCATATACAAATCATACAGTCATACAAGGAAGGATTTCAACAGCGAGACAAGAGTCTTACTGTATACCAGTGCAAATGGTGACGCACCCATAATCAAAACAAAAACAAACACTTTGGAAAAAAAAAAAGACAGTCC
>4_1446
ACCGTCCTTATAGGGCATATACAAATCATACAGTCATACAGGAAGGATGTCAACAGGGAGACAAGAGTCTGACTGTAGAACAGTGCAAATGGTGACGCACCCATAATCAAAACAAAAACAAACACTTTGGAAAAAAAAAAGACAGTCCCT
>4_1447
ACCGTCCTTATAGGGCATATACAAATCATACAGTCATACAGGAAGGATGTCAACAGGGATACAAGAGTCTGACTGTAGAACAGTGCAAATGGTGACGCACCCATAATCAAAACAAAAACAAACACTTTGGAAAAAAAAAAGACAGTCCCT
>4_1448
ACCGTCCTTATCGGGCATATACAAATCATACAGTCATACAAGGAAGGATGTCAACAGGGAGACAAGAGTCTGACTGTAGAACAGTGCAAATGGTGACGCACCCATAATCAAAACAAAAACAAACACTTTGGAAAAAAAAAAAGACAGTCC
>4_1449
ACCTCAGGTTATTCTGACAATTGGCATACGCCATGCCAAGCCCTGCTCCCGAGCCAAGTGAAATTGGCCATGTGTGCCGTTTGAAGAACAGAACAGAAAACACAATGCCTAACCCCAGACCCCCATGTACTCTGCGTTGATACCACTGCT
>4_1450
ACCTCAGGTTATTCTGACAATTGGCATACGCCATGCCGAGCCCTGCTCCCGAGCCAAGTGAAATTGGCCATGTGTGCCGTTTGAAGAACAGAACAGAAAACACAATGCCTAACCCCAGACCGGCCCATGTACTCTGCGTTGATACCACTG
>4_1451
ACCTCAGGTTATTCTGACACTTGGCATACGCCATGCCGAGCCCTGCTCCCGAGCCAAGTGAAATTGGCCATGTGTGCCGTTTGAAGAACAGAACAGAAAACACAATGCCTAACCCCAGACCGGTGCCTAATTTAATGGCACCGTCTGCTA
>4_1452
ACCTCGTATTTCAGACGAGAAGGCTCCTAATAACACGACGGCCACTGATCTGAATGCCCGGTGTGACGGTGTAGACAAGGACGAGCAGGATAATGAACACATATCATGGAGCTGGGATGACACACACTGGACTACAGAGAACTCGCACAA
>4_1453
ACGAAAAAGATTACAAAGTCTTTGGAAAAAAAAAAAGAGAGTCCCTTGGTGGCGTGCAGTTATTGCTCCTTATCGCCTCTGTGCAGCATATAATGTGACCTCAGGTTATTCTGACAATTGGCATACGCCATGCCAAGCCCTGCTCCCGAG
>4_1454
ACGAAATCTTCTAATCATTCAAGGAAGGATGTCAACAGTGAGACAAGAGTCTGACTGTAGAACAGTGCAAATGGTGACGCACCCATAATCAAAACAAAAACAAACACTTTGGAAAAAAAAAAGACAGTCCCTTGGTGGCGTGCAGTTATT
>4_1455
ACGAGTCACACACGCCTCGTTGCGAGTTCAACTGACGGACAGTCCCTTGGTGGCGTGCAGTTATTGCTCCTTATCGCCTCTGTGCAGCATATAATGTGACCTCAGGTTATTCTGACAATTGGCATACGCCATGCCGAGCCCTGCTCCCGA
>4_1456
ACGATGAAGTGGAGCTCTGACGTGTGAGATAAGGATTGATGGTGACGCACCCATAATCAAAACAAAAACAAACACTTTGGAAAAAAAAAAGACAGTCCCTTGGTGGCGTGCAGTTATTGCTCCTTATCGCCTCTGTGCAGCATATAATGT
>4_1457
ACGCACCAATAATCAAAACAAAAACAAACACTTTGGAAAAAAAAAAGACAGTCCCTTGGTGGCGTGCAGTTATTGCTCGTTTGAAGAACAGAACAGAAAACACAATGCCTAACCCCAGACCGGTGCCTGAGAGAGACAGACAAACAAACA
>4_1458
ACGCACCCATAAACAAAAAAAAAAAAAACACTTTGGAAAAAAAAAAAGACAGTCCCTTGGTGGCGTGCAGTTATTGCTCCTTATCGCCTCTGTGCAGCATATAATGTGACCTCAGGTTATTCTGACAATTGGCATACGCCATGCCAAGCC
>4_1459
ACGCACCCATAAACAAAACAAAAACAAACACCTTGGAAAAAAAAAAGACAGTCCCTTGGTGGCGTGCAGTTATTGCTCCATATCGCCTCTGTGCAGCATATAATGTGACCTCAGGTTATTCTGACAATTGGCATACGCCATGCCGAGCCC
>4_1460
ACGCACCCATAATCAAAACAAAAAAAAACACTTTGGAAAAAAAAAAGACAGTCCCTTGGTGGCGTGCAGTTATTGCTCCTTATCGCCTCTGTGCAGCATATAATGTGACCTAAGGTTATTCTGACAATTGGCATACGCCATGCCGAGCCC
>4_1461
ACGCACCCATAATCAAAACAAAAAAAAACACTTTGTAAAAAAAAAAAACAGTCCCTTGGTGGCGTGCAGTTATTGCTCCTTATCGCCTCTGTGCAGCATATAATGTGACCTCAGGTTATTCTGACAATTGGCATACGCCATGCCGAGCCC
>4_1462
ACGCACCCATAATCAAAACAAAAACAAAAACTTTGGAAAAAAAAAAGACAGTCCCTTGGTGGCGTGCAGTTATTGCTCCTTATCGCCTCTGTGCAGCATATAATGTGACCTCAGGTTATTCTGACAATTGGCATACGCCATGCCGAGCCC
>4_1463
ACGCACCCATAATCAAAACAAAAACAAACACTTTGGAAAAAAAAAAAAGACAGTCCCTTGGTGGCGTGCAGTTATTGCTCCTTATCGCCTCTGTGCAGCATATAATGTGACCTCAGGTTATTCTGACAATTGGCATACGCCATGCCGAGC
>4_1464
ACGCACCCATAATCAAAACAAAAACAAACACTTTGGAAAAAAAAAAAGACAGTCCCTTGGTGGCGTGCAGTTATTGCTCCTTATCGCCTCTGTGCAGCATATAATGTGACCTCAGGTTATTATGACAATTGGCATACGCCATGCCAAGCC
>4_1465
ACGCACCCATAATCAAAACAAAAACAAACACTTTGGAAAAAAAAAAAGACAGTCCCTTGGTGGCGTGCAGTTATTGCTCCTTATCGCCTCTGTGCAGCGTATAATGTGACCTCAGGTTATTCTGACAATTGGCATACGCCATGCCAAGCC
>4_1466
ACGCACCCATAATCAAAACAAAAACAAACACTTTGGAAAAAAAAAAGACAGTCCCTTGGTGGCGTGCAGTTATTGCTCCTGTTGAAGAAAACAGAGACAGGTTTCATGAATTTTAATTTACATAACCAGCGATACAGGGTTGTTATTGAG
>4_1467
ACGCACCCATAATCAAAACAAAAACAAACACTTTGGAAAAAAAAAAGACAGTCCCTTGGTGGCGTGCAGTTATTGCTCCTTATCGCCTCTGTACAGCATATAATGTGACCTCAGGTTATTCTGACAATTGGCATACGCCATGCCGAGCCC
>4_1468
ACGCACCCATAATCAAAACAAAAACAAACACTTTGGAAAAAAAAAAGACAGTCCCTTGGTGGCGTGCAGTTATTGCTCCTTATCGCCTCTGTGCAGCATATAATGTGACCTCAGGTTATTCTGACACTTGGCATACGCCATGCCGAGCCC
>4_1469
ACGCACCCATAATCAAAACAAAAACAAACACTTTTGAAAAAAAAAAAGACAGTCCCTTGGTGGCGTGCAGTTATTGCTCCTTATCGCCTCTGTGCAGCATATAATGTGACCTCAGGTTATTCTGAAAATTGTCATACGCCATGCCGAGCC
>4_1470
ACGCACCCATAATCAAAACAAAAACAAACACTTTTGGAAAAAAAAAAGACAGTCCCTTGGTGGCGTGCAGTTATTGCTCCTTATCGCCTCTGTGCAGCATATAATGTGACCTCAGGTTATTCTGACAATTGGCATACGCCATGCCGAGCC
>4_1471
ACGCACCCATAATCAAAACGAAAACAAACACTTTGGAAAAAAAAAAGACAGTCCCTTGGTGGCGTGCAGTTATTGCTCCTTATCGCCTCTGTGCAGCATATAATGTGACCTCAGGTTATTCTGACAATTGGCATACGCCATGCCGAGCCC
>4_1472
ACGCAGCGGGGGAGCACATACGTGCACACCACAGACCCNAAGGATGTCAACAGGGAGACAAGAGTCTGACTGTAGAACAGTGCAAATGGTGACGCACCCATAATCAAAACAAAAACAAACACTTTGGAAAAAAAAAAAGACAGTCCCTTG
>4_1473
ACGCCATGCCGAGCCCTGCTCCCGAGCCAAGTGAAATTGGCCATGTGTGCCGTTTGAAGAACAGAACAGAAAACACAATGCCTAACCCCAGACCGGTGCCTAATTTAATGGCACCGTCTGCTCCCCTGTACTCTGCGTTGATACCACTGC
>4_1474
ACGGAAGGATGTCAACAGGGAGACAAGAGTCTGACTGTAGAACAGTGCAAATGGTGACGCACCCATAATCAAAACAAAAACAAACACTTTGGAAAAAAAAAAGACAGTCCCTTGGTGGCGTGCAGTTATTGCTCCTTATCGCCTCTGTGC
>4_1475
ACGGGCCTGTAAACGAGCCAACATCGAAGTGTGTGGATAAAAAAAAAGACAGTCCCTTGGTGGCGTGCAGTTATTGCTCCTTATCGCCTCTGTGCAGCATATAATGTGACCTCAGGTTATTCTGACAATTGGCATACGCCATGCCGAGCC
>4_1476
ACGTACAACGCCGTATGGAAACAGGGAGACAAGAGTCTGACTGTAGAACAGTGCAAATGGTGACGCACCCATAATCAAAACAAAAACAAACACTTTGGAAAAAAAAAAAGACAGTCCCTTGGTGGCGTGCAGTTATTGCTCCTTATCGCC
>4_1477
ACTAATTATTTTATTAAATAAACACAGACCGTCCTTATAGGGCATATACAAATCATACAGTCATACAAGGAAGGATGTCAACAGGGAGACAAGAGTCTGACTGTAGAACAGTGCAAATGGTGACGCACCCATAATCAAAACAAAAACAAA
>4_1478
ACTACAGAGATGAGTAAGGCCAGAGGCCACAACACGCGACAGTGCAAATGGTGACGCACCCATAATCAAAACAAAAACAAACACTTTGGAAAAAAAAAGACAGTCCCTTGGTGGCGTGCAGTTATTGCTCCTTATCGCCTCTGTGCAGCA
>4_1479
ACTCACACATTATACCATTAGTTAAGAAATTCCCTATTATATAACAATAATCACTTTACGTCATCTTGTTATTCTGAATGTAAAGATATGACTATATAACTCCAGTATCCTTCATTTACTAACATGAACATTTGAATAGCCTTACTTCCT
>4_1480
ACTCATACAGTCATACAAGGAAGGATGTCAACCGGGAGACAAGAGTCTGACTGTAGAACAGTGCAAATGGTGACGCACCCATAATCAAAACAAATACAAACACTTTGGAAAAAAAAAAGACAGTCCCTTGGTGGCGTGCAGTTATTGCTC
>4_1481
ACTCTTCTCAAGTTTGTTTGTTTGGATTTTTTTTGTTGTTATTGGAGAAAATATTCATTCCATTCTCAACAAAGTGACATGCCAGAGACTGCACGAGAGTCGACACACACATACGGCAGCTTCCAGTGAAAATCCCCTCAATGAACTGTT
>4_1482
ACTGCATGAGAGTCGACACACATACGGCAGCTTCCAGTGAAAATCCCCTCAATGAACTGTTTTGTTTGACTGCTTAAACACGGGTTTAGATGTATTGATTGAATGATAATTTTGGTTATTGTAGATAACTTTTTTTTTATAAAAATGTAA
>4_1483
ACTGCTTCTTAAGTGACCCTTGTTTTGATACAGGACAATATCGTTACGATTGAGAAACCGACGCATATTTACTTAATTTAATGGCACCGTCTGCTAAGCATCGGTCCCACAATTTTCCCAGCTCAATTTCGAAAATACAGCGAATATGCT
>4_1484
ACTGGAACGTGATAAGAGCCGAAGACGGCTGTCTAGCCCTCCTTATCGCCTCTGTGCAGCATAGAATGTGACCTCAGGTTATTCTGACAATTGGCATACGCCATGCCGAGCCCTGCTCCCGAGCCAAGTGAAATTGGCCATGTGTGCCGT
>4_1485
ACTGGACCGGCTGCTTCCTTGTAAACTCTTCTCATGTTTGTTTGTTTGGATTTTTTTTGTTGTTAATGGAGAAAATATTAATTCCATTCTCAACAAAGTGACATGCCAGAGACTGCATGAGAGTCGACACACATACGGCAGCTTCCAGTG
>4_1486
ACTGGCTTCTATAGGGGTTATCCTNATATGCCAGGGGGAGTCCCTTGGTGGCGTGCAGTTATTGCTCCTTATCGCCTCTGTGCAGCATATAATGTGACCTCAGGTTATTCTGACAATTGGCATACGCCATGCCGAGCCCTGCTCCCGAGC
>4_1487
ACTGTAGAACAGTGAAAATGGTGACGCACCCATAATAAAAACAAAAACAAACACTTTGTAAAAAAAAAAAAGACAGTCCCTTGGTGGCGTGCAGTTATTGCTCCTTATCGCCTCTGTGCAGCATATAATGTGACCTCAGGTTATTCTGAC
>4_1488
ACTGTAGAACAGTGCAAATGGTGACGCACCCATAATCAAAACAAAAAAAAACACTTTGGAAAAAAAAAAGACAGTCCCTTGGTGGCGTGCAGTTATTGCTCCTTATCGCCTCTGTGCAGCCCCATGTACTCTGCGTTGATACCACTGCTT
>4_1489
ACTGTAGAACAGTGCAAATGGTGACGCACCCATAATCAAAACAAAAACAAACACTTTGAAAAAAAAAAAAGACAGTCCCTTGGTGGCGTGCAGTTATTGCTCCTTATCGCCTCTGTGCAGCATATAATGTGACCTCAGGTTATTCTGACA
>4_1490
ACTGTAGAACAGTGCAAATGGTGACGCACCCATAATCAAAACAAAAACAAACACTTTGGAAAAAAAAAAAGACAGTCCCTTGGTGGCGTGCAGTTATTGCTCCTGTTGAAGAAAACAGAGACAGGTTTCATGAATTTTCATTTACATAAC
>4_1491
ACTGTAGAACAGTGCAAATGGTGACGCACCCATAATCAAAACAAAAACAAACACTTTGGAAAAAAAAAAGACAGTCCCTTGGTGGCGTGCAGTTATTGCTCCTTATCGCCTCTGTGCAGCACCCATGTACTCTGCGTTGATACCACTGCT
>4_1492
ACTGTAGAACAGTGCAAATGGTGACGCACCCATAATCAAAACAAAAACAAACACTTTGGAAAAAAAAAAGACAGTCCCTTGGTGGCGTGCAGTTATTGCTCCTTATCGCCTCTGTGCAGCCCCATGTACTCTGCGTTGATACCACTGCTT
>4_1493
ACTGTAGAACAGTGCAAATGGTGACGCACCCATAATCAAAACAAAAACAAACACTTTGGAAAAAAAAGACAGTCCCTTGGTGGCGTGCAGTTATTGCTCCTTATCGCCTCTGTGCAGCATATAATGTGACCTCAGGTTATTCTGACAATT
>4_1494
ACTGTAGATCAGTGCAAATGGTGACGCACCCATAATCAAAACAAAAACAAACACTTTGGAAAAAAAAAAAGACAGTCCCTTGGTGGCGTGCAGTTATTGCTCCTTATCGCCTCTGTGCAGCATATAATGTGACCTCAGGTTATTCTGACA
>4_1495
ACTTATCGCCTCTGTTCAGCATATAATGTGACCTCAGGTTATTCTGACAATTGGCATACGCCATGCCAAGCCCTGCTCCCGAGCCAAGTGAAATTGGACATGTGTGCCGTTTGAAGAACAGAACAGAAAACACAATGCCTAACCCCAGAT
>4_1496
ACTTCAATATAAACTGCTTCTTAAGTGACCCTTGTTTTGATACAGGACAATATCGTTACGATTGAGAAACCGAAGCATATTTACCTAATTTAATGGCACCGTCTGCTAAGCATCGGTCCCACTTTTTCCCCAGCTCCTTCTCAGACATAC
>4_1497
ACTTTAGAACAGTGCAAATGTTGACGCACCCATAATCAAAACAAAAAAAAACACTTTTGAAAAAAAAAAAGACAGTCCCTTGGTGGCGTGCAGTTATTGCTCCTTATCGCCTCTGTGCAGCATATAATGTGACCTCAGGTTATTCTGACA
>4_1498
ACTTTGGAAAAAAAAAAAAGACAGTCCCTTGGTGGCGTGCAGTTATTGCTCCTTATCGCCTCTGTGCAGCATATAATGTGACCTCAGGTTATTCTGACAATTGGCATACGCCATGCCAAGCCCTGCTCCCGAGCCAAGTGAAATTGGCCA
>4_1499
ACTTTGGAAAAAAAAAAAGACAGTCCCTTGGTGGCGTGCAGTTATTGCTCCTTATCGCCTCTGTGCAGCATATAATGTGACCTCAGGTTATTCTGACAATTGGCATACGCCATGCCAAGCCCTGCTCCCGAGCCAAGTGAAATTGGCCAT
>4_1500
ACTTTGGAAAAAAAAAAAGACAGTCCCTTGGTGGCGTGCAGTTATTGCTCCTTATCGCCTCTGTGCAGCATATAATGTGACCTCAGGTTATTCTGACAATTGGCATACGCCATGCCGAGCCCTGCTCCCGAGCCAAGTGAAATTGGCCAT
>4_1501
ACTTTGGAAAAGAAAAAGACAGTCCCTTGGTGGCGTGCAGTTATTGCTCCTTATCGCCTCTGTGCAGCATATAATGTGACCTCAGGTTATTCTGACAATTGGCATACGCCATGCCGAGCCCTGCTCCCGAGCCAAGTGAAATTGGCCATG
>4_1502
ACTTTGTAAAAAAAAAAAAAGACAGTCCCTTGGTGGCGTGCAGTTATTGCTCCTTATCGCCTCTGTGCAGCATATAATGTGACCTCAGGTTATTCTGACAATTGGCATACGCCATGCCAAGCCCTGCTCCCGAGCCAAGTGAAATTGGCC
>4_1503
ACTTTGTAAAAAAAAAAGACAGTCCCTTGGTGGCGTGCAGTTATTGCTCCTTATCGCCTCTGTGCAGCATATAATGTGACCTCAGGTTATTCTGACAATTGGCATACGCCATGCCGAGCCCTGCTCCCGAGCCAAGTGAAATTGGCCATG
>4_1504
AGAAAAAAAAGACAGTCCCTTGGTGGCGTGCAGTTATTGCTCCTTATCGCCTCTGTGCAGCATATAATGTGACCTCAGGTTATTCTGACAATTGGCATACGCCATGCCGAGCCCTGCTCCCGAGCCAAGTGAAATTGGCCATGTGTGCCG
>4_1505
AGAAAAGTGCAAATGGTGACGCACCCATAATCAAAACAAAAACAAACACTTTGGAAAAAAAAAAGACAGTCCCTTGGTGGCGTGCAGTTATTGCTCCTTATCGCCTCTGTGCAGCATATAATGTGACCTCAGGTTATTCTGACAATTGGC
>4_1506
AGAAAATATTCATTCCATTCTCAACAAAGTGACATGCCAGAGACTGCACGAGAGTCGACACACACATACGGCAGCTTCCAGTGAAAATCCCCTCAATGAACTGTTTTGTTTGACTGCTTAAAAACGGGTTTAGATGAATTGATTGAATGA
>4_1507
AGAACAGAAAACACAATGCCTAACCCCAGACCGGTGCCTAATTTAATGGCACCGTCTGCTAAGCATCGGTCCCACTTTTTCCCCAGCTCCTTCTCAGACATACTGAACATTAGCTTGTGTCCCATGTACTCTGCGTTGATACCACTGCTT
>4_1508
AGAACAGAACAGAAAACACAATGCCTAACCCCAGACCGGTGCCTAATTTAATGGCACCGTCTGCTAAGCATCGGTCCCACTTTTTCCCCAGCTCCTTCTCAGACATACTGAACATTAGCTTGTGACAGGCTAGAAGTCCCATGTACTCTG
>4_1509
AGAACAGTGCAAATGGTGACGCACCCATAATAAAAACAAAAACAAACACTTTGGAAAAAAAAAAAGACAGTCCCTTGGTGGCGTGCAGTTATTGCTCCTTATCGCCTCTGTGCAGCATATAATGTGACCTCAGGTTATTCTGACAATTGG
>4_1510
AGAACAGTGCAAATGGTGACGCACCCATAATCAAAACAAAAAAAAACACTTTGGAAAAAAAAAAGACAGTCCCTTGGTGGCGTGCAGTTATTGCTCCTTATCGCCTCTGTGCAGCATATAATGTGACCTCAGGTTATTCTGACAATTGGC
>4_1511
AGAACAGTGCAAATGGTGACGCACCCATAATCAAAACAAAAACAAACACTTTGGAAAAAAAAAAACAGTCCCTTGGTGGCGTGCAGTTATTGCTCCTTATCGCCTCTGTGCAGCATATAATGTGACCTCAGGTTATTCTGACAATTGGCA
>4_1512
AGAACAGTGCAAATGGTGACGCACCCATAATCAAAACAAAAACAAACACTTTGGAAAAAAAAAAAGACAGTCCCTTGGTGGCGTGCAGTTATTGCTCCTTATCGCCTCTGTGCAGCATATAATGTGACCTCATGTTATTCTGACAATTGG
>4_1513
AGAACAGTGCAAATGGTGACGCACCCATAATCAAAACAAAAACAAACACTTTGGAAAAAAAAAAGACAGTCCCTTGGTGGCATGCAGTTATTGCTCCTTATCGCCTCTGTGCAGCATATAATGTGACCTCAGGTTATTCTGACAATTGGC
>4_1514
AGAACAGTGCAAATGGTGACGCACCCATAATCAAAACAAAAACAAACACTTTGGAAAAAAAAAAGACAGTCCCTTGGTGGCGTGCAGTTATAGCTCCTTATCGCCTCTGTGCAGCATATAATGTGACCTCAGGTTATTCTGACAATTGGC
>4_1515
AGAACAGTGCAAATGGTGACGCACCCATAATCAAAACAAAAACAAACACTTTGGAAAAAAAAAAGACAGTCCCTTGGTGGCGTGCAGTTATTGCTCCTTATCGCCTCTGTGCAGCATATAATGCGACCTCAGGTTATTCTGACAATTGGC
>4_1516
AGAACAGTGCAAATGGTGACGCACCCATAATCAAAACAAAAACAAACACTTTGGAAAAAAAAAAGACAGTCCCTTGGTGGCGTGCAGTTATTGCTCCTTATCGCCTCTGTGCAGCATATAATGTGACCTCAGGTTATTCTGACAATTGGN
>4_1517
AGAACAGTGCAAATGGTGACGCACCCATAATCAAAACAAAAACAAACACTTTGGAAAAAAAAAAGACAGTCCCTTGGTGGCGTGCAGTTATTGCTCCTTCTCGCCTCTGTGCAGCATATAATGTGACCTCAGGTTATTCTGACAATTGGC
>4_1518
AGAACAGTGCAAATGGTGACGCACCCATAATCAAAACAAAAACAAACACTTTGGAAAAAAAAAGACAGTCCCTTGGTGGCGTGCAGTTATTGCTCCTTATCGCCTCTGTGCAGCATATAATGTGACCTCAGGTTATTCTGACAATTGGCA
>4_1519
AGAACAGTGCAAATGGTGACGCACCCATAATCAAAACAAAAACAAACACTTTGGGAAAAAAAAAGACAGTCCCTTGGTGGCGTGCAGTTATTGCTCCTTATCGCCTCTGTGCAGCATATAATGTGACCTCAGGTTATTCTGACAATTGGC
>4_1520
AGAACAGTGCAAATGGTGACGCCCCCATAATCAAAACAAAAACAAACACTTTGGAAAAAAAAAAAGACAGTCCCTTGGTGGCGTGCAGTTATTGCTCCTGTTGAAGAAAACAGAGACAGGTTTCATGAATTTTCATTTACATAACCAGCG
>4_1521
AGAACAGTGCAAATGGTTACGAACCCATAATCAAAACAAAAACAAACACTTTGGAAAAAAAAAAAGACAGTCCCTTGGTGGCGTGCTGTTATTGCTCCTTATAGCCTCTGTGCAGCATATAATGTGACCTCAGGTTATTCTGACAATTGG
>4_1522
AGAACAGTGCAAATGGTTACGCACCCATAATCAAAACAAAAACAAACACTTTGGAAAAAAAAAAAGACAGTCCCTTGGTGGCGTGCAGTTATTGCTCCTTATCGCCTCTGTGCAGCATATAATGTGACCTCAGGTTATTCTGACAATTGG
>4_1523
AGAACAGTGCAAATGTTGACGCACCCATAATCAAAACAAAAACAAACACTTTGGAAAAAAAAAAAGACAGTCCCTTGGTGGCGTGCAGTTATTGCTCCTTATCGCCTCTGTGCAGCATATAATGTGACCTCAGGTTATTCTGACAATTGG
>4_1524
AGAACAGTGCAACTGGTGACGCACCCATAATCAAAACAAAAACAAACACTTTGGAAAAAAAAAAGACAGTCCCTTGGTGGCGTGCAGTTATTGCTCCTTATCGCCTCTGTGCAGCATATAATGTGACCTCAGGTTATTCTGACAATTGGC
>4_1525
AGAACAGTTCAAATGGTGACGCACCAATAATAAAAACAAAAACAAACACTTTGGAAAAAAAAAAGACAGTCCCTTGGTGGCGTGCAGTTATTGCTCCTTATCGCCTCTGTGCAGCATATAATGTGACCTCAGGTTATTCTGACAATTGGC
>4_1526
AGAACAGTTCAAATGGTGACGCACCCATAATCAAAACAAAAACAAACACTTTGGAAAAAAAAAAGACAGTCCCTTGGTGGCGTGCAGTTATTGCTCCTTATCGCCTCTGTGCAGCATATAATGTGACCTCAGGTTATTCTGACAATTGGC
>4_1527
AGAACAGTTCAAATTGTGACGCACCAATAATCAAAACAAAAACAAACAATTTGTAAAAAAAAAAGACAGTCCCTTGGTGGCTTGCAGTTATTGCTCCTTATCGCCTCTGTGCAGCATATAATGTGACCTCAGGTTATTCTGACAATTGGC
>4_1528
AGACAAGAGTCTGAATGTAGAACAGTGCAAATGGTGACGCACCCATAATCAAAACAAAAACAAACAATTTGGAAAAAAAAAAGACAGTCCCTTGGTGGCGTGCAGTTTTTGCTCCTTATCGCCTCTGTGCAGCATATAATGTGACCTCAG
>4_1529
AGACAAGAGTCTGACTGTAGAACAGTGCAAATGGTGACGCACACATAATCAAAACAAAAACAAACACTTTGGAAAAAAAAAAGACAGTCCCTTGGTGGCGTGCAGTTATTGCTCCTTATCGCCTCTGTGCAGCATATAATGTGACCTCAG
>4_1530
AGACAAGAGTCTGACTGTAGAACAGTGCAAATGGTGACGCACCAATAATCAAAACAAAAACAAACACTTTGGAAAAAAAAAAGACAGTCCCTTGGTGGCGTGCAGTTATTGCTCCTTATCGCCTCTGTGCAGCATATAATGTGACCTCAG
>4_1531
AGACAAGAGTCTGACTGTAGAACAGTGCAAATGGTGACGCACCCATAATCAAAACAAAAACAAACACTTTGGAAAAAAAAAAAAGACAGTCCCTTGGTGGCGTGCAGTTATTGCTCCTTATCGCCTCTGTGCAGCATATAATGTGACCTC
>4_1532
AGACAAGAGTCTGACTGTAGAACAGTGCAAATGGTGACGCACCCATAATCAAAACAAAAACAAACACTTTGGAAAAAAAAAAGACAGTCCCTTGGTGGCGTGCAGTTATTGCTCCTTATCGCCCCCATGTACTCTGCGTTGATACCACTG
>4_1533
AGACAAGAGTCTGACTGTAGAACAGTGCAAATGGTGACGCACCCATAATCAAAACAAAAACAAACACTTTGGAAAAAAAAAAGACAGTCCCTTGGTGGCGTGCAGTTATTGCTCCTTATCGCCTCTGTGCAGCATGTAATGTGACCTCAG
>4_1534
AGACAAGAGTCTGACTGTAGAACAGTGCAAATGGTGACGCACCCATAATCAAAACAAAAACAAACACTTTGGAAAAAAAAAGACAGTCCCTTGGTGGCGTGCAGTTATTGCTCCTTATCGCCTCTGTGCAGCATATAATGTGACCTCAGG
>4_1535
AGACAAGAGTCTGACTGTAGAACAGTGCAAATGGTGACGCACCCATACTCAAAACAAAAACAAACACTTTGGAAAAAAAAAAGACAGTCCCTTGGTGGCGTGCAGTTATTGCTCCTTATCGCCTCTGTGCAGCATATAATGTGACCTCAG
>4_1536
AGACAGAACAAGCAACCGAGATCCTTCGACCACGGAAGAAAAAAGACAGTCCCTTGGTGGCGTGCAGTTATTGCTCCTTATCGCCTCTGTGCAGCATATAATGTGACCTCAGGTTATTCTGACAATTGGCATACGCCATGCCAAGCCCTG
>4_1537
AGACAGAGCTCCTAGACAGATGTCAGACAGGTTAAAGCTTACGCACCCATAATCAAAACATAAACAAACACTTTGGAAAAAAAAAAAGACAGTCCCTTGGTGGCGTTCAGTTATTGCTCCTTTTCGCCTATGTGCAGCATATAATGTGAC
>4_1538
AGACAGTCCCTTGGTGGCGTGCAGTTATTGCTCCTTATCGCCTCTGTGCAGCATATAATGTGACCTCAGGTTATTCTGACAATTGGCATACGCCATGCCAAGCCCTGCTCCCGAGCCAAGCCCATGTACTCTGCGTTGATACCACTGCTT
>4_1539
AGACAGTCCCTTGGTGGCGTGCAGTTATTGCTCCTTATCGCCTCTGTGCAGCATATAATGTGACCTCAGGTTATTCTGACAATTGGCATACGCCATGCCGAGCCCTGCTCCCGAGCCAAGTGAAATTGGCCATGTGTGCCGTTTGAAGAA
>4_1540
AGACATGAGTCTGACTTAAGAACAGTGCAAATGGTGACGCACCAATAAACAAAACAAAAACAAACACTTTGGAAAAAAAAAGACAGTCCCTTGGTGGCGTGCAGTTATTGCTCCTTATCGCCTCTGTGCAGCATATAATGTGACCTCAGG
>4_1541
AGACATTCCCTTGGTGGCGTGCAGTTATTGCTCCTTAGCGCCTCTGTGCAGCATATAATGTGACCTCAGGTTATTCTGACAATTGGCATACGCCATGCCGAGCCCTGCTCCCGAGCCAAGTGAAATTGGCCATGTGTGCCGTTTGAAGAA
>4_1542
AGACCAGCGTCACCCAGCGCGAACTCCTCCCCCGCACCAAAAAAGACAGTCCCTTGGTGGCGTGCAGTTATTGCTCCTTATCGCCTCTGTGCAGCATATAATGTGACCTCAGGTTATTCTGACAATTGGCATACGCCATGCCGAGCCCTG
>4_1543
AGACCATCTTTATAGGGCATATACAAATCATACAGTCATACAAGGAAGGATGTCAACAGGGAGACAAGAGTCTGACTGTAGAACAGTGCAAATGGTGACGCACCCATAATCAAAACAAAAACAAACACTTTGGAAAAAAAAAAGACAGTC
>4_1544
AGACCATCTTTATAGGGCATATACAAATCATACAGTCATACAAGGAAGGATGTCAACAGGGAGACAAGAGTCTGACTGTAGAACAGTGCAAATGGTGACGCACCCATAATCAAAACAAAAACAAACACTTTGGAAAAAAAAAGACAGTCC
>4_1545
AGACCATCTTTATAGGTCATATACAAATCATACAGTCATACAAGGAAGGATGTCAACAGGGAGACAAGAGTCTGACTGTAGAACAGTGCAAATGGTGACGCACCCATACTCAAAACAAAAACAAACACTTTGGAAAAAAAAAGACAGTCC
>4_1546
AGACCGGTGCCTAATTTAATGGCACCGTCTGCTAAGCATCGGTCCCACATTTTCCCCAGCTCCTACTCAGACATACTGAACATTAGCTTGTGACAGGCTAGAAGTAGCAAATGCACCTCTCCCATGTACTCTGCGTTGATACCACTGCTT
>4_1547
AGACCGGTGCCTAATTTAATGGCACCGTCTGCTAAGCATCGGTCCCACTTTTTCCCCAGCTCCGTCTCAGACATACTGAACATTAGCTTGTGACAGGCTAGAAGTAGCAAATGCACCTCTCCCATGTACTCTGCGTTGATACCACTGCTT
>4_1548
AGACCGGTGCCTAATTTAATGGCACCGTCTGCTAAGCATCGGTCCCACTTTTTCCCCAGCTCCTTCACAGACATACTGCACATTTGCTTGTGACAGGCTAGAAGTAGCAAATGCACCTCTGCGTCCCATGTACTCTGCGTTGATACCACT
>4_1549
AGACCGGTGCCTAATTTAATGGCACCGTCTGCTAAGCATCGGTCCCACTTTTTCCCCAGCTCCTTCTCAGACATACTGAACATTAGCTTGTGACAGGCTAGAAGTAGCAAATGCACCTCTGCCCCCATGTACTCTGCGTTGATACCACTG
>4_1550
AGACCGGTGCCTAATTTAATGGCACCGTCTGCTAAGCATCGGTCCCACTTTTTCCCCAGCTCCTTCTCAGACATACTGAACATTAGCTTGTGACAGGCTAGAAGTAGCCAATGCACCTCCCCCATGTACTCTGCGTTGATACCACTGCTT
>4_1551
AGACCGGTGCCTAATTTAATGTCACCGTCTTCTAAGCATCGGTCCCACTTTTTCACCAGCTCCTTCTCAGACATACTGAACATTAGCTTGTGACAGTCTAGAAGTAGAAAATTCACCTCTCCCATGTACTCTGCGTTTATACCATTGCTT
>4_1552
AGACCGTCCTTATAGGGCATATACAAATCATACAGTCATACAAGGAAGGATGTCAACAGGTAGACAATAGTCTGACTGTAGAACAGTGCAAAGGGTGACGCACCCATAATCAAAACAAAAACAAACACTTTGAAAAAAAAAAAGACAGTC
>4_1553
AGACCGTCCTTATAGGGCATATACAAATCCTACAGTCATACAAGGAAGGATGTCAACAGGGAGACAAGAGTCTGACTGTAGAACAGTGCAAATGGTGACGCACCCATAATCAAAACAAAAACAAACACTTTGGAAAAAAAAAAAGACAGT
>4_1554
AGACCGTCCTTATAGTGAATATAAAAATCATACAGTCATACAAGGAAGGATTTCAAAAGGGAGACAAGAGTCTGACTTTAGAACAGTGCAAATGGTGACGCACCCATAATCAAAACAAAAACAAACACTTTGGAAAAAAAAAAGACAGTC
>4_1555
AGACGCAGTCAAANTCAAGACAAAAACAAACACTTTGGCAAAAAAAAAGACAGTCCCTTGGTGGCGTGCAGTTATTGCTCCTTATCGCCTCTGTGCAGCATATAATGTGACCTCAGGTTATTCTGACAATTGGCATACGCCATGCCGAGC
>4_1556
AGAGAGCTTTCANCGGAACTGAGAGTNAACTCCCANGTGTCTGACTGTAGAACAGTGCAAATGGTGACGCACCCATAATCAAAACAAAAACAAACACTTTGGAAAAAAAAAAGACAGTCCCTTGGTGGCGTGCAGTTATTGCTCCTTATC
>4_1557
AGAGCATGTTACTGGACCGGCTGCTTCCTTGTAAACTCTTCTCAAGTTTGTTTGTTTGGATTTTTTTTGTTGTTATTGGAGAAAATATTCATTCCATTCTCAACAAAGTGACATGCCAGAGACTGCACGAGAGTCGACACACACATACGG
>4_1558
AGAGCCTGAGAGAGCGACATCTCCTGAGAAAAAAATGCGTCAACAGGGAGACAAGAGTCTGACTGTAGAACAGTGCAAATGGTGACGCACCCATAATCAAAACAAAAACAAACACTTTGGAAAAAAAAAAGACAGTCCCTTGGTGGCGTG
>4_1559
AGAGTACATGGGTGAAGTATTAGAAAGTCAGTTTTTAAGAAAAACTGCATTAAAAATCAGGAGATCAGCTTGTGCGCTCTGGAGATAAGCTGTTGTGCCTCTGCACGTTAAGTTACAGTCAAAATTATAAATTTCTCTGGAGATCACCGG
>4_1560
AGAGTCTGACTGTAGAACAGTGCAAATGGTGACGCACCCATAATCAAAACAAAAACAAACACTTTGGAAAAAAAAAAAAGACAGTCCCTTGGTGGCGTGCAGTTATTGCTCCTTATCGCCCCCATGTACTCTGCGTTGATACCACTGCTT
>4_1561
AGAGTCTGACTGTAGAACAGTGCAAATGGTGACGCACCCATAATCAAAACAAAAACAAACACTTTGGAAAAAAAAAAAGACAGTCCCTTGGTGGCGTGCAGTTATTGCTCCTTATCGCCTCTGTGCAGCATATAATGTGACCTCGGGTTA
>4_1562
AGAGTCTGACTGTAGAACAGTGCAAATGGTGACGCACCCATAATCAAAACAAAAACAAACACTTTGGAAAAAAAAAGACAGTCCCTTGGTGGCGTGCAGTTATTGCTCCTTATCGCCTCTGTGCAGCATATAATGTGACCTCAGGTTATT
>4_1563
AGAGTCTGACTGTAGAACAGTGCAACTGGTGACGCACCCATAATCAAAACAAAAACAAACACTTTGGAAAAAAAAAAGACAGTCCCTTGGTGGCGTGCAGTTATTGCTCCTTATCGCCTCTGTGCAGCATATAATGTGACCTCAGGTTAT
>4_1564
AGAGTCTGACTGTAGAACAGTGCACATGGTGACGAACCCATAATCAAAACAAAAACAAACACTTTGGAAAAAAAAAAGACAGTCCCTTGGTGGCGTGCAGTTATTGCTCCTTATCGCCTCCCCATGTACTCTGCGTTGATACCACTGCTT
>4_1565
AGATTATCGCTGTAGGATGGGACTTTGGGCGAGGCGTCAAACACTTTGGAAAAAAAAAAGACAGTCCCTTGGTGGCGTGCAGTTATTGCTCCTTATCGCCTCTGTGCAGCATATAATGTGACCTCAGGTTATTCTGACAATTGGCATACG
>4_1566
AGCAACCATAATCAAAAAAAAAACAAACACTTTGGAAAAAAAAAAAAGACAGTCCCTTGGTGGCGTGCAGTTATTGCTCCTTATCGCCTCTGTGCAGCATATAATGTGACCTCAGGTTATTCTGACAATTGGCATACGCCATGCCGAGCC
>4_1567
AGCAATATTTTCCCCCACTTTTTCCTACAAGATGGTTAAAAAATGACATTTCATGTTATCTTGCCACAGCATATAAGAACAGTTTTACTGCCTTAATACACAGTCTCTTTAAAATAAAGTGGGCCTGCTTGGCGTAAAACCACCTATTCT
>4_1568
AGCACTGCCGCGCAGTGCCAATGGTGACGCACCCATAAGCAAAACAAAAACAAACACTTTGGAAATAAAAAAAGACAGTCCGTTGGTGGCGTGCAGTGATTGCTCCGTAGCGCCTCAGTGCAGCATCTAATGTGACCTCAGGTTATTCTG
>4_1569
AGCATATAATGGGACCTCAGGTTATTCTGACAATTGGCATACGCCATGCCAAGCCCTGCTCCCGAGCCAAGTGAAATGGGCCTTGTGTTCCCTATAATTGAGAAAGATGCTTTAGATTCTTCTCAAACACTTCACATCATGATTAAAAAC
>4_1570
AGCATATAATGTGACCTCAGGTTATTCTGACAATTGGCATACACCATGCCGAGCCCTGCTCCCGAGCCAAGTGAAATTGGCCATGTGTGCCGTTTGAAGAACAGAACAGAAAACACAATGCCCATGTACTCTGCGTTGATACCACTGCTT
>4_1571
AGCATATAATGTGACCTCAGTTTATTCTGACAATTGGCATACGCCATGCCGAGCCCTGCTCCCGAGCCAAGTGAAATTGGCCATGTGTGCCGTTTGAAGAACAGAACAGAAAACACAATGCCTAACCCCAGACCGGTGCCTAATTTAATG
>4_1572
AGCATTGATGTTTCTTTGATTTCCAGCTGCACAGGTCTCAAAAATGTTCAAAAATGTTTTTCATTTTTAATGAACGTTTGTTTTTCTAGCTGTATTTTCCTTCACCCGAACTGAAAAAAGAAAAATATATAGCTTGTCTAAAAAAAAAAA
>4_1573
AGCCCGTCCTTATAGGGCATATACAAATCATACAGTCATACAAGGAAGGATGTCAACAGGGAGACAAGAGTCTGACTGTAGAACAGTGCAAATGGTGACGCACCCATAAACAAAACAAAAACAAACACTTTGAAAAAAAAAAAGACAGTC
>4_1574
AGCCTCTATAGACGTGTCCGTCCAATTCTGTAGCGAGTACAATTGGCATACGCCATGCCGAGCCCTGCTCCCGAGCCAAGTGAAATTGGCCATGTGTGCCGTTTGAAGAACAGAACAGAAAACACAATGCCTAACCCCAGACCGGTGCCT
>4_1575
AGCCTGAACCGCCCTGAACCTGTCTGAAGCCCTCCACCAAAACAAAAACAAACACTTTGGAAAAAAAAAAGACAGTCCCTTGGTGGCGTGCAGTTATTGCTCCTTATCGCCTCTGTGCAGCATATAATGTGACCTCAGGTTATTCTGACA
>4_1576
AGCGAAGCCTCCCGACAGCGAGACAAGAGTCTGACTGTCGAACAGTGCAAATGGTGACGCACCCATAATCAAAACAAAAACAAACACTTTGGAAAAAAAAAAGACAGTCCCTTGGTGGCGTGCAGTTATTGCTCCTTATCGCCTCTGTGC
>4_1577
AGCGATGACGCAGGGACCCGCTGAAACAGGAACACACGAACAGGGAGACAAGAGTCTGACTGTTGAACAGTGCAAATGGTGACGCACCCATAATCAAAACTAAAACAAACACTTTGGAAAAAAAAAAGACAGTCCCTTGGTGGCGTGCAG
>4_1578
AGCGTTTAATCATAATGGTTTTTTTTTTTTTTTTTTTTTTTTTTTTTTAGTAATTATTTTATTAAATAAACACAGACCATCTTTATAGGGCATATACAAATCATACAGTCATACAAGGAAGGATGTCAACAGGGAGACAAGAGTCTGACT
>4_1579
AGCTCATAGAGTTCTCCGAGTCCATCTTAACACAGAACAAGACAGTCCCTTGGTGGCGTGCAGTTATTGCTCCTTATCGCCTCTGTGCAGCATATAATGTGACCTCAGGTTATTCTGACAATTGGCATACGCCATGCCAAGCCCTGCTCC
>4_1580
AGCTTCCAGTGAAAATCCCCTGAATGAACTGTTTTGTTTGACTGCTTAAACACGGGTTTAGATGAATTGATTGAATGATAATTTTGGTTATTGTAGATAACTTTTTTATAAAAATGTAAATATGGTCATAATTTATTTTACAAATGTGTT
>4_1581
AGGAACCATAATAAAAACAAAAAAAAACCTATTTGAAAAAAAAAAAGACAGTCCCTTGGTGGCGTGCAGTTATTGCTCCTTATCTCCTCTGTTCAGCATATAATGTGTCCTCAGGTTATTCTGACAATTGGCATACGCCATGCCGAGCCC
>4_1582
AGGAAGGATGTCAAACAGGGAGACAAGAGTCTGACTGTAGAACAGTGCAAATGGTGACGCACCCATAATCAAAACAAAAACAAACACTTTGGAAAAGAAAAAGACAGTCCCTTGGTGGCGTGCAGTTATTGCTCCTTATCGCCTCTGTGC
>4_1583
AGGAAGGATGTCAACAGGGAGACAAGAGTCTGACTGTAGAACAGTGCAAATGGTGACGCACACATAATCAAAACAAAAACAAACACTTTGGAAAAAAAAAGACAGTCCCTTGGTGGCGTGCAGTTATTGCTCCTTATCGCCTCTGTGCAG
>4_1584
AGGAAGGATGTCAACAGGGAGACAAGAGTCTGACTGTAGAACAGTGCAAATGGTGACGCACCCATAATCAAAACAAAAACAAACACTTTGGAAAAAAAAAAAGACAGTCCCTTGGTGGCGTGCAGATATTGCTCCTTATCGCCTCTGTGC
>4_1585
AGGAAGGATGTCAACAGGGAGACAAGAGTCTGACTGTAGAACAGTGCAAATGGTGACGCACCCATAATCAAAACAAAAACAAACACTTTGGAAAAAAAAAAGACAGTCTCTTGGTGGCGTGCAGTTATTGCTCCTTATCGCCTCTGTGCA
>4_1586
AGGAAGGATGTCAACAGGGAGACAAGAGTCTGACTGTATAACAGTGCAAATGGTGACGCACCCATAATCAAAACAAAAACAAACACTTTGGAAAAAAAAAAAGACAGTCCCTTGGTGGCGTGCAGTTATTGCTCCTTATCGCCTCTGTGC
>4_1587
AGGAAGGATGTCAACAGGGAGACAAGAGTCTTACTGTAGAACAGTGCAAATGGTGACGCACCCATAATCAAAACAAAAACAAACACTTTGGAAAAAAAAAAAGACAGTCCCTTGGTGGCGTGCAGTTATTGCTCCTTATCGCCTCTGTGC
>4_1588
AGGACACCGCGGCGCGGCGGCGGAGGTGAGGGGGCGCGCCTTATCGCCTCTGTGCAGCATATAATGTGACCTCAGGTTATTCTGACAATTGGCATACGCCATGCCGAGCCCTGCTCCCGAGCCAAGTGAAATTGGCCATGTGTGCCGTTT
>4_1589
AGGATGGATGTCAACAGGGAGACAAGTGTCTGACTGTAGAACAGTGCAAATGGTGACGCACCCATAATCAAAACAAAAAAAAACACTTTGGAAAAAAAAAAGACAGTCCCTTGGTGGCGTGCAGTTATTGCTCCTTATCGCCTCTGTGCA
>4_1590
AGGATGTACACAGGGAGACAAGAGTCTGACTGTAGAACAGTGCAAATTGTGAAGCACACATAATCAAAACAAAAACAAAAACTTTGGAAAAAAAAAAGACAGTCCCTTGGTGGCGTGCAGTTATTGCTCCTTATCGCCTCTGTGCAGCAT
>4_1591
AGGATGTCAACAGGGAGACAAGAGTCTGACTGTAGAACAGTGCAAATGGTGACGCACCCATAATCAAAACAAAAACAAACACTTGGGAAAAAAAAAAAAGACAGTCCCTTGGTGGCGTGCAGTTATTGCTCCTTATCGCCTCTGTGCAGC
>4_1592
AGGATGTCAACAGGGAGACAAGAGTCTGACTGTAGAACAGTGCAAATGGTGACGCACCCATAATCAAAACAAAAACAAACACTTTGGAAAAAAAAAAAAGACAGTCCCTTGGTGGCGTGCAGTTATTGCTCCTTATCGCCTCTGTGCAGT
>4_1593
AGGATGTCAACAGGGAGACAAGAGTCTGACTGTAGAACAGTGCAAATGGTGACGCACCCATAATCAAAACAAAAACAAACACTTTGGAAAAAAAAAGACAGTCCCTTGGTGGCGTGCAGTTATTGCTCCTTATCGCCTCTGTGCAGCATA
>4_1594
AGGATGTCAACAGGGAGACAAGATTCTGACTGTAGAACAGTGCAAATGGTGACGCACCCATAATCAAAACAAAAACAAACACTTTGGAAAAAAAAAAAGACAGTCCCTTGGTGGCGTGCAGTTATTGCTCCTTATCGCCTCTGTGCAGCA
>4_1595
AGGATGTCAACGGGGAGACAAGAGTCTGACTGTAGAACAGTGCAAATGGTGACGCACCCATAATCAAAACAAAAACAAACACTTTGGAAAAAAAAAAAGACAGTCCCTTGGTGGCGTGCAGTTATTGCTCCTTATCGCCTCTGTGCAGCA
>4_1596
AGGATGTCTACTGGGATACAAGAGTCTGACTGTAGAACTGTGCAAATTTTTACGCACCCATAATAAAAACACAAACATACAGTTTGGAAAAAAAAAAAGACAGTCCCTTGGTGGCGTGCAGTTATTGCTCCTTATCGCCTCTGTGCTGCA
>4_1597
AGGCACAACCTGTCTTTGAAGGGCATATACAAATCATAGAGTCATACAAGGAAGGATGTCAACAGGGAGACAAGAGTCTGACTGTAGAACAGTGCAAATGGTGACGCACCCATAATCAAAACAAAAACAAACACTTTGGAAAAAAAAAAG
>4_1598
AGGCACCCATAATAAAAACAAAAACAAACACTTTGGAAAAAAAAAAGACAGTCCCTTGGTGGCGTTCAGTTATTGCTCCATATCGCCTCTGTGCAGCATATAATGTGACCTGAGGTTATTCTGACAATTGGCATACGCCATGCCGAGCCC
>4_1599
AGGGAGACAAGAGTCTGACTGTAGAACAGTGAAACTGGTGACTCACCCATAATCAAAACAAAAACAAACACTTTGGAAAAAAAAAAAGACAGTCCCTTGGTTGCGTGCAGTTATTGCTCCTTATCGCCTCTGTGCAGCATATAATGTGAC
>4_1600
AGGGAGACAAGAGTCTGACTGTAGAACAGTGCAAATGGTGACGCACCCATAATCAAAACAAAAAACAAACACTTTGGAAAAAAAAAAGACAGTCCCTTGGTGGCGTGCAGTTATTGCTCCTTATCGCCTCTGTGCAGCATATAATGTGAC
>4_1601
AGGGAGACAAGAGTCTGACTGTAGAACAGTGCAAATGGTGACGCACCCATAATCAAAACAAAAACAAACACTTTGGAAAAAAAAAAAAAGACAGTCCCTTGGTGGCGTGCAGTTATTGCTCCTTATCGCCTCTGTGCAGCATATAATGTG
>4_1602
AGGGAGACAAGAGTCTGACTGTAGAACAGTGCAAATGGTGACGCACCCATAATCAAAACAAAAACAAACACTTTGGAAAAAAAAAAAGACAGTCCCTTGGTGGCGTGCAGTTATTGCTCCTTATCGCCTATGTGCAGCATATAATGTGAC
>4_1603
AGGGAGACAAGAGTCTGACTGTAGAACAGTGCAAATGGTGACGCACCCATAATCAAAACAAAAACAAACACTTTGGAAAAAAAAAAGACAGTCCCTTGGTGGCGTGCAGTTATTGCTCCTTATCGCCCATGTACTCTGCGTTGATACCAC
>4_1604
AGGGAGACAAGAGTCTGACTGTAGAACAGTGCAAATGGTGACGCACCCATAATCAAAACAAAAACAAACACTTTGGAAAAAAAAAGACAGTCCCTTGGTGGCGTGCAGTTATTGCTCCTTCCCATGTACTCTGCGTTGATACCACTGCTT
>4_1605
AGGGAGACAAGAGTCTGACTGTAGAACAGTGCAAATGGTGACGCACCCATAATCAAAACAAAAACAAACACTTTGGGAAAAAAAAAGACAGTCCCTTGGTGGCGTGCAGTTATTGCTCCTTATCGCCTCTGTGCAGCATATAATGTGTCC
>4_1606
AGGGAGACAAGAGTCTGACTGTAGAACAGTGCAAATGGTGACGCACCCATAATCAAAACACAAACAAACTCTTTGGAAAAAAAAAAGACAGTCCCTTGGTGGCGTGCAGTTATTGCTCCTTATCGCCTCTGTGCAGCATATAATGTGACC
>4_1607
AGGGAGACAAGAGTCTGACTGTAGAACAGTTCAAATGGTGACGCACCCATAATCAAAACAAAAACAAACACTTTGGAAAAAAAAAAGACAGTCCCTTGGTGGCGTGCAGTTATTGCTCCTTATCGCCTCTGTGCAGCATATAATGTGACN
>4_1608
AGGGAGACAAGAGTCTGACTTTAGAACATTGCAAATGGTGACGCACCAATAATCAAAACAAAAACAAACACTTTGGAAAAAAAAAAAGACAGTCCCTTGGTGGCGTGCAGTTATTGCTCCTTATCGCCTCTGTGCAGCATATAATGTGAC
>4_1609
AGGGAGACAAGAGTCTGTCTGTAGAACAGTGCAAATGGTGACGCAACCATAATCAAAACAAAAACAAACACTTTGGAAAAAAAAAAGACAGTCCCTTGGTGGCGTGCAGTTATTGCTCCTTATCGCCTCTGTGCAGCATATAATGTGACC
>4_1610
AGGGAGACAAGAGTCTTACTGTATAACAGTGCAAATGGTGACGCACCCATAATCAAAACAAAAACAAACACTTTGGAAAAAAAAAAGACAGTCCCTTGGTGGCGTGCAGTTATTGCTCCTTATCGCCTCTGTGCAGCATATAATGTGACC
>4_1611
AGGGAGACAAGATTCTGAATGTAGAACATTGAAAATGTTGACTCACCAATAATCAAAACAAAAACAAACACTTTGGAAAAAAAAAAAGACAGTCCCTTGGTGGCGTGCAGTTATTGCTCCTTATCGCCTCTGTGCAGCATATAATGTGAC
>4_1612
AGGGAGACAAGATTCTTACTGTATAACAGTGCAAATGGTGACGCACCCATAATCAAAACAAAAACAAACACTTTGGAAAAAAAAAAGACAGTCCCTTGGTGGCGTGCAGTTATTGCTCCTTATCGCCTCTGTGCAGCATATAATGTGACC
>4_1613
AGGGAGACTAGAGTCTGACTGTATAACAGTGCAAATGGTGACGCACCCATAATCAAAACAAAAACAAACACTTTGGAAAAAAAAAAGACAGTCCCTTGGTGGCGTGCAGTTATTGCTCCTTATCGCCTCTGTGCAGCATATAATGTGACC
>4_1614
AGGGAGCCAAGAGTCTGACTGTAGAACAGTGCAAATGGTGACGCACCCATAATCAAAACAAAAACAAACACTTTGGAAAAAAAAAAAGACAGTCCCTTGGTGGCGTGCAGTTATTGCTCCTTATCGCCTCTGTGCAGCATATAATGTGAC
>4_1615
AGGGATACAAGAGTCTGACTTTAGAACAGTGCAAATGGTGACGCACCCATAATCAAAACAAAAACAAACACTTTGGAAAAAAAAAAAGACAGTCCCTTGGTGGCGTGCAGTTATTGCTCCTTATCGCCTCTGTGCAGCATATAATGTGAC
>4_1616
AGGGCATATACAAATCATACAGTCATACAAGGAATGATGTCAACAGGGAGACAAGAGTCTGACTCTAGAACAGTGCAAAAGGTGACGCACCCATAATCAAAAAAAAAACAAACACTTTGAAAAAAAAAAAGACAGTCCCTTGGTGGCGTG
>4_1617
AGGGCATATACAAATCATACATTCATACAAGGAAGGATGTCAACAGGGAGACAAGAGTCTGAATGTATAACAGTGCAAATGGTGACGCACCCATAATCAAAACAAAAACAAACACTTTGGAAAAAAAAAAGACAGTCCCTTGGTGGCGTG
>4_1618
AGGGTGACGCACCCATAATCAAAACAAAAACAAACACTTTGGAAAAAAAAAAAGACAGTCCCTTGGTGGCGTGCAGTTATTGCTCCTTATCGCCTCTGTGCAGCATATAATGTGACCTCAGGTTATTCTGACAATTGGCATACGCCATGC
>4_1619
AGTAAGGATGTAAACAGGGAGACAAGAGTCTGACTGTAGAACAGTGCAAATGTTGACGCACCCATAATAAAAACAAAAACAAACACTTTGGAAAAAAAAAAGACAGTCCCTTGGTGGCGTGCAGTTATTGCTCCTTATCGCCTCTGTGCA
>4_1620
AGTAATTATTTTATTAAATAAACACAGACCGTCCTTATAGGGCATATACAAATCATACAGTCATACAAGGAAGGATGTCAACAGGGAGACAAGAGTCTGACTGTAGAACAGTGCAAATGGTGACGCACCCATAATCAAAACAAAAACAAA
>4_1621
AGTAGATCAATGCGTGGATCTGCGATAGCCAGTGCGTAAAAAAGACAGTCCCTTGGTGGCGTGCAGTTATTGCTCCTTATCGCCTCTGTGCAGCATATAATGTGACCTCAGGTTATTCTGACAATTGGCATACGCCATGCCGAGCCCTGC
>4_1622
AGTAGTGGTCAGGGCGTGTCGAAGGAGGGTCCGACAGGCAAAACAAAAACAAACACTTTGGAAAAAAAAAAGACAGTCCCTTGGTGGCGTGCAGTTATTGCTCCTTATCGCCTCTGTGCAGCATATAATGTGACCTCAGGTTATTCTGAC
>4_1623
AGTATGACTGTAGAACAGTGCAAATGGTGACGCACCCATAATCAAAACAAAAACAAACACTTTGGAAAAAAAAAAAAGACAGTCCCTTGGTGGCGTGCAGTTAGTGCTCCTTATCGCCTCTGTGCAGCATATAATGTGACCTCAGGTTAT
>4_1624
AGTCACTGAGATAGAAATTAAGACAGTCCCTTGGTGGCATGCAGTTATTGCTCCTTATCGCCACTGTGCAGCATATAATGTGACCTCAGGTTATTCTGACAATTGGCATACGCCATGCCGAGCCCTGCTCCCGAGCCAAGTGAAATTGGC
>4_1625
AGTCATACAAGGAAGGATGTCAACAGGGAGACAAGAGTCTGACTGTAGAACAGTGCAAATGGTGACGCACCCATAATCAAAACAAAAAACAAACACTTTGGAAAAAAAAAAGACAGTCCCTTGGTGGCGTGCAGTTATTGCTCCTTATCG
>4_1626
AGTCATACAAGGAAGGATGTCAACAGGGAGACAAGAGTCTGACTGTAGAACAGTGCAAATGGTGACGCACCCATAATCAAAACAAAAACAAACACTTTGGAAAAAAAAAAAAGACAGTCCCTTGGTGGCGTGCAGTTATTGCTCCTTATC
>4_1627
AGTCATACAAGGAAGGATGTCAACAGGGAGACAAGAGTCTGACTGTAGAACAGTGCAAATGGTGACGCACCCATAATCAAAACAAAAACAAACACTTTTGAAAAAAAAAAAGACAGTCCCTTGGTGGCGTGCAGTTATTGCTCCTTATCG
>4_1628
AGTCATACAAGGAAGGATGTCAACAGGGAGACAAGAGTCTGACTGTAGAACTGTGCATATGGTGACGCACCCATAATCAAAACAAAAACAAACACTTTGGAAAAAAAAAAGACAGTCCCTTGGTGGCGTGCAGTTATTGCTCCTTATCGA
>4_1629
AGTCATACAAGGAAGGATGTCAACAGGGAGACAAGAGTCTGACTGTGGAACAGTGCAAATGGTGACGCACCCATAATCAAAACAAAAACAAACACTTTGGAAAAAAAAAGACAGTCCCTTGGTGGCGTGCAGTTATTGCTCCTTATCGCC
>4_1630
AGTCATACAAGGAAGGATGTCAACAGGGAGACAATAGTCTGACTGTAGAACAGTGCAAATGGTGACGCACCCATAATCAAACCAAAAACAAACACTTTGGAAAAAAAAAAAGACAGTCCCTTGGTGGCGTGCAGTTATTGCTCCTTATCG
>4_1631
AGTCATACAAGGAAGGATGTCAACAGGGATACAAGAGTCTGACTGTAGAACAGTGCAAATGGTGACGCACCCATAATCAAAACAAAAACAAACACTTTGGAAAAAAAAAAAGACAGTCCCTTGGTGGCGTGCAGTTATTGCTCCTTATCG
>4_1632
AGTCATACCAGGAAGGATGTCAACAGGGAGACAAGAGTCTGACTGTAGAACAGTGCAAATGGTGACGCACCCATAATCAAAACAAAAACAAACACTTTGGAAAAAAAAAAGACAGTCCCTTGGTGGCGTGCAGTTATTGCTCCTTATCGC
>4_1633
AGTCATACTAGGAAGGATGTCAACAGGGAGACAAGAGTCTGACTGTAGAACAGTGCAAATGGTGACGCACCCATAATCAAAACAAAAACAAACACTTTGGAAAAAAAAAAGACAGTCCCTTGGTGGCGTGCAGTTATTGCTCCTTATCGC
>4_1634
AGTCATACTAGGATGGATGTCAACAGTGATACAAGAGTCTGACTGTAGTACAGTGCAAATTGTGACGAACCCATAATCAAAACAAAAACAAACACTTTGGAAATAAAAAAGACAGTCCCTTGGTGGCGTGCAGTTATTGCTCCTTATCGC
>4_1635
AGTCCCTTGGTGGAGTGCAGTTATTGCTCCTAATCGCCTCTGTGCAGCATATAATGTGACCTCAGGTTATTCTGACAATTGGCATACGCCTTGCCGAGCCCTGCTCCCGAGCCAAGTGAATTTGGCCATGTGTGCCGTTTGAAGAACAGA
>4_1636
AGTCCCTTGGTGGCGTGCAGTTATTGCTCCTTATCGCCTCTGTGCAGCATATAATGTGACCTCAGGTTATTCTGAAAATTGGCATACGCCATGCCAAGCCCTGCTCCCGAGCCAAGTGAAATTGGCCATGTGTGCCGTTTGAAGAACAGA
>4_1637
AGTCCCTTGGTGGCGTGCAGTTATTGCTCCTTATCGCCTCTGTGCAGCATATAATGTGACCTCAGGTTATTCTGACAATTGGCATACGCCATGCCGAGCCCTGCTCCCGAGCCAAGTGAAATTGGCCATGTGTGCCCTATAATTGAGAAA
>4_1638
AGTCCCTTGGTGGCGTGCAGTTATTGCTCCTTATCGCCTCTGTGCAGCATATAATGTGTCCTCAGGTTATTCTGACAATTGGCATACGCCATGCCGAGCCCTGCTCCCGAGCCAAGTGAAATTGGCCATGTGTGCCGTTTGAAGAACAGA
>4_1639
AGTCCCTTTGTGTCGTGCAGTTTTTTATTCTTTTCGCCTCTGTTCAGCTTATAATGTGAACTCATGTTATTCTGTCAATTGGCATACGCCATGCCAATCCCTGCTCCCTAGCCAATTGATATTGGCCATGTGTGCCGTTTGAAGAACAGA
>4_1640
AGTCGCTCGAGCTGGTCGACCTGACGCACGAAGGCCGCAAAACAAACACTTTGGAAAAAAAAAAAGACAGTCCCTTGGTGGCGTGCAGTTATTGCTCCTTATCGCCTCTGTGCAGCATATAATGTGACCTCAGGTTATTCTGACAATTGG
>4_1641
AGTCTGAATTTAGAACAGTGATAATTGTGACGCACCCATAATCAAAAAAAAAAAAAACACTTTTGAAAAAAAAAAGACAGTCCCTTGGTGGCGTGCAGTTATTGCTCCTTATCGCCTCTTTGCAGCATATAATGTGACCTCAGGTTATTC
>4_1642
AGTCTGACTGTAGAACAGTGAAAATGGTGACGCACCCATAATCAAAACAAAAACAAACACTTTGGAAAAAAAAAAAGACAGTCCCTTGGTGGCGTGCAGTTATTGCTCCTTATCGCCTCTGTGCAGCATATAATGTGACCTCAGGTTATT
>4_1643
AGTCTGACTGTAGAACAGTGCAAATGGTGACGCACCCATAATCAAAACAAAAACAAACACTTTGGAAAAAAAAAAAAAGACAGTCCCTTGGTGGCGTGCAGTTATTGCTCCTTATCGCCTCTGTGCAGCATATAATGTGACCTCAGGTTA
>4_1644
AGTCTGACTGTAGAACAGTGCAAATGGTGACGCACCCATAATCAAAACAAAAACAAACACTTTGGAAAAAAAAAAAAGACAGTCCCTTGGTGGCGTGCAGTTATTGCTCCTTTTCGCCTCCCCATGTACTCTGCGTTGATACCACTGCTT
>4_1645
AGTCTGACTGTAGAACAGTGCAAATGGTGACGCACCCATAATCAAAACAAAAACAAACACTTTGGAAAAAAAAAAGACAGTCCCTTGGTGGCGTGCAGTTATTGCTCCTTATCGCCTCTGCCCATGTACTCTGCGTTGATACCACTGCTT
>4_1646
AGTCTGACTGTAGAACAGTGCAAATGGTGACGCACCCATAATCAAAACAAAAACAAACACTTTGGAAAAAAAAAAGACAGTCCCTTGGTGGCGTGCAGTTATTGCTCCTTCTCGATTCTGTGTAGAAGATAACTTAACTTGATGTCTTTC
>4_1647
AGTCTGACTGTAGAACAGTGCAAATGGTGACGCACCCATAATCAACACAAAAACAAACACTTTGGAAAAAAAAAAGACAGTCCCTTGGTGGCGTGCAGTTATTGCTCCTTATCGCCTCTGTGCAGCATATAATGTGACCTCAGGTTATTC
>4_1648
AGTCTGACTGTAGAACAGTGCAAATGGTGACGCACCCATACTCAAAACAAAAACAAACACTTTGGAAAAAAAAAAGACAGTCCCTTGGTGGCGTGCAGTTATTGCTCCTTATCGCCTCTGTGCAGCATATAATGTGACCTCAGGTTATTC
>4_1649
AGTCTGACTGTAGAACAGTTCAAATGGTGACGCACCCATAATCAAAACAAAAACAAACACTTTGGAAAAAAAAAAGACAGTCCCTTGGTGGCGTGCAGTTATTGCTCCTTATCGCCTCTGTGCAGCATATAATGTGACCTCAGGTTATTC
>4_1650
AGTCTGACTTTATAACAGTTCAAATGGTGACGCACCCATAATCAAAACAAAAAAAAACACTTTGGAAAAAAAAAAAGACAGTCCCTTGGTGGCGTGCAGTTATTGCTCCTTATCGCCTCTGTGCAGCATATAATGTGACCTCAGGTTATT
>4_1651
AGTCTTACTGTAGAACAGTGCAAATGGTGACGCACCCATAATCAAAACAAAAACAAACACTTTGGAAAAAAAAAAAAGACAGTCCCTTGGTGGCGTGCAGTTATTGCTCCTTATCGCCTCTGTGCAGCATATAATGTGACCTCAGGTTAT
>4_1652
AGTGAAAATCCCCTGAATGAACTGTTTTGTTTGACTGCTTAAACACGGGTTTAGATGAATTGATTGAATGATAATTTTGGTTATTGTAGATAACTTTTTTATAAAAATGTAAATATGGTCATAATTTATTTTACAAATGTGTTATGGGCA
>4_1653
AGTGAAATTGGCCATGTGTGCCGTTTGAAGAACAGAACAGAAAACACAATGCCTAACCCCAGACCGGTGCCTAATTTAATGGCACCGTCTGCTAAGCATCGGTCCCACTTTTTCCCCAGCTCCTTCTCAGACATACTGAACATTAGCTTG
>4_1654
AGTGACATGCCAGAGACTGCACGAGAGTCGACACACACATACGGCAGCTTCCAGTGAAAATCCCCTCAATGAACTGTTTTGTCTGACTGCTTAAACACGGGTTTAGATGAATTGATTGAATGATAATTTTGGTTATTGTAGATAACTTTT
>4_1655
AGTGAGAAAAGAGTCTGACTTTAGAACAGTGCAAATGGTGACGCACCCATAATCAAAACAAAAACAAACACTTTGGAAAAAAAAAAGACAGTCCCTTGGTGGCGTGCAGTTATTGCTCCTTATCGCCTCTGTGCAGCATATAATGTGACC
>4_1656
AGTGAGTAATGTCTCGTTAGGAGTTTTGTTTTATTTTTGCCGTTTGAAGAACAGAACAGAAAACACAATGCCTAACCCCAGACCGGTGCCTAATTTAATGGCACCGTCTGCTAAGCATCGGTCCCACTTTTTCCCCAGCTCCTTCTCAGA
>4_1657
AGTGATTGTCATTGATCCATCATTTATAGGGTGATTACTGTTTAAAACCAATAACACATAAAACATGGATCAGCTGTATTTGAATGATTTGCCAGTTTCTCAGTAATACATTGTAATATTTCAGCATATTTTTGTTTGTTTTGGATGACT
>4_1658
AGTGCAAATGGGGACGCACCCATAATCAAAACAAAAACAAACACTTTGGAAAAAAAAAAGACAGTCCCTTGGTGGCGTGCAGTTATTGCTCCTTATCGCCTCTGTGCAGCATATAATGTGACCTCAGGTTATTCTGACAATTGGCATACG
>4_1659
AGTGCAAATGGTGACGCACCAATAATCAAAAAAAAAACAAACACTTTGGAAAAAAAAAAAGACAGTCCCTTGGTGGCGTGCAGTTATTGCTCCTTATCGCCTCTGTGCAGCATATAATGTGACCTCAGGTTATTCTGACAATTGGCATAC
>4_1660
AGTGCAAATGGTGACGCACCCAACATCAAAACAAAAACAAACACTTTGGAAAAAAAAAAGACAGTCCCTTGGTGGCGTGCAGTTATTGCTCCTTATCGCCTCTGTGCAGCATATAATGTGACCTCAGGTTATTCTGACAATTGGCATACG
>4_1661
AGTGCAAATGGTGACGCACCCATAATCAAAAAAAAAACAAACACTTTGGAAAAAAAAAAGACAGTCCCTTGGTGGCGTGCAGTTATTGCTCCTTATCGCCTCTGTGCAGCATATAATGTGACCTCAGGTTATTCTGACAATTGGCATACG
>4_1662
AGTGCAAATGGTGACGCACCCATAATCAAAACAAAAACAAACACTTTGGAAAAAAAAAAAGACAGGCCCTTGGTGGCGTGCAGTTATTGCTCCTTATCGCCTCTGTGCAGCATATAATGTGACCTCAGGTTATTCTGACAATTGGCAGAC
>4_1663
AGTGCAAATGGTGACGCACCCATAATCAAAACAAAAACAAACACTTTGTAAAAAAAAAAAGACAGTCCCTTGGTGGCGTGCAGTTATTGCTCCTTATCGCCTCTGTGCAGCATATAATGTGACCTCAGGTTATTCTGACAATTGGCATAC
>4_1664
AGTGCAAATGGTGACGCACCCATAATCACAACAAAAACAAACACTTTGGACAAAAAAAAGACAGTCCCTTGGTGGCGTGCAGTTATTGCTCCTTATCGCCTCTGTGCAGCATATAATGTGACCTCAGGTTATTCTGACAATTGGCATACG
>4_1665
AGTGCAAATGGTGACGCACCCTTAATCAAAACAAAAACAAACACTTTGGAAAAAAAAAAGACAGTCCCTTGGTGGCGTGCAGTTATTGCTCCTTATCGCCTCTGTGCAGCATATAATGTGACCTCAGGTTATTCTGACAATTGGCATACG
>4_1666
AGTGCAAATGGTGCCGCACCCATAATCAAAACAAAAACAAACACTTTGGAAAAAAAAAAGACAGTCCCTTGGTGGCGTGCAGTTATTGCTCCTTATCGCCTCTGTGCAGCATATAATGTGACCTCAGGTTATTCTGACAATTGGCATACG
>4_1667
AGTGCAAATGGTTACGCACCCATAATCAAAACAAAAACAAACACTTTGGAAAAAAAAAAGACAGTCCCTTGGTGGCGTGCAGTTATTGCTCCTTATCGCCTCTGTGCAGCATATAATGTGACCTCAGGTTATTCTGACAATTGGCATACG
>4_1668
AGTGCTCCTTATCGCCTCTGTGCAGCATATAATGTGACCTCAGGTTATTCTGACAATTGGCATACGCCATGCCGAGCCCTGCTCCCGAGCCAAGTGAAATTGGCCATGTGTGCCGTTTGAAGAACAGAACAGAAAACACAATGCCTAACC
>4_1669
AGTGGTATCAACGCAGAGTACATGGGAAGGGGTGAAGTATTAGAAAGTCAGTTTTTAAGAAAAACTGCATTAAAAATCAGGAGATCAGCTTGTGCGCTCTGGAGATAAGCTGTTGTGCCTCTGCACGTTAAGTTACAGTCAAAATTATAA
>4_1670
AGTGGTATCAACGCAGAGTACATGGGGGAAAAGGGGTGAAGTATTAGAAAGTCAGTTTTTAAGAAAAACTGCATTAAAAATCAGGAGATCAGCTTGTGCGCTCTGGAGATAAGCTGTTGTGCCTCTGCACGTTAAGTTACAGTCAAAATT
>4_1671
AGTTATTGCTCCTTATCGCCTCTGTGCAGCATATAATGTGACCTCAGGTTATTCTGACAATTGGCATACGCCATGCCGAGCCCTGCTCCCGAGCCAAGTGAAATTGGCCATGTGTGCCGTCCCATGTACTCTGCGTTGATACCACTGCTT
>4_1672
AGTTTAAACATTCACCCTTTACCGCCTTGGTGTATTGACAGAACTTATGTTAAGGAGGAAACATTTAAAAAACTAAAGAAAATCCCGTAACGTCTTTTCTTTGAAAGCAGCATTGAAACTCCCATGTACTCTGCGTTGATACCACTGCTT
>4_1673
ATAAAAATCATACAGTAATACAAGGAAGGATGTCAACAGGTAGACAAGATTCTGACTGTAGAACAGTGCAAATGGTGACGCACCCATAATCAAAACAAAAACAAACACTTTGGAAAAAAAAAAGACAGTCCCTTGGTGGCGTGCAGTTAT
>4_1674
ATAAACAAAACAAAAACAAACACTTTGAAAAAAAAAAAAGACAGTCCCTTGGTGGCGTGCAGTTATTGCTCCTTATCGCCTCTGTGCAGCATATAATGTGACCTCAGGTTATTCTGACAATTGGCATACGCCATGCCGAGCCCTGCTCCC
>4_1675
ATAAAGTCATACAAGGAAGGATGTCAACAGGGAGACAAGAGTCTGACTGTAGAACAGTGCAAATGGTGACGCACCCATAATCAAAACAAAAACAAACACTTTGGAAAAAAAAAAAGACAGTCCCTTGGTGGCGTGCAGTTATTGCTCCTT
>4_1676
ATAACAGTGCAAATGGTGACGCACCCATAATCAAAACAAAAACAAACACTTTGGAAAAAAAAAAGACAGTCCCTTGGTGGCGTGCAGTTATTGCTCCTTATCGCCTCTGTGCAGCATATAATGTGACCTCAGGTTATTCTGACAATTGGC
>4_1677
ATAACAGTGCAAATGGTTACGCAACCATAATCAAAACAAAAACAAACACTTTGGAAAAAAAAAAGACAGTCCCTTGGTGGCGTGCAGTTATTGCTCCTTATCGCCTCTGTGCAGCATATAATGTGACCTCAGGTTATTCTGACAATTGGC
>4_1678
ATAACAGTTCAAATGGTGACGCACACATAATAAAAACAAAAAAAAACACTTTGGAAAAAAAAAAGACAGTCCCTTGGTGGCGTGCAGTTATTGCTCCTTATCGCCTCTGTGCAGCATATAATGTGACCTCAGGTTATTCTGACAATTGGC
>4_1679
ATAACCAATCGTACCTGTATGTACTTAAAATAAACAAAGCAAGAAAAAATGACTGGTCATTCAGTTGTCCTTTACAAGCCCTTATGGCTAGCTAGTTAGCCTCTCGCCCAGTCAATGACAGCCCCATGTACTCTGCGTTGATACCACTGC
>4_1680
ATAACCCCAGACCGGTTCCTAATTTAATGGCACCGTCTGCTAAGCATCTGTCCCACTTTTTCCCCAGCTCCTTCTCAGACATACTGAACATTAGCTTGTGACAGGCTAGAAGTAGAAAATGCACCTCTCCCCATGTACTCTGCGTTGATA
>4_1681
ATAACCGTGCAAATGGTGACGCACCCATAATAAAAACAAAAACAAAAACTTTGGAAAAAAAAAAAGACAGTCCCTTGGTGGCGTGCAGTTATTGCTCCTTATCGCCTCTGTGCAGCATATAATGTGACCTCAGGTTATTCTGACAATTGG
>4_1682
ATAAGGAGCTACGAGGGATGGTCCTCGGNTAGAGNTCCAAAAAAAAAGACAGTCCCTTGGTGGCGTGCAGTTATTGCTCCTTATCGCCTCTGTGCAGCATATAATGTGACCTCAGGTTATTCTGACAATTGGCATACGCCATGCCGAGCC
>4_1683
ATAATAAAAACAAAAACAAACACTTTGGAAAAAAAAAAAAGACAGTCCCTTGGTGGCGTGCAGTTATTGCTCCTTATCGCCTCTGTGCAGCATATAATGTGACCTCAGGTTATTCTGACAATTGGCATACGCCATGCCAAGCCCTGCTCC
>4_1684
ATAATCAAAACAAAAACAAACACTTTGGAAAAAAAAAAGACAGTCCCTTGGTGGCGTGCAGTTATTGCTCCTTATCGCCTCTGTGCAGCATATAATGTGACCTCAGGTTATTCTGACAATTGGCATACGCCATGCCAAGCCCTGCTCCCG
>4_1685
ATAATGTGACCTCAGGTTATTCTGACAATTGGCATACGCCATGCCAAGCCCTGCTCCCGAGCCAAGTGAAATTGGCCATGTGTGCCGTTTGAAGAACAGAACAGAAAACACAATGCCTAACCCCAGACCGGTGCCATTAAATTAGGCACC
>4_1686
ATAATGTGACCTCAGGTTATTCTGACAATTGGCATACGCCATGCCGAGCCCTGCTCCCGAGCCAAGTGAAATTGGCCATGTGTGCCGTTTGAAGAACAGAACAGAAAACACAATGCCTAACCCATGTACTCTGCGTTGATACCACTGCTT
>4_1687
ATAATGTGACCTCAGGTTATTCTGACAATTGGCATACGGCATGCCGAGCCCTGCTCCCGAGCCAAGTGAAATTGGCCTTGTGTGCCGTTTGAAGAACAGAACAGAAATCACAATGCCTAACCCCAGACCGGTGCCTAATTTAATGGCACC
>4_1688
ATAATTATTTTAGTAAATAAACACAGACCGTCCTTATAGGGCATATACAAATCATACAGTCATACAAGGAAGGATGTCAACAGGGAGACAAGAGTCTGACTGTAGAACAGTGCAAATGGTGACGCACCCATAATCAAAACAAAAACAAAC
>4_1689
ATAATTATTTTATTAAATAAACACAGACCATCTTTATAGGGCATATACAAATCATACAGTCATACAAGGAAGGATGTCAACAGGGAGACAAGAGTCTGACTGTAAAACAGTGCAAATGGTGACGCACCCATAATCAAAACAAAAACAAAC
>4_1690
ATAATTATTTTATTAAATAAACACAGACCGTCCTTATAGGGCATATACAAATCATACAGTCATACAAGGAAGGATGTCAACAGGGAGACAAGAGTCTGACTGTAGAACAGTGCAAATAGTGACGCACCCATAATCAAAACAAAAACAAAC
>4_1691
ATAATTATTTTATTAAATAAACACAGACCGTCCTTATAGGGCATATACAAATCATACAGTCATACAAGGAAGGATGTCAACAGGGAGACAAGAGTCTGACTGTAGAACAGTGCAAATGTTGACGCACCCATAATCAAAACAAAAACAAAC
>4_1692
ATAATTGAGAAAGATGCTTTAGATTCTTCTCAAACACTTCACAGCATGATTAAAAACAGATCAGAGATGGTGTGCTACAGCCTTTCACCCCGTAGCCTCTCTTTTCCCTCATAATTACCTCAATTTTTAACATGCTTCTTTAAAAGCTTT
>4_1693
ATAATTTTGGTTATTGTAGATAACTTTTTTATAAAAATGTAAATATGGTCATAATTTATTTTACAAATGTGTTATGGGCATTAAAAACCAGTGATGTTTTGTGAAAAAAAAAAAAAAAAAAAAAAAAAAAAAAAAAAAAAAAAAAAAAAA
>4_1694
ATACAAATCATACAGTCATAAAAGGAAGGATGTAAACAGTGAGAAAAGAGTCTGACTGTAGAACAGTTAAAATGGTGACGCACCAATAATCAAAACAAAAACAAACACTTTGGAAAAAAAAAAGACAGTCCCTTGGTGGCGTGCAGTTAT
>4_1695
ATACAAATCATACAGTCATACAAGGAAGGATGTCAACAGGGAGACAAGAGTCTGACTGTAGAACAGTGCAAATGGTGACGCACCCATAATCAAAACAAATTGAAACACTTTGGAAAAAAAAAAAGACAGTCCCTTGGTGGCGTGCAGTTA
>4_1696
ATACAAATCATACAGTCATACAAGGAAGGATGTCAACCGGGAGACAAGAGTCTGACTGTAGAACAGTGCAAATGGTGACGCACCCATAATCAAAACAAAAACAAACACTTTGGAAAAAAAAAAGACAGTCCCTTGGTGGCGTGCAGTTAT
>4_1697
ATACAAATCATACAGTCATACAAGGAAGTATTTCAACAGGGAGACAAGAGTCTGACTGTAGAACAGTGCAAATGGTGACGCACCCATAATCAAAACAAAAACAAACACTTTGTAAAAAAAAAAGACAGTCCCTTGGTGGCGTGCAGTTAT
>4_1698
ATACAAATCATCCAGTCAGACAAGGACGGATGTCAACCGGGAGACAAGAGTCTGACTGTAGAACCGGGCAACTGGTGACGCACCCATAATAACAACAAAAACAAACACTTTGGAAAAAAAAAAGACAGTCCCTTGGTGGCGTGCAGTTAT
>4_1699
ATACAACTAGCAAGATAAATGAGTCCTGAGATTTCAATNCAGTCCCTTGGTGGCGTGCAGTTATTGCTCCTTATCGCCTCTGTGCAGCATATAATGTGACCTCAGGTTATTCTGACAATTGGCATACGCCATGCCGAGCCCTGCTCCCGA
>4_1700
ATACAAGAGTCTGACTGTATAACATTTCAAATTTTTACGCACCCATAATCAAAACAAAAAAAAACACTTTTGAAAAAAAAAAGACAGTCCCTTGGTGGCGTGCAGTTATTGCTCATTATCGCCTCTGTGCAGCATATAATGTGACCTCAG
>4_1701
ATACAAGGAAGGATGTCAACAGGGAGAAAAGAGTCTGACTGTAGAACAGTGCAAATGGTGACGCACCCATAATCAAAACAAAAACAAACACTTTGGAAAAAAAAAAAGACAGTCCCTTGGTGGCGTGCAGTTATTGCTCCTTATCGCCTC
>4_1702
ATACAAGGAAGGATGTCAACAGGGAGACAAGAGTCTGACTGTAGAACAGTGCAAATGGTGACGCACCCATAATCAAAACAAAAACAAACACTTTGGAAAAAAAAAAAGAGAGTCCCTTGGTGGCGTGCAGTTATTGCTCCTTATCGCCTC
>4_1703
ATACAAGGAAGGATGTCAACAGGGAGACAAGAGTCTGACTGTAGAACATTGCAAATGGTGACGCACCCATAATCAAAACAAAAACAAACACTTTGGAAAAAAAAAAAGACAGTCCCTTGGTGGCGTGCAGTTATTGCTCCTTATCGCCTC
>4_1704
ATACAAGGAAGGATGTCAACAGGGAGACACTAGTCTGACTGTAGAACAGTGCAAATGGTGACGCACCCATAATCAAAACAAAAACAAACACTTTGGAAAAAAAAAAGACAGTCCCTTGGTGGCGTGCAGTTATTGCTCCTTATCGCCTCT
>4_1705
ATACAAGGAAGGATGTCAACAGGGATACAAGAGTCTGACTGTAGAACAGTGCAAATGGTGACGCACCCATAATCAAAACAAAAACAAACACTTTGGAAAAAAAAAAGACAGTCCCTTGGTGGCGTGCAGTTATTGCTCCTTATCGCCTCT
>4_1706
ATACAAGGCAGGATGTCAACAGGGAGACAAGAGTCTGACTGTAGAACAGTGCAAATGGTGACGCACCCATAATCAAAACAAAAACAAACACTTTGGAAAAAAAAAAAGACAGTCCCTTGGTGGCGTGCAGTTATTGCTCCTTATCGCCTC
>4_1707
ATACAAGTAAGGATGTCAACAGGGAGACACGAGTCTGACTGTAGAACAGTGCAAATGGTGACGCACCCATAATCAAAACAAAAAAAAACACTTTGGAAAAAAAAAAAAAAAGACAGTCCCTTGGTGGCGTGCAGTTATTGCTCCTTATCG
>4_1708
ATACAAGTGCAAATGTTTCCGAACCAAAATTAAAAAAAAAAAAAAACACTTTGTAAAAAAAAAAAGACAGTCCCTTTTTGGCGTGCAGTTATTGCTCCTTATCGCCTCTGTGCAGCATATAATGTGACCTCAGGTTATTCTGACAATTGG
>4_1709
ATACAGTCATACAAGGAAGGATGTCAACAGGGAGACAAGAGTCTGACTGTAGAACAGTGCAAATGGTGACGCACCCATAATCAAAACAAAAACAAACACTTTGGAAAAAAAAAAAAGAGAGTCCCTTGGTGGCGTGCAGTTATTGCTCCT
>4_1710
ATACAGTCATACAAGGAAGGATGTCAACAGGGAGACAAGAGTCTGACTGTAGAACAGTGCAAATGGTGACGCACCCATAATCAAAACAAAAACAAACACTTTGGAAAAAAAAAAGACAGTCCCTTGGTGGCGTGCAGTTGTTGCTCCTTA
>4_1711
ATACAGTCATACAAGGAAGGATGTCAACAGGGAGACAAGAGTCTGACTGTAGAACAGTGCAAATGGTGACGCACCCATAATCAAAACAAAAACAAACACTTTGGAAAAAAAAAGACAGTCCCTTGGTGGCGTGCAGTTATTGCTCCTTAT
>4_1712
ATACAGTCATACAAGGAAGGATGTCAACAGGGAGACAAGAGTCTGACTGTAGAACAGTGCAAATGGTGACGCACCCATAATCAAAACAAAAACAAACACTTTGTAAAAAAAAAAAAAGACAGTCCCTTGGTGGCGTGCAGTTATTGCTCC
>4_1713
ATACAGTCATACAAGTAAGGATGTCAACAGGTAGACAAGATTCTGACTGTAGAACAGTGCAATTGGTGACGCACCCATAATAAAAACAAAAACAAACACTTTGTAAAAAAAAAAGACAGTCCCTTGGTGGCGTGCAGTTATTGCTCCTTA
>4_1714
ATACGCCATGCCAAGCCCTGCTCCCGAGCCAAGTGAAATTGGCCATGTGTGCCCTAATTTAATGGCACCGTCTGCTAAGCATCGGTCCCACTTTTTCCCCAGCTCCTTCTCAGACATACTGAACATTAGCTTGTGACAGGCTAGAAGTCC
>4_1715
ATACGCCATGCCGAGCCCTGCTACCGATCCAAGTGAAATTGGCCATGTGTGCCGTTTGAAGAACAGAACAGAAAACACAATGCCTAACCCCAGACCGGTGCCTAATTTAATGGCACCGTCTGCTAAGCATCGGTCCCACTTTTTCCCCAG
>4_1716
ATACGCCATGCCGAGCCCTGCTCCCGAGCCAAGTGAAATTGGCCATGTGTGCCGTTTGAAGAACAGAACAGAAAACACAATGCCTAACCCCGGACCGGTGCCTAATTTAATGGCACCGTCTGCTAAGCATCGGTCCCACTTTTTCCCCAG
>4_1717
ATACGCCATGCCGAGCCCTGCTCCCGAGCCAAGTGAAATTGGCCATGTGTGCCGTTTGAAGAACAGAATAGAAAACACAATGCCTAACCCCAGACCGGTGCCTAATTTAATGGCACCGTCTGCTAAGCATCGGTCCCACTTTTTCCCCAG
>4_1718
ATACTAGGAAGGATGTCAACAGGGAGACAAGAGTCTGAATGTAGAACATTGCAATTGGTGACGCACCCATAATCAAAACAAAAACAAACAATTTGGAAAAAAAAAAAAAGACAGTCCCTTGGTGGCGTGCAGTTATTGCTCCTTATCGCC
>4_1719
ATAGGGAATATACAAATCATACAGTCATACAAGGAAGGCTGTCAACAGGGAGACAAGAGTCTGACTGTATAACAGTGCAAATGGTGACGCACCCATAATCAAAACAAAAACAAACACTTTGGAAAAAAAAAAGACAGTCCCTTGGTGGCG
>4_1720
ATAGGGCATAGACAAATCATACAGTCATACAAGGAAGGATGTCAACAGGGAGACAAGAGTCTGACTGTAGAACAGTGCAAATGGTGACGCACCCATAATCAAAACAAAAACAAACACTTTGGAAAAAAAAAAGACAGTCCCTTGGTGGCG
>4_1721
ATAGGGCATATACAAATCATACAGTCATACAAGGAAGGATGTCAACAGGGAGACAAGAGTCTGACTGTAGAACAGTGCAAATGGTGACGCACCCATAATCAAAACAAAAACAAACACTTTGGAAAAAAAAAAAGACAGTCCCTTGGTGGC
>4_1722
ATAGGGCATATACAAATCATACAGTCATACAAGGAAGGATGTCAACAGGGAGACACGAGTCTGACTGTAGAACAGTGCAAATGGTGACGCACCCATAATCAAAACAAAAACAAACACTTTGGAAAAAAAAAAGACAGTCCCTTGGTGGCG
>4_1723
ATAGGGCATATACAAATCATACAGTCATACAAGGAAGGATGTCTACAGGGAGACAAGAGTCTGACTGTAGAACAGTGCAAATGGTGACGCACCCATAATCAAAACAAAAACAAACACTTTGGAAAAAAAAAAGACAGTCCCTTGGTGGCG
>4_1724
ATAGGGCATATACAAATCATACATTCATACAAGTAAGGATGTCAACAGGGAGACAAGAGTATGACTGTAGAACAGTGCAAATGGTGACGCACCCATAATCAAAACAAAAAAAAACACTTTGGAAAAAAAAAAGACAGTCCCTTGGTGGCG
>4_1725
ATATAAACACAGACCGTCATTATAGGGAATATAACAATCATACAGTCATACAAGGAATGATGTCAACAGGGAGACAAGAGTCTGACTGTAGAACAGTGCAAATGGTGACGCACCCATAATCAAAACAAAAACAAACACTTTGGAAAAAAA
>4_1726
ATATAATGTGACCTCAGGTTATTCTGACAATTGGCATACGCCATGCCAAGCCCTGCTCCCGAGCCAAGTGAAATTGGCCATGTGTGCCCTATAATTGAGAAAGATGCTTTAGATTCTTCTCAAACACTTCACAGCATGATTAAAAACAGA
>4_1727
ATATAATGTGACCTCAGGTTATTCTGACAATTGGCATACGCCATGCCAAGCCCTGCTCCCGAGCCAAGTGAAATTGGCCATGTGTGCCGTTTGAAGAACAGAACAGAAAACACAATGCCTAACCCCAGACCGGTGCCTAATTTAATGGCA
>4_1728
ATATACAAATCATACAGTCAAACAAGAAATGACGACAACATGGAGAAAAGAGTCTGACTGTAGAACAGTGCAAATGGTGACGCACCCAAAATCAAAACAAAAACAAACACTTAGGAAAAAAAAAAGACAGTCCCTTGGTGGCGTGCAGTT
>4_1729
ATATACAAATCATACAGTCATACAAGGAAGGATGTCAACAGGGAGACAAGAGTCTGACTGTAGAACAGTGCAAATGGTGACGCACCCATAATCAAAACAAAAACAAACACTTTGGAAAAAAAAAAAAAGACAGTCCCTTGGTGGCGTGCA
>4_1730
ATATACAAATCATACAGTCATACAAGGAAGGATGTCAACAGGGAGACAAGAGTCTGACTGTAGAACAGTGCAAATGGTGACGCACCCATAATCAAAACAAAAACAAACACTTTGGAAAAAAAAAAAAGACAGTCCCTTGGTGGCGTGCAG
>4_1731
ATATACAAATCATACAGTCATACAAGGAAGGATGTCAACAGGGAGACAAGAGTCTGACTGTAGAACAGTGCAAATGGTGACGCGCCCATAATCAAAACAAAAACAAACACTTTGGAAAAAAAAAGACAGTCCCTTGGTGGCGTGCAGTTA
>4_1732
ATATACAAATCATACAGTCATACAAGGAAGGATGTCAACAGGGAGACAAGAGTCTGACTGTTGAACAGTGCATATGGTGACGCACCAATAATCAAAACAAAAACAAACACATTGTCAAAAAAAACTAAAGATTTTGGGTAATGTGATGTT
>4_1733
ATATACAAATCATACAGTCATACAAGGAAGGATGTCAACCGGGAGACAAGAGTCTGACTGTAGAACAGTGCAAATGGTGACGCACCCATAATCAAAACAAAAACAAACACTTTGGAAAAAAAAAAGACAGTCCCTTGGTGGCGTGCAGTT
>4_1734
ATATACAAATCATACATTCATACAAGGAAGGATGTCAACAGGGAGACAAGAGTCTGACTGTAGAACAGTGCAAATGTTGACGCACCCATAATCAAAACAAAAACAAACACTTTGGAAAAAAAAAAGACAGTCCCTTGGTGGCGTGCAGTT
>4_1735
ATATCTCTAGTTATAAGAAGATATATATATAAATATCATGTGCAGCATATAATGTGACCTCAGGTTATTCTGACAATTGGCATACGCCATGCCGAGCCCTGCTCCCGAGCCAAGTGAAATTGGCCATGTGTGCCGTTTGAAGAACAGAAC
>4_1736
ATCAAAACAAAAACAAACACTTTGGAAAAAAAAAAAAGACAGTCCCTTGGTGGCGTGCAGTTATTGCTCCTTATCGCCTCTGTGCAGCATATAATGTGACCTCAGGTTATTCTGACAATTGGCATACGCCATGCCAAGCCCTGCTCCCGA
>4_1737
ATCAAAACAAAAACAAACACTTTGGAAAAAAAAAAAGACAGTCCCTTGGTGGCGTGAAGTTATTGCTCCTTATCGCCTCTGTGCAGCATATAATGTGACCTCAGGTTATTCTGACAATTGGCATACGCCATGCCAAGCCCTGCTCCCGAG
>4_1738
ATCAAAACAAAAACAAACACTTTGGAAAAAAAAAAGACAGTCCCTTGGTGGCGTGCAGTTATTGCTCCTTATAGCCTCTGTGCAGCATATAATGTGACCTCAGGTTATTCTGACAATTGGCATACGCCATGCCGAGCCCTGCTCCCGAGC
>4_1739
ATCAAAACAAAAACAAACACTTTGGAAAAAAAAAAGACAGTCCCTTGGTGGCGTGCAGTTATTGCTCCTTATCGCCTCTGTGCAGCATATAATGTGACCTCAGGTTATTCTGACAATTGGCATACGCCATGCCAAGCCCTGCTCCCGAGC
>4_1740
ATCAAAACAAAAACAAACACTTTGGAAAAAAAAAAGACAGTCCCTTGGTGGCGTGCAGTTATTGCTCCTTATCGCCTCTGTGCAGCATATAATGTGACCTCAGGTTATTCTGACTATTGGCATACGCCATGCCGAGCCCTGCTCCCGAGC
>4_1741
ATCAAAACAAAAACAAACACTTTGGAAAAAAAAAAGACAGTCCCTTGGTGGCGTGTAGTTATTGCTCCTTATCGCCTCTGTGCAGCATATAATGTGACCTCAGGTTATTCTGACAATTGGCATACGCCATGCCGAGCCCTGCTCCCGAGC
>4_1742
ATCAAAACAAAAACAAACACTTTGTAAAAAAAAAAAGACAGTCCCTTGGTGGCGTGCAGTTATTGCTCCTTATCGCCTCTGTGCAGCATATAATGTGACCTCAGGTTATTCTGACAATTGGCATACGCCATGCCGAGCCCTGCTCCCGAG
>4_1743
ATCAAAACAAAAACAAACACTTTTGAAAAAAAAAAAGACAGTCCCTTGGTGGCGTGCAGTTATTGCTCCTTATCGCCTCTGTGCAGCATATAATGTGACCTCATGTTATTCTGACAATTGGCATACGCCATGCCAAGCCCTGCTCCCGAG
>4_1744
ATCAAAACAACAACAAACACTTGGGAAAAAAAAAAAGACAGTCCCTTGGTGGCGTGCAGTGATTGCTCCTTATCGCCTCTGTGCAGCATATAATGTGACCTCAGGTTATTCTGACAATTGGCATACGCCATGCCAAGCCCTGCTCCCGAG
>4_1745
ATCAAAACAACAACAAACACTTTGGAAAAAAAAAAGACAGTCCCTTGGTGGCGTGCAGTTATGGCTCCTTATCGCCTCTGTGCAGCATATAATGTGACCTCAGGTTATTCTGACAATTGGCATACGCCATGCCGAGCCCTGCTCCCGAGC
>4_1746
ATCAACACAAAAACAAACACTTTGGAAAAAAAAAAGACAGGCCCTGGGTGGCGTGCAGTTATTGCTCCGTATCGCCTCTGTGCAGCATATAATGTGACCTCAGGTTATTCTGACAATTGGCATACGCCATGCCGAGCCCTGCTCCCGAGC
>4_1747
ATCAGCCTTAGTTACAAGTTACTTTGCAGTGATTGTCATTGATCCATCATTTATAGGGTGATTACTGTTTAAAACCAATAACACATAAAACATGGATCAGCTGTATTTGAATGATTTGCCAGTTTCTCAGTAATACATTGTAATATTTCA
>4_1748
ATCAGCCTTAGTTACAAGTTACTTTGCAGTGATTGTCATTGATCCATCATTTATAGGGTGATTACTGTTTAAAACCAATGACACATAAAACATGGATCAGCTGTATTTGAATGATTTGCCAGTTTCTCAGTAATACATTGTAATATTTCA
>4_1749
ATCATAAAGTCATACAATGAAGGATGTCAACAGGGATACAAGATTCTGACTGTAGAACAGTGCAAATGTTGACGCACCCATAATCAAAACAAAAACAAACACTTTTGAAAAAAAAAAGACAGTCACTTGGTGGCGTGCAGTTATTGCTGG
>4_1750
ATCATACAGTCATAAAAGGAAGGATGTCACCAGGGAGACAAGAGTCTGACTGTAGAACAGTGCAAATGGTGACGCACCCATAATCAAAACAAAAACAAACACTTTGGAAAAAAAAAAGACAGTCCCTTGGTGGCGTGCAGTTATTGCTCC
>4_1751
ATCATACAGTCATACAAGGAAGGAGGTCAACAGGGAGACAAGAGTCTGACTGTAGAACAGTGCAAATGGTGACGCACCCATAATCAAAACAAAAACAAACACTTTGGAAAAAAAAAAGACAGTCCCTTGGTGGCGTGCAGTTATTGCTCC
>4_1752
ATCATACAGTCATACAAGGAAGGATGTAAACAGTGAGACAAGAGTCTGACTGTAGAACAGTGCAAATGGTGACGCACCCATAATCAAAACAAAAACAAACACTTTGGAAAAAAAAAAGACAGTCCCTTGGTGGCGTGCAGTTATTGCTCC
>4_1753
ATCATACAGTCATACAAGGAAGGATGTCAACAGGGAGACAAGAGTCTGACTGTAGAACAGTGCAAATGGTGACGCACCCATAATCAAAACAAAAACAAACACTTGGGAAAAAAAAAAGACAGTCCCTTGGTGGCGTGCAGTTATTGCTCC
>4_1754
ATCATACAGTCATACAAGGAAGGATGTCAACAGGGAGACAAGAGTCTGACTGTAGAACAGTGCAAATGGTGACGCACCCATAATCAAAACAAAAACAAACACTTTGGAAAAAAAAAAAACAGTCCCTTGGTGGCGTGCAGTTATTGCTCC
>4_1755
ATCATACAGTCATACAAGGAAGGATGTCAACAGGGAGACAAGAGTCTGACTGTAGAACAGTGCAAATGGTGACGCACCCATAATCAAAACAAAAACAAACACTTTGGAAAAAAAAAAAAGACAGTCCCTTGGTGGCGTGCAGTTATTGCT
>4_1756
ATCATACAGTCATACAAGGAAGGATGTCAACAGGGAGACAAGAGTCTGACTGTAGAACAGTGCAAATGGTGACGCACCCATAATCAAAACAAAAACAAACACTTTGGAAAAAAAAAAAGACAGTCCCTTGGTGGCGTGGAGTTATTGCTC
>4_1757
ATCATACAGTCATACAAGGAAGGATGTCAACAGGGAGACAAGAGTCTTACTGTAGAACAGTGCAAATGGTGACGCACCCATAATCAAAACAAAAACAAACACTTTTGAAAAAAAAAAGACAGTCCCTTGGTGGCGTGCAGTTATTGCTCC
>4_1758
ATCATACAGTCATACAAGGAAGTATGTAAACAGGTAGACAAGAGTCTGACTGTAGAACAGTGCAAATGGTGACGCACCCATAATCAAAACAAAAACAAACACTTTGGAAAAAAAAAAGACAGTCCCTTGGTGGCGTGCAGTTATTGCTCC
>4_1759
ATCATACAGTCATACAAGTAAGGATGTCAACAGGGAGACAAGAGTCTGACTGTAGAACAGTGCAAATGGTGACGCACCCATAATCAAAAAAAAAACAAACACTTTGGAAAAAAAAAAGACAGTCCCTTGGTGGCGTGCAGTTATTGCTCC
>4_1760
ATCATACAGTCATACATGGACGGATGTCAACCGGGAGACAAGAGTCTGTCTGTAGAACAGGGCAAAGGGTGACGCACCCATAATCAAAACAAAAACAAACACTTGGGAAAAAAAAAAAAAAACAGTCCCTTGGTGGCGTGCAGTTATTGC
>4_1761
ATCATACAGTCATACTAGGAAGGATGTACACTGGGAGACAATAGTCTGACTTTAGAACAGTGCAAATGTTGACGCACCCATAATCAAAACAAAAACAAACCCTTTTTAAAAAAAAAAAAGACAGTCCCTTGGTGGCGTGCAGTTATTGCT
>4_1762
ATCATACAGTCATTCAAGGATGTATGTCAACAGGGAGACAAGAGTCTGACTGTAGAACAGTGCAAATGGTGACGCACCCCTAATCAAAACAAAAACAAACACTTTGGAAAAATATAAGACAGTCCCTTGGTGGCGTGCAGTTATTGCTCC
>4_1763
ATCATATAATGTGACCTCAGGTTATTCTGACAATTGGCATACGCCATGCCGAGCCCTGCTCCCGAGCCAAGTGAAATTGGCCATGTGTGCCGTTTGAAGAACAGAACAGAAATCACAATGCCTAACCCCAGACCGGTGCCTAATTTAATG
>4_1764
ATCCTTCATTTCCTAACAGGAACATTTGAATAGCCTTACTACCTTATAGGACTGCTTTTACATCCCTGCCTCAGCCTTCTTCTCTGACAGTTTTCAGAAAAATTACTTCAAGCACCTTTTTCAAATCTGCATTAACACTTGACTCCTAAC
>4_1765
ATCGCCTCTGTGCAGCATATAATGTGACCTCAGGTTATTCTGACAATTGGCATACGCCATGCCAAGCCCTGCTCCCGAGCCAAGTGAAATTGGCCATGTGTGCCGTTTGAAGAACAGAACAGAAAACACAATGCCTAACCCCAGACCGGT
>4_1766
ATCGCCTCTGTGCAGCATATAATGTGACCTCAGGTTATTCTGACAATTGGCATACGCCATGCCGAGCCCTGCTCCCGAGCCAAGTGAAATTGGCCATGTGTGCCGTTTGAAGAACAGAACAGAAAACACAATGCCTAACCCCAGACCGGT
>4_1767
ATCGCCTCTGTGCAGCATATAATGTGACCTCAGGTTATTCTGACATTTGGCATACGCCATGCCGAGCCCTACTCCCGAGCCAAGTGAAATTGGCCATGTGTGCCGTTTGAAGAACAGAACCCCATGTACTCTGCGTTGATACCACTGCTT
>4_1768
ATCGCCTCTGTGCAGCATATAATGTGACCTCATGTTATTCTGACAATTGTCATACGCCATGCCGAGCCCTGCTCCCGAGCCAAGTGAAATTGGCCATGTGTGCCGTTTGAAGAACAGAACAGAAAACACAATGCCTAACCCCAGACCGGT
>4_1769
ATCTAATTGACTATCTCTCCAAATACTCAAAAACAATTGTGACGCACCCATAATCAAAACAAAAACAAACACTTTGGAAAAAAAAAGACAGTCCCTTGGTGGCGTGCAGTTATTGCTCCTTATCGCCTCTGTGCAGCATATAATGTGACC
>4_1770
ATCTACTGGAATTTATAACAAATTATTCATTTTTTTCCATGGACAAACCAACCTTATCGCCTCTGTACAGCATATAATGTGACCTCAGGTTATTCTGACAATTGGCATACGCCATGCCGAGCCCTGCTCCCGAGCCAAGTGAAATTGGCC
>4_1771
ATCTAGCGCTAGTTCCGCGAGGTAGGGCCCGAGACCGTATTGGCATACGCCATGCCGAGCCCTGCTCCCGAGCCAAGTGAAATTGGCCATGTGTGCCGTTTGAAGAACAGAACAGAAAACACAATGCCTAACCCCAGACCGGTGCCTAAT
>4_1772
ATCTAGGTTTTTTTTTTTTTTTTTTTTTTTTTTTTCAATAATTTTTTTATTAAATAAACACAGACCATCTTTATAGGGAATATACAAATGATTCAGTCATACAAGGAAGTATGTAAACAGGGAGACAAGAGTCTGACTGTAGAACAGTGC
>4_1773
ATCTTTATAGGGCATATACAAATCATACAGTCATACAAGGAAGGATGTCAACAGGGAGACAAGAGTCTGACTGTAGAACAGTGCAAATGGTGACGCACCCATAATCAAAACAAAAACAAACACTTTGGAAAAAAAAAAAGACAGTCCCTT
>4_1774
ATCTTTATAGGGCATATACAAATCCTACAGTCATACAAGGAAGGATGTCAACAGGGAGACAAGAGTCTGACTGTAGAACAGTGCAAATGGTGACGCACCCATAATCAAAACAAAAACAAACACTTTGGAAAAAAAAAAGACAGTCCCTTG
>4_1775
ATCTTTCTAGGGCATATACAAATCCTACAGTCATACAAGGAAGGATGTCAACCGGGAGACAAGAGTCTGACTGTAGAACAGTGCAAATGGTGACGCACCCATAATCAAAACAAAAACAAACACTTTGGAAAAAAAAAAAGTCAGTCCCTT
>4_1776
ATGAACACATATCATGGAGCTGGGATGACACACACTGGACTACAGAGAACTCGCACAAGTGAAGGCGGCCAAACTTGTAAAGAGCATGTTACTGGACCGGCTGCTTCCTTGTAAACTCTTCTCAAGTTTGTTTGTTTGGATTTTTTTTGT
>4_1777
ATGAATTGATTGAATGATAATTTTGGTTATTGTAGATAACTTTTTTATAAAAATGTAAATATGGTCATAATTTATTTTACAAATGTGTTATGGGCATTAAAAACCAGTGATGTTTTGTGTAAAAAAAAAAAAAAAGAAAAAAAAAAAAAA
>4_1778
ATGACCCTGTCAAGCACAGCCCAAGAGTTGCATGACTAGTGACCTCAGGTTATTCTGACAATTGGCATACGCCATGCCGAGCCCTGCTCCCGAGCCAAGTGAAATTGGCCATGTGTGCCGTTTGAAGAACAGAACAGAAAACACAATGCC
>4_1779
ATGCCGAGCCCTGCTCCCGAGCCAAGTGAAATTGGCCATGTGTGCCCTAATTTAATGGCACCGTCTGCTAAGCATCGGTCCCACTTTTTCCCCAGCTCCTTCTCAGACATACTGAACATTCCCATGTACTCTGCGTTGATACCACTGCTT
>4_1780
ATGCCGAGCCCTGCTCCCGAGCCAAGTGAAATTGGCCATGTGTGCCGTTTGAAGAACAGAACAGAAAACACAATGCCTAACCCCAGACCGGTGCCTAATTTAATGGCACCGTCTGCTAAGCATCGGTCCCACTTTTTCCCCAGCTCCTTC
>4_1781
ATGCCTAACCCCAGACAGGTGCCTAATTTAATGGCACCGTCTGCTAAGCATCGGTCCCACTTTTTCCCCAGCTCCGTCTCAGACACACTGAACATTAGCTTGTGACAGGCTAGAAGTAGCCCCATGTACTCTGCGTTGATACCACTGCTT
>4_1782
ATGCCTAACCCCAGACCGGTGCCTAATTTAATGGCACCGTCTGCTAAGCATCGGTCCCACTTTGTCCCCAGCTCCTTCTCAGACATACTGAACATTAGCTTGTGACAGGCTAGAAGTAGCAACCCCATGTACTCTGCGTTGATACCACTG
>4_1783
ATGCCTAACCCCAGACCGGTGCCTAATTTAATGGCACCGTCTGCTAAGCATCGGTCCCACTTTTTCCCCAGCTCCTTCTCAGACATACTGAACATTAGCTTGTGACAGGCTAGAAGTAGCAAATGCCCCCATGTACTCTGCGTTGATACC
>4_1784
ATGCCTAACCCCAGACCGGTGCCTAATTTAATGGCACCGTCTGCTAAGCATCGGTCCCACTTTTTCCCCAGCTCCTTCTCAGACATACTGAACATTAGCTTGTGACAGGCTAGAAGTAGCAACCCCATGTACTCTGCGTTGATACCACTG
>4_1785
ATGCGTGCCGCTTGAAGAACAGAACAGAAAACACAATGCCTAACCCCAGACCGGTGCCTAATTTAATGGCACCGTCTGCTAAGCATCGGTCCCACTTTTTCCCCAGCTCCTTCTCAGACATACTGCCCATGTACTCTGCGTTGATACCAC
>4_1786
ATGGAATATACAAATAATACAGTCATACAAGGTAGGATGTCAACAGGGAGACAAGAGTCTGACTGTATAACAGTGCAAATGTTGACGCACCCATAATCAAAACAAAAAAAAACACTTTGGAAAAAAAAAAGACAGTCCCTTGGTGGCGTG
>4_1787
ATGGAGAAAATATTAATTCCATTCTCAACAAAGTGACATGCCAGAGACTGCATGAGAGTCGACACACATACGGCAGCTTCCAGTGAAAATCCCCTCAATGAACTGTTTTGTTTGACTGCTTAAACACGGGTTTAGATGTATTGATTGAAT
>4_1788
ATGGATGTCAACAGGGAGAAAAGAGTCTGACTGTAGAACAGTGCAAATGGTGACGCACCCATAATCAAAACAAAAACAAACACTTTGAAAAAAAAAAAAAGACAGTCCCTTGGTGGCGTGCAGTTATTGCTCCTTATCGCCTCTGTGCAG
>4_1789
ATGGGCATTTTGAGATCTTACAGTCATAAAAGGAAGGAGGTCAACAGGGAGACAAGAGTCTGACTCTAGAACAGTGCAAATGGTGACGCACCCATAACCAAAACAATAAGAAACACGTTGTAAAAATAAAAGACAGTCCCTTGGTGGCGT
>4_1790
ATGGTGACGCACCCAAAATCAAAACAAAAACAAACACTTTGAAAAAAAAAAAGACAGTCCCTTGGTGGCGTGCAGTTATTGCTCCTTATCGCCTCTGTGCAGCATATAATGTGACCTCAGGTTATTCTGACAATTGGCATACGCCATGCC
>4_1791
ATGGTGACGCACCCATAATCAAAACAAAAACAAAAACTTTGGAAAAAAAAAAAGACAGTCCCTTGGTGGCGTGCAGTTATTGCTCCTTATCGCCTCTGTGCAGCATATAATGTGACCTCAGGTTATTCTGACAATTGGCATACGCCATGC
>4_1792
ATGGTGACGCACCCATAATCAAAACAAAAACAAACACTTTGAAAAAAAAAAAGACAGTCCCTTGGTGGCGTGCAGTTATTGCTCCTTATCGCCTCTGTGCAGCATATAATGTGACCTCAGGTTATTCTGACAATTGGCATACGCCATGCC
>4_1793
ATGGTGACGCACCCATAATCAAAACAAAAACAAACACTTTGGAAAAAAAAAAAAAGACAGTCCCTTGGTGGCGTGCAGTTATTGCTCCTTATCGCCTCTGTGCAGCATATAATGTGACCTCAGGTTATTCTGACAATTGGCATACGCCAT
>4_1794
ATGGTGACGCACCCATAATCAAAACAAAAACAAACACTTTGGAAAAAAAAAAGACAGTCCCGTGGTGGCGTGCAGTTATTGCTCCTTATCGCCTCTGTGCAGCATATAATGTGACCTCAGGTTATTCTGACAATTGGCATACGCCATGCC
>4_1795
ATGGTGACGCACCCATAATCAAAACAAAAACAAACACTTTGGAAAAAAAAAAGACAGTCCCTTGGTGGCGTGCAGTTATTGCTCCTTATCGCCTCTGTGCAGCATATAATGTGACCTCAGGTTATTCTGACAATTAGCATACGCCATGCC
>4_1796
ATGGTGACGCACCCATAATCAAAACAAAAACAAACACTTTGGAAAAAAAAAAGACAGTCCCTTGGTGGCGTGCAGTTATTGCTCCTTATCGCCTCTGTGCAGCATATAATGTGACCTCAGGTTTCCATGTACTCTGCGTTGATACCACTG
>4_1797
ATGGTGACGCACCCATAATCAAAACAAAAACGAACACTTTGGAAAAAAAAAAGACAGTCCCTTGGTGGCGTGCAGTTATTGCTCCTTATCGCCTCTGTGCAGCATATAATGTGACCTCAGGTTATTCTGACAATTGGCATACGCCATGCC
>4_1798
ATGGTGACGCACCCATAATCAAAACAAAAACGAACACTTTGTAAAAAAAAAAAGACAGTCCCTTGGTGGCGTGCAGTTATTGCTCCTTATCGCCTCTGTGCAGCATATAATGTGACCTCAGGTTATTCTGACAATTGGCATACGCCATGC
>4_1799
ATGGTGACGCACCCATAATCAACACAAAAACAAACACTTTGGAAAAAAAAAAGACAGTCCCTTGGTGGCGTGCAGTTATTGCTCCTTATCGCCTCTGTGCAGCATATAATGTGACCTCAGGTTATTCTGACAATTGGCATACGCCATGCC
>4_1800
ATGTAAAAAGGTATACAAGAGTCTTACTGTAGAACATTGCAAATGGTGACGCACCAATAATCAAAACAAAAACAAACACTTTGGAAAAAAAAAAGACAGTCCCTTGGTGGCGTGCAGTTATTGCTCCTTATCGCCTCTGTGCAGCATATA
>4_1801
ATGTCAACAGGGAGACAAGAGTCTGACTGTAGAACAGTGCAAATGGTGACGCACCCATAATCAAAACAAAAACAAACACTTTGGAAAAAAAAAGACAGTCCCTTGGTGGCGTGCAGTTATTGCTCCTTATCGCCTCTGTGCAGCATATAA
>4_1802
ATGTCAACAGGGAGACAAGAGTCTGACTGTAGAACAGTGCAAATGGTGACGCACCCATAATCAAAACAAAAACAAACACTTTGGAAAAAAAAGACAGTCCCTTGGTGGCGTGCAGTTATTGCTCCTTATCGCCTCTGTGCAGCATATAAT
>4_1803
ATGTCAACAGGGAGACAAGAGTCTGACTGTAGAACAGTGCAAATGGTTACGCACCCATAATCAAAACAAAAACAAACACTTTGGAAAAAAAAAAGACAGTCCCTTGGTGGCGTGCAGTTATTGCTCCTTATCGCCTCTGTGCAGCATATA
>4_1804
ATGTCAACAGGGAGACAAGAGTCTGACTGTAGAACATTGCAAATTGTGACGCACCCATAATAAAAACAAAAAAAAACACTTTGGAAAAAAAAAAAGACAGTCCCTTGGTGGCGTGCATTTATTGCTCCTTATCGCCTCTGTGCAGCATAT
>4_1805
ATGTCAACAGGGAGACAAGAGTCTGACTGTATAACAGTGCAAATGGTGACGCACCCATAATCAAAACAAAAACAAACACTTTGGAAAAAAAAAGACAGTCCCTTGGTGGCGTGCAGTTATTGCTCCTTATCGCCTCTGTGCAGCATATAA
>4_1806
ATGTGACCTCAGGTTATTCTGACAATTGGCATACGCCATGCCAAGCCCTGCTCCCGAGCCAAGTGAAATTGGCCATGTGTGCCGTTTGAAGAACAGAACAGAAAACACAATGCCTAACCCCCCCATGTACTCTGCGTTGATACCACTGCT
>4_1807
ATGTGACCTCAGGTTATTCTGACAATTGGCATACGCCATGCCGAGCCCTGCTCCCGAGCCAAGTGAAATTGGCCATGTGTGCCGTTTGAAGAACAGAACAGAAAACACAATGCCTAACCCCCCATGTACTCTGCGTTGATACCACTGCTT
>4_1808
ATGTGTGCCGTTTGAAGAACAGAACAGAAAACACAATGCCTAACCCCAGACCGGTGCCTAATTTAATGGCACCGTCTGCTAAGCATCGGTCCCACTTTTTCCCCAGCTCCTTCTCAGACATACTGAACATTAGCTTGTCCCATGTACTCT
>4_1809
ATGTGTGCCGTTTGAAGAACAGAACAGAATACACAATGCCTAACCCCAGTCCGGTGCCTAATTTAATGGCACCGTCTGCTAAGCATCGGTCCCACTTTTTCCCCAGCTCCTTCTCAGACATACTGCCCATGTACTCTGCGTTGATACCAC
>4_1810
ATGTGTGCCGTTTGTAGAACAGAACAGAAAACACTATGCCTAACCCCAGACCGGTGCCTAATTTATTGGCACCTTCTGCTAAGCATCGGTCCCACTTTTTCCCCAGCTCCTTCTCAGACATACTGAACATTAGCTTGTCCCATGTACTCT
>4_1811
ATGTTACTGGACCGGCTGCTTCCTTGTAAACTCTTCTCAAGTTTGTTTGTTTGGATTTTTTTTGTTGTTATTGGAGAAAATATTCATTCCATTCTCAACAAAGTGACATGCCAGAGACTGCACGAGAGTCGACACACACATACGGCAGCT
>4_1812
ATGTTGACGCACCCATAATCAAAACAAAAACAAACACTTTGGAAAAAAAAAAGACAGTCCCTTGGTGGCGTGCAGTTATTGCTCCTTATCGCCTCTGTGCAGCATATAATGTGACCTCAGGTTATTCTGACAATTGGCATACGCCATGCC
>4_1813
ATGTTTGTTTGTTTGGATTTTTTCTGTTGTTAATGGAGAAAATATTAATTCCATTCTCAACAAAGTGACATGCCAGAGACTGCATGAGAGTCGACACACATACGGCAGCTTCCAGTGAAAATCCCCTCAATGAACTGTTTTGTTTGACTG
>4_1814
ATGTTTGTTTGTTTGGATTTTTTTTGTTGTTAATGGAGAAAATATTAATTCCATTCTCAACAAAGTGACATGCCAGAGACTGCATGAGAGTCGACACACATACGGCAGCTTCCAGTGAAAATCCCCTCAATGAACTGTTTTGTTTGACTG
>4_1815
ATTAAATAAACACAGACCATCTTTATAGGGCATATACAAATCATACAGTCATACAAGGAAGGATGTCAACAGGGAGACAAGAGTCTGACTGTAGAACAGTGCAAATGGTGACGCACCCATAATCAAAACAAAAACAAACACTTTGGAAAA
>4_1816
ATTACTGTTTAAAACCAATAACACATAAAACATGGATCAGCTGTATTTGAATGATTTGCCAGTTTCTCAGTAATACATTGTAATATTTCAGCATATTTTTGTTTGTTTTGGGTGACTCACACATTATACCATTAGTGAAGAAATTCCCTA
>4_1817
ATTAGTCTGACTGTAGAACAGTGCAAAGGGTGACGCACCCATAATCAAAACAAAAACAAACACTTTGGAAAAAAAAAAAGACAGTCCCTTGGTGGCGTGCAGTTATTGCTCCTTATCGCCTCTGTGCAGCATATAATGTGACCTCAGGTT
>4_1818
ATTATAATGATTGGCCATGTTTATAGGGCATATACAAATCATACAGTCATACAAGGAAGGATGTCAACAGGGAGACAAGAGTCTGACTGTAGAACAGTGCAAATGGTGATGCACCCATAATCAAAAAAAAAACAAACACTTTGGAAAAAA
>4_1819
ATTATGTGACCTCAGGTTATTCTGACAATTGGCATACGCCTTGCCGAGCCCTGCTCCCGAGCCAAGTGAAATTGGCCATGTGTGCCGTTTGAAGAACAGAACAGAAAACACAATGCCTAACCCCAGACCGGTGCCTAATTTAATGGCACC
>4_1820
ATTATGTTCTCTTCAGAAGTCTGTCTGTGGCTTATTTGACAGTGCAAATGGTGACGCACCCATAATCAAACCAAAAACAAACACTTTGGAAAAAAAAAAATAGACAGTCCCTTGGTGGCGTGCAGTTATTGCTCCTTATCGCCTCTGTGC
>4_1821
ATTATTTTATTAAATAAACACAGACCATCTTTATAGGGCATATACAAATCATACAGTCATACAAGGAAGGATGTCAACAGGGAGACAAGAGTCTGACTGTAGAACAGTGCAAATGGTGACCCCATGTACTCTGCGTTGATACCACTGCTT
>4_1822
ATTATTTTATTAAATAAACACAGACCGTCCTTATAGGGCATATACAAATCATACAGTCATACAAGGAAGGATGTCAACAGGGAGACAAGAGTCTGACTGTAGAACAGTGCAAATGGTGACGCACCCATAATCAAAACAAAAACAAACACT
>4_1823
ATTATTTTTTTTTTTTTTTTTTTTTTTTTTTTTTTTTGATAATTATTTTATTAAATAAACACAGACCATCTTTATAGGGCATATACAAATCATACAGTCATACAAGGAAGGATGTCAACAGGGAGACAAGAGTCTGACTGTAGAACAGTG
>4_1824
ATTCAAAACAAAAACAAACACTTTGGAAAAAAAAAAGACAGTCCCTTGGTGGCGTGCAGTTATTGCTCCTTATCGCCTCTGTGCAGCATATTATGTGACCTCAGGTTATTCTGACAATTGGCATACGCCATGCCGAGCCCTGCTCCCGAG
>4_1825
ATTCATTCCATTCTCAACAAAGTGACATGCCAGAGACTGCACGAGAGTCGACACACACATACGGCAGCTTCCAGTGAAAATCCCCTCAATAAACTGTTTTGTTTGACTGCTTAAACACGGGTTTAGATGAATTGATTGAATGATAATTTT
>4_1826
ATTCATTCCATTCTCAACAAAGTGACATGCCAGAGACTGCACGAGAGTCGACACACACATACGGCAGCTTCCAGTGAAAATCCCCTGAATGAACTGTTTTGTTTGACTGCTTAAACACGGGTTTAGATGAATTGATTGAATGATAATTTT
>4_1827
ATTCCAGCGAGGATGACGGAGACCAATCGATCTACTCTCAAGGAAGGATGTCAACAGGGAGACAAGAGTCTGACTGTAGAACAGTGCAAATGGTGACGCACCCATAATCAAAACAAAAACAAACACTTTGGAAAAAAAAAAGACAGTCCC
>4_1828
ATTCCATTCTCAACAAAGTGACATGCCAGAGACTGCATGAGAGTCGACACACATACGGCAGCTTCCAGTGAAAATCCCCTCAATGAACTGTTTTGTTTGACTGCTTAAACACGGGTTTAGATGTATTGATTGAATGAGAATTTTGGTTAT
>4_1829
ATTCTGACAATTGGCATACGCCATGCCAAGCCCTGCTCCCGAGCCAAGTGAAATGGGCCATGTGTGCCGTTTGAAGAACAGAACAGAAAACACAATGCCTAACCCCAGACCGGTGCCTAATTTAATGGCACCGTCTGCTAAGCATCGGTC
>4_1830
ATTCTTTGATCTATCCTGTATGATTAGTTTAAGAGCAATATTTTCCCCCACTTTTTCCTACAAGATGGTTAAAAAATGACATTTCATGTTATCTTGCCACAGCATATAAGAACAGTTTTACTGTCTTAATACAGTCTCTTTAAAATAAAG
>4_1831
ATTCTTTTTTTTTTTTTTTTTTTTTTTTTTTTTTTATAATTATTTTATTAAATAAACACAGACCATCTTTATAGGGCATATACAAATCATACAGTCATACAAGGAAGGATGTCAACAGGGAGACAAGAGTCTGACTGTAGAACAGTGCAA
>4_1832
ATTGCAAATGGTGACGCACCCATAATCAAAACAAAAACAAACACTTTGGAAAAAAAAAAAGACAGTCCCTTGGTGGCGTGCAGTTATTGCTCCTTATCGCCTCTGTGCAGCATATAATGTGACCTCAGGTTATTCTGACAATTGGCATAC
>4_1833
ATTGCAAATGGTGACGCACCCATAATCAAAACAAAAACAAACACTTTGGAAAAAAAAAAGACAGTCCCTTGGTGGCGTGCAGTTATTGCTCCTTATCGCCTCTGTGCAGCATATAATGTGACCCCATGTACTCTGCGTTGATACCACTGC
>4_1834
ATTGCTCCTTATCGCCTCTGTGCAGCATATAATGTGACCTCAGGTTATTCTGACAATTGGCATACGCCATGCCAAGCCCTGCTCCCGAGCCAAGTGAAATTGGCCATGTGTGCCCTCAATTTTTAACATGCTTCTTTAAAAGCTTTTTGG
>4_1835
ATTGCTCCTTATCGCCTCTGTGCAGCATATAATGTGACCTCAGGTTATTCTGACAATTGGCATACGCCATGCCGAGCCCTGCTACCGAGCCAAGTGAAATTGGCCATGTGTGCCGTTTGAAGAACAGAACAGAAAACACAATGCCTAACC
>4_1836
ATTGGCCATGTGTGCCCTAATTTAATGGCACCGTCTGCTAAGCATCGGTCCCACTTTTTCCCCAGCTCCTTCTCAGACATACTGAACATTAGCTTGTGACAGGCTAGAAGTAGCAAATGCACCTCTCCCCATGTACTCTGCGTTGATACC
>4_1837
ATTGGCCATGTGTGCCGTTTGAAGAACAGAACAGAAAACACAATGCCTAACCCCAGACCGGTGCCTAATTTAATGGCACCGTCTGCTAAGCATCGGTCCCACTTTTTCCCCAGCTCCTTCTCCCATGTACTCTGCGTTGATACCACTGCT
>4_1838
ATTTTAATCATGTGTTCAACATTTTTCACGCAGCCATACTACGGTCTTTTTATTGCTTTATTATGAAGTACTTCATATGGGGTATGATTCTTTGATCTATCCTGTATGATTAGTTTAAGAGCAATATTTTCCCCCACTTTTTCCTACAAG
>4_1839
ATTTTATTAAATAAACACAGACCATCTTTATAGGGCATATACAAATCATACAGTCATACAAGGAAGGATGTCAACAGTGAGACAAGAGTCTGACTGTAGAACAGTGCAAATGGTGACGCACCCATAATCAAAACAAAAACAAACACTTTG
>4_1840
ATTTTTAAATTTGAAATTGGTTACGAACCAATAAAAAAAAAAAAAAAAAAAAATTTGTAAAAAAAAAAGACAGTCCCTTGGTGGCGTGCAGTTATTGCTCCTTATCGCCTCTGTGCAGCATATAATGTGACCTCAGGTTATTCTGACAAT
>4_1841
CAAAAAAAAAGACAGTCCCTTGGTGGCGTGCAGTTATTGCTCCTTATCGCCTCTGTGCAGCATATAATGTGACCTCAGGTTATTCTGACAATTGGCATACGCCATGCCGAGCCCTGCTCCCGAGCCAAGTGAAATTGGCCATGTGTGCCG
>4_1842
CAAAAAAACAAACAAAACACCTGTTAAAGTAGACCTGTAACTGTATAATTTATACAGCTACTTTCTAATGCTTATTTGGTGTATATGGTGTCTTCTGCTGCCTTTGGTTAATGTAATTTTAATCATGTGTTCAACATTTTTCACGCAGCC
>4_1843
CAAAAACAAAAACAAAAAAAAAACATTGGAAAAAAAAAAAGACAGTCTCTTGGTGGCGTGCAGTTATTGCTCCTTATCGCCTCTGTGCAGCATATAATGTGACCTCAGGTTATTCTGACAATTGGCATACGCCATGCCGAGCCCTGCTCC
>4_1844
CAAAAACAAAACAAACACTCTTGAAAAAAAAAAAGACATTCCATTGGTGGAGTGCAGTTATTGCTCCTTATAGCCTCTGTGCAGCATATAATGTGACCTCAGGTTATTCTGACAATTGGCATACGCCATGCCGATCCCTGCTCCCGAGCC
>4_1845
CAAAAACAAACACTTTGGAAAAAAAAAAAAAGACAGTCCCTTGGTGGCGTGCAGTTATTGCTCCTTATCGCCTCTGTGCAGCATATAATGTGACCTCAGGTTATTCTGACAATTGGCATACGCCATGCCAAGCCCTGCTCCCGAGCCAAG
>4_1846
CAAAAACAAACACTTTGGAAAAAAAAAAAGACAGTCCCTTGGTGGCGTGCAGTTATTGCTCCTTATCGCCTCTGTGCAGCATATAATGTGACCTCAGGTTATTCTGACAATTGGCATACGCCATGCCGAGCCCTGCTCCCGAGCCAAGTG
>4_1847
CAAAAACAAACACTTTGGAAAAAAAAAAGACAGTCCCTTGGTGGCGTGCAGTTATTGCTCCTTATCGCCTCTGTGCAGCATATAATGTGACCTCAGGTTATTCCGACAATTGGCATACGCCATGCCGAGCCCTGCTCCCGAGCCAAGTGA
>4_1848
CAAAAACAAACACTTTGGAAAAAAAAAAGACAGTCCCTTGGTGGCGTGCAGTTATTGCTCCTTATCGCCTCTGTGCAGCATATAATGTGACCTCAGGTTATTCTGACAATTGGCATACGCCATGCCGAGTCCTGCTCCCGAGCCAAGTGA
>4_1849
CAAAAACAAACACTTTGGAAAAAAAAAAGACAGTCCCTTGGTGGCGTGCAGTTATTGCTCCTTATCGCCTCTGTGCAGCATATAATGTGACCTCAGGTTATTCTGACAATTGGCATACGCCCCATGTACTCTGCGTTGATACCACTGCTT
>4_1850
CAAAAACAAACACTTTGGAAAAAAAAAAGACCGTCCCTTGGTGGCGTGCAGTTATTGCTCCTTATCGCCTCTGTGCAGCATATAATGTGACCTCAGGTTATTCTGACAATTGGCATACGCCATGCCGAGCCCTGCTCCCGAGCCAAGTGA
>4_1851
CAAAACAAAAACAAACACTTTGGAAAAAAAAAAAAAGACAGTCCCTTGGTGGCGTGCAGTTATTGCTCCTTATCGCCTCTGTGCAGCATATAATGTGACCTCAGGTTATTCTGACAATTGGCATACGCCATGCCAAGCCCTGCTCCCGAG
>4_1852
CAAAACAAAAACAAACACTTTGGAAAAAAAAAAGACAGTCCCTTGGTGGCGTGCAGTTATTGCTCCTTATCGCCTCTGTGCAGCATATAATGTGACCTCAGGTTATTCTGACAATTGGCATACGCCATGCCGAGCCCTGCTCCCGAACCA
>4_1853
CAAAACAAAAACAAACACTTTGGAAAAAAAAAGACAGTCCCTTGGTGGCGTGCAGTTATTGCTCCTTATCGCCTCTGTGCAGCATATAATGTGACCTCAGGTTATTCTGACAATTGGCATACGCCATGCCGAGCCCTGCTCCCGAGCCAA
>4_1854
CAAAACAAAAACAAACACTTTGGAAAAAAAAGACAGTCCCTTGGTGGCGTGCAGTTATTGCTCCTTATCGCCTCTGTGCAGCATATAATGTGACCTCAGGTTATTCTGACAATTGGCATACGCCATGCCGAGCCCTGCTCCCGAGCCAAG
>4_1855
CAAAACAAAAACAAACACTTTGTAAAAAAAAAAGACAGTCCCTTGGTGGCGTGCAGTTATTGCTCCTTATCGCCTCTGTGCAGCATATAATGTGACCTCAGGTTATTCTGACAATTGGCATACGCCATGCCGAGCCCTGCTCCCGAGCCA
>4_1856
CAAAACAAAAACAACCACTTTGGAAAAAAAAAAGACAGTCCCTTGGTGGCGTGCAGTTATTGCTCCTTATCGCCTCTGTGCAGCATATAATGTGACCTCAGGGTATTCTGACAATTGGCATACGCCATGCCGAGCCCTGCTCCCGAGCCA
>4_1857
CAAAACAACAACAAACACTTTGGAAAAAAAAAAGACAGTCCCTTGGTGGCGTGCAGTTATTGCTCCTTATCGCCTCTGTGCAGCATATAATGTGACCTCAGGTTATTCTGACAATTGGCATACGCCATGCCGAGCCCTGCTCCCGAGCCA
>4_1858
CAAAACATAAATGGAGAAAATGAATAACAGCTATTAGATATGCACTGCCACATGCTGGAACTAGTGCAAAATTGTACTCATAAAAGATTGATTTATTTGTTAAATGCACCAGTGCTGCCAGATTGTACCTAAATATAAGAAAGAATTAGT
>4_1859
CAAAACCCCCGTCACGCAGCAAACAGACAGACACACCGATGGTGACGCACCCATAATCAAAACAAAAACAAACACTTTGGAAAAAAAAAAGACAGTCCCTTGGTGGCGTGCAGTTATTGCTCCTTATCGCCTCTGTGCAGCATATAATGT
>4_1860
CAAAATCAAAAACAAAAAAAAACAGTTGGTAAAAAAAAAAAGACAGTCCCTTGGTGGCGTGCAGTTATTGCTCCTTATCGCCTCTGTGCAGCATATAATGTGACCTCAGGTTATTCTGACAATTGGCATACGCCATGCCGAGCCCTGCTC
>4_1861
CAAACACTTTGGAAAAAAAAAAAAAGACAGTCCCTTGGTGGCGTGCAGTTATTGCTCCTTATCGCCTCTGTGCAGCATATAATGTGACCTCAGGTTATTCTGACAATTGGCATACGCCATGCCAAGCCCTGCTCCCGAGCCAAGTGAAAT
>4_1862
CAAACACTTTGGAAAAAAAAAAAAGACAGTCCCTTGGTGGCGTGCAGTTATTGCTCCTTATCGCCTCTGTGCAGCATATAATGTGACCTCAGGTTATTCTGACAATTGGCATACGCCATGCCAAGCCCTGCTCCCGAGCCAAGTGAAATT
>4_1863
CAAACACTTTGGAAAAAAAAAAGACAGTCCCTTGGTGGCGTGCAGTTATTGCTCCTGTTGAAGAAAACAGAGACAGGTTTCATGAATTTTCATTTACATAACCAGCGATACAGGGTTGTTATCCCATGTACTCTGCGTTGATACCACTGC
>4_1864
CAAACACTTTGGAAAAAAAAAAGACAGTCCCTTGGTGGCGTGCTGTTATTGCTCCTTATCGCCTCTGTGCAGAATATAATGTGACCTCAGGTTATTCTGACAATTGGCATACGCCATGCCGAGCCCTGCTCCCGAGCCAAGTGAAATTGG
>4_1865
CAAACACTTTGGAAAAAAAAAGGACAGTCCCTTGGTGGCGTGCAGTTATTGCTCCTTATCGCCTCTGTGCAGCATATAATGTGACCTCAGGTTATTCTGACAATTGGCATACGCCATGCCGAGCCCTGCTCCCGAGCCAAGTGAAATTGG
>4_1866
CAAACTTGTAAAGAGCATGTTACTGGACCGGCTGCTTCCTTGTAAACTCTTCTCAAGTTTGTTTGTTTGGATTTTTTTTGTTGTTATTTGAGAAAATATTCATTCCATTCTCAACAAAGTGACATGCCAGAGACTGCACGAGAGTAGACA
>4_1867
CAAACTTGTAAAGAGCATGTTACTGGACCGGCTGCTTCCTTGTAAACTCTTCTCAAGTTTGTTTGTTTGGATTTTTTTTTTTGTTTTTTGATTAAATATTAATTACATTATAAACAAATTGACATTCCAGTTACTTCACGAGAGTCGACA
>4_1868
CAAAGTGACATGCCAGAGACTGCACGAGAGTCGACACACACATACGGCAGCTTCCAGTGAAAATCCCCTCAATGAACTGTTTTGTTTGACTGCTTAAACACGGGTTTAGATGAATGGATTGAATGATAATTTTGGTTATTGTAGATAACT
>4_1869
CAAAGTGACATGCCAGAGACTGCATGAGAGTCGACACACATACGGCAGCTTCCAGTGAAAATCCCCTCAATGAACTGTTTTGTTTGACTGCTTAAACACGGGTTTAGATGTATTGATTGAATGATAATTTTGGTTATTGTAGATAACTTT
>4_1870
CAAATCATACAGTAATACAAGGAAGGATGTAAACAGGGAGACAAGAGTCTGACTGTAGAACAGTGCAAATGGTGACGCACCCATAATCAAAACAAAAACAAACACTTTGGAAAAAAAAAAGACAGTCCCTTGGTGGCGTGCAGTTATTGC
>4_1871
CAAATCATACAGTCATAAAAGTAAGTATGTCAACAGGGAGACAAGAGTCTGACTGTAGAACAGTGCAAATGGTGACGCACCCATAATCAAAACAAAAACAAACACTTTGGAAAAAAAAAAGACAGTCCCTTGGTGGCTTGCAGTTATTGC
>4_1872
CAAATCATACAGTCATACAAGGAAGGAGGTCAACAGGGAGACAAGAGTCTGACTGTAGAACAGTGCAAATGGTGACGCACCCATAATCAAAACAAAAACAAACACTTTGGAAAAAAAAAAGACAGTCCCTTGGTGGCGTGCAGTTATTGC
>4_1873
CAAATCATACAGTCATACAAGGAAGGATGTCAACAGGGAGACAAGAGTCTGACTGTAGAACAGTGCAAATGGTGACGCACCCATAATCAAAACAAAAAAAAACACTTTGGAAAAAAAAAAGACAGTCCCTTGGTGGCGTGCAGTTATTGC
>4_1874
CAAATCATACAGTCATACAAGGAAGGATGTCAACAGGGAGACAAGAGTCTGACTGTAGAACAGTGCAAATGGTGACGCACCCATAATCAAAACAAAAACAAACACTTTGGAAAAAAAAAAGACAGTCCCTTGGTGGCGTGCAGTTATTGA
>4_1875
CAAATCATACAGTCATACAAGGAAGGATGTCAACAGGGAGACAAGAGTCTGACTGTAGAACAGTGCAAATGGTGACGCACCCATAATCAAAACAAAAACAAACACTTTGGAAAAAAAAAGACAGTCCCTTGGTGGCGTGCAGTTATTGCT
>4_1876
CAAATCATACAGTCATACAAGGAAGGATGTCAACAGGGAGACAAGAGTCTGACTGTAGAACAGTGCAAATGGTGACGCACCCATAATCAAAACAAAAACAAACACTTTGGAAAAAAAATAGACAGTCCCTTGGTGGCGTGCAGTTATTGC
>4_1877
CAAATCATACAGTCATACAAGGAAGGATGTCAACAGGGAGACAAGAGTCTGACTGTAGAACAGTGCAAATGGTGACGCACCCATAATCAAAACAAAAACAAACACTTTGGAGAAAAAAAAGACAGTCCCTTGGTGGCGTGCAGTTATTGC
>4_1878
CAAATCATACAGTCATACAAGGAAGGATGTCAACAGGGAGACAAGAGTCTGACTGTAGAACAGTGCAAATGGTGACGCACCCATAATCAAACCAAAAACAAACACTTTGGAAAAAAAAAAGACAGTCCCTTGGTGGCGTGCAGTTATTGC
>4_1879
CAAATCATACAGTCATACAAGGAAGGATGTCAACATGGAGACAAGAGTCTGACTGTAGAACAGTGCAAATGGTGACGCACCCATAATCAAAACAAAAACAAACACTTTGGAAAAAAAAAAGACAGTCCCTTGGTGGCGTGCAGTTATTGC
>4_1880
CAAATCATACAGTCATACAAGTAAGGATGTCAACAGGGAGACAAGAGTCTGACTGTAGAACAGTGCAAATGGTGACGCACCCATAATCAAAACAAAAACAAACACTTTGGAAAAAAAAAAGACAGTCCCTTGGTGGCGTGCAGTTATTGC
>4_1881
CAAATCATCCAGTCATACAAGGAAGGATGTCAACAGGGAGACAAGAGTCTGACTGTAGAACAGTGCAAATGGTGACGCACCCATAATCAAAACAAAAACAAACACTTTGGAAAAAAAAAAAGACAGTCCCTTGGTGGCGTGCAGTTATTG
>4_1882
CAAATGGGGACGCACCCAAAAACAAAACAAAAACAAACACTTTGCAAAAAAAAAAAAGACAGTCCCTTGGTGGCGTGCAGTTATTGCTCCTTATCGCCTCTGTGCAGCATATAATGTGACCTCAGGTTATTCTGACAATTGGCATACGCC
>4_1883
CAAATGGTGACGCACCAATAATAAAAACAAAAAAAAAAACTTTGGAAAAAAAAAAAAGACAGTCCCTTGGTGGCGTGCAGTTATTGCTCCTTATCGCCTCTGTGCAGCATATAATTTGACCTCAGGTTATTCTGACAATTGGCATACGCC
>4_1884
CAAATGGTGACGCACCCATAATCAAAACAAAAACAAACACTTTGAAAAAAAAAAGACAGTCCCTTGGTGGCGTGCAGTTATTGCTCCTTATCGCCTCTGTGCAGCATATAATGTGACCTCAGGTTATTCTGACAATTGGCATACGCCATG
>4_1885
CAAATGGTGACGCACCCATAATCAAAACAAAAACAAACACTTTGGAAAAAAAAAAAAAGACAGTCCCTTGGTGGCGTGCAGTTATTGCTCCTTATCGCCTCTGTGCAGCATATAATGTGACCTCAGGTTATTCTGACAATTGGCATACGC
>4_1886
CAAATGGTGACGCACCCATAATCAAAACAAAAACAAACACTTTGGAAAAAAAAAAGACAGTACCTTGGTGGCGTGCAGTTATTGCTCCTTATCGCCTCTGTGCAGCATATGCTGCTACCTCATGGTACTCGCCGATTTGTTCCACCTCAT
>4_1887
CAAATGGTGACGCACCCATAATCAAAACAAAAACAAACACTTTGGAAAAAAAAAAGACAGTCCCTTGGTGGCGTGCAGTTATTGCCCCTTATCGCCTCTGTGCAGCATATAATGTGACCTCAGGTTATTCTGACAATTGGCATACGCCAT
>4_1888
CAAATGGTGACGCACCCATAATCAAAACAAAAACAAACACTTTGGAAAAAAAAAAGACAGTCCCTTGGTGGCGTGCAGTTATTGCTCCTTATCGCCTCTGTGCAGCATATAATGTGACCTCAGGTTATTCTAACAATTGGCATACGCCAT
>4_1889
CAAATGGTGACGCACCCATAATCAAAACAAAAACAAACACTTTGGAAAAAAAAGACAGTCCCTTGGTGGCGTGCAGTTATTGCTCCTTATCGCCTCTGTGCAGCATATAATGTGACCTCAGGTTATTCTGACAATTGGCATACGCCATGC
>4_1890
CAAATGGTTACGCACCAATAATCAAAACAAAAACAAACACTTTTGAAAAAAAAAAAAAGACAGTCCCTTGGTGGCGTGCAGTTATTGCTCCTTATCGCCTCTGTGCAGCATATAATGTGACCTCAGGTTATTCTGACAATTGGCATACGC
>4_1891
CAACAAAGTGACATGCCAGAGACTGCACGAGAGTCGACACACACATACGGCAGCTTCCAGTGAAAATCCCCTCAATGAACTGTTTTGTTTGACTGCTTAAACACGGGTTTAGATGAATTGATTTAATGATAATTTTGGTTATTGTATATA
>4_1892
CAACAAAGTGACATGCCAGAGACTGCACGAGAGTCGACACACACATACGGCAGCTTCCAGTGAAAATCCCCTGAATGAACTGTTTTGTTTGACTGCTTAAACACGGGTTTAGATGAATTGATTGAATGATAATTTTGGTTATTGTATATA
>4_1893
CAACAGGGAGACAAGAGTCTGACTGTAGAACAGTGAAAATGGTGACGCACCCATAATCAAAACAAAAACAAACACTTTGGAAAAAAAAAAGACAGTCCCTTGGTGGCGTGCAGTTATTGCTCCTTATCGCCTCTGTGCAGCATATAATGT
>4_1894
CAACAGGGAGACAAGAGTCTGACTGTAGAACAGTGCAAATGGTGACGCACCCATAATCAAAACAAAAACAAACACTTTGGAAAAAAAAAAGACAGTCCCTTGGTGGCGTGCAGTTATTGCTCCTTATCGCCTCTGTGCAGAGATCGGAAG
>4_1895
CAACAGGGAGACAAGAGTCTGACTGTAGAACAGTGCAAATGGTGACGCACCCATAATCAAAACAAAAACAAACACTTTGGAAAAAAAAAGACAGTCCCTTGGTGGCGTGCAGTTATTGCTCCTTATCGCCTCTGTGCAGCATATAATGTN
>4_1896
CAACAGGGAGACAAGAGTCTGACTGTATAACAGTGCAAATGGTGACGCACCCATAATCAAAACAAAAACAAACACTTTGGAAAAAAAAAAGACAGTCCCTTGGTGGCGTGCAGTTATTGCTCCTTATCGCCTCTGTGCAGCATATAATGT
>4_1897
CAACAGGGAGACAAGAGTCTGACTTTATAACAGTGCAAATGGTGACGAACCCATAATAAAAACAAAAACAAAAACTTTGTAAAAAAAAAAGACAGTCCCTTGGTGGCGTGCAGTTATTGCTCCTTATCGCCTCTGTGCAGCATATAATGT
>4_1898
CAACATGGAGACAAGAGTCTGAATGTAGAACAGTGCAAATGGTGACGCACCCATAATCAAAACAAAAACAAACACTTTGGAAAAAAAAAAAGACAGTCCCTTGGTGGCGTGCAGTTATTGCTCCTTATCGCCTCTGTGCAGCATATAATG
>4_1899
CAACATGTAGACAAGAGTCTGACTGTAGAACAGTGCAAATGGTGACGCACCCATAATCAAAACAAAAACAAACACTTTGGAAAAAAAAAAGACAGTCCCTTGGTGGCGTGCAGTTATTGCTCCTTATCGCCTCTGTGCAGCATATAATGT
>4_1900
CAACGTCGGCCACTAGATTCGAGCCCCGAACCGAGCTGCAACTTTCTGACTGTAGAAAAGTGCAAATGGTGACGCACCCATAATCAAAACAAAAACAAACACTTTGGAAAAAAAAAAAGACAGTCCCTTGGTGGCGTGCAGTTATTGCTC
>4_1901
CAACTACTTACGTTTGAAGAACAGAACAGAAAACACAATGCCTAACCCCAGACCGGTGCCTGAGAGAGACAGACAAAAAAACAAAAAAACAAACAAAACAGCTGTTAAAGTAGACCTGTAACTGTATAATTTATACAGCTACTTTCTAAT
>4_1902
CAACTCATACAGTCATACAAGGAAGGATGTCAACAGGGAGACAAGTGTCTGACTGTAGAACAGTGCAAATGGTGACGCACCCATAATCAAAACAAAAACAAACACTTTGGAAAAAAAAAAGACAGTCCCTTGGTGGCGTGCAGTTATTGC
>4_1903
CAAGAGTCTGACTGTAGAACAGTGCAAATGGTGACGCACCCATAATCAAAACAAAAAAAAACACTTTGTAAAAAAAAAAAAGACAGTCCCTTGGTGGCGTGCAGTTATTGCTCCTTATCGCCTCTGTGCAGCATATAATGTGACCTCAGG
>4_1904
CAAGAGTCTGACTGTAGAACAGTGCAAATGGTGACGCACCCATAATCAAAACAAAAACAAACACTTTGAAAAAAAAAAAGACAGTCCCTTGGTGGCGTGCAGTTATTGCTCCTTATCGCCTCTGTGCAGCATATAATGTGACCTCAGGTT
>4_1905
CAAGAGTCTGACTGTAGAACAGTGCAAATGGTGACGCACCCATAATCAAAACAAAAACAAACACTTTGGAAAAAAAAAAAAAGACAGTCCCTTGGTGGCGTGCAGTTATTGCTCCTTATCGCCTCTGTGCAGCATATAATGTGACCTCAG
>4_1906
CAAGAGTCTGACTGTAGAACAGTGCAAATGGTGACGCACCCATAATCAAAACAAAAACAAACACTTTGGAAAAAAAAAAGACAGTCCCTTGGTGGCGTGCAGTTATTGCTCCTTATCGCCTCTGTGCAGCATATAATGTGACCTCAGGTN
>4_1907
CAAGAGTCTGACTGTAGAACAGTGCAAATGGTGACGCACCCATAATCAAAACAAAAACGAACACTTTGGAAAAAAAAAAGACAGTCCCTTGGTGGCGTGCAGTTATTGCTCCTTATCGCCTCTGTGCAGCATATAATGTGACCTCAGGTT
>4_1908
CAAGAGTCTGACTGTAGAACAGTGCAAATTGTGACGCACCCATAATCAAAAAAAAAACAAACACTTTGGAAAAAAAAAAGACAGTCCCTTGGTGGCGTGCAGTTATTGCTCCTTATCGCCTCTGTGCAGCATATAATGTGACCTCAGGTT
>4_1909
CAAGGAAGGATGTCAACAGGGAGACAAGAGTCTAACTGTAGAACAGTGCAAATGGTGACGCACCCATAATCAAAACAAAAACAAACACTTTGGAAAAAAAAAAGACAGTCCCTTGGTGGCGTGCAGTTATTGCTCCTTATCGCCTCTGTG
>4_1910
CAAGGAAGGATGTCAACAGGGAGACAAGAGTCTGACTGTAGAAACAGTGCAAATGGTGACGCACCCATAATCAAAACAAAAACAAACACTTTGGAAAAAAAAAAGACAGTCCCTTGGTGGCGTGCAGTTATTGCTCCTTATCGCCTCTGT
>4_1911
CAAGGAAGGATGTCAACAGGGAGACAAGAGTCTGACTGTAGAACAGTGCAAATGGTGACGCACCCATAATAAAAACAAAAACAAACACTTTGGAAAAAAAAAAAGACAGTCCCTTGGTGGCGTGCAGTTATTGCTCCTGTTGAAGAAAAC
>4_1912
CAAGGAAGGATGTCAACAGGGAGACAAGAGTCTGACTGTAGAACAGTGCAAATGGTGACGCACCCATAATCAAAACAAAAACAAACACTTTGGAAAAAAAAAAAGACAGTCCCTTGGTGGCGTGCAGTTATTGCTCCTGTTGAAGAAAAC
>4_1913
CAAGGAAGGATGTCAACAGGGAGACAAGAGTCTGACTGTAGAACAGTGCAAATGGTGACGCACCCATAATCAAAACAAAAACAAACACTTTGGAAAAAAAAAGACAGTCCCTTGGTGGCGTGCAGTTATTGCTCCTTATCGCCTCTGTGC
>4_1914
CAAGGAAGGATGTCAACAGGTAGACAAGAGTCTGACTGTAGAACAGTGCAAATGGTGACGCACCCATAATCAAAACAAAAACAAACACTTTGGAAAAAAAAAAAGACAGTCCCTTGGTGGCGTGCAGTTATTGCTCCTTATCGCCTCTGT
>4_1915
CAAGGAAGGATGTCAACATGGAGACAAGAGTCTGACTGTAGAACAGTGCAAATGGTGACGCACCCATAATCAAAACAAAAACAAACACTTTGGAAAAAAAAAAGACAGTCCCTTGGTGGCGTGCAGTTATTGCTCCTTATCGCCTCTGTG
>4_1916
CAAGGCCTAACCCCAGACCGGTGCCTAATTTAATGGCACCGTCTGCTAAGCATCGGTCCCACTTTTTCCCCAGCTCCTTCTCAGACATACTGAACATTAGCTTGTGACAGGCTAGAAGTCCCCATGTACTCTGCGTTGATACCACTGCTT
>4_1917
CAAGTGAAATTGGCCATGTGTGCCCTAATTTAATGGCACCGTCTGCTAAGCATCGGTCCCACTTTTTCCCCAGCTCCTTCTCAGACATACTGAACATTAGCTTGTGACAGGCTAGAAGTCCCCATGTACTCTGCGTTGATACCACTGCTT
>4_1918
CAAGTGTCTGACTGTATACAAGTGCAAATGGTGACGCACCAATAATCAAACCAAAAACAAACACTTTGGAAAAAAAAAAGACAGTCCCTTGGTGGCGTGCAGTTATTGCTCCTTATCGCCTCTGTGCAGCATATAATGTGACCTCAGGTT
>4_1919
CAATAATCAAAACAAAAAAAAACACTTTGGAAAAAAAAAAAAGACAGTCCCTTGGTGGCGTGCAGTTATTGCTCCTTATCGCCTCTGTGCAGCATATAATGTGACCTCAGGTTATTCTGACAATTGGCATACGCCATGCCAAGCCCTGCT
>4_1920
CAATAATCACTTTACGTCATCTTGTTATTCTCAATGTACAGAGATGACGAGATAACACCAGAATCCTTCATTTCCTAACAGGAACATTTGAATAGCCTTACTACCTTATAGGACTGCTTTTACATCCCTGCCTCAGCCTTCTTCTCTGAC
>4_1921
CAATAGTCTGTCTGTATAACAGTGCAACTGGTGACGCACCCATAATCAAAACAAAAAAAAACACTTTGGAAAAAAAAAAGACAGTCCCTTGGTGGCGTGCAGTTATTGCTCCTTATCGCCTCTGTGCAGCATATAATGTGACCTCAGGTT
>4_1922
CAATATTCTGACTTTAGAACAGTTCAACTGTTTACGCACCAATAAAAAAAACAAAAACAAACACTTTGTAAAAAAAAAAGACAGTCCCTTGGTGGCGTGCAGTTATTGCTCCTTATCGCCTCTGTGCAGCATATAATGTGACCTCAGGTT
>4_1923
CAATCTTTATAGGGCATATACAAATCATACAGTCATACAAGGAAGGATGTCAACAGGGAGACAAGAGTCTGACTGTAGAACAGTGCAAATGGTGACGCACCCATAATCAAAACAAAAACAAACACTTTGGAAAAAAAAAAGACAGTCCCT
>4_1924
CAATGCCTAACCCCAGACCGGTGCCTAATTTAATGGCACCGTCTGCTAAGCATCGGTCCCACTTTTTCCCCAGCTCCTTCTCAGACATACTGAACATTAGCTTGTGACAGGCTAGAAGTAGCCCCATGTACTCTGCGTTGATACCACTGC
>4_1925
CAATGCCTAACCCCAGACCGGTGCCTAATTTAATGGCACCGTCTGCTAAGCATCGGTCCCTCTTTTTCCCCATCTCCTTCTCAGACATACTGAACATTAGCTTTTGACAGGCTAGAAGTCCCCATGTACTCTGCGTTGATACCACTGCTT
>4_1926
CAATGCCTACCCCCAGACCGGTGCCTAATTTAACGGCACCGTCTGCTAAGCATCGGTCCCACTTTTTCCCCAGCTCCTTCTCAGACATCCTGAACATTAGCTTGTTACAGGCTAGAAGTACCCCTGTACTCTGCGTTGATACCACTTCTT
>4_1927
CAATTGGCATACGCCATGCCAAGCCCTGCTCCCGAGCCAAGTGAAATTGGCCATGTGTGCCGTTTGAAGAACAGAACAGAAAACACAATGCCTAACCCCAGACCGGTGCCTAATTTAATGGCACCGTCTGCTAAGCATCGGTCCCACTTT
>4_1928
CAATTGGCATACGCCATGCCGAGCCCTGCTCCCGAGCCAAGTGAAATTGGCCATGTGTGCCGTTTGAAGAACAGAACAGAAAACACAATGCCTAACCCCAGACCGGTGCCTAATTTAATGGCACCGTCTGCTAAGCATCGGTCCCACTTT
>4_1929
CAATTTTAATAATATTTAATTTTTTTTTGGTAATTATTATATTAAATAAACACAGACCATCTTTATAGGGCATATACAAATCATACAGTCATACAAGGAAGGATGTCAACAGGGAGACAAGAGTCTGACTGTAGAACAGTGCAAATGGTG
>4_1930
CAATTTTTGGGGCATTTTGGCTTTTTTTTTTTTTTTTTTTTTTTTTTTACTAATTATTTTATTAAATAAACACAGACCGTCCTTATAGGGCATATACAAATCATACAGTCATACAAGGAAGGATGTCAACAGGGAGACAAGAGTCTGACT
>4_1931
CACAAAAACAAACCCTTTGGAAAAAAAAAAAGACAGTCCCTTGGTGGCGTGCTGTTAGTGCTCCTGATCGCCTCTGTGCAGCATATAATGTGACCTCAGGTTATTCTGACAATTGGCATACGCCATGCCAAGCCCTGCTCCCGAGCCAAG
>4_1932
CACAATCAAAACAAAAACAAACACTTTGGAAAAAAAAAAAAGACAGTCCCTTGGTGGCGTGCAGTTATTGCTCCTTATCGCCTCTGTGCAGCATATAATGTGACCTCAGGTTATTCTGACAATTGGCATACGCCATGCCGAGCCCTGCTC
>4_1933
CACAATGCCGAACCCCAGACCGGTGCCTAATTTAATGGCACCGTCTGCTAAGCATCGGTCCCACTTTTTCCCCAGCTCCTTCTCAGACATACTGAACATTAGCTTGTGACAGGCTAGAAGTCCCCATGTACTCTGCGTTGATACCACTGC
>4_1934
CACAATGCCTAACCCCAGACCGGTGCCTAATTTAAGGGCACCGTCTGCTAAGCATCGGTCCCACTTTTTCCCCAGCTCCTTCTCAGACATACTGAACATTAGCTTGTGACAGGCTAGAAGTCCCCATGTACTCTGCGTTGATACCACTGC
>4_1935
CACAATGCCTAACCCCAGACCGGTGCCTAATTTAATGGCACCGTCTGCTAAGCATCGGTCCCACTTTTTCCCCAGCTCCTTCTCAGACATACTGAACATTAGCTTGTGACAGGCTAGAAGTAGCAAATGCACCTCCCATGTACTCTGCGT
>4_1936
CACAATGCCTAACCCCAGACCGGTGCCTAATTTAATGGCACCGTCTGCTAAGCATCTGTCCCACTTTTTCCCCAGCTCCTTCTCAGACATACTGAACATTAGCTTGTGACAGGCTAGAAGTCCCCATGTACTCTGCGTTGATACCACTGC
>4_1937
CACAATGCCTAACCCCAGACCGGTGCCTAATTTACTGGCACCGTCTGCTAAGCATCGGTCCCACTTTTTCCCCAGCTCCTTCTCAGACATACTGAACATTAGCTTGTGACAGGCTAGAAGTCCCCATGTACTCTGCGTTGATACCACTGC
>4_1938
CACAATGCCTAACCCCAGACCGGTGCCTAATTTACTGGCACCGTCTGCTAAGCATCGGTCCCTCTTTTTCCCCAGCTCCTTCTCAGACATACTGAACATTAGCTTGTTAAAGGCTTGAAGTAGCAAATGCACCTCCCCCATGTACTCTGC
>4_1939
CACACACTCTGCAAAAAAAAAAAAGACAGTCCCTTGGTGGCGTGCAGTTATTGCTCCTTATCGCCTCTGTGCAGCATATAATGTGACCTCAGGTTATTCTGACAATTGGCATACGCCATGCCGAGCCCTGCTCCCGAGCCAAGTGAAATT
>4_1940
CACACTCAGCCACAGACCAGACAGTAAAAGCGCCTCCAAAAAAAAAAAGACAGTCCCTTGGTGGCGTGCAGTTATTGCTCCTTATCGCCTCTGTGCAGCATATAATGTGACCTCAGGTTATTCTGACAATTGGCATACGCCATGCCAAGC
>4_1941
CACACTCTCTATAATAGTGTCTGTCCAAGTGAGTGTGAGTATTTTGTTTCATTTCTAAATGTATTATTCATGTAAGTAAACCTATGAGTGTCCCTCGGGTAAGAGACACTACGATTAGATAATAATATTATTATTGGTTGTATGTTTTGT
>4_1942
CACACTGCCTAACCCCAGACCGGTGCCTAATTTAATGGCACCGTCTGCTAAGCATCGGTCCCACTTTTTCCCCAGCTCCTTCTCAGACATACTGAACATTAGCTTGTGACAGGCTAGAAGTCCCCATGTACTCTGCGTTGATACCACTGC
>4_1943
CACACTTAATCAAATCAAAAACATACACTTTGGAAAAAAAAAAGACAGTCCCTTGGTGGCGTGCAGTTATTGCTCCTTATCGCCTCTGTGCAGCATATTATGTGACCTCAGGTTATTCTGACAATTGGCATACGCCATGCCGAGCCCTGC
>4_1944
CACACTTCCGCGAAAAACAAGACAGTCCCTTGGTGGCGAGCAGTTATTGCTCCTTATCGCCTCTGTGCAGCATATAATGTGACCTCAGGTTATTCTGACAATTGGCATACGCCATGCCGAGCCCTGCTCCCGAGCCAAGTGAAATTGGCC
>4_1945
CACAGACCATCTTTATAGGGCATATACAAATCATACAGTCATACAAGGAAGGATGTCAACAGGGAGACAAGAGTCTGACTGTAGAACAGTGCAAATGGTGACGCACCCATAATCAAAACAAAAACAAACACTTTGGAAAAAAAAAAAGAC
>4_1946
CACAGACCGTCCTTATAGGGCATATACAAATCATACAGTCATACAAGGAAGGATGTCAACAGGGAGACAAGAGTCTGACTGTAGAACAGTGCAAATGGTGACGCACCCATAATCAAAACAAAAACAAACACTTTGGAAAAAAAAAGACAG
>4_1947
CACAGACCGTCCTTATAGGGCATATACAAATCATACAGTCATACAAGGAAGGATGTCAACAGGGAGACAAGAGTCTGACTGTAGAACAGTGCAAATGGTTACGCACCCATAATCAAAACAAAAACAAACACTTTGGAAAAAAAAAAAGAC
>4_1948
CACAGCATATAAGAACAGTTTTACTGCCTTAATACACAGTCTCTTTAAAATAAAGTGGGCCTGCTTGGCGTAAAACCACCTATTCTTCACCGCACCAAACTCCATTCAAATATGCATCAATTCCCATGTACTCTGCGTTGATACCACTGC
>4_1949
CACATGGTGACGCACCCATAATCAAAACAAAAACAAACACTTTGGAAAAAAAAAAGACAGTCCCTTGGTGGCGTGCAGTTATTGCTCCTTATCGCCTCTGTGCAGCATATCATGTGACCTCAGGTTATTCTGACAATTGGCATACGCCAT
>4_1950
CACCAATAATCAAAACAAAAACAAACACTTTGGAAAAAAAAAAGACAGTCCCTTGGTGGCGTGCAGTTATTGCTCCTTATCGCCTCTGTGCAGCATATAATGTGACCTCAGGTTATTCTGACAATTGGCATACGCCATGCCGAGCCCTGC
>4_1951
CACCAATAATCAAAACAAAAACAAACACTTTGTAAAAAAAAAAAAGACAGTCCCTTGGTGGCGTGCAGTTATTACTCCTTATCGCCTCTGTGCAGCATATAATGTGACCTCAGGTTATTCTGACAATTGGCATACGCCATGCCAAGCCCT
>4_1952
CACCAGACCGGTGCCTAATTTAATGGCACCGTCTGCTAAGCATCGGTCCCACTTTTTACCCAGCTCCTTCTCAGACATACTGAACATTAGCTTGTGACAGGCTAGAATTAGCAAATGCACCTCTCCCATGTACTCTGCGTTGATACCACT
>4_1953
CACCCATAAACAAAACAAAAACAAACACTTTGGAAAAAAAAAAAGACAGTCCCTTGGTGGCGTGCAGTTATTGCTCCTTATCGCCTCTGTGCAGCATATAATGTGACCTCAGGTTATTCTGACAATTGGCATGGCGTATGCCAATTGTCA
>4_1954
CACCCATAAACAAAACAAAAACAAACCATTTGGAAAAAAAAAAAAAGACAGTCCCTTGGTGGCGTGCAGTTATTGCTCCTTATCGCCTCTGTGCAGCATATAATGTGACCTCAGGTTATTCTGACAATTGGCATACGCCATGCCAAGCCC
>4_1955
CACCCATAATAAAAACAAAAACAAACACTTTGGAAAAAAAAAAAGACAGTCCCTTGGTGGCGTGCAGTTATTGCTCCTTATCGCCTCTGTGCAGCATATAATGTGACCTCAGGTTATTCTGACAATTGGCATACGCCATGCCAAGCCCTG
>4_1956
CACCCATAATCAAAAAAAAAACAAAAACTTTGGAAAAAAAAAAAAAGACAGTCCCTTTGTGGCGTGCAGTTATTGCTCCTTATCGCCTCTGTGCAGCATATAATGTGACCTCAGGTTATTCTGACAATTGGCATACGCCATTCCAAGCCC
>4_1957
CACCCATAATCAAAACAAAAACAAACACTTTGCAAAAAAAAAAAGACAGTCCCTTGGTGGCGTGCAGTTATTGCTCCTTATCGCCTCTGTGCAGCATATAATGTGACCTCAGGTTATTCTGACAATTGGCATACGCCATGCCAAGCCCTG
>4_1958
CACCCATAATCAAAACAAAAACAAACACTTTGGAAAAAAAAAAAAACAGTCCCTTGGTGGCGTGCAGTTATTGCTCCTTATCGCCTCTGTGCAGCATATAATGTGACCTCAGGTTATTCTGACAATTGGCATACGCCATGCCGAGCCCTG
>4_1959
CACCCATAATCAAAACAAAAACAAACACTTTGGAAAAAAAAAAAAAGACAGTCCCTTGGTGGCGTGCAGTTATTGCTCCTTATCGCCTCTGTGCAGCATATAATGTGACCTCAGGTTATTCTGACAATTGGCATACGCCATGCCAAGCCC
>4_1960
CACCCATAATCAAAACAAAAACAAACACTTTGGAAAAAAAAAAAGACAGTCCCTTGGTGGCGTGCAGTTATTGCTCCTTATCGCCTCTGTGCAGCATATAATGTGACCTCAGGTTATTCTGACAATTGGCATGGCGTATGCCAATTGTCA
>4_1961
CACCCATAATCAAAACAAAAACAAACACTTTGGAAAAAAAAAAAGACAGTCCCTTGGTGGCGTTCAGTTATTGCTCCTTATCGCCTCTGTGCAGCATATAATGTGACCTCAGGTTATTCTGACAATTGGCATACGCCATGCCAAGCCCTG
>4_1962
CACCCATAATCAAAACAAAAACAAACACTTTGGAAAAAAAAAAGACAGTCCCTTGGTGGCGTGCAGTTATTGCTCCTGTTGAAGAAAACAGAGACAGGTTTCATGAATTTTCATTTACATAACCAGCGATACAGGGTTGTTATTGAGAGT
>4_1963
CACCCATAATCAAAACAAAAACAAACACTTTGGAAAAAAAAAGACAGTCCCTTGGTGGCGTGCAGTTATTGCTCCTTATCGCCTCTGTGCAGCATATAATGTGACCTCAGGTTATTCTGACAATTGGCATACGCCATGCCGAGCCCTGCT
>4_1964
CACCCATAATCAAAACAAAAACAAACACTTTGTAAAAAAAAAAAGACAGTCCCTTGGTGGCGTGCAGTTATTGCTCCTTATCGCCTCTGTGCAGCATATAATGTGACCTCAGGTTATTCTGACAATTGGCATACGCCATGCCAAGCCCTG
>4_1965
CACCCATAATCAACACAAAAACAAACACTTTGGAAAAAAAAAAGACAGTCCCTTGGTGGCGTGCAGTTATTGCTCCTTATCGCCTCTGTGCAGCATATAATGTGACCTCAGGTTATTCTGACAATTGGCATACGCCATGCCGAACCCTGC
>4_1966
CACCCCAGCACAAGAACAGAAACAAACACTTTGGAAAATAAAAAGACAGTCCCTTGGTGGCGTGCAGTTATTGCTCCTTATCGCCTCTGTGCAGCATATAATGTGACCTCAGGTTATTCTGACAATTGGCATACGCCATGCCGAGCCCTG
>4_1967
CACGAGAGTCGACACACACATACGGCAGCTTCCAGTGAAAATCCCCTGAATGAACTGTTTTGTTTGACTGCTTAAACACGGGTTTAGATGAATTGATTGAATGATAATTTTGGTTATTGTAGATAACTTTTTTATAAAAATGTAAATATG
>4_1968
CACTATATCGCCACTAGAGAGTCGGACGATGCCGGCCGGCCTCTGTGCAGCATATAATGTGACCTCAGGTTATTCTGACAATTGGCATACGCCATGCCGAGCCCTGCTCCCGAGCCAAGTGAAATTGGCCATGTGTGCCGTTTGAAGAAC
>4_1969
CACTCATAAAATGAATGATGTCAAAAGGGATACAATATTCTTTCAGTAGAACATTGCAAATGGTTCCGCACCCATAATCAAAAAAAAAACAAACACTTTGGAAAAAAAAAAGACAGTCCCTTGGTGGCGTGCAGTTATTGCTCCTTATCG
>4_1970
CACTTTGGAAAAAAAAAAAAGACAGTCCCTTGGTGGCGTGCAGTTAGTGCTCCTTATCGCCTCTGTGCAGCATATAATGTGACCTCAGGTTATTCTGACAATTGGCATACGCCATGCCAAGCCCTGCTCCCGAGCCAAGTGAAATTGGCC
>4_1971
CACTTTGGAAAAAAAAAAAAGACAGTCCCTTGGTGGCGTGCAGTTATTGCTCCTTATCGCCTCTGTGCAGCATATAATGTGACCTCAGGTTATTCTGACAATTGGCATACGCCATGCCGAGCCCTGCTCCCGAGCCAAGTGAAATTGGCC
>4_1972
CACTTTGGAAAAAAAAAAAGACAGTCCCTTGGTGGCGTGCAGTTATTGCTCCTTATCGCCTCTGTGCAGCATATAATGTGACCTCAGGTTATTCTGACAATTGGCATACGCCATGCCAAGCCCTGCTCCCGAGCCAAGTGAAATTGGCCA
>4_1973
CACTTTGGAAAAAAAAAAAGACAGTCCCTTGGTGGCGTGCAGTTATTGCTCCTTATCGCCTCTGTGCAGCATATAATGTGACCTCAGGTTATTCTGACAATTGGCATACGCCATGCCGAGCCCATGTACTCTGCGTTGATACCACTGCTT
>4_1974
CACTTTGGAAAAAAAAAAGACAGTCCCTTGGTGGCGTGCAGTTATTGCTCCTTATCGCCTCTGTGCAGCATATAATGTGACCTCAGGTTATTCTGACAATTGGCATACGCCATGCCGAGCCCTGCTCCCAAGCCAAGTGAAATTGGCCAT
>4_1975
CACTTTGGAAAAAAAAAAGACAGTCCCTTGGTGGCGTGCAGTTATTGCTCCTTATCGCCTCTGTGCAGCATATAATGTGACCTCAGGTTATTCTGACAATTGGCATACGCCATTCCTATAACTTCTCCCGAGCCAAGTGTAATTGGCCAT
>4_1976
CACTTTGTAAAAAAAAAAGACAGTCCCTTGGTGGCGTGCAGTTATTGCTCCTTATCGCCTCTGTGCAGCATATAATGTGACCTCAGGTTATTCTGACAATTGGCATACGCCATGCCGAGCCCTGCTCCCGAGCCAAGTGAAATTGGCCAT
>4_1977
CACTTTGTAAAAAAAAAGACAGTCCCTTGGTGGCGTGCAGTTATTGCTCCTTATCGCCTCTGTGCAGCATATAATGTGACCTCAGGTTATTCTGACAATTGGCATACGCCATGCCAAGCCCTGCTCCCGAGCCAAGTGAAATTGGCCATG
>4_1978
CACTTTTGAAAAAAAAAAAAGACAGTCCCTTGGTGGCGTGCAGTTATTGCTCCTTATCGCCTCTGTGCAGCATATAATGTGACCTCAGGTTATTCTGACAATTGGCATACGCCATGCCGAGCCCTGCTCCCGAGCCAAGTGAAATTGGCC
>4_1979
CAGAAAACACAATGCCTAACCCCAGACCGGTGCCTAATTTAATGGCACCGTCTGCTAAGCATCGGTCCCACTTTTTCCCCAGCTCCTTCTCAGACATACTGAACATTAGCTTGTGACAGGCTCCCCATGTACTCTGCGTTGATACCACTG
>4_1980
CAGACATTTGCAAAGATGATAATGCATCAACAAACATTACAATGTAACACAAAGCCAAGGAAGTAGAAGACTATAAACAACGGGCAGTGAATGAAAGAACATGCTTGTGTATTAGATTTATTACATTATAACATCTATTGAATGTTTATT
>4_1981
CAGACCATCTTTATAGGGCATATACAAATCATACAGTCATACAAGGAAGGATGTCAACAGGGAGACAAGAGTCTGACTGTAGAACAGTGCAAATGGTGACGCACCCATAATCAAAACAAAAACAAACACTTTGGAAAAAAAAAAGACAGT
>4_1982
CAGACCGGTGCCTAATTTAATGACACCGTCTGCTAAGCATCGGTCCCACTTTTTCCCCAGCTCCTTCTCAGACATACTGAACATTAGCTTGTGACAGGCTAGAAGTAGCAAATGCACCTCTGCCCCATGTACTCTGCGTTGATACCACTG
>4_1983
CAGACCGGTGCCTAATTTAATGGCACCGTCTGCTAAGCATCGGTCCCACTTTTTCCCCAGCTCCTTCTCAGACATACTGAACATTAGCTTGTGACAGGCTAGAAGTAGCAAATGCACCTCCCCCATGTACTCTGCGTTGATACCACTGCT
>4_1984
CAGACCGGTGCCTAATTTAATGGCACCGTCTGCTAAGCATCGGTCCCACTTTTTCCCCAGCTCCTTCTCAGACATACTGAACATTAGCTTGTGACAGGCTAGAAGTAGCAAATGCACCTCTCCCATGTACTCTGCGTTGATACCACTGCT
>4_1985
CAGACCGGTGCCTAATTTAATGGCACCGTCTGCTAAGCATCGGTCCCACTTTTTCCCCAGCTCCTTCTCAGACATACTGAACATTAGCTTGTGACAGGCTAGAAGTAGCAAATGCACCTCTCCCCATGTACTCTGCGTTGATACCACTGC
>4_1986
CAGACCGGTGCCTAATTTAATGGCACCGTCTGCTAAGCATCGGTCCCACTTTTTCCCCAGCTCCTTCTCAGACATACTGAACATTAGCTTGTGACAGGCTAGAAGTAGCAAATGCACCTCTGCCCCATGTACTCTGCGTTGATACCACTG
>4_1987
CAGACCGGTGCCTAATTTAATGGCACCGTCTGCTAAGCATCGGTCCCACTTTTTCCCCAGCTCCTTCTCAGACATACTGAACATTAGCTTGTGACAGGCTAGAAGTAGCAAATGCACCTCTGCGTCCCATGTACTCTGCGTTGATACCAC
>4_1988
CAGACCTGTGCCTAATTTAATGGCACCGTCTGCTAAGCATCGGTCCCACTTTTTCCCCAGCTCCTTCTCAGACATACTGAACATTAGCTTGTGACAGGCTAGAAGTAGCAAATGCACCTCTCCCCATGTACTCTGCGTTGATACCACTGC
>4_1989
CAGAGAACTCGCACAAGTGAAGGCGGCCAAACTTCTAAAGAGCATGATACTGGACCGGCTGCTTCATTGTAAACTCTTCTCAAGTATGTTTGGTTGGATTTTTATTTTTGTTATTTGAGAAAATATAAATTCCATTATCAACAAAGAGAA
>4_1990
CAGAGAACTCGCACAAGTGAAGGCGGCCAAACTTGTAAAGAGCATGTTACTGGACCGGCTGCTTCCTTGTAAACTATTCTCAAGTTTGTTTGTTTGGATTTTTTTTGTTGTTATTGGAGAAAATATTCATTCCATACTCAACAAAGTGAC
>4_1991
CAGAGAACTCGCACAAGTGAAGGCGGCCAAACTTGTAAAGAGCATGTTACTGGACCGGCTGCTTCCTTGTAAACTCTTCTCAAGTTTGTTTGTTTGGATTTTTTTTGTTGTTATTGGAGAAAATATTCATTCCATTCTCAACAAAGTGAC
>4_1992
CAGAGACTGCACGAGAGTCGACACACACATACGGCAGCTTCCAGTGAAAATCCCCTGAATGAACTGTTTTGTTTGACTGCTTAAACACGGGTTTAGATGAATTGATTGAATGATAATTTTGGTTATTGTAGATAACTTTTTTATAAAAAT
>4_1993
CAGAGACTGCATGAGAGTCGACACACATACGGCAGCTTCCAGTGAAAATCCCCTCAATGAACTGTTTTGTTTGACTGCTTAAACACGGGTTTAGATGTATTGATTGAATGATAATTTTGGTTATTGTAGATAACTTTTTTTTTATAAAAA
>4_1994
CAGAGTACATGGGTGAAGTATTAGAAAGTCAGTTTTTAAGAAAAACTGCATTAAAAATCAGGAGATCAGCTTGTGCGCTCTGGAGATAAGCTGTTGTGCCTCTGCACGTTAAGTTACAGTCAAAATTATAAATTTCTCTGGAGATCACCG
>4_1995
CAGATACCACAAGACAAAAAACGCAAAAACGGCACATTCCAGTGAAAATCCCCTCAATGAACTGTTTTGTTTGACTGATTAAACACGGGTTTAGATGTATTGATTGAATGATAATTTTGGTTATTGTAGATAACTTTTTTTTTATAAAAA
>4_1996
CAGCAGATAATGTGACCTCAGGTTATTCTGACAATTGGCATACGCCATGCCGAGCCCTGCTCCCGAGCCAAGTGAAATTGGCCATGTGTGCCGTTTGAAGAACAGAACAGAAAACACAATGCCTAACCCCAGACCGGTGCCTAATTTAAT
>4_1997
CAGCATATAATGTGAACTCAGGTTATTCTGACAATTGGCATACGCCATGCCGAGCCCTGCTCCCGAGCCAAGTGAAATTGGCCATGTGTGCCGTTTGAAGAACAGAACAGAAAACACAATGCCTAACCCCAGACCGGTGCCTAATTTAAT
>4_1998
CAGCATATAATGTGAACTCAGGTTCTTCTTACAATTGGCATACGCCATGCCAAGCCCTGCTCCCGAGCCAAGTGAAATTGGCCATGTGTGCCGTTTGAAGAACAGAACAGAAAACACAATGCCTAACCCCAGACCGGTTCCTAATTTAAT
>4_1999
CAGCATATAATGTGACCTCAGGTTATTCTGACAATTGGCATACGCCATGCCAAGCCCTGCTCCCGAGCCAAGTGAAATTGGCCATGTGTGCCGTTTGAAGAACAGAACAGAAAACACAATGCCTAACCCCAGACCGGTGCCTAATTTAAT
>4_2000
CAGCATATAATGTGACCTCAGGTTATTCTGACAATTGGCATACGCCATGCCGAGCCCTGCTCCCGAGCCAAGTGAAATTGGCCATGTGTGCCGTTTGAAGAACAGAACAGAAAACACAATGCCGAACCCCAGACCGGTGCCTAAGTTAAT
>4_2001
CAGCATATAATGTGACCTCAGGTTATTCTGACAATTGGCATACGCCATGCCGAGCCCTGCTCCCGAGCCAAGTGAAATTGGCCATGTGTGCCGTTTGAAGATCAGAACAGAAAACACAATGCCTAACCCCAGACCGGTGCCTAATTTAAT
>4_2002
CAGCATATAATGTGACCTCAGGTTATTCTGACAATTGGCATACGCCATGCCGAGCCCTGCTCCCGAGCCAAGTGAAATTGGCCATGTGTTCCGTTTGAAGAACAGAAAAGAAAACACAATGCCTAACCCCAGACCGGTGCCTAATTTAAT
>4_2003
CAGCATATAATGTGACCTCAGGTTATTCTGACAATTGGCATACGCCATGCCGAGCCCTGCTCCCGAGCCAAGTGAAATTTGCCATGTGTGCCGTTTGAAGAACAGAACAGAAAACACAATGCCTAACCCCAGACCGGTGCCTAATTTAAT
>4_2004
CAGGCAGACAAGAGTCTGACTGTAGAACAGTGCAAATGGTGACGCACCCATAATCAAAACAAAAACAAACACTTTGGAAAAAAAAAAAAAGACAGTCCCTTGGTGGCGTGCAGTTATTGCTCCTTATCGCCTCTGTGCAGCATATAATGT
>4_2005
CAGGGAAAGAGACTATCCAGACGCGCTGCCGAAGTGGTATAATCAAAACAAAAACAAACACTTTGGAAAAAAAAAAGACAGTCCCTTGGTGGCGTGCAGTTATTGCTCCTTATCGCCTCTGTGCAGCATATAATGTGACCTCAGGTTATT
>4_2006
CAGGGAGACAAGAGTCTGACTGTAGAACAGTGCAAAGGGTGACGCACCCATAATCAAAACAAAAACAAACACTTTGGAAAAAAAAAAGACAGTCCCTTGGTGGCGTGCAGTTATTGCTCCTTATCGCCTCTGTGCAGCATATAATGTGAC
>4_2007
CAGGGAGACAAGAGTCTGACTGTAGAACAGTGCAAATGGTGACGCACCCATAATCAAAACAAAAACAAAAACTTTGGAAAAAAAAAAGACAGTCCCTTGGTGGCGTGCAGTTATTGCTCCTTATCGCCTCTGTGCAGCATATAATGTGAC
>4_2008
CAGGGAGACAAGAGTCTGACTGTAGAACAGTGCAAATGGTGACGCACCCATAATCAAAACAAAAACAAACACTTTGGAAAAAAAAAAAAAGACAGTCCCTTGGTGGCGTGCAGTTATTGCTCCTTATCGCCTCTGTGCAGCATATAATGT
>4_2009
CAGGGAGACAAGAGTCTGACTGTAGAACAGTGCAAATGGTGACGCACCCATAATCAAAACAAAAACAAACACTTTGGAAAAAAAAAAAAGACAGTCCCTTGGTGGCGTGCAGTTATTGCTCCTTATCGCCTCTGTGCAGCATATAATGTG
>4_2010
CAGGGAGACAAGAGTCTGACTGTAGAACAGTGCAAATGGTGACGCACCCATAATCAAAACAAAAACAAACACTTTGGAAAAAAAAAAAGACAGTCCCTTGGTGGCGTGCAGTTATTGCTCCTTCCCATGTACTCTGCGTTGATACCACTG
>4_2011
CAGGGAGACAAGAGTCTGACTGTAGAACAGTGCAAATGGTGACGCACCCATAATCAAAACAAAAACAAACACTTTGGAAAAAAAAAAGACAGTCCCTTGGTGGCGTGCAGTTATTGCTCCTTCCCATGTACTCTGCGTTGATACCACTGC
>4_2012
CAGGGAGACAAGAGTCTGACTGTAGAACAGTGCAAATGGTGACGCACCCATAATCAAAACAAAAACAAACACTTTGGAAAAAAAAAGACAGTCCCTTGGTGGCGTGCAGTTATTGCTCCTTATCGCCTCTGTGCAGCATATAATGTGACC
>4_2013
CAGGGAGACAAGAGTCTGACTGTAGAACAGTGCAAATGGTGACGCACTCATAATCAAAACAAAAACAAACACTTTGGAAAAAAAAAAGACAGTCCCTTGGTGGCGTGCAGTTATTGCTCCTTATCGCCTCTGTGCAGCATATAATGTGAC
>4_2014
CAGGGAGACAAGAGTCTGACTGTAGAACAGTGCAAGTGGTGACGCACCCATAATCAAAACAAAAACAAACACTTTGGAAAAAAAAAAGACAGTCCCTTGGTGGCGTGCAGTTATTGCTCCTTATCGCCTCTGTGCAGCATATAATGTGAC
>4_2015
CAGGGAGACAAGAGTCTGACTGTATAACAGTGCAAATGGTGACGCACCCATAATCAAAACAAAAACAAACACTTTGGAAAAAAAAAAGACAGTCCCTTGGTGGCGTGCAGTTATTGCTCCTTATCGCCTCTGTGCAGCATATAATGTGAC
>4_2016
CAGGGAGACAAGAGTCTTACTGTAGAACAGTGCAAATGGTGACGCACCCATAATCAAAACAAAAACAAACACTTTGGAAAAAAAAAAGACAGTCCCTTGGTGGCGTGCAGTTATTGCTCCTTATCGCCTCTGTGCAGCATATAATGTGAC
>4_2017
CAGGGAGACAAGTGTCTGACTGTAGAACAGTGCAAATGGTGACGCACCCATAATCAAAACAAAATCAAACACTTTGGAAAAAAAAATGACAGTCCCTTGGTGGCGTGCAGTTATTGCTCCTTATCGCCTCTGTGCAGCATATAATGTGTG
>4_2018
CAGGGAGACCAGAGTCTGACTGTAGAACAGTGCAAATGGTGACGCACCCATAATCAAAACAAAAACAAACACTTTGGAAAAAAAAAAGACAGTCCCTTGGTGGCGTGCAGTTATTGCTCCTTATCGCCTCTGTGCAGCATATAATGTGAC
>4_2019
CAGGGAGACTAGAGTCTGACTGTCGAACAGTGCAAATGGTGACGCACCCATAATAAAAACAAAAACAAACACTTTGGAAAAAAAAAAGACAGTCCCTTGGTGGCGTGCAGTTATTGCTCCTTATCGCCTCTGTGCAGCATATAATGTGAC
>4_2020
CAGGGCAACAGCTTCCCCAGAGCTCGCTTGAAGTCTCTCATGAACAGCGGGTAGATGATGGGGTTGATCGTACTGTTGCAGTAGCCCAGCCAGGTTATGGCGTCAAAGAGCGCAAGGGGGACGCACTCACACACTGCCTGGATAAGGATG
>4_2021
CAGGTTATTCTGACAATTGGCATACGCCATGCCGAGCCCTGCTCCCGAGCCAAGTGAAATTGGCCATGTGTGCCGTTTGAAGAACAGAACAGAAAACACAATGCCTAACCCCAGACCGGTCCCATGTACTCTGCGTTGATACCACTGCTT
>4_2022
CAGTAATACATTGTAATATTTCAGCATATTTTTGTTTGTTTTGGGTGACTCACACATTATACCATTAGTGAAGAAATTCCCTATTATATAACAATAATCACTTTACGTCATCTTGTTATTCTCAATGTACAGAGATGACGAGATAACACC
>4_2023
CAGTCATACAAGGAAGGATGTCAAACAGGGAGACAAGAGTCTGACTGTAGAACAGTGCAAATGGTGACGCACCCATAATCAAAACAAAAACAAACACTTTGGAAAAAAAAAAAGACAGTCCCTTGGTGGCGTGCAGTTATTGCTCCTTAT
>4_2024
CAGTCATACAAGGAAGGATGTCAACAGGGAGACAAGAGTCTGACTGTAGAACAGTGCAAATGGTGACGCACCCATAATCAAAACAAAAACAAACACTTTGAAAAAAAAAAAAAGACAGTCCCTTGGTGGCGTGCAGTTATTGCTCCTTAT
>4_2025
CAGTCATACAAGGAAGGATGTCAACAGGGAGACAAGAGTCTGACTGTAGAACAGTGCAAATGGTGACGCACCCATAATCAAAACAAAAACAAACACTTTGGAAAAAAAAAAAAAGACAGTCCCTTGGTGGCGTGCAGTTATTGCTCCTTA
>4_2026
CAGTCATACAAGGAAGGATGTCAACAGGGAGACAAGAGTCTGACTGTAGAACAGTGCAAATGGTGACGCACCCATAATCAAAACAAAAACAAACACTTTGGAAAAAAAAAAAAGACAGTCCCTTGGTGGCGTGCAGTTATTGCTCCTTAT
>4_2027
CAGTCATACAAGGAAGGATGTCAACAGGGAGACAAGAGTCTGACTGTAGAACAGTGCAAATGGTGACGCACCCATAATCAAAACAAAAACAAACACTTTGGAAAAAAAAAAAGACAGTCCCCCCATGTACTCTGCGTTGATACCACTGCT
>4_2028
CAGTCATACAAGGAAGGATGTCAACAGGGAGACAAGAGTCTGACTGTAGAACAGTGCAAATGGTGACGCACCCATAATCAAAACAAAAACAAACACTTTGGAAAAAAAAAAGACAGTCCCTTCCCATGTACTCTGCGTTGATACCACTGC
>4_2029
CAGTCATACAAGGAAGGATGTCAACAGGGAGACAAGAGTCTGACTGTAGAACAGTGCAAATGGTGACGCACCCATAATCAAAACAAAAACAAACACTTTGGAAAAAAAAAAGACAGTCCCTTGCCCATGTACTCTGCGTTGATACCACTG
>4_2030
CAGTCATACAAGGAAGGATGTCAACAGGGAGACAAGAGTCTGACTGTAGAACAGTGCAAATGGTGACGCACCCATAATCAAAACAAAAACAAACACTTTGGAAAAAAAAAAGACAGTCCCTTGGTGGTTGCATGATCAGGGTACTGTCTT
>4_2031
CAGTCATACAAGGAAGGATGTCAACAGGGAGACAAGAGTCTGACTGTAGAACAGTGCAAATGGTGACGCACCCATAATCAAAACAAAAACAAACACTTTGGAAAAAAAAAGACAGTCCCTTCCCATGTACTCTGCGTTGATACCACTGCT
>4_2032
CAGTCATACAAGGAAGGATGTCAACAGGGAGACAAGAGTCTGACTGTAGAACAGTGCAAATGGTGACGCACCCATAATCAAAACAAAAACAAACACTTTGGAAAAAAAAAGACAGTCCCTTGGTGGCGTGCAGTTATTGCTCCTTATCGC
>4_2033
CAGTCATACAAGGAAGGTTGTCAACAGGGTGACAAGATTCTGACTGTAGAACAGTGCAAATGGTGACGCACCCATAATCAAAACAAAAAAAAACACTTTGGAAAAAAAAAAAGACAGTCCCTTGGTGGCGTGCAGTTATTGCTCCTTATC
>4_2034
CAGTCATACAAGTAAGGATGTAAACAGGGATACAAGAGTATGACTGTAGAAAAGTGCAAATGGTGACGCACCCATAATAAAAACAAAAACAAACACTTTGTAAAAAAAAAAGACAGTCCCTTGGTGGCGTGCAGTTATTGCTCCTTATCG
>4_2035
CAGTCCCTGGGTGGCGTGCAGTAATTGCTCCTTAGCGCCTCTGTGCAGCATATAATGTGACCTCAGGTTATTCTGACAATTGGCATACGCCATGCCGAGCCCTGCTCCCGAGCCAAGTGAAATTGGCCATGTGTGCCGTTTGAAGAACAG
>4_2036
CAGTCCCTGGGTGGCGTGCAGTTATTGCTCCTTATCGCCTCTGTGCAGCATATAATGTGACCTCAGGTTATTCTGACAATTGGCATACGCCATGCCAAGCCCTGCTCCCGAGCCAAGTGAAATTGGCCATGTGTGCCGTTTGAAGAACAG
>4_2037
CAGTCCCTTGGTGGCGTGCAGTTATTGCTCCTTATCGCCTCTGTGCAGCATATAATGTGACCTCAGGTTATTCTGACAATTGGCATACGCCATGCCAAGCCCTGCTCCCGAGCCAAGTGACCCATGTACTCTGCGTTGATACCACTGCTT
>4_2038
CAGTCCCTTGGTGGCGTGCAGTTATTGCTCCTTATCGCCTCTGTGCAGCATATAATGTGACCTCAGGTTATTCTGACAATTGGCATACGCCATGCCAAGCCCTGCTCCCGTGCCAAGTGACCCATGTACTCTGCGTTGATACCACTGCTT
>4_2039
CAGTCCCTTGGTGGCGTGCAGTTATTGCTCCTTATCGCCTCTGTGCAGCATATAATGTGACCTCAGGTTATTCTGACAATTGGCATACGCCATGCCGAGCCCTGCTCCCGAGCCAAGTGAAATTGGCCATGTGTGCCCTAATTTAATGGC
>4_2040
CAGTCCCTTGGTGGCGTGCAGTTATTGCTCCTTATCGCCTCTGTGCAGCATATAATGTGACCTCAGGTTATTCTGACAATTGGCATACGCCATGCCGAGCCCTGCTCCCGAGCCAAGTGAAATTGGCCATGTGTGCCGATTGAAGAACAG
>4_2041
CAGTCCCTTGGTGGCGTGCAGTTATTGCTCCTTATCGCCTCTGTGCAGCATATAATGTGACCTCAGGTTATTCTGACAATTGGCATACGCCATGCCGAGCCCTGCTCCCGAGCCAAGTGAAATTGGCCATGTGTGTCGTTTGAAGAACAG
>4_2042
CAGTCCCTTGGTGGCGTGCAGTTATTGCTCCTTATCGCCTCTGTGCAGCATTTAATGTGACCTCAGGTTATTCTGACAATTGGCATACGCCATGCCAAGCCCTGCTCCCGAGCCAAGTGAAATTGGCCATGTGTGCCGTTTGAAGAACAG
>4_2043
CAGTCCCTTGGTTTCTTTCAGTTATTGCTCCTTATCGCCTCTGTGCAGCATATAATGTGACCTCATGTTATTCTGACAATTGGCATACGCCATGCCGAGCCCTTCTCCCGAGCCAAGTGAAATTGGCCATGTGTGCCGATTGAAGAACAG
>4_2044
CAGTGAAAATGGTGACGCACCCATAATCAAAACAAAAACAAACACTTTGGAAAAAAAAAAGACAGTCCCTTGGTGGCGTGCAGTTATTGCTCCTTATCGCCTCTGTGCAGCATATAATGTGACCTCAGGTTATTCTGACAATTGGCATAC
>4_2045
CAGTGAGACAAGAGTCTGACTGTAGAACAGTGCAAATGGTGACGCACCCATAATCAAAACAAAAACAAACACTTTGGAAAAAAAAAAGACAGTCCCTTGGTGGCGTGCAGTTATTGCTCCTTATCGCCTCTGTGCAGCATATAATGTGAC
>4_2046
CAGTGCAAATGGTGACGCACCCATAATCAAAACAAAAACAAACACTTTGGAAAAAAAAAAGACAGTCCCTTGGTGGCGTGCAGTTATTGCTCCTTATCGCCTCTGTGCAGCATATAATGTGACCTCAGGTTATTCTGACAATTGGCATAG
>4_2047
CAGTGCGAATGGTGACGCACCCATAATCAAAACAAAAACAAACACTTTGGAAAAAAAAAAAGACAGTCCCTTGGTGGCGTGCAGTTATTGCTCCTTATCGCCTCTGTGCAGCATATAATGTGACCTCAGGTTATTCTGACAATTGGCATA
>4_2048
CAGTGGTATCAACGCAGAGTACATGGGACAAGGGCGAGCAGGATAATGAACACATATCATGGAGCTGGGATGACACACACTGGACTACAGAGAACTCGCACAAGTGAAGGCGGCCAAACTTGTAAAGAGCATGTTACTGGACCGGCTGCT
>4_2049
CAGTTATTGCTCATTATCGCCTCTGTGCATAATATTATGTGACCTCAGGTTATTCTGACAATTGGCATACGCCATGCCGAGCCCTGCTCCCGAGCCAAGTGAAATTGGCCATGTGTGCCGTTTGAAGAAAAGAACAGAAAACACAATGCC
>4_2050
CAGTTATTGCTCCTTATCGCCTCTGTGAAGCATATAATGTGACCTCAGGTTATTCTGACAATTGGCATACGCCATGCCGAGCCCTGCTCCCGAGCCAAGTGAAATTGGCCATGTGTGCCGTTTGAAGAACAGAACAGAAAACACAATGCC
>4_2051
CAGTTATTGCTCCTTATCGCCTCTGTGCAGCATATAATGTGACCTCAGGTTATTCTGACAATTGGCATACGCCATGCCGAGCCCTGCTCCCGAGCCAAGTGAAATTGGCCATGTGTGCCGTTTGAAGAACAGAACAGAAAACACAATGAC
>4_2052
CAGTTATTGCTCCTTATCGCCTCTGTGCAGCATATAATGTGACCTCAGGTTATTCTGACAATTGGCATACGCCATGCCGAGCCCTGCTCCCGAGCCAAGTGAAATTGGCCATGTGTGCCGTTTGAAGAACAGAGCAGAAAACACAATGCC
>4_2053
CAGTTATTGCTCCTTATCGCCTCTGTGCAGCATATAATGTGACCTCAGGTTATTCTGACAATTGTCATACGACATGCCTAGACCTGCTCCCGAGCCAAGTGAAATTGGCCATGTGTGCCGTTTGAAGAACAGAACAGAAAACACAATGCC
>4_2054
CAGTTATTGCTCCTTATCGCCTCTGTGCAGCATATAATGTGACCTCATGTTATTCTGACAATTGGCATACGCCATGCCAAGCCCTGCTCCCGAGCCAAGTGAAATTGGCCATGTGTGCCGTTTGAAGAACAGAACAGAAAACACAATGCC
>4_2055
CAGTTATTGCTCCTTATCGCCTCTGTTCAGCATATAATGTGACCTCAGGTTATTCTGACAATTGGCATACGCCATGCCGAGCCCTGCTCACGAGCCAAGTGAAATTGGCCATGTGTGCCGTTTGAAGAACAGAACAGAAAACACAATGCC
>4_2056
CATAATCAAAAAAAAAACAAACACTTTGGAAAAAAAAAAGACAGTCCCTTGGTGGCGTGCAGTTATTGCTCCTTATCGCCTCTGTGCAGCATATAATGTGACCTCAGGTTATCCTGACAATTGGCATACGCCATGCCGAGCCCTGCTCCC
>4_2057
CATAATCAAAACAAAAACAAACAATTTGGAAAAAAAAAAGACACTCCCTTGGTGGCGTGCAGTTATTGCTCCTTATCGCCTCTGTGCAGCATATATTGTGACCTCAGGTTATTCTGACAATTGGCATACGCCATTCCGAGCCCTGCTCCC
>4_2058
CATAATCAAAACAAAAACAAACACTTTGGAAAAAAAAAAAAGACAGTCCCTTGGTGGCGTGCAGTTATTGCTCCTTATCGCCTCTGTGCAGCATATAATGTGACCTCAGGTTATTCTGACAATTGGCATACGCCATGCCAAGCCCTGCTC
>4_2059
CATAATCAAAACAAAAACAAACACTTTGGAAAAAAAAAAAAGACAGTCCCTTGGTGGCGTGCAGTTATTGCTCCTTATCGCCTCTGTGCAGCATATAATGTGACCTCAGGTTATTCTGACAATTGGCATACGCCATGCCGAGCCCTGCTC
>4_2060
CATAATCAAAACAAAAACAAACACTTTGGAAAAAAAAAAAGACAGTCCCTTGGTGGCGTGCAGTTATTGCTCCTTATCGCCTCTGTGCAGCATATAATGTGACCTCAGGTTATTCCGACAATTGGCATACGCCATGCCAAGCCCTGCTCC
>4_2061
CATAATCAAAACAAAAACAAACACTTTGGAAAAAAAAAAAGACAGTCCCTTGGTGGCGTGCAGTTATTGCTCCTTATCGCCTCTGTGCAGCATATAATGTGACCTCAGGTTATTCTGACAATTGGCATACGCCATGCCGAGCCCTGCTCC
>4_2062
CATAATCAAAACAAAAACAAACACTTTGGAAAAAAAAAAGACAGTCCCTTGGTGGCGTGCAGCTATTGCTCCTTATCGCCTCTGTGCAGCATATAATGTGACCTCAGGTTATTCTGACAATTGGCATACGCCATGCCGAGCCCTGCTCCC
>4_2063
CATACAAGGAAGGATGTCAACAGGGAGACAAGAGTCTGACTGTAGAACAGTGCAAATGGTGACGCACCCACAATCAAAACAAAAACAAACACTTTGGAAAAAAAAAAGACAGTCCCTTGGTGGCGTGCAGTTATTGCTCCTTATCGCCTC
>4_2064
CATACAAGGAAGGATGTCAACAGGGAGACAAGAGTCTGACTGTAGAACAGTGCAAATGGTGACGCACCCATAATCAAAACAAAAACAAACACTTTGGAAAAAAAAAAAGACAGTCCCTTGGTGGCGTGCAGTTATTGCTCCTTATCGCCT
>4_2065
CATACAAGGAAGGATGTCAACAGGGAGACAAGAGTCTGACTGTAGAACAGTGCAAATGGTGACGCACCCATAATCAAAACAAAAACAAACACTTTGGAAAAAAAAAAGACAGTCCCTTGGTCCATGTACTCTGCGTTGATACCACTGCTT
>4_2066
CATACAAGGAAGGATGTCAACAGGGAGACAAGAGTCTGACTGTAGAACAGTGCAAATGGTGACGCACCCATAATCAAAACAAAAACAAACACTTTGGAAAAAAAAAAGACAGTCCCTTGGTGGCGTGCAGTTATTGCTCCTTATCACCTC
>4_2067
CATACAAGGAAGGATGTCAACAGGGAGACAAGAGTCTGACTGTAGAACAGTGCAAATGTTGACGCACCCATAATCAAAACAAAAACAAACACTTTGGAAAAAAAAAAAGACAGTCCCTTGGTGGCGTGCAGTTATTGCTCCTTATCGCCT
>4_2068
CATACAAGGAAGGATGTCAACAGGGAGACAAGAGTCTGACTGTAGGACAGTGCAAATGGTGACGCACCCATAATCAAAACAAAAACAAACACTTTGGAAAAAAAAAAGACAGTCCCTTGGTGGCGTGCAGTTATTGCTCCTTATCGCCTC
>4_2069
CATACAAGGAAGGATGTCAACAGGGAGACAAGTGTCTGACTGTAGAACAGTGCAAATGGTGACGCACCCATAATCAAAACAAAAACAAACACTTTGGAAAAAAAAAAGACAGTCCCTTGGTGGCGTGCAGTTATTGCTCCTTATCGCCTC
>4_2070
CATACAAGGAAGGATGTCAACAGGGAGACACGAGTCTGACTGTAGAACAGGGCAAATGGTGACGCACCCATAATCAACACAAAAACAAACACTTGGGAAAAAAAAAAGACAGGCCCTTGGTGGCGTGCAGGTAGTGCTCCTTATCGCCTC
>4_2071
CATACAAGGAAGGATGTCAACCGGGAGACAAGAGTCTGACTGTAGAACAGTGCAAATGGTGACGCACCCATAATCAAAACAAAAACAAACACTTTGGAAAAAAAAAAGACAGTCCCTTGGTGGCGTGCAGTTATTGCTCCTTATCGCCTC
>4_2072
CATACAAGTAAGGATGTCAACATGGAGACAAGAGTCTGACTGTAGAACAGTGCAAATGGTGACGCACCCATAATCAAAACAAAAACAAACACTTTGGAAAAAAAAAAGACAGTCCCTTGGTGGCGTGCAGTTATTGCTCCTTATCGCCTC
>4_2073
CATACAAGTATGGATGTCAACAGGTAGACAATAGTCGGACTGTAGAACTGTGCAAATGGTGACGCACCCATAATCAAAACAAAAAAAAACACTTTGGAAAAAAAAAAAGACAGTCCCTTGGTGGCGTGCAGTTATTGCTCCTTATCGCCT
>4_2074
CATACACGGAAGGATGTCAACAGGGAGACAAGAGTCTGACTGTAGAACAGTGCAAATGGTGACGCACCCAAAATCAAAACAAAAACAAACACTTTGGAAAAAAAAAAGACAGTCCCTTGGTGGCGTGCAGTTATTGCTCCTTATCGCCTC
>4_2075
CATACAGTCATACAAGGAAGGATGTCAAACAGGGAGACAAGAGTCTGACTGTAGAACAGTGCAAATGGTGACGCACCCATAATCAAAACAAAAACAAACACTTTGGAAAAAAAAAAAGACAGTCCCTTGGTGGCGTGCAGTTATTGCTCC
>4_2076
CATACAGTCATACAAGGAAGGATGTCAACAGGGAGACAAGAGTCTGACTGTAGAAAAGTGCAAATGGTGACGCACCCATAATCAAAACAAAAACAAACACTTTGGAAAAATCAAGCACAGTCGCTAGTTGTATTGGAGGACTCGCCCCTT
>4_2077
CATACAGTCATACAAGGAAGGATGTCAACAGGGAGACAAGAGTCTGACTGTAGAACAGTGCAAATGGTGACGCACCCATAATCAAAACAAAAACAAACACTTTGCAAAAAAAAAAAAGACAGTCCCTTGGTGGCGTGCAGTTATTGCTCC
>4_2078
CATACAGTCATACAAGGAAGGATGTCAACAGGGAGACAAGAGTCTGACTGTAGAACAGTGCAAATGGTGACGCACCCATAATCAAAACAAAAACAAACACTTTGGAAAAAAAAAAGACAGTCCCCATGTACTCTGCGTTGATACCACTGC
>4_2079
CATACAGTCATACAAGGAAGGATGTCAACAGGGAGACAAGAGTCTGACTGTAGAACAGTGCAAATGGTGACGCACCCCTAATCAAAACAAAAACAAACACTTTGGAAAAAAAAAAGACAGTCCCTTGGTGGCGTGCAGTTATTGCTCCTT
>4_2080
CATACAGTCATACAAGGAAGGATGTCAACAGGGTGACAAGAGTCTTCCTTTAGAACTGTGAAAATGGTGACGCACCCATAATCAAAACAAAAAAAAACACTTTGGAAAAAAAAAAGACAGTCCCCATGTACTCTGCGTTGATAACACTGC
>4_2081
CATACGCCATGCCGAGCCCTGCTCCCGAGCCAAGTGAAATTGGCCATGTGTGCCGTTTGAAGAAAAGAACAGAAAACACAATGCCTAACCCCAGACCGGTGCCTAATTTAATGGCACCGTCTGCTAAGCATCGGTCCCACTTTTTCCCCA
>4_2082
CATACGCCATGCCGAGCCCTGCTCCCGAGCCAAGTGAAATTGGCCATGTGTGCCGTTTGAAGAACAGAACAGAAAACACAATGCCTAACACCAGACCGGTGCCTAATTTAATGGCACCGTCTGCTAAGCATCGGTCCCACTTTTTCCCCA
>4_2083
CATACGCCATGCCGAGCCCTGCTCCCGAGCCAAGTGAAATTGGCCATGTGTGCCGTTTGAAGAACAGAACAGAAAACACAATGCCTAACCCCAGACCGGTGCCTAATTTAATGGCACCGTCTACTAAGCATCGGTCCCACTTTTTCCCCA
>4_2084
CATATAATGTGAACTCAGGTTATTCTGACAATTGGCATACGACATGCAGAGCCCTGCTCCCGAGCCAAGTGAAATTGGCCATGTGTGCCGTTTGAAGAACAGAACAGAAAACACAATGCCTAACCACAGACCGGTGCATAATTTAATGGC
>4_2085
CATATAATGTGACCTCATGTTATTCTGACAATTGGCATACGCCATGCCAAGCCCTGCTCCCGAGCCAAGTGAAATTGGCCATGTGTGCCGTTTGAAGAACAGAACAGAAAACACAATGCCTAACCCCAGACCGGTGCCTAATTTAATGGC
>4_2086
CATATAATTTGACCTCAGGTTATTCTGACAATTGGAATACTCCATGCCGAGCCCTGCTCCCGAGCCAATTGAAATTGGCCTTGTGTTCCGTTTGAAGAACAGAACAGAAAACACAATGCCTAACCCCAGACCGTTGCCTAATTTAATGGC
>4_2087
CATATACAAATCATAAAGTCATACAAGTAAGGATGTAAACAGTGAGACAATAGTCTGAATGTAGAACAGTTCAAATGGTGACGAACCAATAATAAAAACAAAAACAAACACTTTGGAAAAAAAAAAAGACAGTCCCTTGGTGGCGTGCAG
>4_2088
CATATACAAATCATACAGTCATACAAGGAAGGATGTCAACAGGGAGACAAGAGTGTGACTGTAGAACAGTGCAAATGGTGACGCACCCATAATCAAAACAAAAACAAACACTTTGGAAAAAAAAAAGACAGTCCCTTGGTGGCGTGCAGT
>4_2089
CATATACAAATCATACAGTCATACAAGGAAGGATGTCAACATGGAGACAAGAGTCTGACTGTAGAACAGTGCAAATGGTGACGCACCCATAATCAAAACAAAAACAAACACTTTGGAAAAAAAAAAGACAGTCCCTTGGTGGCGTGCAGT
>4_2090
CATATACAAATCATACAGTCATACAAGTAAGTATGTCAACAGGGAGACAAGAGTCTGACTGTAGAACAGTGCAAATGGTGACGCACCCATAATCAAAACAAAAACAAACACTTTGGAAAAAAAAAAAGACAGTCCCTTGGTGGCGTGCAG
>4_2091
CATATCACTCTATTATACTAGGAAGGATGTCAACAGGGCGACAAGAGTCTGACTGTAGAACAGTGCAAATGGTGACGCACCCATAATCAAAACAAAAACAAACACTTTGGAAAAAAAAAAAGACAGTCCCTTGGTGGCGTGCAGTTATTG
>4_2092
CATCATAGAATATCTCTCTCTCGTCCACGCCTTCTTTGTCAGGTTATTCTGACAATTGGCATACGCCATGCCGAGCCCTGCTCCCGAGCCAAGTGAAATTGGCCATGTGTGCCGTTTGAAGAACAGAACAGAAAACACAATGCCTAACCC
>4_2093
CATCTTTATAGGGCATATACAAATCATACAGTCATACAAGGAAGGATGTCAACCGGGAGACAAGAGTCTGACTGTAGAACAGTGCAAATGGTGACGCACCCATAATCAAAACAAAAACAAACACTTTGGAAAAAAAAAAGACAGTCCCTT
>4_2094
CATGCCAAGCCCTGCTCCCGAGCCAAGTGAAATTGGCCATGTGTGCCGTTTGAAGAACAGAACAGAAAACACAATGCCTAACCCCAGACCGGTGCCTAATTTAATGGCACCGTCTGCTAAGCATCGGTCCCACTTTTTCCCCAGCTCCTT
>4_2095
CATGCCGAGCCCTGCTCCCGAGCCAAGTGAAATTGGCCATGTGTGCCGTTTGAAGAACAGAACAGAAAACACAATGCCTAACCCCAGACCGGTGCCTAATTTAATTGCACCGTCTGCTAAGCATCGGTCCCACTTTTTCCCCAGCTCCTT
>4_2096
CATGCTTGGAGCCTACAGTTGTTGATTCTATACGCCAGTTATCGCCTCTGTGCAGCATATAATGTGACCTCAGGTTATTCTGACAATTGGCATACGCCATGCCAAGCCCTGCTCCCGAGCCAAGTGAAATTGGCCATGTGTGCCGTTTGA
>4_2097
CATGTGTCGTAGTTTCGAAAAGGGAAAATGGTGACGCACCAATAATCAAACCAAAAAAAAACACTTTGTAAAAAAAAAAAAGACAGTCCCTTGGTGGCGTGCAGTTATTGCTCCTTATCGCCTCTGTGCAGCATATAATGTGACCTCAGG
>4_2098
CATGTGTGCCCTAATTTAATGGCACCGTCTGCTAAGCATCGGTCCCACTTTTTCCCCAGCTCCTTCTCAGACATACTGAACATTAGCTTGTGACAGGCTAGAAGTAGCAAATGCACCTCTCCCATGTACTCTGCGTTGATACCACTGCTT
>4_2099
CATGTGTGCCGTTTGAAGAACAGAACAGAAAACACAATGCCTAACCCCAGACCGGTGCCTAATTTAATGGCACCGTCTGCTAAGCATCGGTCCCACTTTTTCCCCAGCTCCTTCTCAGACATACTGAACATTAGCTTGTGACAGGCTAGA
>4_2100
CATGTGTGCCGTTTGAAGAACAGAACAGAAAACACAATGCCTAACCCCAGACCGGTGCCTAATTTAATGGCACCGTCTGCTAAGCATCGGTCCCACTTTTTCCCCAGCTCCTTCTCAGACATACTGAACATTAGCTTGTGACAGGCTTGA
>4_2101
CATGTTATCTTGCCACAGCATATAAGAACAGTTTTACTGTCTTAATACAGTCTCTTTAAAATAAAGTGGGCCTGCTTGGCGTAAAACCACCTATTCTTCACCGCACCAAACTCCATTCAAATATGCATCAATTTCTGGATCTTTGCTTCT
>4_2102
CATTCCATTCTCAACAAAGTGACATGCCAGAGACTGCACGAGAGTCGACACACACATACGGCAGCTTCCAGTGAAAATCCCCTGAATGAACTGTTTTGTTTGACTGCTTAAACACGGGTTTAGATGAATTGATTGAATGATAATTTTGGT
>4_2103
CCAAAAAAAAAACAAAAAAAAAAATTTTGTAAAAAAAAAAAGACAGTCCCTTGGTGGCGTGCAGTTATTGCTCCTTATCGCCTCTGTGCAGCATATAATGTGACCTCAGGTTATTCTGACAATTGGCATACGCCATGCCAAGCCCTGCTC
>4_2104
CCAACAGTACCATCGTGAGGTGCAGTTATTGCTCCTTACCGCCTCTGTGCAGCATATAATGTGACCTCAGGTTATTCTGACAATTGGCATACGCCATGCCAAGCCCTGCTCCCGAGCCAAGTGAAATTGGCCATGTGTGCCGTTTGAAGA
>4_2105
CCAAGCCCTGCTCCCGAGCCAAGTGAAATTGGCCATGTGTGCCGTTTGAAGAACAGAACAGAAAACACAATGCCTAACCCCAGACCGGTGCCTAATTTAATGGCACCGTCTGCTAAGCATCGGTCCCACTTTTTCCCCAGCTCCTTCTCA
>4_2106
CCAAGTGAAATTGGCCATGTGTGCCGTTTGAAGAACAGAACAGAAAACACAATGCCTAACCCCAGACCGGTGCCTAATTTAATGGCACCGTCTGCTAAGCATCGGTCCCACTTTTTCCCCCCCATGTACTCTGCGTTGATACCACTGCTT
>4_2107
CCAAGTTATTATTTTAGAATTAATNTTTTTCAGATACTATTAAATAAACACAGACCGTCCTTATAGGGCATATACAAATCATACAGTCATACAAGGAAGGATGTCAACAGGGAGACAAGAGTCTGACTGTAGAACAGTGCAAATGGTGAC
>4_2108
CCAATACATTTTTTTTTTTTTTTTTTTTTTTTTTTTTTTTATAATTATTTTATTAAATAAACACAGACCATCTTTATAGGGCATATACAAATCATACAGTCATACAAGGAAGGATGTCAACAGGGAGACAAGAGTCTGACTGTAGAACAG
>4_2109
CCAATGCCTAACCCCAGACCGGTGCCTAATTTAATGGCACCGTCTGCTAAGCATCGGTCCCACTTTTTCCCCAGCTCCTTCTCAGACATACTGAACATTAGCTTGTGACAGGCTAGAAGTACCCATGTACTCTGCGTTGATACCACTGCT
>4_2110
CCACTTGGCCCGTGTTTTTTTTTTTTTTTTTTTTTTTTTTTTTCCTTTTTTTTAATAATTATTTTATTAAATAAACACAGACCATCTTTATAGGGCATATACAAATCATACAGTCATACAAGGAAGGATGTCAACAGGGAGACAAGAGTC
>4_2111
CCACTTTTTCCTACAAGATGGTTAAAAAATGACATTTCATGTTATCTTGCCACAGCATATAAGAACAGTTTTACTGTCTTAATACAGTCTCTTTAAAATAAAGTGGGCCTGCTTGGCGTAAAACCACCTATTCTTCACCGCACCAAACTC
>4_2112
CCAGACCGGTGCCTAATTTAAGGGCACCGTCTGCTAAGCATCGGTCCCACTTTTTCCCCAGCTCCTTCTCAGACATACTGAACATTAGCTTGTGACAGGCTAGAAGTAGCAAATGCACCTCTCCCCATGTACTCTGCGTTGATACCACTG
>4_2113
CCAGACCGGTGCCTAATTTAATGGCACCGTCTGATAAGCATCGGTCCCACTTTTTCCCCAGCTCCTTCTCAGACATACTGAACATTAGCTTGTGACAGGCTAGAAGTAGCAAATGCACCTCTCCCATGTACTCTGCGTTGATACCACTGC
>4_2114
CCAGAGACTGCACGAGAGTCGACACACACATGCGGCAGCTTCCAGTGAAAATCCCCTGAATGAACTGTTTTGTTTGACTGCTTAGACACGGGTTTTGATGAATTGATTGCATAATAATTTTGGTGATTGTAGATAACTTTTTTATAAAAA
>4_2115
CCAGAGACTGCATGAGAGTCGACACACATACGGCAGCTTCCAGTGAAAATCCCCTCAATGAACTGTTTTGTTTGACTGCTTAAACACGGGTTTAGATGTATTGATTGAATGATAATTTTGGTTATTGTAGATAACTTTTTTTTTATAAAA
>4_2116
CCAGGATGACGAGGGAGGCCAGCAGGGCNGGGCTNTCAAAATGGTGACTCACCCATAATCAAAACAAAAACAAACACTTTGGAAAAAAAAAAAGACAGTCCCTTGGTGGCGTGCAGTTATTGTTCCTTATCGCCTCTGTGCAGCATATAA
>4_2117
CCATAAACAAAACAAAAACAAACACTTTGCAAAAAAAAAAGACAGTCCCATGGTGGCGTGCAGTTATTGCTCCTTATCGCCTCTGTGCAGCATATAATGTGACCTCAGGTTATTCTGACAATTGGCATACGCCATGCCGAGCCCAGCACC
>4_2118
CCATAATCAAAAAAAAAACAAACACTTTGGAAAAAAAAAAAGACAGTCCCTTGGTGGCGTGCAGTTATTGCTCCTTATCGCCTCTGTGCAGCATATAATGTGACCTCAGGTTATTCTGACAATTGGCATACGCCATGCCAAGCCCTGCTC
>4_2119
CCATAATCAAAACAAAAAACAAACACTTTGGAAAAAAAAAAAAGACAGTCCCTTGGTGGCGTGCAGTTATTGCTCCTTATCGCCTCTGTGCAGCATATAATGTGACCTCAGGTTATTCTGACAATTGGCATACGCCATGCCGAGCCCTGC
>4_2120
CCATAATCAAAACAAAAACAAACACTTTGGAAAAAAAAAAAGACAGTCCCTTGGTGTCGTGCAGTTATTGCTCCTTATCGCCTCTGTGCAGCATATAATGTGACCTCAGGTTATTCTGACAATTGGCATACGCCATGCCAAGCCCTGCTC
>4_2121
CCATAATCAAAACAAAAACAAACACTTTGGAAAAAAAAAGACAGTCCCTTGGTGGCGTGCAGTTATTGCTCCTTATCGCCTCTGTGCAGCATATAATGTGACCTCAGGTTATTCTGACAATTGGCATCCCATGTACTCTGCGTTGATACC
>4_2122
CCATAATCAAAACAAAAACAAACACTTTGGAAAAAAAAGACAGTCCCTTGGTGGCGTGCAGTTATTGCTCCTTATCGCCTCTGTGCAGCATATAATGTGACCTCAGGTTATTCTGACAATTGGCATACGCCATGCCGAGCCCTGCTCCCG
>4_2123
CCATCATTTATAGGGTGATTACTGTTTAAAACCAATAACACATAAAACATGGATCAGCTGTATTTGAATGATTTGCCAGTTTCTCAGTAATACATTGTAATATTTCAGAATATTTTTGTTTGTTTTGGATGACTCACACATTATACCATT
>4_2124
CCATCTTTATAGGGCATATACAAATCATACAGTCATACAAGGAAGGATGTCAACAGGGAGACAAGAGTCTGACTGTAGAACAGTGCAAATGGTGACGCACCCCTAATCAAAACAAAAACAAACACTTTGGAAAAAAAAAAAGACAGTCCC
>4_2125
CCATCTTTATCGGGCATATACAAATCATACAGTCATACAAGGAAGGATGTCAACAGGGAGACAAGAGTCTGACTGTAGAACAGTGCAAATGGTGACGCACCCATAATCAAAACAAAAACAAACACTTTGGAAAAAAAAAAGACAGTCCCT
>4_2126
CCATCTTTCTAGGGCATAAACAAATCATACAGGCATACAAGGAAGGATGTCAACAGGGAGACAAGAGTCTGACTGTAGAACAGTGCAAATGGCGACGCACCCATCATCAAAACAAAAACAAACACTTTGGAAAAAAAAAAAGACAGTCCC
>4_2127
CCATGCCAAGCCCTGCTCCCGAGCCAAGTGAAATTGGCCATGTGTGCCGTTTGAAGAACAGAACAGAAAACACAATGCCTAACCCCAGACCGGTGCCTAATTTAATGGCACCGTCTGCTAAGCATCGGTCCCACTTTTTCCCCAGCTCCT
>4_2128
CCATGCCGAGCCCTGCTCCCGAGCCAAGTGAAATTGGCCATGTGTGCCGTTTGAAGAACAGAACAGAAAACACAATGCCTAACCCCAGACCGGTGCCTAATTTAATGGCACCGTCTGCTAAGCATCGGTCCCACTTTTTCCCCAGCTCCT
>4_2129
CCATTAAAAAAACAAAAAAAAAAAATTTGGAAAAAAAAAAGACAGTCCCTTGGTGGCGTGCAGTTATTGCTCCTTATCGCCTCTGTGCAGCATATAATGTGACCTCAGGTTATTCTGACAATTGGCATACGCCATGCCGAGCCCTGCTCC
>4_2130
CCATTCTCAACAAAGTGACATGCCAGAGACTGCACGAGAGTCGACACACACATACGGCAGCTTCCAGTGAAAATCCCCTGAATGAACTGTTTTGTTTGACTGCTTAAACACGGGTTTAGATGAATTGATTGAATGATAATTTTGGTTATT
>4_2131
CCATTCTCAACAAAGTGACATGCCAGAGACTGCATGAGAGTCGACACACATACGGCAGCTTCCAGTGAAAATCCCCTCAATGAACTGTTTTGTTTGACTGCTTAAACACGGGTTTAGATGTATTGATTGAATGATAATTTTGGTTATTGT
>4_2132
CCCAAAAACAAAAAAAAAACAAAAAAATTTGAAAAAAAAAAAAAGACAGTCCCTTGGTGGCGTGCAGTTATTGCTCCTTATCGCCTCTGTGCAGCATATAATGTGACCTCAGGTTATTCTGACAATTGGCATACGCCATGCCAAGCCCTG
>4_2133
CCCAAAACCACCACCTTCCGAAAAAAAAAAGACAGTCCCTTGGTGGCGTGCAGTTATTGCTCCTTATCGCCTCTGTGCAGCATATAATGTGACCTCAGGTTATTCTGACAATTGGCATACGCCATGTACTCTGCGTTGATACCACTGCTT
>4_2134
CCCAATGCTTCGCGCCAATCCGGTGCCTAATTTAATGGCACCGTCTGCTAAGCATCGGTCCCACTTTTTCCCCAGCTCCTTCTCAGACATACTGAACATTAGCTTGTGACAGGCTAGAAGTCCCCATGTACTCTGCGTTGATACCACTGC
>4_2135
CCCACAGCCCACACCCCCGCACCGCCCCCCCACCCAACNGACAAGAGTCTGACTGTAGAACAGTGCAAATGGTGACGCACCCATAATCAAAACAAAAACAAACACTTTGGAAAAAAAAAAGACAGTCCCTTGGTGGCGTGCAGTTATTGC
>4_2136
CCCAGACCGGTGCCTAATTTAATGGCACCGTCTGATAAGCATCTGTCCCACTTTTTCCCCAGCTCCTTCTCAGACATACTGAACATTAGCTTGTGACAGGCTAGAAGTAGCAAATGCACCTCTCCCATGTACTCTGCGTTGATACCACTG
>4_2137
CCCAGACCGGTGCCTAATTTAATGGCACCGTCTGCTAAGCATCGGTCCCACTTTTTCCCCAGCTCCTTCTCAGACATACTGAACATTAGCTTGTGACAGGCTAGAAGTAGCAAATGCACCTCCCCATGTACTCTGCGTTGATACCACTGC
>4_2138
CCCAGACCGGTGCCTAATTTAATGGCACCGTCTGCTAAGCATCGGTCCCACTTTTTCCCCAGCTCCTTCTCAGACATACTGAACATTAGCTTGTGACAGGCTAGAAGTAGCAAATGCACCTCTGCCCATGTACTCTGCGTTGATACCACT
>4_2139
CCCAGACCGGTGCCTAATTTAATGGCACCGTCTGCTAAGCATCGGTCCCACTTTTTCCCCAGCTCCTTCTCAGACATACTGAACATTAGCTTGTGACAGGCTAGAAGTGGCAAATGCACCCCCATGTACTCTGCGTTGATACCACTGCTT
>4_2140
CCCAGATAGTACACCTTGCTAAAAAGGTACCAAAAAAACTCTGTGCAGCATATAATGTGACCTCAGGTTATTCTGACAATTGGCATACGCCATGCCGAGCCCTGCTCCCGAGCCAAGTGAAATTGGCCATGTGTGCCGTTTGAAGAACAG
>4_2141
CCCATAAAAAAAACCAAAAAAAACACCTTGGTAAAAAAAAAAAGACAGTCCCTTGGTGGCGTGCAGTTATTGCTCCTTATCGCCTCTGTGCAGCATATAATGTGACCTCAGGTTATTCTGACAATTGGCATACGCCATGCCAAGCCCTGC
>4_2142
CCCATAATCAAAAAAAAAACAAACAATTTGTAAAAAAAAAAAAAGACAGTCCCTTGGTGGCGTGCAGTTATTGCTCCTTATCGCCTCTGTGCAGCATATAATGTGACCTCAGGTTATTCTGACAATTGGCATACGCCATGCCAAGCCCTG
>4_2143
CCCATAATCAAAACAAAAACAAACACTTTGGAAAAAAAAAAAAGACAGTCCCTTGGTGGCGTGCAGTTATTGCTCCTTATCGCCTCTGTGCAGCATATAATGTGACCTCAGGTTATTCTGACAATTGGCATACGCCATGCCAAGCCCTGC
>4_2144
CCCATAATCAAAACAAAAACAAACACTTTGGAAAAAAAAAAAGACAGTCCCTTGGTGGCGTGCAGTTATTGCTCCTTATCGCCTCTGTGCAGCATATAATGTGACCTCATGTTATTCTGACAATTGGCATACGCCATGCCAAGCCCTGCT
>4_2145
CCCATAATCAAAACAAAAACAAACACTTTTGAAAAAAAAAGACAGTCCCTTGGTGGCGTGCAGTTATTGCTCCTTATCGCCTCTGTGCAGCATATAATGTGACCTCAGGTTATTCTGACAATTGGCATACGCCATGCCGAGCCCTGCTCC
>4_2146
CCCATAATCAAAACAAACACTTTGGAAAAAAAAAGACAGTCCCTTGGTGGCGTGCAGTTATTGCTCCTTATCGCCTCTGTGCAGCATATAATGTGACCTCAGGTTATTCTGACAATTGGCATACGCCATGCCGAGCCCTGCTCCCGAGCC
>4_2147
CCCATTACCTCCTCAAACGAACACAGACCATCTTTATACGGCATATACAAATCATACAGTCATACAAGGAAGGATGTCAACAGGGAGACAAGAGTCTGACTGTAGAACAGTGCAAATGGTGACGCACCCATAATCAAAACAAAAACAAAC
>4_2148
CCCCACCCCCCACGCGAGCCAGAGCCCCGCTGCAGCGCTGACTGTAGAACAGTGCAAATGGTGACGCACCCATAATCAAAACAAAAACAAACACTTTGGAAAAAAAAAAGACAGTCCCTTGGTGGCGTGCAGTTATTGCTCCTTATCGCC
>4_2149
CCCCAGACAGGTGCCTAATTTAATGGCACCGTCTGCTAAGCATCGGTCCCACTTTGTCCCCCGCTCCTTCTCAGACTTACTGAACATTAGATTTTGACAGGCTTGAAGTAGCAAATGCAACTCTCCCATGTACTCTGCGTTGATAACACT
>4_2150
CCCCAGACCGGTGCCTAATTTAATGGCACCGTCTGCTAAGCATCGGTCCCACTTTTTCCCCAGCTCCTTCTCAGACATACTGAACATTAGCTTGTGACAGGCTAGAAGTAGCAAATGCACCTCTCCCCATGTACTCTGCGTTGATACCAC
>4_2151
CCCCCCCCCCCCCCCCCCCCCCCCCCCCCCCCCCCCCCTACAAGGAAGGATGTCAACAGGGAGACAAGAGTCTGACTGTAGAACAGTGCAAATGGTGACGCACCCATAATCAAAACAAAAACAAACACTTTGGAAAAAAAAAAGACAGTC
>4_2152
CCCCCCCCCCCCCCCCCCCCCCCCCGCCCGCGCCCCCCCCTTATCGCCTCTGTGCAGCATATAATGTGACCTCAGGTTATTCTGACAATTGGCATACGCCATGCCGAGCCCTGCTCCCGAGCCAAGTGAAATTGGCCATGTGTGCCGTTT
>4_2153
CCCCCCCCCCCCGCCCCGCCCCCCCCCCCCCCCCCCCCCAGTCCCTTGGTGGCGTGCAGTTATTGCTCCTTATCGCCTCTGTGCAGCATATAATGTGACCTCAGGTTATTCTGACAATTGGCATACGCCATGCCGAGCCCTGCTCCCGAG
>4_2154
CCCCCCTCCCAGCACCACCCCACGCCTGAACCACAGAAGGATGTCAACAGGGAGACAAGAGCCTGACTGTAGAACAGTGCAAATGGTGACGCACCCATAATCAAAACAAAAACAAACACTTTGGAAAAAAAAAAGACAGTCCCTTGGTGG
>4_2155
CCCCCTCATTCCAACATCAAATGTGACCTCAGGTTATTATGACAATTGGCATACGCCATGCCGAGCCCTGCTCCCGAGCCAAGTGAAATTGGCCATGTGTGCCGTTTGAAGAACAGAACAGAAAACACAATGCCTAACCCCAGACCGGTG
>4_2156
CCCCGCGCCCCCCCCCCGCCACACCCCCCGCCCCCCCCACAGTGCAAATGGTGACGCACCCATAATCAAAACAAAAACAAACACTTTGGAAAAAAAAAAGACAGTCCCTTGGTGGCGTGCAGTTATTGCTCCTTATCGCCTCTGTGCAGC
>4_2157
CCCCGTAGCCTCTCTTTTCCCTCATAATTACCTCAATTTTTAACATGCTTCTTTAAAAGCTTTTTGGGCCTTTTGCTGTCTTCGTAACAAAGGCACATCATTTTCCTACATCGAAAATCTGAAATGACTATTGTCTGTGGACAAAAAAAA
>4_2158
CCCGAGCCAAGTGAAATTGGCCATGTGTGCCGTTTGAAGAACAGAACAGAAATCACAATGCCTTACCCCAGACCGGTGCCTAATTTAATGGCACCGTCTGCTAATCATCGGTCCCACTTTTTCCCCAGCTCCTTCTCAGACATACTGATC
>4_2159
CCCGATGCCACCACGGACCCAAGAGTCTGACTGTAGAACAGTGCAAATGGTGACGCACCCATAATCAAAACAAAAACAAACACTTTGGAAAAAAAAAAGACAGTCCCTTGGTGGCGTGCAGTTATTGCTCCTTATCGCCTCTGTGCAGCA
>4_2160
CCCGCAGCGAGGCTTCCCTGAACACCCAGCCCGGCCGGAAAACAAACACTTTGGAAAAAAAAAAGACAGTCCCTTGGTGGCGTGCAGTTATTGCTCCTTATCGCCTCTGTGCAGCATATAATGTGACCTCAGGTTATTCTGACAATTGGC
>4_2161
CCCGCCAGACGCGGCACCAGGCCCAGCGGCACACACGTCTTTGGAAAAAAAAAAAGACAGTCCCTTGGTGGCGTGCAGTTATTGCTCCTTATCGCCTCTGTGCAGCATATAATGTGACCTCAGGTTATTCTGACAATTGGCATACGCCAT
>4_2162
CCCTAAACAAAACAAAAAAAAAAACTTTGGAAAAAAAAAAAGACAGTCCCTTGGTGGCGTGCAGTTATTGCTCCTTATCGCCTCTGTGCAGCATATAATGTGACCTCAGGTTATTCTGACAATTGGCATACGCCATGCCGAGCCCTGCTC
>4_2163
CCCTAATCAAAACAAAAACAAACACTTTGGAAAAAAAAAAGACAGTCCCTTGGTGGCGTGCAGTTATTGCTCCTTAGCGCCTCTGTGCAGCATATAATGTGACCTCAGGTTATTCTGACAATTGGCATACGCCATGCCAAGCCCTGCTCC
>4_2164
CCCTCATCCACCCCTACAAGGAAGGATGTCAACAGGGACACAAGAGTCTGACTGTAGAACAGTGCAAATGGTGACGCACCCATAATCAAAACAAAAACAAACACTTTGGAAAAAAAAAAGACAGTCCCTTGGTGGCGTGCAGTTATTGCT
>4_2165
CCCTGAATGAACTGTTTTGTTTGACTGCTTAAACACGGGTTTAGATGAATTGATTGAATGATAATTTTGGTTATTGTAGATAACTTTTTTATAAAAATGTAAATATGGTCATAATTTATTTTACAAATGTGTTATGGGCATTAAAAACCA
>4_2166
CCCTTCCCCCGCCCTGTGCTTCTGAATGTACAGAGATGCCGAGATAACACCAGAATCCTTCAGTTCCTAACAGGAACATTTGAATAGCCTTACTACCTTATAGGACTGCTTTTACATCCCTGCCTCAGCCTTCTTCTCTGACAGTTTTCA
>4_2167
CCCTTGGTGGCGTGCAGTTATTGCTCCTTATCGCCTCTGTGCAGCATATAATGTGACCTCAGGTTATTCTGACAATTGGCATACGCCATGCCAAGCCCTGCTCCCGAGCCAAGTGAAATTGGCCATGTGTGCCGTTTGAAGAACAGAACA
>4_2168
CCCTTGGTGGCGTGCAGTTATTGCTCCTTATCGCCTCTGTGCAGCATATAATGTGACCTCAGGTTATTCTGACAATTGGCATACGCCATGCCGAGCCCTGCTCCCGAGCCAAGTGAAATTGGCCCCCATGTACTCTGCGTTGATACCACT
>4_2169
CCGAAAACTATGCAGTCCGTTGGTGGCGTGCAGTTATTCCTCCTTATCGCCTCTGTGCAGCATATAATGTGACCTCAGGTTATTCTGACAATTGGCATACGCCATGCCGAGCCCTGCTCCCGAGCCAAGTGAAATTGGCCATGTGTGCCG
>4_2170
CCGCAATCGGGGTTCGCGCTGCCAAGCCCTGCTCCCGATCCAAGTGAAATTGGCCATGTGTGCCGTTTGAAGAACAGAACAGAAAACACAATGCCTAACCCCAGACCGGTGCCTAATTTAATGGCACCGTCTGCTAAGCATCGGTCCCAC
>4_2171
CCGCTCTCACCGNCGCGATCGAGGAANAGCAGACTNCCNAGTCCCTTGGTGGCGTGCAGTTATTGCTCCTTATCGCCTCTGTGCAGCATATAATGTGACCTCAGGTTATTCTGACAATTGGCATACGCCATGCCGAGCCCTGCTCCCGAG
>4_2172
CCGGCTGCTTCCTTGTAAACTCTTCTCAAGTTTGTTTGTTTGGATTTTTTTTGTTGTTATTGGAGAAAATATTCATTCCATTCTCAACAAAGTGACATGCCAGAGACTGCACGAGAGTCGACACACACATACGGCAGCTTCCAGTGAAAA
>4_2173
CCGGCTGCTTCCTTGTAAACTCTTCTCATGTTTGTTTGTTTGGATTTTTTTTGTTGTTAATGGAGAAAATATTAATTCCATTCTCAACAAAGTGACATGCCAGAGACTGCATGAGAGTCGACACACATACGGCAGCTTCCAGTGAAAATC
>4_2174
CCGGGAGACAAGAGTCTGACTGTAGAACAGTGCAAATGGTGACGCACCCATAATCAAAACAAAAACAAACACTATGGAAAAAAAAAGACAGTCCCTTGGTGGCGTGCAGTTATTGCTCCTTATCGCCTCTGTGCAGCATATAATGTGACC
>4_2175
CCGGGAGACAAGAGTCTGACTGTAGAACAGTTCAAATGGTGACGCACCAATAATCAAAACAAAAACAAACACTTTGGAAAAAAAAAAGACAGTCCCTTGGTGGCGTGCAGTTATTGCTCCTTATCGCCTCTGTGCAGCATATAATGTGAC
>4_2176
CCGGGAGACAAGAGTCTGACTGTATAACAGTGCAAATAGTGACGCACCCATAATCAAAACAAAAACAAACACTTTGGAAAAAAAAAAGACAGTCCCTTGGTGGCGTGCAGTTATTGCTCCTTATCGCCTCTGTGCAGCATATAATGTGAC
>4_2177
CCGGTGCCTAATTTAATGGCACCGTCTGCTAAGCATCGGTCCCACTTTTTCCCCAGCTCCTTCTCAGACAGACTGAACATTAGCTTGTGACAGGCTAGAAGTAGCAAATGCACCTCTGCCCCCATGTACTCTGCGTTGATACCACTGCTT
>4_2178
CCGGTGCCTAATTTAATGGCACCGTCTGCTAAGCATCGGTCCCACTTTTTCCCCAGCTCCTTCTCAGACATACTGAACATTAGCTTGTGACAGGCTAGAAGTAGCAAATGCACCTCTGCCCCATGTTACTCTGCGTTGATACCACTGCTT
>4_2179
CCGGTGCCTAATTTAATGGCACCGTCTGCTAAGCATCGGTCCCACTTTTTCCCCAGCTCCTTCTCAGACATACTGAACATTAGCTTGTGACAGGCTAGAAGTAGCAAATGCACCTCTGCGTCCCATGTACTCTCGTTGATACCACTGCTT
>4_2180
CCGTCCTTATAGGGCATATACAAATCATACAGTCATACAAGGAAGGATGTCAACAGGGAGACAAGAGTCTGACTGTAGAACAGTGCAAATGGTGACGCACCCATAATCAAAACAAAAACAAACACTTTGGAAAAAAAAAAAAGACAGTCC
>4_2181
CCGTCCTTATAGGGCATATACAAATCATACAGTCATACAAGGAAGGATGTCAACCGGGAGACAAGAGTCTGACTGTAGAACAGTGCAAATGGTGACGCACCCATAATCAAAACAAAAACAAACACTTTGGAAAAAAAAAAAGACAGTCCC
>4_2182
CCGTGGTGGCGTGCAGTTATTGCTCCTGATCGCCTCTGTGCAGCATAGAATGTGACCTCAGGTTATTCTGACAATTGGCATACGCCATGCCGAGCCCTGCTCCCGAGCCAAGTGAAATTGGCCATGTGTGCCGTTTGAAGAACAGAACAG
>4_2183
CCGTTTGAAGAACAGAACAGAAAACACAATGCCTAACCCCAGACCGGTGCCTAATTTAATGGCACCGTCTGCTAAGCATCGGTCCCACTTTTTCCCCAGCTCCTTCTCAGACATACTGAACATTCCCCATGTACTCTGCGTTGATACCAC
>4_2184
CCTAAAACGACTACTTTCTAAAAAAAAAAAAGACAGTCCCTTGGTGGCGTGCAGTTATTGCTCCTTATCGCCTCTGTGCAGCATATAATGTGACCTCAGGTTATTCTGACAATTGGCATACGCCATGCCAAGCCCTGCTCCCGAGCCAAG
>4_2185
CCTAACCACAGACCGGTGCCTAATTTAATGTCACCGTCTGCTAAGCATCGGTCCCACTTTTTCCCCAGCTCCTTCTCAGACATACTGAACATTAGCTTGTGACAGGCTAGAAGTAGCAACCCCATGTACTCTGCGTTGATACCACTGCTT
>4_2186
CCTCAGGTTATTCTGACACTTGGCATACGCCATGCCGAGCCCTGCTCCCGAGCCAAGTGAAATTGGCCATGTGTGCCGTTTGAAGAACAGAACAGAAAACACAATGCCTAACCCCAGACCCCCATGTACTCTGCGTTGATACCACTGCTT
>4_2187
CCTCGTACGACTGGGCGCCGGGGGGGTTAGCGTTCTNGTCATCTGTGTGCTTGTCTGGCAGAGCATTTCCCACCTCTCTCATGCCCTGCACTCTCTGATTTAGGGCCTCGGACTGCTCTATCAGTCCCTCGGCGGCTGTGTCGTGCTCTT
>4_2188
CCTCTGTGCAGCATATAATGTGACCTCAGGTTATTCTGACAATTGGCATACGCCATGCCAAGCCCTGCTCCCGAGCCAAGTGAAATTGGCCATGTGTGCCGTTTGAAGAACAGAACAGAAAACACAATGCCTAACCCCAGACCGGTGCCT
>4_2189
CCTGAATGAACTGTTTTGTTTGACTGCTTAAACACGGGTTTAGATGAATTGATTGAATGATAATTTTGGTTATTGTAGATAACTTTTTTATAAAAATGTAAATATGGTCATAATTTATTTTACAAATGTGTTATGGGCATTAAAAACCAG
>4_2190
CCTGCTCCCGAGCCAAGTGAAATTGGCCATGTGTGCCGTTTGAAGAACAGAACAGAAAACACAATGCCTAACCCCAGACCGGTGCCTAATTTAATGGCACCGTCTGCTAAGCATCGGTCCCACTTTTTCCCCAGCTCCTTCTCAGACATA
>4_2191
CCTTACTACCTTATAGGACTGCTTTTACATCCCTGCCTCAGCCTTCTTCTCTGACAGTTTTCAGAAAAATTACTTCAAGCACCTTTTTCAAATCTGCATTAACACTTGACTCCTAACCCCCTACCCCTCCTCAAGTGTCATTATTACTCC
>4_2192
CCTTATAGGGCATATACAAATCATACAGTCATACAAGGAAGGATGTCAACAGGGAGACAAGAGTCTGACTGTAGAACAGTGCAAATGGTGACGCACCCATAATCAAAACAAAAACAAACACTTTGGAAAAAAAAAAAAGACAGTCCCTTG
>4_2193
CCTTATAGGGCATATACAAATCATACATTCATACAAGGAAGGATGTCAACAGGGAGACAAGAGTCTGACTGTAGAACAGTGCAAATGGTGACGCACCCATAATCAAAACAAAAACAAACACTTTGGAAAAAAAAAAGACAGTCCCTTGGT
>4_2194
CCTTATCGCCTCTGTGCAGCATATAATGTGACCTCAGGTTATTCTGACAATTGGCATACGCCATGCCAAGCCCTGCTCACGAGCCAAGTGAAATTGGCCATGTGTGCCGTTTGAAGAACAGAACAGAAAACACAATGCCTAACCCCAGAC
>4_2195
CCTTATCGCCTCTGTGCAGCATATAATGTGACCTCAGGTTATTCTGACAATTGGCATACGCCATGCCAAGCCCTGCTCCCGAGCCAAGTGAAATTGGCCATGTGTGCCGTTTGAAGAACAGAACCCCATGTACTCTGCGTTGATACCACT
>4_2196
CCTTATCGCCTCTGTGCAGCATATAATGTGACCTCAGGTTATTCTGACTATTGGCATACGCCATGCCGAGCCCTGCTCCCGAGCCAAGTGAAATTGGCCATGTGTGCCGTTTGAAGAACAGAACAGAAAACACAATGCCTAACCCCAGAC
>4_2197
CCTTATCGCCTCTTTGCAGCATATAATGTGACCTCAGGTTATTCTGACAATTGGCATACGCCATGCCGAGACCTGCTCCCGAGCCAAGTGAAATTTGCCATGTGTGCCGTTTGAAGAACAGAACAGAAAACACAATGCCTAACCCCAGAC
>4_2198
CCTTGGTGGCGTGCAGTTAGTGCTCCTGCTCGCCTCTGTGCAGCATATAATGTGACCTCAGGTTATTCTGACAATTGGCATACGCCATGCCGAGCCCTGCTCCCGAGCCAAGTGAAATTGGCCAGGTGTGCCGTTTGAAGAACAGAACAG
>4_2199
CCTTGGTGGCGTGCAGTTAGTGCTCCTTATCGCCTCTGTGCAGCATATAATGTGACCTCAGGTTATTCTGACAATTGGCATACGCCATGCCGAGCCCTGCTCCCGAGCCAAGTGAAATTGGCCATGTGTGCCGTTTGAAGAACAGAACAG
>4_2200
CCTTGGTGGCGTGCAGTTATTGCTCCTAATTTCATGGCACCGTCTGCTAAGCATCGGTCCCACTTTTTCCCCAGCTCCTTCTCAGACATACTGAACATTAGCTTGTGACAGGCTAGAAGTCCCATGTACTCTGCGTTGATACCACTGCTT
>4_2201
CCTTGGTGGCGTGCAGTTATTGCTCCTTATCGCCTCTATGCAGCATATAATGTGACCTCAGGTTATTCTGACAATTGGCATACGCCATGCCGAGCCCTGCTCCCGAGCCAAGTGAAATTGGCCATGTGTGCCGTTTGAAGAACAGAACAG
>4_2202
CCTTGGTGGCGTGCAGTTATTGCTCCTTATCGCCTCTGTGCAGCATATAATGTGACCTCAGGTTATTCGGACAATTGGCATACGCCATGCCGAGCCCTGCTCCCGAGCCAAGTGAAATTGGCCATGTGTGCCGTTTGAAGAACAGAACAG
>4_2203
CCTTGGTGGCGTGCAGTTATTGCTCCTTATCGCCTCTGTGCAGCATATAATGTGACCTCAGGTTATTCTGACAATTGGCATACGCCATGCCAAGCCCTGCTCCCGAGCCAAGTGAAATTGGCCATGTGTGCCGTTTGAAGAACAGAACAG
>4_2204
CCTTGGTGGCGTGCAGTTATTGCTCCTTATCGCCTCTGTGCAGCATATAATGTGACCTCAGGTTATTCTGACAATTGGCATACGCCATGCCGAGCCCTGCTCCCGAGCCAAGTGAAATTGGCCATGTACTCTGCGTTGATACCACTGCTT
>4_2205
CCTTGGTGGCGTGCAGTTATTGCTCCTTATCGCCTCTGTGCAGCATATAATGTGACCTCAGGTTATTCTGACAATTGGCATACGCCATGCCGAGCCCTGCTCCCGAGCCAAGTGAAATTGGCCCCATGTACTCTGCGTTGATACCACTGC
>4_2206
CCTTGGTGGCGTGCAGTTATTGCTCCTTATCGCCTCTGTGCAGCATATAATGTGACCTCAGGTTATTCTGTCAATTGGCATACGCCATGCCGAGCCCTGCTCCCGAGCCAAGTGAAATTGGCCATGTGTGCCGTTTGAAGAACAGAACAG
>4_2207
CCTTGGTGGCGTGCAGTTATTGCTCCTTATCGCCTCTGTGCAGCATATTATGTGACCTCAGGTTATTCTGACAATTGGCATACGCCATGCCGAGCCCTGCTCCCGAGCCAAGTGAAATTGGCCATGTGTGCCGTTTGAAGAACAGAACAG
>4_2208
CCTTTGGTTAATGTAATTTTAATCATGTGTTCAACATTTTTCACGCAGCCATACTACGGTCTTTTTATTGCTTTATTATGAAGTACTTCATATGGGGTATGATTCTTTGATCTATCCTGTATGATTAGTTTAAGAGCAATATTTTCCCCC
>4_2209
CGAACCCATAATCAAAACAAAAACAAACAATTTGGAAAAAAAAAAAGACAGTCCCTTGGTGGCGTGCAGTTATTGCTCCTTATCGCCTCTGTGCAGCATATAATGTGACCTCAGGTTATTCTGACAATTGGCATACGCCATGCCAAGCCC
>4_2210
CGAACCCATAATCAAAACAAAAACAAACACTTTGGAAAAAAAAAAAGACAGTCCCTTGGTGGCGTGCAGTTATTGCTCCTTATCGCCTCTGTGCAGCATATAATGTGACCTCAGGTTATTCTGACAATTTGCATACGCCATGCCGAGCCC
>4_2211
CGAAGTGAAATTGGCCATGTGTGCCCTAATTTAATGGCACCGTCTGCTAAGCATCGGTCCCACTTTTTCCCCAGCTCCTTCTCAGACATACTGAACATTAGCTTGTGACAGGCTAGAAGTCCCATGTACTCTGGGTTGATACCACTGCTT
>4_2212
CGACCTCCGCCCGCAGGAGACCGAGTTGCCGGAGGCCGAAACAAACACTTTGGAAAAAAAAAGACAGTCCCTTGGTGGCGTGCAGTTATTGCTCCTTATCGCCTCTGTGCAGCATATAATGTGACCTCAGGTTATTCTGACAATTGGCAT
>4_2213
CGACGCCCCCTCCCCAGCCGCGCCCCCGAGGCAACCNCAATGGTGACGCACCCATAATCAAAACAAAAACAAACACTTTGGAAAAAAAAAAAGACAGTCCCTTGGTGGCGTGCAGTTATTGCTCCTTATCGCCTCTGTGCAGCATATAAT
>4_2214
CGAGAGTCGACACACACATACGGCAGCTTCCAGTGAAAATCCCCTGAATGAACTGTTTTGTTTGACTGCTTAAACACGGGTTTAGATGAATTGATTGAATGATAATTTTGGTTATTGTAGATAACTTTTTTATAAAAATGTAAATATGGT
>4_2215
CGAGCAAATGGTGACGCACCCATAATCAAAACAAAAACACACACTTTGGAAAAAAAAAAGACAGTCCCTTGGTGGCGTGCAGTTATTGCTCCTTATCGCCTCTGTGCAGCATATAATGTGACCTCAGGTTATTCTGACAATTGGCATACG
>4_2216
CGAGCCAAGTGAAATTGGCCATGTGTGCCGTTTGAAGAACAGAACAGAAAAACACAATGCCTAACCCCAGACCGGTGCCTAATTTAATGGCACCGTCTGCTAAGCATCGGTCCCACTTTTTCCCCAGCTCCTTCTCAGACATACTGAACA
>4_2217
CGAGCCCTGCTCCCGAGCCAAGTGAAATCGGCCATGTGTGCCGTTTGAAGAACAGAACAGAAAACACAATGCCTAACCCCAGACCGGTGCCTAATTTAATGGCACCGTCTGCTAAGCATCGGTCCCACTTTTTCCCCAGCTCCTTCTCAG
>4_2218
CGAGCCCTGCTCCCGAGCCAAGTGAAATTGGCCATGTGTGCCGTTTGAAGAACAGAACAGAAAACACAATGCCTAACCCCAGAACGGTGCCTAATTTAATGGCACCGTCTGCTAAGCATCGGTCCCACTTTTTCCCCAGCTCCTTCTCAG
>4_2219
CGAGCCCTGCTCCCGAGCCAAGTGAAATTGGCCATGTGTGCCGTTTGAAGAACAGAACAGAAAACACAATGCCTAACCCCAGACCGGTGCCTAATTTACTGGCACCGTCTGCTAAGCATCGGTCCCACTTTTTCCCCAGCTCCTTCTCAG
>4_2220
CGAGCCCTGCTCCCGAGCCAAGTGAAATTGGCCATGTGTGCCTTTTGAAGAACAGAACAGAAAACACAATGCCTAACCCCAGACCGGTGCCTAATTTAATGGCACCGTCTGCTAAGCATCGGTCCCACTTTTTCCCCAGCTCCTTCTCAG
>4_2221
CGAGGGGCCGAGACTTGGAACACACAGAAAGAGCCGGGNTTGGTGGCGTGCAGTTATTGCTCCTTATCGCCTCTGTGCAGCATATAATGTGACCTCAGGTTATTCTGACAATTGGCATACGCCATGCCGAGCCCTGCTCCCGAGCCAAGT
>4_2222
CGAGTACAGTGATGCTAGCTGATCAACTAAGAGGGTATTTATTGCTCCTTATCGCCTCTGTGCAGCATATAATGTGACCTCAGGTTATTCTGACAATTGGCATACGCCATGCCGAGCCCTGCTCCCGAGCCAAGTGAAATTGGCCATGTG
>4_2223
CGAGTTGACGCTCACATGGACAAAACAAAAAAAAACACATTGGAAAAAAAAAAGACAGTCCCTTGGTGGCGTGCAGTTATTGCTCCTTATCGCCTCTGTGCAGCATATAATGTGACCTCAGGTTATTCTGACAATTGGCATACGCCATGC
>4_2224
CGATGATGGATGGAAGTATATCTTTTGACAGATACCTCTTTGGAAAAAAAAAAGACAGTCCCTTGGTGGCGTGCAGTTATTGCTCCTTATCGCCTCTGTGCAGCATATAATGTGACCTCGGGTTATTCTGACAATTGGCATACGCCATGC
>4_2225
CGATGGACATTGCTCAGACGCGATCGAAATGGCGCGACCGTGCAGTTATTGCTCCTTATCGCCTCTGTGCAGCATATAATGTGACCTCAGGTTATTCTGACAATTGGCATACGCCATGCCAAGCCCTGCTCCCGAGCCAAGTGAAATTGG
>4_2226
CGCAAAACCACAGACCCGCGGTGGCGTGCAGTTATTGCCCCTTATCGCCTCTGTGCAGCATATAATGTGACCTCAGGTTATTCTGACAATTGGCATACGCCATGCCGAGCCCTGCTCCCGAGCCAAGTGAAATTGGCCATGTGTGCCGTT
>4_2227
CGCACCCATAAAAAAAACAAAAACAAACAATTTTGAAAAAAAAAAAAGACAGTCCCTTGGTGGCGTGCATTTATTGCTCCTTATCGCCTCTGTGCAGCATATAATGTGACCTCAGGTTATTATGACAATTGGCATACGCCATGCCAAGCC
>4_2228
CGCACCCATAAACAAAACAAAAACAAACACTTTGGAAAAAAAAAAAGACAGTCCCTTGGTGGCGTGCAGTTATTGCTCCTTATCGCCTCTGTGCAGCATATAATGTGACCTCAGGTTATTCTGACAATTGGCATACGCCATGCCGAGCCC
>4_2229
CGCACCCATAATCAAAACAAAAACAAACACTTTGGAAAAAAAAAAAAAGACAGTCCCTTGGTGGCGTGCAGTTATTGCTCCTTATCGCCTCTGTGCAGCATATAATGTGACCTCAGGTTATTCTGACAATTGGCATACGCCATGTCGAGC
>4_2230
CGCACCCATAATCAAAACAAAAACAAACACTTTGGAAAAAAAAAAAGACAGTCCCTTGGTGGCGTGCAGTTATTGCTCCTTATCGCCTCTGTGCAGCATATAATGTGACCTCAGGTTATTCTGACAATTGGCATACGCCATGCAAAGCCC
>4_2231
CGCACCCATAATCAAAACAAAAACAAACACTTTGGAAAAAAAAAAGACAGTCCCTTGGTGGCGTGCAGTAATTGCTCCTTATCGGACATACTGAACATTAGCTTGTGACAGGCTAGAAGTCCCATGTACTCTGCGTTGATACCACTGCTT
>4_2232
CGCACCCATAATCAAAACAAAAACAAACACTTTGGAAAAAAAAAAGACAGTCCCTTGGTGGCGTGCAGTTATTGCTCCTTATCGCCTCTGTGCAGCATATAATGTGACCTCAGGTTATTCTCCCATGTACTCTGCGTTGATACCACTGCT
>4_2233
CGCACCCATAATCAAAACAAAAACAAACACTTTGTAAAAAAAAAAAAGACAGTCCCTTGGTGGCGTGCAGTTATTGCTCCTTATCGCCTCTGTGCAGCATATAATGTGACCTCAGGTTATTCTGACAATTGGCATACGCCATGCCAAGCC
>4_2234
CGCACCCATAATCAAAACAAAAACAAACACTTTGTAAAAAAAAAAAAGACAGTCCCTTGGTGGCGTGCAGTTATTGCTCCTTATCGCCTCTGTGCAGCATATAATTTGACCTCAGGTTATTCTGACAATTGGCATACGCCATGCCAAGCC
>4_2235
CGCCACCTGTAAGAACACGACGGCGGCGACCGCACGCAAAAACAAAAACAAACACTTTGGAAAAAAAAAAAGACAGTCCCTTGGTGGCGTGCAGTTATTGCTCCTTATCGCCTCTGTGCAGCATATAATGTGACCTCAGGTTATTCTGAC
>4_2236
CGCCATGCCGAGCCCTGCTCCCGAGCCAAGTGAAATTGGCCATGTGTGCCGTTTGAAGAACAGAACAGAAAACACAATGCCTAACCCCAGACCGGTGCCGAATTTAATGGCACCGTCTGCTAAGCATCGGTCCCACTTTTTCCCCAGCTC
>4_2237
CGCCATGCCGAGCCCTGCTCCCGAGCCAAGTGAAATTGGCCATGTGTGCCGTTTGAAGAACAGAACAGAAAACACAATGCCTAACCCCAGACCGGTGCCTAATTTAATGGCACCGTCTGCTAAGCATCGGTCCCACTTTTTCCCCAGCTC
>4_2238
CGCCCCCATAATCAAAACAAAAACAAACACTTTGGAAAAAAAAAAAGACAGTCCCTTGGTGGCGTGCAGTTATTGCTCCTTATCGCCTCTGTGCAGCATATAATGTGACCTCAGGTTATTCTGACAATTGGCATACGCCATGCCGAGCCC
>4_2239
CGCCCCCCACCCCCCCCCCCCCCACCCCCCCGACCCCCGTGCAGTTATTGCTCCTTATCGCCTCTGTGCAGCATATAATGTGACCTCAGGTTATTCTGACAATTGGCATACGCCATGCCGAGCCCTGCTCCCGAGCCAAGTGAAATTGGC
>4_2240
CGCCGACTTGGTCAGGAGCGGAAGCACACTGCGTCGTATTTTTTTTTTTAATAATTATTTTATTAAATAAACACAGACCATCTTTATAGGGCATATACAAATCATACAGTCATACAAGGAAGGATGTCAACAGGGAGACAAGAGTCTGAC
>4_2241
CGCGAAGGTGCACCCTGAGCTGTCCCCATTGGATGCGTTGCAGTTATTGCTCCTTATCGCCTCTGTGCAGCATATAATGTGACCTCAGGTTATTCTGACAATTGGCATACGCCATGCCGAGCCCTGCTCCCGAGCCAAGTGAAATTGGCC
>4_2242
CGCGAGGCCACCTCCGGCACGCGCCCCCCCGCGCGCCGACAATTGGCATACGCCATGCCGAGCCCTGCTCCCGAGCCAAGTGAAATTGGCCATGTGTGCCGTTTGAAGAACAGAACAGAAAACACAATGCCTAACCCCAGACCGGTGCCT
>4_2243
CGCGCAACCGCCGCCGCCGCCATAAACAAAACAAAAACCAACACTTTGGAAAAAAAAAAGACAGTCCCTTGGTGGCGTGCAGTTATTGCTCCTTATCGCCTCTGTGCAGCATATAATGTGACCTCAGGTTATTCTGACAATTGGCATACG
>4_2244
CGCGCAGCACGCCACGCGCGGAGCCAGCACGCCCCTGCCGTGCAGTTATTGCTCCTTATCGCCTCTGTGCAGCATATAATGTGACCTCAGGTTATTCTGACAATTGGCATACGCCATGCCAAGCCCTGCTCCCGAGCCAAGTGAAATTGG
>4_2245
CGCGCCCGCGGGCCGGCGCCGGCACCGCGAGCCCCCNCAAGGATGTCAACAGGGAGAAAATAGTCTGACTGTAGAACAGTGCAAATGGTGACGCACCCATAATCAAAACAAAAACAAACACTTTGGAAAAAAAAAAAGACAGTCCCTTGG
>4_2246
CGCGCGGCTGGTTCAGGGAGGACACGCCGAAGCGTTTCNTAGAACAGTGCAAATGGTGACGCACCCATAATCAAAACAAAAACAAACACTTTGGAAAAAAAAAAAGACAGTCCCTTGGTGGCGTGCAGTTATTGCTCCTTATCGCCTCTG
>4_2247
CGCTCAGACTCCTCTGAGGATTGGCATACGCCATGCCGCGCCCTGCTCCCGAGCCAAGTGAAATTGGCCATGTGTGCCCTATAATTGAGAAAGATGCTTTAGATTCTTCTCAAACACTTCACAGCATGATTAAAAACAGATCAGAGATGG
>4_2248
CGCTCCAGCCGAGGTACGAGGCCGCCTCGCCGCCTAAGCAGGTTATTCTGACAATTGGCATACGCCATGCCGAGCCCTGCTCCCGAGCCAAGTGAAATTGGCCATGTGTGCCGTTTGAAGAACAGAACAGAAAACACAATGCCTAACCCC
>4_2249
CGCTCCCTCGGTGCCGTCCAGTTATTGCTCCTTATCGCGTCTGTGCAGCATATAATGTGACCTCAGGTTATTCTGACAATTGGCATACGCCATGCCGAGCCCTGCTCCCGAGCCAAGTGAAATTGGCCATGTGTGCCGTTTGAAGAACAG
>4_2250
CGCTCTCCTCTACAGGCAGTGCCCTCTGGCCCCGCGCGCCATAATCAAAACAAAAACAAACACTTTGGAAAAAAAAAAGACAGTCCCTTGGTGGCGTGCAGTTATTGCTCCTTATCGCCTCTGTGCAGCATATAATGTGACCTCAGGTTA
>4_2251
CGGACCCCGCCCGCGCACGGCAGGGCCGCGCCCCGCCCGGCGTGCAGTTATTGCTCCTTATCGCCTCTGTGCAGCATATAATGTGACCTCAGGTTATTCTGACAATTGGCATACGCCATGCCAAGCCCTGCTCCCGAGCCAAGTGAAATT
>4_2252
CGGCCACTGATCTGAATGCCCGGTGTGACGGTGTAGACAAGGGCGAGCAGGATAATGAACACATATCATGGAGCTGGGATGACACACACTGGACTACAGAGAACTCGCACAAGTGAAGGCGGCCAAACTTGTAAAGAGCATGTTACTGGA
>4_2253
CGGCCATCAATTTTTCTAAAGTGCAGGCCATTTACTGGAAAGTGACAGCTCTTTTTTATGTTAGGTAAAAAAAGATACTACAAAAATAGCTAGAGCGAAAACAACTCACAGCCGTTGCTTACCTGGGCTATATAACCTTAGCCGAGGCAG
>4_2254
CGGCGCGCCGAGCCGTCTGCTGGAGCGGCGCCTCCGGGATCGCCTCTGTGCAGCATATAATGTGACCTCAGGTTATTCTGACAATTGGCATACGCCATGCCGAGCCCTGCTCCCGAGCCAAGTGAAATTGGCCATGTGTGCCGTTTGAAG
>4_2255
CGGCTGCTTCCTTGTAAACTCTTCTCAAGTTTGTTTGTTTGGATTTTTTTTGTTGTTATTGGAGAAAATATTCATTCCATTCTCAACAAAGTGACATGCCAGAGACTGCACGAGAGTCGACACACACATACGGCAGCTTCCAGTGAAAAT
>4_2256
CGGGCCCCTGTTTTTTTTTTTTTTTTTTTTTTTTTTTAGTAATTATTTTATTAAATAAACACAGACCATCTTTATAGGGCATATACAAATCATACAGTCATACAAGGAAGGATGTCAACAGGGAGACAAGAGTCCGACTGTAGAACAGTG
>4_2257
CGGGGTATGATTCTTTGATCTATCCTGTATGATTAGTTTAAGAGCAATATTTTCCCCCACTTTTTCCTACAAGATGGTTAAAAAATGACATTTCATGTTATCTTGCCACAGCATATAAGAACAGTTTTACTGTCTTAATACAGTCTCTTT
>4_2258
CGGTAGACACTATTCTGCCTGTTGAACAGTGCAAATGGGTCCGCCCCCATAAACAAACCAAAAACAAACACTTCGTAAAAAAAAAAAGACAGTCCCTTGGTGGCGTGCAGTTATTGCTCCTTATCGCCTCTGTGCAGCATATAATGTGAC
>4_2259
CGGTGCCTAATTTAATGGCACCGTCTGCTAAGCATCGGTCCCACTTTTTCCCCAGCTCCTTCTCAGACATACTGAACATTAGCTTGTGACAGGCTAGAAGTAGCAAATGCACCTCTGCGTCCCATGTACTCTGCGTTGATACCACTGCTT
>4_2260
CGGTGCCTAATTTAATGGCACCGTCTGCTAAGCATCGGTCCCACTTTTTCCCCAGCTCCTTCTCAGACATACTGAACATTAGCTTGTGACAGGCTAGAAGTAGCAAATGCACCTCTGCGTCCCCATGTACTCTGCGTTGATACCACTGCT
>4_2261
CGTCCTTATAGGGAATATACAAATCATACAGTCATACAAGGAAGGATGTCAACAGGGAGACAAGAGTCTGACTGTAGAACAGTGCAAATGGTGACGCACCCATAATCAAAACAAAAACAAACACTTTGGAAAAAAAAAAGACAGTCCCTT
>4_2262
CGTCCTTATAGGGCATATACAAATCATACAGTCATACAAGGAAGGATGTCAACAGGGAGACAAGAGTCTGACTGTAGAACAGTGCAAATGGTGACGCACCCATAATCAAAACAAAAACAAACACTTTGGAAAAAAAAAAGACAGTCCCTT
>4_2263
CGTCCTTATAGGGCATATACAAATCATACAGTCATACAAGGAAGGATGTCAACAGGGAGACAAGAGTCTGACTGTAGAACAGTGCAAATGGTGACGCACCCATAATCAAAACAAAAACAAACACTTTGGAAAAAAAAAGACAGTCCCTTG
>4_2264
CGTGCAGTTATTGCTACTTATCGCCTCTGTGCAGCATATAATGTGACCTAAGGTTATTCTGACAATTGGCTTACGCCATGCCAAGTCCTTCTCCCGAGACAAGTGAAATTGGCCATGTGTGCCGTTTGAAGAACAGAACAGAAATCTCTT
>4_2265
CGTGCAGTTATTGCTCCTTATCGCCTCTGTGCAGCATATAATGTGACCTCAGGTTATTCTGACTATTGGCATACGCCATGCCAAGCCCTGCTCCCGAGCCAAGTGAAATTGGCCATGTGTGCCGTTTGAAGAACAGAACAGAAAACACAA
>4_2266
CGTTTGAAGAACAGAACAGAAAACACAATGCCTAACCCCAGACCGGTGCCTAATTTAATGGCACCGTCTGCTAAGCATCGGTCCCACTTTTTCCCCAGCTCCTTCTCAGACATACTGAACATTCCCCATGTACTCTGCGTTGATACCACT
>4_2267
CNAANTATTTTATGAACTACACNCANACNATNTTGATCGGNCATATACAAATCANACCGTCNTACAAGGAANGATGTCAACAGGGCGACAANAGTCTNACTGTNGAACACTGCAANTGNTGGCGCACCCATAATCAAAACANAAACANAC
>4_2268
CTAACCCCAGACCGGTGCCTAATTTAATGGCACCGTCTGCTAAGCATCGGTCCCACTTTTTCCCCAGCGCCTTCTCAGACATACTGAACATTAGCTTGTGACAGGCTAGAAGTAGCAAAATCCCCATGTACTCTGCGTTGATACCACTGC
>4_2269
CTAACCCCAGACCGGTGCCTAATTTAATGGCACCGTCTGCTAAGCATCGGTCCCACTTTTTCCCCAGCTCCTTCTCAGACATACTGAACATTAGCTTGTGACAGGCTAGAAGTAGCAAATCCCATGTACTCTGCGTTGATACCACTGCTT
>4_2270
CTAACCCCAGACCGGTGCCTAATTTAATGGCACCGTCTGCTAAGCATCGGTCCCACTTTTTCCCCAGCTCCTTCTCAGACATACTGAACATTAGCTTGTGACAGGCTAGAAGTAGCAAATCCCATGTACTCTGCGTTGATACCTCTGCTT
>4_2271
CTAACCCCAGACCGGTGCCTAATTTAATGGCACCGTCTGCTAAGCATCGGTCCCACTTTTTCCCCAGCTCCTTCTCAGACATACTGAACATTAGCTTGTGACAGGCTAGAAGTAGCAAATGCCCCATGTACTCTGCGTTGATACCACTGC
>4_2272
CTAAGGATAAATAATTGGATTCTATCTTTGTTTTATAATGTGCAGCATATAATGTGACCTCAGGTTATTCTGACAATTGGCATACGCCATGCCGAGCCCTGCTCCCGAGCCAAGTGAAATTGGCCATGTGTGCCGTTTGAAGAACAGAAC
>4_2273
CTAATAATTATTTTATTAAATAAACACAGACCGTCCTTATAGGGCATATACAAATCATACAGTCATACAAGGAAGGATGTCAACAGGGAGACAAGAGTCTGACTGTAGAACAGTGCAAATGGTGACGCACCCATAATCAAAACAAAAACA
>4_2274
CTAATTATTTTATTAAATAAACACAGACCATCTTTATAGGGCATATACAACTCATACAGTCATACAAGGAAGGATGTCAACAGGGAGACAAGAGTCTGACTGTAGAACAGTGCAAATGGTGACGCACCCATAATCAAAACAAAAACAAAC
>4_2275
CTACAGAGAACTCGCACAAGTGAAGGCGGCCAAACTTGTAAAGAGCATGTTACTGGACCGGCTGCTTCCTTGTAAACTCTTCTCATGTTTGTTTGTTTGGATTTTTTTTGTTGTTAATGGAGAAAATATTAATTCCATTCTCAACAAAGT
>4_2276
CTCAACAAAGTGACATGCCAGAGACTGCACGAGAGTCGACACACACATACGGCAGCTTCCAGTGAAAATCCCCTGAATGAACTGTTTTGTTTGACTGCTTAAACACGGGTTTAGATGAATTGATTGAATGATAATTTTGGTTATTGTAGA
>4_2277
CTCAACAAAGTGACATGCCAGAGACTGCATGAGAGTCGACACACATACGGCAGCTTCCAGTGAAAATCCCCTCAATGAACTGTTTTGTTTGACTGCTTAAACACGGGTTTAGATGTATTGATTGAATGATAATTTTGGTTATTGTAGATA
>4_2278
CTCAAGTTTGTTTGTTTGGATTTTTTTTGTTGTTATTGGAGAAAATATTCATTCCATTCTCAACAAAGTGACATGCCAGAGACTGCACGAGAGTCGACACACACATACGGCAGCTTCCAGTGAAAATCCCCTCAATGAACTGTTTTGTTT
>4_2279
CTCAAGTTTGTTTGTTTGGATTTTTTTTGTTGTTATTGGAGAAAATATTCATTCCATTCTCAACAAAGTGACATGCCAGAGACTGCACGAGAGTCGACACACACATACGGCAGCTTCCAGTGAAAATCCCCTGAATGAACTGTTTTGTTT
>4_2280
CTCACAGAGAGGTTGGCTGGCGCTCGAGCGCCGCCCNTAATGGTGACGCACCCATAATCAAAACAAAAACAAACACTTTGGAAAAAAAAAAGACAGTCCCTTGGTGGCGTGCAGTTGTTGCTCCTTATCGCCTCTGTGCAGCATATAATG
>4_2281
CTCAGGTGATTCTGACAATTGGCAGCCGCCATGCCGAGCCCTGCTCCCGAGCCAAGTGAAATTGGCCATGTGTGCCGTTTGAAGAACAGAACAGAAAACACAATGCCTAACCCCAGACCGGTGCCTAATTTAATGGCACCGTCTGCTAAG
>4_2282
CTCAGGTTATTCTGACAATTGGCATACGCAATGCCAAGCCCTGCTCCCGAGCCAAGTGAAATTGGCCATGTGTGCCGTTTGAAGAACATAACAGAAAACACAATGCCTAACCCCAGACCGGTGCCTAATTTAATGGCACCGTCTGCTAAG
>4_2283
CTCAGGTTATTCTGACAATTGGCATACGCCATGCCGAGCCCTGCTCCCGAGACAAGTGAAATTGGCCATGTGTGCCGTTTGAAGAACAGAACAGAAAACACAATGCCTCACCCCAGACCGGTGCCTAATTTAATGGCACCGTCTGCTAAG
>4_2284
CTCAGGTTATTCTGACAATTGGCATACGCCATGCCGAGCCCTGCTCCCGAGCCAAGTGAAATTGGCCATGTGTGTCGTTTGAAGAACAGAACAGAAAACACAATGCCTAACCCCAGACCGGTGCCTAATTTAATGGCACCGTCTGCTAAG
>4_2285
CTCATACAGTCATACAAGGAAGGATGTCAACAGGGAGACAAGAGTCTGACTGTAGAACAGTGCAAATGGGGACGCACCCATAATCAAAACAAAAACAAACACTTTGGAAAAAAAAAAGACAGTCCCTTGGTGGCGTGCAGTTATTGCTCC
>4_2286
CTCATCTGTTCACAGTAAAAGACAGCCATATGTATGTGTTACTGTAGCGGGAGCAGAACATTACTGCAGCCCTGCTTTTCTTTTCTATAAGGACTTCTGAGCAAAAGGAGCTGATTGAGATTCAGTAAAGCAATTCAACTACTTACGTTT
>4_2287
CTCATTCCGTCATACAAGGAAGGATGTCATCAGGGAGACAAGAGTCTGACTGTAGTACAGTGCAAATGGTGACGCACCCATAATCAAAACAAAAACAAACACTTTGGAAAAAAAAAAGACAGTCCCTTGGTGGCGTGCAGTTATTGCTCC
>4_2288
CTCCTTATAGCCTCTGTGCATCATATAATGTGACCTCAGGTTATTCTGACAATTGGCATACGCCATGCCAAGCCCTGCTCCCGAGCCAAGTGAAATTGGCCATGTGTGCCGTTTTAAGAACAGAACAGAAAACACAATGCCTAACCCCAG
>4_2289
CTCCTTATCGCCTCTGTGCAGCATATAATGTGACCTCAGGTCATTCTGACAATTGGCATACGCCATGCCGAGCCCTGCTCCCGAGCCAAGTGAAATTGGCCATGTGTGCCGTTTGAAGAACAGAACAGAGAACACAATGCCTAACCCCAG
>4_2290
CTCCTTATCGCCTCTGTGCAGCATATAATGTGACCTCAGGTTATTCTGACAATTGGCATACGCCATGCCGAGCCCTGCTCCCGAGACAAGTGAAATTGGCCATGTGTGCCGTTTGAAGAACAGAACAGAAAACACAATGCCTAACCCCAG
>4_2291
CTCGCGTGGCGGTCGGTGGGTTGCCGCGGCTCTCGATTAACAGTGCAAATGGTGACGCACCCATAATCAAAACAAAAACAAACACTTTGGAAAAAAAAAAGACAGTCCCTTGGTGGCGTGCAGTTATTGCTCCTTATCGCCTCTGTGCAG
>4_2292
CTCGGTTTCAGACTATCTAAATGAAGCTAATTTCAATTTAGAACAGTGCAAATGGTGACGCACCCATAATCAAAACAAAAACAAACACTTTGGAAAAAAAAAAGACAGTCCCTTGGTGGCGTGCAGTTATTGCTCCTTATCGCCTCTGTG
>4_2293
CTCTCTCGAGTCTCAGCGCCCACCAGCCCGTGCCTCAGAAAAAAAGACAGTCCCTTGGTGGCGTGCAGTTATTGCTCCTTATCGCCTCTGTGCAGCATATAATGTGACCTCAGGTTATTCTGACAATTGGCATACGCCATGCCGAGCCCT
>4_2294
CTCTGTGCAGCATATAATGTGACCTCAGGTTATTCTGACAATTGGCATACGCCATGCCAAGCCCTGCTCCCGAGCCAAGTGAAATTGGCCATGTGTGCCGTTTGAAGAACAGAACAGAAAACACAATGCCTAACCCCAGACCGGTGCCTA
>4_2295
CTCTTCACGTCAAGCGNATCTAGTAGGANTGAGAGTCATAGTCAGTTTTTAAGAAAAACTGCATTAAAAATCAGGAGATCAGCTTGTGCGCTCTGGAGATAAGCTGTTGTGCCTCTGCACGTTAAGTTACAGTCAAAATTATAAATTTCT
>4_2296
CTCTTCTCAAGTTTGTTTGTTTGGATTTTTTTTGTTGTTATTGGAGAAAAAATTCATTCCATTCTCAACAAAGTGACATGCCAGAGACTGCACGAGAGTCGACACACACATACGGCAGCTTCCAGTGAAAATCCCCTCAATGAACTGTTT
>4_2297
CTCTTCTCAAGTTTGTTTGTTTGGATTTTTTTTGTTGTTATTGGAGAAAATATTCATTCCATTCTCAACAAAGTGACATGCCAGAGACTGCACGAGAGTCGACACACACATACGGCAGCTTCCAGTGAAAATCCCCTCAATGAACTGTTT
>4_2298
CTGACAATTGGCATACGCCATGCCGAGCCCTGCTCCCGAGCCAAGTGAAATTGGCAATGTGTGCCGTTTGAAGAACAGAACAGAAAACACAATGCCTAACCCCAGACCGGTGCCTAATTTAATGGCACCGTCTGCTAAGCATCGGTCCCA
>4_2299
CTGACAATTGGCATACGCCATGCCGAGCCCTGCTCCCGAGCCAAGTGAAATTGGCCATGTGTGCCGTTTGAAGAACAGAACAGAAAAACACAATGCCTAACCCCAGACCGGTGCCTAATTTACTGGCACCGTCTGCTAAGCATCGGTCCC
>4_2300
CTGACAATTGGCATACGCCATGCCGAGCCCTGCTCCCGAGCCAAGTGAAATTGGCCATGTGTGCCGTTTGAAGAACAGAACAGAAAACACAATGCCTAACCCCAGACCGGTGCCTAATTTAATGGCACCGTCTGCTAAGCATCGGTCCCA
>4_2301
CTGACAATTGGCATACGCCATGCCGAGCCCTGCTCCCGAGCCAAGTGAAATTGGCCATGTGTGCCGTTTGAAGAACAGAACAGAAAACACAATGCCTAACCCCAGACCGGTGCCTAATTTTCCCATGTACTCTGCGTTGATACCACTGCT
>4_2302
CTGACAATTGGCATACGCCATGCCGAGCCCTGCTCCCGAGCCAAGTGAAATTGGCCATGTGTGCCGTTTGAAGAACAGAACAGAAAACACAATGCCTAACCCCAGATCGGTGCCTAATTTAATGGCACCGTCTGCTAAGCATCGGTCCCA
>4_2303
CTGACTGGAGAACAGTGCACATGGTGACGCACCCATAATCAAAACAAAAACAAACACTTTGGAAAAAAAAAAGACAGTCCCTTGGTGGCGTGCAGTTATTGCTCCTTATCGCCTCTGTGCAGCATATAATGTGACCTCAGCTTATTCTGA
>4_2304
CTGACTGTAGAACAGTGCAAATGGTGACGCACCCATAATCAAAACAAAAACAAAAACTTTGGAAAAAAAAAAGACAGTCCCTTGGTGGCGTGCAGTTATTGCTCCTTATCGCCTCTGTGCAGCATATAATGTGACCTCAGGTTATTCTGA
>4_2305
CTGACTGTAGAACAGTGCAAATGGTGACGCACCCATAATCAAAACAAAAACAAACACTTTGAAAAAAAAAAAGGACAGTCCCTTGGTGGCGTGCAGTTATTGCTCCTTATAACCTTTGTGCAGCGTAAAACGTTACCTATGTTTATTCTG
>4_2306
CTGACTGTAGAACAGTGCAAATGGTGACGCACCCATAATCAAAACAAAAACAAACACTTTGGAAAAAAAAAAAGACAGTCCCTTGGTGGCGTGCAGTTATTGCTCGTTTGAAGAACAGAACAGAACACACAATGCCTAACCCCAGACCGG
>4_2307
CTGACTGTAGAACAGTGCAAATGGTGACGCACCCATAATCAAAACAAAAACAAACACTTTGGAAAAAAAAAAGACAGTCCCTTGGTGGCGTGCAGTTATTGCTCCTTATCGCCTCTGTGCACCCATGTACTCTGCGTTGATACCACTGCT
>4_2308
CTGACTGTAGAACAGTGCAAATGGTGACGCACCCATAATCAAAACAAAAACAAACACTTTGGAAAAAAAAAAGACAGTCCCTTGGTGGCGTGCAGTTATTGCTCCTTATCGCCTCTGTGCAGCATATAATGTGACCTCAGGTTATTCTGN
>4_2309
CTGACTGTAGAACAGTGCAAATGGTGACGCACCCATAATCAAAACAAAAACAAACACTTTGGAAAAAAAAAAGACAGTCCCTTGGTGGCGTGCAGTTATTGCTCCTTATCGCCTCTGTGCCCCATGTACTCTGCGTTGATACCACTGCTT
>4_2310
CTGACTGTAGAACAGTGCAAATGGTGACGCACCCATAATCAAAACAAAAACAAACACTTTGGAAAGAAAAAAGACAGTCCCTTGGTGGCGTGCAGTTATTGCTCCTTATCGCCTCTGTGCAGCATATAATGTGACCTCAGGTTATTCTGA
>4_2311
CTGACTGTAGAACAGTGCCTTGGTGGCGTACAGTTATTGCTCCTTATCGCCTCTGTGCAGCATATAATGTGACCTCAGGTTATTCTGACAATTGGCATACGCCATGCCGAGCCCTGCTCCCGAGCCAAGTGAAATTGGCCATGTGTGCCG
>4_2312
CTGACTGTATAACAGTGCAAATGGTGACGCACCCATAATCAAAACAAAAACAAACACTTTGGAAAAAAAAAAAGACAGTCCCTTGGTGGCGTGCAGTTATTGCTCCTTATCGCCTCTGTGCAGCATATAATGTGACCTCAGGTTATTCTG
>4_2313
CTGACTGTCGTTCAGTGGGAATGGTGACGCACCCATAATCAAAACAAAAACAAACACTTTGGAAAAAAAAAAGACAGTCCCTTGGTGGCGTGCAGTTATTGCTCCTTATCGCCTCTGTGCCCCATGTACTCTGCGTTGATACCACTGCTT
>4_2314
CTGACTGTGGAACAGTGCAAATGGTGACGCACCCATAATCAAAACAAAAACAAACACTTTGGAAAAAAAAAAGACAGTCCCTTGGTGGCGTGCAGTTATTGCTCCTTATCGCCTCTGTGCAGCATATAATGTGACCTCAGGTTATTCTGA
>4_2315
CTGATCGCCTCTGTTCAGCATATAATGTGAACTCAGGTTATTCTGACTATTGGCATACTACATGCCTAGCCCTGCTCCCGAGCCAAGTGAAATTGGCCATGTGTGCCGTTTGAAGAACATAAAAGAATACACAATGACTAACCCCAGACC
>4_2316
CTGATGACAGTATAGANATAGAGTAAAANACTAGATTATAAAACCCTGGCATGTTTGAAAGTGTTCTCACTAACAAAGATGTGCCATTAGCTGGTACGCAATACTCTGAATCGGCAAACTGTACAACTTGTGTCTAACACACAGAATTAA
>4_2317
CTGCACGAGAGTCGACACACACATACGGCAGCTTCCAGTGAAAATCCCCTGAATGAACTGTTTTGTTTGACTGCTTAAACACGGGTTTAGATGAATTGATTGAATGATAATTTTGGTTATTGTAGATAACTTTTTTATAAAAATGTAAAT
>4_2318
CTGCTCCCGAGCCAAGTGAAATTGGCCATGTGTGCCTTTTGAAGAACAGAACAGAAAACACAATGCCTAACCCCAGACCGGTGCCTAATTTAATGGCACCGTCTGCTAATCATCGGTCCCACTTTTTCCCCAGCTGCTTCTCAGACATAC
>4_2319
CTGGACCGGCTGCTTCCTTGTAAACTCTTCTCATGTTTGTTTGTTTGGATTTTTTTTGTTGTTAATGGAGAAAATATTAAATCCATTCTCAACAAAGTGACATGCCAGAGACTGCATGAGAGTCGACACACATACGGCAGCTTCCAGTGA
>4_2320
CTGGGATGACACACACTGGACTACAGAGAACTCGCACAAGTGAAGGCGGCCAAACTTGTAAAGAGCATGTTACTGGACCGGCTGCTTCCTTGTAAACTCTTCTCATGTTTGTTTGTTTGGATTTTTTTTGTTGTTAATGGAGAAAATATT
>4_2321
CTGTAGAACAGTGCAAATGGTGACGCAACCATAATCAAAACAAAAACAAACACTTTGGAAAAAAAAAAGACAGTCCCTTGGTGGCGTGCAGTTATTGCTCCTTATCGCCTCTGTGCAGCATATAATGTGACCTCAGGTTATTCTGACAAT
>4_2322
CTGTAGAACAGTGCAAATGGTGACGCACCCATAATCAAAACAAAAAAAAACACTTTGGAAAAAAAAAAAAGACAGTCCCTTGGTGGCGTGCAGTTATTGCTCCTTATCGCCTCTGTGCAGCATATAATGTGACCTCAGGTTATTCTGACA
>4_2323
CTGTAGAACAGTGCAAATGGTGACGCACCCATAATCAAAACAAAAACAAACACTTGGGAAAAAAAAAAAAGACAGTCCCTTGGTGGCGTGCAGTTATTGCTCCTTATCGCCTCTGTGCAGCATATAATGTGACCTCAGGTTATTCTGACA
>4_2324
CTGTAGAACAGTGCAAATGGTGACGCACCCATAATCAAAACAAAAACAAACACTTTGGAAAAAAAAAAAGACAGTCCCTTGGTGGCGTGCAGTTATTGCTCCTTATCGCCTCTGTGCAGCCCCATGTACTCTGCGTTGATACCACTGCTT
>4_2325
CTGTAGAACAGTGCAAATGGTGACGCACCCATAATCAAAACAAAAACAAACACTTTGGAAAAAAAAAAAGACAGTCCCTTGGTGGCGTGCAGTTATTGCTCCTTATCGCCTCTTTGCAGCCCCATGTACTCTGCGTTGATACCACTGCTT
>4_2326
CTGTAGAACAGTGCAAATGGTGACGCACCCATAATCAAAACAAAAACAAACACTTTGGAAAAAAAAAAGACAGTCCCTTTGTGGCGTGCAGTTATTGCTCCTTATCGCCTCTGTGCAGCATATAATGTGACCTCAGGTTATTCTGACAAT
>4_2327
CTGTAGAACAGTGCAAATGGTGACGCACCCATAATCAAAACAAAAACAAACACTTTGGAAAAAAAAAGACAGTCCCTTGGTGGCGTGCAGTTATTGCTCCTTATCGCCTCTGTGCAGCATCCCATGTACTCTGCGTTGATACCACTGCTT
>4_2328
CTGTAGAACAGTGCAAATGGTGACGCACCCATAATCAAAACAAAAACAAACACTTTGGAAAGAAAAAAAGACCGTCCCTTGGTGGCGTGCAGTTATTGCTCCTTATCGCCGGTGTGCAGCATGTGTTGTGGACTCTGGCGAGTCTGCCAA
>4_2329
CTGTAGAACAGTGCAAATGGTGACGCACCCATAATCAAAACAAAACAAACACTTTGGAAAAAAAAAGACAGTCCCTTGGTGGCGTGCAGTTATTGCTCCTTATCGCCTCTGTGCAGCATATAATGTGACCTCAGGTTATTCTGACAATTG
>4_2330
CTGTATAAAAGTGCAAATGGTGACGCACCCATAATCAAAACAAAAACAAACACTTTGGAAAAAAAAAAAGACAGTCCCTTGGTGGCGTGCAGTTATTGCTCCTTATCGCCTCTGTGCAGCCCCATGTACTCTGCGTTGATACCACTGCTT
>4_2331
CTGTGAAAATGGTTACTCACCCATTATAAAAACAAAAACAAACACTTTGTAAAAAAAAAAAGACAGTCCCTTGGTGGCGTGCAGTTATTGCTCCTTATCGACTCTGTGCAGCTTATAATGTGACCTCAGGTTATTCTGACAATTGGCATA
>4_2332
CTGTGCAGCATATAATGTGACCTCAGGTTATTCTGACAATTGGCATACGACATGCCAAGCCCTGCTCCCGAGCCAAGTGAAATTGGCCATGTGTGCCGTTTGATGAACATAACAGAAAACACAATGACTATCCCCAGACCGGTGCCTAAT
>4_2333
CTGTGCAGCATATAATGTGACCTCAGGTTATTCTGACAATTGGCATACGCCATGCCAAGCCCTGCTCCCGAGCCAAGTGAAATTGGCCATGTGTGACGTTTGAAGAACAGTACAGAAAACACAATGCCTAACCCCAGACCGGTGCCTAAT
>4_2334
CTGTGCAGCATATAATGTGACCTCAGGTTATTCTGACAATTGGCATACGCCATGCCGAGCCCTGCTCCCGAGCCAAGTGAAATTGGCCATGTGTGCCGTTTGAAGAACAGAACAGAAAACACACTGCCTAACCCCAGACCGGTGCCTAAT
>4_2335
CTGTGCAGCATATAATGTGACCTCAGGTTATTCTGACAATTGGCATACGCCATGCCGAGCCCTGCTCCCGAGCCAAGTGAAATTGGCCATGTGTGCCGTTTGAAGAACAGAACAGAAAACACCCCATGTACTCTGCGTTGATACCACTGC
>4_2336
CTGTGCAGCATATAATGTGACCTCAGGTTATTCTGACAATTGGCATACGCCATGCCGAGCCCTGCTCCCGAGCCAAGTGAAATTGGCCATGTGTGCCGTTTGAAGAACAGAACAGAAAACCCCATGTACTCTGCGTTGATACCACTGCTT
>4_2337
CTGTGCAGCATATAATGTGACCTCATGTTATTCTGACAATTGGCATACGCCATGCCAAGCCCTGCTCCCGAGCCAAGTGAAATTGGCCATGTGTGCCGTTTGAAGAACAGAACAGAAAACACAATGCCTAACCCCAGACCGGTGCCTAAT
>4_2338
CTTAAACACGGGTTAGATGAATTGATTGAATGATAATTTTGGTTATTGTAGATAACTTTTTTTATAAAAATGTAAATATGGTCATAATTTATTTTACAAATGTGTTATGGGCATTAAAAACCAGTGATGTTTTGCAAGAAAAAAAAAAAA
>4_2339
CTTAAACACGGGTTTAGATGAATTGATTGAATGATAATTTTGGTTATTGTAGATAACTTTTTTTATAAAAATGTAAATATGGTCATAATTTATTTTACAAATGTGTTATGGGCATTAAAAACCAGTGATGTTCAAAAAAAAAAAAAAAAA
>4_2340
CTTACTTTATAACAGTGCAAATGGTGACGCACCCATAATCAAAACAAAAACAAACAATTTGTAAAAAAAAAAAGACAGTCCCTTGGTGGCGTGCAGTTATTGCTCCTTATCGCCTCTGTGCAGCATATAATGTGACCTCAGGTTATTCTG
>4_2341
CTTATACTGTGACCTCAGGTTATTCTGACAATTGGCATACGCCATGCCAAGCCCTGCTCCCGAGCCATGTGAAATTGGCCATGTGTGACGTTTGAAGAACAGAACAGAAAACACAATGCCTAACCACAGACCGGTGCCTAATTTAATGGC
>4_2342
CTTATAGGGCATATACAAATCATACAGTCATACAAGGAAGGATGTCAACCGGGAGACAAGAGTCTGACTGTAGAACAGTGCAAATGGTGACGCACCCATAATCAAAACAAAAACAAACACTTTGGAAAAAAAAAAGACAGTCCCTTGGTG
>4_2343
CTTATCGCCTCTGTGCAGCATATAATGTGACCTCAGGTTATTCTGACAATTGGCATACGCCATGCCAAGCCCTGCTCCCGAGCCAAGTGAAATTGGCCATGTGTGCCGTTTGAAGAACAGCCCATGTACTCTGCGTTGATACCACTGCTT
>4_2344
CTTATCGCCTCTGTGCAGCATATAATGTGACCTCTGGTTATTCTGACTATTGGCATACGCCATGCCGAGCCCTGCGCCCGAGCCAAGTGAAATTGGCCATGTGTGCCGTTTGAAGAACAGAACAGAAAACACAATGCCTAACCCCAGACC
>4_2345
CTTATCGGGCATATACAAATCATACAGTCATACAAGGAAGGATGTCAACAGGGAGACAAGAGTCTGACTGTAGAACAGTGCAAATGGTGACGCACCCATAATCAAAACAAAAACAAACACTTTGGAAAAAAAAAAAGACAGTCCCTTGGT
>4_2346
CTTCAGGTAAATCCGACATTTGGCATACGCCATGCCGAACCCTGCTCCCGAGCCAAGTGAAATTGGCCATGTGTGCCGTTTGAAGAACAGAACAGAAAACACAATGCCTAACCCCAGACCGGTGCCTAATTTAATGGCACCGTCTGCTAA
>4_2347
CTTGGTGGCGTGCAGTTATTGCTCCTTAGCGCCTCTGTGCAGCATATAATGTGACCTCAGGTTATTCTGACAATTGGCATACGCCATGCCAAGCCCTGCTCCCGAGCCAAGTGAAATTGGCCATGTGTGCCGTTTGAAGAACAGAACAGA
>4_2348
CTTGGTGGCGTGCAGTTATTGCTCCTTATCGCCTCTGTGCAGCATATAATGTGACCTCAGGATATTCTGACACTTGGCATACGCCATGCCAAGCCCTGCTCCCGAGCCAATTGATATTGGCCATTAGCGCGATTTAAACCCCCGACAAGA
>4_2349
CTTGGTGGCGTGCAGTTATTGCTCCTTATCGCCTCTGTGCAGCATATAATGTGACCTCAGGTTATTCTGACAATTGGCATACGCCATGCCAAGCCCTGCTCCCGAGCCAAGTGAAATTGGCCATGTGTGCCCTATAATTGAGAAAGATGC
>4_2350
CTTGGTGGCGTGCAGTTATTGCTCCTTATCGCCTCTGTGCAGCATATAATGTGACCTCAGGTTATTCTGACAATTGGCATACGCCATGCCGAGCCCTGCTCCCGAGCCAAGTGAAATTGGCCATGTGTGCCCTATAATTGAGAAAGATGC
>4_2351
CTTGGTGGCGTGCAGTTATTGCTCCTTATCGCCTCTGTGCAGCATATAATGTGACCTCAGGTTATTCTGACAATTGGCATACGCCATGCCGAGCCCTGCTCCCGAGCCAAGTGAAATTGGCCCATGTACTCTGCGTTGATACCACTGCTT
>4_2352
CTTGTAAAGAGCATGTTACTGGACCGGCTGCTTCCTTGTAAACTCTTCTCATGTTTGTTTGTTTGGATTTTTTTTGTTGTTAATGGAGAAAATATTAATTCCATTCTCAACAAAGTGACATGCCAGAGACTGCATGAGAGTCGAAACACA
>4_2353
CTTTATAGGGCATATACAAATCATACAGTCATACAAGGAAGGATGTCAACAGGGAGACAAGAGTCTGACGGTAGAACAGTGCAAATGGTGACGCACCCATAATCAAAACAAAAACAAACACTTTGGAAAAAAAAAAAGACAGTCCCTTGG
>4_2354
CTTTATAGGGCATATACAAATCATACAGTCATACAAGGAAGGATGTCAACAGGGAGACAAGAGTCTGACTGTAGAACAGTGCAAATGGTGACGCACCCATAATCAAAACAAAAACAAACACTTTTCCCATGTACTCTGCGTTGATACCAC
>4_2355
CTTTGGAAAAAAAAAAAGACAGTCCCTTGGTGGCGTGCAGTTATTGCTCCTGTTGAAGAAAACAGAGACAGGTTTCATGAATTTTCATTTACATAACCAGCGATACAGGAGACTGAAATTATGCCCATGTACTCTGCGTTGATACCACTG
>4_2356
CTTTTTAGAGGCAGTCAGCTAAGGTTGGTGAAGGTGTGATCAAAACAAAAACAAACACTTTGGAAAAAAAAAAAGACAGTCCCTTGGTGGCGTGCAGTTATTGCTCCTTATCGCCTCTGTGCAGCATATAATGTGACCTCAGGTTATTCT
>4_2357
CTTTTTTTTTTTTTTTTTTTTTTTTTTTTTTTTTTTTTTTTTTTTTTTTTTTTAATAATTATTTTATTAAATAAACACAGACCATCTTTATAGGGCATATACAAATCATACAGTCATACAAGGAAGGATGTCAACAGGGAGACAAGAGTC
>4_2358
GAAAAAAAAAAAAAGACAGTCCCTTGGTGGCGTGCAGTTATTGCTCCTTATCGCCTCTGTGCAGCATATAATGTGACCTCAGGTTATTCTGACAATTGGCATACGCCATGCCAAGCCCTGCTCCCGAGCCAAGTGAAATTGGCCATGTGT
>4_2359
GAAAAAAAAAAAGACAGTCCCTGGGTGGCGTGCAGTTATTGCTCCTTATCGCCTCTGTGCAGCATATAATGTGACCTCAGGTTATTCTGACAATTGGCATACGCCATGCCGAGCCCTGCTCCCGAGCCAAGTGAAATTGGCCATGTGTGC
>4_2360
GAAAAAAAAAAAGACAGTCCCTTGGTGGCGTGCAGTTATTGCTCCTTATCGCCTCTGTGCAGCATATAATGTGACATCAGGTTATTCTGACAATTGGCATACGCCATGCCGAGCCCTGCTCCCGATCCAAGTGAAATTGGCCATGTGTGC
>4_2361
GAAAAAAAAAAAGACAGTCCCTTGGTGGCGTGCAGTTATTGCTCCTTCTCGCCTCTGTGCAGCATATAATGTGACCTCAGGTTATTCTGACAATTGGCATACGCCATGCCAAGCCCTGCTCCCGAGCCAAGTGAAATTGGCCATGTGTGC
>4_2362
GAAAAAAAAAAGACAGTCCCTTGGTGGCGTGCAGTTATTGCTCCTTATCGCCTCTGTGCAGCATATAATGTGACCTCAGGTTATTCTGACAATTGGCATACGCCATGCCAAGCCCTGCTCCCGAGCCAAGTGAAATTGGCCATGTGTGCC
>4_2363
GAAAAAAAAAAGACAGTCCCTTGGTGGCGTGCAGTTATTGCTCCTTATCGCCTCTGTGCAGGATATAATGTGCCCTCAGGTTATTCTGACAATTGGCATACGCCATGCCGATCCTAGCTCCCGATTCCAGTTTGACTGATATTGTACGCC
>4_2364
GAAAAAAAAAAGACAGTCCCTTGGTGGCGTGCGGTTATTGCTCCTTATCGCCTCTGTGCAGCATATAATGTGACCTCAGGTTATTCTGACAATGGGCATACGCCATGCCGAGCCCTGCTCCCGAGCCAAGTGAAATTGGCCATGTGTGCC
>4_2365
GAAAACACAATGCCTAACCCCAGACCGGTGCCTAATTTAATGGCACCGTCTGCTAAGCATCGGTCCCACTTTTTCCCCAGCTCCTTCTCAGACATACTGAACATTAGCTTGTGACAGGCTAGAAGTCCCCATGTACTCTGCGTTGATACC
>4_2366
GAAAACACAATGCCTAACCCCAGACCGGTGCCTAATTTAATGGCACCGTCTGCTAATCATCGGTCCCACTTTTTCCCCAGCTCCTTCTAAGACATACTGAACATTATCTTGTGACAGGCTAGAAGTCCCCATGTACTCTGCGTTGATACC
>4_2367
GAAAATATTCATTCCATTCTCAACAAAGTGACATGCCAGAGACTGCAAGAGAGTCGACACACACATACGGCAGCTTCCAGTGAAAATCCCCTGAATGAACTGTTTTGTTTGACTGCTTAAACACGGGTTTAGATTAATTTATTGAATGAT
>4_2368
GAAAATATTCATTCCATTCTCAACAAAGTGACATGCCAGAGACTGCACGAGAGTCGACACACACATACGGCAGCTTCCAGTGAAAATCCCCTGAATGAACTGTTTTGTTTGACTGCTTAAACACGGGTTTAGATGAATTGATTGAATGAT
>4_2369
GAAAATCCCCTGAATGAACTGTTGTGTTTGACTGCTTAAAGACGGGTTTAGATGAATTGATTGAATGATAATTTTGGTTATTGTCGATAACTTTTTTATAAAAATGTAAATGTGGTCATAATTTATTTTACGTATGGGGGAACGGCATGA
>4_2370
GAAAATCCCCTGAATGAACTGTTTTGTTTGACTGCTTAAACACGGGTTTAGATGAATTGATTGAATGATAATTTTGGTTATTGTAGATAACTTTTTTTATAAAAATGTAAATATGGTCATAATTTATTTTACAAATGTGTTATGGGCATT
>4_2371
GAAATCTTAATGCCCAGTCCAGCTTGTAGCACCGTAAACATTAACTAATTAGCAGAAAACAAGCTTACCGTTTCAGTCTGGGCGCCTATGGACTCTAGTAAAGCTGAGTCTTGAACAATATTTAGCATTGCACCAGAAAAAAAAAAAAAA
>4_2372
GAACACTGACTCTCATGATGACCCAGTCTACACTACCTAATGGTGACGCACCCATAATCAAAACAAAAACAAACACTTTGGAAAAAAAAAAAGACAGTCCCTTGGTGGCGTGCAGTTATTGCTCCTTATCGCCTCTGTGCAGCATATAAT
>4_2373
GAACAGAACAGAAAACACAATGCCTAACCCCAGACCGGTGCCTAATTTAATGGCACCGTCTGCTAAGCATCGGTCCCACTTTTTCCCCAGCTCCTTCTCAGACATACTGAACATTAGCTTCCCATGTACTCTGCGTTGATACCACTGCTT
>4_2374
GAACAGAACAGAAAACACAATGCCTAACCCCAGACCGGTGCCTAATTTAATGGCACCGTCTGCTAAGCATCGGTCCCACTTTTTCCCCAGCTCCTTCTCAGACATACTGAACATTAGCTTGTCCCATGTACTCTACGTTGATACCACTGC
>4_2375
GAACAGAACAGAAAACACAATGCCTAACCCCAGACCGGTGCCTAATTTAATGGCACCGTCTGCTAAGCATCGGTCCCACTTTTTCCCCAGCTCCTTCTCAGACATACTGAACATTAGCTTGTGACAGGCTAGAAGTAGCAAATCCCCTGT
>4_2376
GAACAGTGAAAATGGTGACGCACCAATAATCAAAACAAAAACAAACACTTTGGAAAAAAAAAAAGACAGTCCCTTGGTGGCGTGCAGTTATTGCTCCTTATCGCCTCTGTGCAGCATATAATGTGACCTCAGGTTATTCTGACAATTGGC
>4_2377
GAACAGTGCAAATGGGGACGCCCCCATAATCAAAACAAAAACAAACACTTTGGAAAAAAAAAAAGACAGTCCCTTGGTGGCGTGCAGTTATTGCTCCTTATCGCCTCTGTGCAGCATATAATGTGACCTCAGGTTATTCTGACAATTGGC
>4_2378
GAACAGTGCAAATGGTGACGCACCAATAATCAAAACAAAAACAAACACTTTGGAAAAAAAAAAGACAGTCCCTTGGTGGCGTGCAGTTATTGCTCCTTATCGCCTCTGTGCAGCATATAATGTGACCTCAGGTTATTCTGACAATTGGCA
>4_2379
GAACAGTGCAAATGGTGACGCACCCATAAACAAAACAAAAAAAAACACTTTGGAAAAAAAAAAAAGACAGTCCCTTGGTGGCGTGCAGTTATTGCTCCTTATCGCCTCTGTGCAGCATATAATGTGACCTCAGGTTATTCTGACAATTGG
>4_2380
GAACAGTGCAAATGGTGACGCACCCATAATCAAAACAAAAAACAAACACTTTGGAAAAAAAAAAGACAGTCCCTTGGTGGCGTGCAGTTATTGCTCCTTATCGCCTCTGTGCAGCATATAATGTGACCTCAGGTTATTCTGACAATTGGC
>4_2381
GAACAGTGCAAATGGTGACGCACCCATAATCAAAACAAAAACAAACACTTTGGAAAAAAAAAAAAGACAGTCCCTTGGTGGCGTGCAGTTATTGCTCCTTATCGCCTCTGTGCAGCATATAATGTGACCTCAGGTTATTCTGACAATTGG
>4_2382
GAACAGTGCAAATGGTGACGCACCCATAATCAAAACAAAAACAAACACTTTGGAAAAAAAAAAAAGACAGTCCCTTGGTGGCGTGCAGTTATTGCTCCTTATCGCCTCTGTGCAGCATATCCCATGTACTCTGCGTTGATACCACTGCTT
>4_2383
GAACAGTGCAAATGGTGACGCACCCATAATCAAAACAAAAACAAACACTTTGGAAAAAAAAAAAGACAGTCCCTTGGTGGCGTGCAGTTATTGCTCCTTATCGCCTCTGTGCAGCATATAATGTGACCTCAGGTTATTCTGACAATTGGA
>4_2384
GAACAGTGCAAATGGTGACGCACCCATAATCAAAACAAAAACAAACACTTTGGAAAAAAAAAAAGACAGTCCCTTGGTGGCGTGCAGTTATTGCTCCTTATCGCCTCTGTGCAGCATATAATGTGACCTCAGGTTATTCTGTCAATTGGC
>4_2385
GAACAGTGCAAATGGTGACGCACCCATAATCAAAACAAAAACAAACACTTTGGAAAAAAAAAAGACAGTCCCTTAGTGGCGTGCAGTTATTGCTCCTTATCGCCTCTGTGCAGCATATAATGTGACCTCAGGTTATTCTGACAATTGGCA
>4_2386
GAACAGTGCAAATGGTGACGCACCCATAATCAAAACAAAAACAAACACTTTGGAAAAAAAAAGACAGTCCCTTGGTGGCGTGCAGTTATTGCTCCTTATCGCCTCTGTGCAGCATATAATGTGACCTCAGGTTATTCTGACAATTGGCAT
>4_2387
GAACAGTGCAAATGGTGACGCACCCATAATCAAAACGAAAACAAACACTTTGGAAAAAAAAAAGACAGTCCCTTGGTGGCGTGCAGTTATTGCTCCTTATCGCCTCTGTGCAGCATATAATGTGACCTCAGGTTATTCTGACAATTGGCA
>4_2388
GAACAGTGCAAATGGTGACGCACCCATACTCATAACAAAAACAAACACTTTGGAAAAAAAAAAGACAGTCCCTTGGTGGCGTGCAGTTATTGCTCCTTATCGCCTCTGTGCAGCATATAATGTGACCTCAGGTTATTCTGACAATTGGCA
>4_2389
GAACAGTGCAAATGGTGACGCACCCTTAATCAAAACATAAACAAACACTTTGGAAAAAAAAAAAGGCAGTCCCTTGGTGGCGTGCTGTTATTGCTCCTTATCGCCTCTGTGCAGCATATAAAGTGACCTCAGGTTATTCTGACAATTGGC
>4_2390
GAACAGTGCATATGGTGACGCACCCATAATCAAAACAAAAAAAAACACTTTGGAAAAAAAAAAGACAGTCCCTTGGTGGCGTGCAGTTATTGCTCCTTATCGCCTCTGTGCAGCATATAATGTGACCTCAGGTTATTCTGACAATTGGCA
>4_2391
GAACGATGTCAACAGGGATACAAGAGTCTGACTGTAGAACAGTTCAAATGGTGACGCACCCATAATCAAAACAAAAACAAACACTTTGGAAAAAAAAAAGACAGTCCCTTGGTGGCGTGCAGTTATTGCTCCTTATCGCCTCTGTGCAGC
>4_2392
GAACTGACTATAGACATGTGCCATGCCGAGCCCTGCTCCCGAGCCAAGTGAAATTGGCCATGTGTGCCGTTTGAAGAACAGAACAGAAAACACAATGCCTAACCCCAGACCGGTGCCTAATTTTCCCATGTACTCTGCGTTGATACCACT
>4_2393
GAAGGATGTCAACAGGGAGAAAAGAGTCTGACTGTAGAACAGTGCAAATGGTGACGCACCCATAATCAAAACAAAAACAAACACTTTGGAAAAAAAAAAAGACAGTCCCTTGGTGGCGTGCAGTTATTGCTCCTTATCGCCTCTGTGCAG
>4_2394
GAAGGATGTCAACAGGGAGACAAGAGACTGACTGTAGAACAGTGCAAATGGTGACGCACCCATAATCAAAACAAAAACAAACACTTTGGAAAAAAAAAAGACAGTCCCTTGGTGGCGTGCAGTTATTGCTCCTTATCGCCTCTGTGCAGC
>4_2395
GAAGGATGTCAACAGGGAGACAAGAGTCTGACTGTAGAACAGTGCAAATGGTGACGCACCCATAATCAAAACAAAAAACAAACACTTTGGAAAAAAAAAAGACAGTCCCTTGGTGGCGTGCAGTTATTGCTCCTTATCGCCTCTGTGCAG
>4_2396
GAAGGATGTCAACAGGGAGACAAGAGTCTGACTGTAGAACAGTGCAAATGGTGACGCACCCATAATCAAAACAAAAACAAACACTTTGGAAAAAAAAAAAAGACAGTCCCTTGGTGGCGTGCAGTTATTGCTCCTTATCGCCTCTGTGCA
>4_2397
GAAGGATGTCAACAGGGAGACAAGAGTCTGACTGTAGAACAGTGCAAATGGTGACGCACCCATAATCAAAACAAAAACAAACACTTTGGAAAAAAAAAAGACAGTCCCTGGGTGGCGTGCAGTTATTGCTCCTTATCGCCTCTGTGCAGC
>4_2398
GAAGGATGTCAACAGGGAGACAAGAGTCTGACTGTAGAACAGTTCAAATGGTGACTCACCCATAATATAAAAAAAAACAAACACTTTGGAAAAATAAAAGACAGTCCCTTGGTGGCGTGCAGTTATTGCTCCTTATCGCCTCTGTGCAGC
>4_2399
GAAGGATGTCAACAGGGAGACAAGAGTCTGACTGTAGAACAGTTCAAATGTTGACGCACCCATAATCAAAACAAAAACAAACACTTTGGAAAAAAAAAAAGACAGTCCCTTGGTGGCGTGCAGTTATTGCTCCTTATCGCCTCTGTGCAG
>4_2400
GAAGGATGTCAACAGGGAGACAAGAGTCTGACTGTAGAACCGTGCAAATGGTGACGCACCCATAATCAAACCAAAAACAAACACTTTGGAAAAAAAAATAGACAGTCCCTTGGTGGCGTGCAGTTATTGCTCCTGATCGCCTCGGTGCAG
>4_2401
GAAGGATGTCAACAGGGAGACAAGAGTCTGACTGTAGACCAGTGCAAATGGTGACGCACCCATAATCAAAACAAAAACAAACACTTTGGAAAAAAAAAAGACAGTCCCTTGGTGACGTGCAGTTATTGCTCCTTATCGCCTCTGTGCAGC
>4_2402
GAAGGATGTCAACAGGGATACAAGAGTCTGACTGTAGAACAGTGCAAATGGTGACGCACCCATAATCAAAACAAAAACAAACACTTTGGAAAAAAAAAAGACAGTCCCTTGGTGGCGTGCAGTTATTGCTCCTTATCGCCTCTGTGCAGC
>4_2403
GAAGGATGTCAACAGTGAGACAAGAGTCTGACGGTAGAACAGTGCAAATGGTGACGCACCCATAATCAAAACAAAAACAAACACTTTGGAAAAAAAAAAGACAGTCCCTTGGTGGCGTGCAGTTATTGCTCCTTATCGCCTCTGTGCAGC
>4_2404
GAAGTATGTCAACAGGGAGACAAGAGTCTGACTGTAGAACAGTGCAAATGGTGACGCACCCATAATCAAAACAAAAACAAACACTTTGGAAAAAAAAAAGACAGTCCCTTGGTGGCGTGCAGTTATTGCTCCTTATCGCCTCTGTGCAGC
>4_2405
GAATGATGTCAACAGGGAGACAAGAGTCTGACTGTAGAACAGTGCAAATGGTGACGCACCCATAATCAAAACAAAAACAAACACTTTGGAAAAAAAAAAGACAGTCCCTTGGTGGCGTGCAGTTATTGCTCCTTATCGCCTCTGTGCAGC
>4_2406
GACAAAAAAAGACAGTCCCTTGGTGGCGTGCAGTTATTGCTCCTTATCGCCTCTGTGCAGCATATAATGTGACCTCAGGTTATTCTGACAATTGGCATACGCCATGCCGAGCCCTGCGCCCGAGCCAAGTGTAATTGGCCATTTGTTCCG
>4_2407
GACAAGAGTCTGACTGTAGAAAAGTGCAAATGGTGACGCACCCATAATCAAAACAAAAACAAACACTTTGGAAAAAAAAAAAGACAGTCCCTTGGTGGCGTGCAGTTATTGCTCCTTATCGCCTCTGTGCAGCATATAATGTGACCTCAG
>4_2408
GACAAGAGTCTGACTGTAGAACAGTGAAAATGGTGACGCACCCATAATCAAAACAAAAACAAACACTTTGGAAAAAAAAAAGACAGTCCCTTGGTGGCGTGCAGTTATTGCTCCTTATCGCCTTTGTGCAGCATATTATGTGACCTCAGG
>4_2409
GACAAGAGTCTGACTGTAGAACAGTGCAAATGGTGACGCACACATAATCAAAACAAAAACAAACACTTTGGAAAAAAAAAAAGACAGTCCCTTGGTGGCGTGCAGTTATTGCTCCTTATCGCCTCTGTGCAGCATATAATGTGACCTCAG
>4_2410
GACAAGAGTCTGACTGTAGAACAGTGCAAATGGTGACGCACACATAATCAAAACAAAAACAAACACTTTGGAAAAAAAAAAGACAGTCCCTTGGTGGCGTGCAGTTATTGCTCCTTGTCGCCTCTGTGCAGCATATAATGTGACCTCAGG
>4_2411
GACAAGAGTCTGACTGTAGAACAGTGCAAATGGTGACGCACCAATAATCAAAACAAAAACAAACACTTTGGAAAAAAAAAAGACAGTCCCTTGGTGGCGTGCAGTTATTGCTCCTTATCGCCTCTGTGCAGCATATAATGTGACCTCAGG
>4_2412
GACAAGAGTCTGACTGTAGAACAGTGCAAATGGTGACGCACCCATAATCAAAACAAAAACAAAAACTTTGGAAAAAAAAAAAGACAGTCCCTTGGTGGCGTGCAGTTATTGCTCCTTATCGCCTCTGTGCAGCATATAATGTGACCTCAG
>4_2413
GACAAGAGTCTGACTGTAGAACAGTGCAAATGGTGACGCACCCATAATCAAAACAAAAACAAACACTTTGGAAAAAAAAAAAGACAGTCCCTTGGTGGCGTGCAGTTATTGCTCCTTATCGCCCCCATGTACTCTGCGTTGATACCACTG
>4_2414
GACAAGAGTCTGACTGTAGAACAGTGCAAATGGTGACGCACCCATAATCAAAACAAAAACAAACACTTTGGAAAAAAAAAAAGACAGTCCCTTGGTGGCGTGCAGTTATTGCTCCTTATCGCCTCTGTGCAGCATATAATGCGACCTCAG
>4_2415
GACAAGAGTCTGACTGTAGAACAGTGCAAATGGTGACGCACCCATAATCAAAACAAAAACAGACACTTTGGATAAAAAAAAAGACAGTCCCTTGGTGGCGTGCAGTTATTTTTCTTTATCGCTTATGTGCTCTCTGTATCTTGACATCAG
>4_2416
GACAAGAGTCTGACTGTAGAAGAGTGCACATGGTGACGCACCCATACTCATAACAAATACTAACACTTTGGAACAAAATAAGACAGTCCCTTGGTGGCGTGCAGTTATTGCTCCTTATCGCCTCTGTGCAGCATTTAATGTGACCTCAGG
>4_2417
GACAAGAGTCTGACTGTCGAACCGTGCATAGGGTGCCGCACCCAGAATCAAAACAAAAACAAACACTTTGGAAAAAAAAAAAGACAGTCCCTTGGTGGCGTGCAGTTATTGCTCCTTATCGCCTCTGTGCAGCATATCATGTGACCTCAG
>4_2418
GACAAGATTCTTACTGTATAACAGTGCAAATGGTGACGCACCCATAATCAAAACAAAAACAAACACTTTGGAAAAAAAAAAAGACAGTCCCTTGGTGGCGTGCAGTTATTTCTCCTTATCGCCTCTGTGCAGCATATAATGTGACCTCAG
>4_2419
GACAAGTGTCTGACTGTAGAACAGTGCAAATGGTGACGCACCCATAATCAAAACAAAAACAAACACTTTGGAAAAAAAAAAAGACAGTCCCTTGGTGGCGTGCAGTTATTGCTCCTTATCGCCTCTGTGCAGCATATAATGTGACCTCAG
>4_2420
GACAATTGGCATACGCCATGCCAAGCCCTGCTCCCGAGCCAAGTGAAATTGGCCATGTGTGCCCTATAATTGAGAAAGATGCTTTAGATTCTTCTCAAACACTTCACAGCATGATTAAAAACAGATCAGAGATGGTGTGCTACAGCCTTT
>4_2421
GACAATTGGCATACGCCATGCCGAGCCCTGCTCCCGAGCCAAGTGAAATTGGCCATGTGTGCCCTAATTTAATGGCACCGTCTGCTAAGCATCGGTCCCACTTTTTCCCCAGCTCCTTCTCAGACATACTGAACATTAGCTTGTGACAGG
>4_2422
GACACAATATATCAGAGTTTGGAACAAACACTAGTTTCTTCGTGTTTTTTTTCACCCCAGTCCTCTTTGCATTTTTTTGGTGTTGACCCTGTGTGTGTGTGTGTGTGTGTGTGTGTGTGTGTGTGTGTGTGTGTGCGTGTGTGTGTGTGT
>4_2423
GACAGGCCCTTGGTGGCGTGCAGTTATTGCTCCTTATCGCCTCTGTGCAGCATATAATGTGACCTCAGGTTATTCTGACAATTGGCATACGCCATGCCAAGCCCTGCTCCCGAGCCAAGTGAAATTGGCCATGTGTGCCGTTTGAAGAAC
>4_2424
GACAGTCACTTGGTGGCGTGCAGTTATTGCTCCTTATCGCCTCTGTGCAGCATATAATGTGACCTCAGGTTATTCTGACAATTGGCATACGCCATGCCGAGCCCTGCTCCCGAGCCAAGTGAAATTGGCCATGTGTGCCGTTTGAAGAAC
>4_2425
GACAGTCCCACCACGAAGGATGTCAACAGGGAGACAAGCGTCTGACTGTAGAACAGTGCAAATGGTGACGCACCCATAATCAAAACAAAAACAAACACTTTGGAAAAAAAAAAGACAGTCCCTTGGTGGCGTGCAGTTATTGCTCCTTAT
>4_2426
GACAGTCCCGTGGTGGCGTGCAGTTATTGCTCCTTATCGCCTCTGTGCAGCATATAATGTGACCTCAGGTTATTCTGACAATTGGCATACGCCATGCCGAGCCCTGCTCCCGAGCCAAGTGAAATTGGCCATGTGTGCCGTTTGAAGAAC
>4_2427
GACAGTCCCTGCTCCCGAGCCAAGTGAAATTGGCCATGTGTGCCGTTTGAAGAACAGAACAGAAAACACAATGCCTAACCCCAGACCGGTGCCTAATTTAATGGCACCGTCTGCTAAGCATCGGTCCCACTTTTTCCCCAGCTCATTCTC
>4_2428
GACAGTCCCTTGGTGGCGTGCAGTCATTGCTCCTTATCGCCTCTGTGCAGCATATAATGTGACCTCAGGTTATTCTGACAATTGGCATACGCCATGCCGAGCCCTGCTCCCGAGCCAAGTGAAATTGGCCATGTGTGCCGTTTGAAGAAC
>4_2429
GACAGTCCCTTGGTGGCGTGCAGTTATTGCTCCTGATCGCCTCTGTGCAGCATATAATGTGACCTCAGGTTATTCTGACAATTGGCATACGCCATGCCGAGCCCTGCTCCCGAGCCAAGTGAAATTGGCCATGTGTGCCGTTTGAAGAAC
>4_2430
GACAGTCCCTTGGTGGCGTGCAGTTATTGCTCCTTATAGCCTCTGTTCAGCATATAATGTGACCTCAGGTTATTCTGACAATTGGCATACGCCATGCCGAGCCCTGCTCCCGAGCCAAGTGAAATTGGCCATGTGTGCCGTTTGAAGAAC
>4_2431
GACAGTCCCTTTGTGGCGTGCAGTTATTGCTCCTTATCGCCTCTGTGCAGCATATAATGTGACCTCAGGTTATTCTGACAATTGGCATACGCCATGCCGAGCCCTGCTCCCGAGCCAAGTGAAATTGGCCATGTGTGCCGTTTGAAGAAC
>4_2432
GACATGCCAGAGACTGCATGAGAGTCGACACACATACGGCAGCTTCCAGTGAAAATCCCCTCAATGAACTGTTTTGTTTGACTGCTTAAACACGGGTTTAGATGTATTGATTGAATGATAATTTTGGTTATTGTAGATAACTTTTTTTTT
>4_2433
GACCATCTTTATAGGGCATATACAAATCATACAGTCATACAAGGAAGGATGTCAACAGGGAGACAAGAGTCTGACTGTAGAACAGTGCAAATGGTGACGCACCCATAATCAAAACAAAAACAAAAACTTTGGAAAAAAAAAAGACAGTCC
>4_2434
GACCATCTTTATAGGGCATATACAAATCATACCGTCATACAAGGAAGGATGTCAACAGGGAGACAAGAGTCTGACTGTAGAACAGTGCAAATGGTGACGCACCCATAATCAAAACAAAAACAAACACTTTGGAAAAAAAAAGACAGTCCC
>4_2435
GACCATCTTTATATGGCATATACAAATCATACAGTCATACAAGGAAGGATGTCAACAGGGAGACAAGAGTCTGACTGTAGAACAGTGCAAATGGTGACGCACCCATAATCAAAACAAAAACAAACACTTTGGAAAAAAAAAAGACAGTCC
>4_2436
GACCGGCTGCTTCCTTGTAAACTCTTCTCAAGTTTGTTTGTTTGGATTTTTTTTGTTGTTATTGGAGAAAATATTCATTCCATTCTCAACAAAGTGACATGCCAGAGACTGCACGAGAGTCGACACACACATACGGCAGCTTCCAGTGAA
>4_2437
GACCGGTGCCTAATTTAATGGCACCGTCTGCTAAGCATCGGTCCCACTTTGTCCCCAGCTCCTTCTCAGACATACTGAACAGGAGCTTGTGACAGGCTAGAAGTAGCAAATGCACCTCTCCCCATGTACTCTGCGTTGATACCACTGCTT
>4_2438
GACCGGTGCCTAATTTAATGGCACCGTCTGCTAAGCATCGGTCCCACTTTTTCCCCAGCTCCTTCTCAGACATACTGAACATTAGCTTGTGAAAGGCTAGAAGTAGCAAATGCACCTCTGCCCCCATGTACTCTGCGTTGATACCACTGC
>4_2439
GACCGGTGCCTAATTTAATGGCACCGTCTGCTAAGCATCGGTCCCACTTTTTCCCCAGCTCCTTCTCAGACATACTGAACATTAGCTTGTGACAGGCTAGAAGTAGCAAATGCACCTCTCTCCATGTACTCTGCGTTGATACCACTGCTT
>4_2440
GACCGGTGCCTAATTTCATGGCACCGTCTGCTAAGCATCGGTCCCACTTTTTCCCCAGCTCCTTCTCAGACATACTGAACATTAGCTTGTGACAGGCTAGAAGTAGCAAATGCACCTCTCCCCATGTACTCTGCGTTGATACCACTGCTT
>4_2441
GACCGGTGCCTGAGAGAGACAGACAAAAAAACAAAAAAACAAACAAAACAGCTGTTAAAGTAGACCTGTAACTGTATAATTTATACAGCTACTTTCTAATTCTTATTTGGTGTATATGGTGTCTTCTGCTGCCTTTGGTTAATGTAATTT
>4_2442
GACCGTCCTTATAGGGCATATACAAATCATACAGTCATACAAGGAAGGATGTCAACAGGGAGACAAGAGTCTGACTGTAGAACAGTGCAAATGGTGACGCACCCATAATCAAAACAAAAACAAACACTTTGGAAAAAAAAAAAGACAGTC
>4_2443
GACCTCACGAGACAACCGCCGAGGCCAAGGCTGCGCGCGGGCATATACAAATCATACAGTCATACAAGGAAGGATGTCAACAGGGAGACAAGAGTCTGACTGTAGAACAGTGCAAATGGTGACGCACCCATAATCAAAACAAAAACAAAC
>4_2444
GACCTCAGGTTATTCTGACAATTGGCATACGCCATGCCGAGCCCTACTCCCGAGCCAAGTGAAATTGGCCATGTGTGCCGTTTGAAGAACAGAACAGAAAACACAATGCCTAACCCCAGACCGGTGCCTAATTTAATGGCACCGTCTGCT
>4_2445
GACCTTCCTTATAGGGCATATACAAATCATACAGTCATACAAGGAAGGATGTCAACAGGGAGACAAGAGTCTGACTGTAGAACAGTGCAAATGGTGACGCACCCATAATCAAAACAAAAACAAACACTTTGGAAAAAAAAAAGACAGTCC
>4_2446
GACCTTGCCAATGGGGTCCGCCCCCATAACAAAAACAAAAACAACCACTTTGTAAAAAAAAAAGACAGTCCCTTGGTGGCGTGCAGTTATTGCTCCTTATCGCCTCTGTGCAGCATATAATGTGACCTCAGGTTATTCTGACAATTGGCA
>4_2447
GACGAACCCATAATCAAAACAAAAACAAACACTTTGTAAAAAAAAAAGACAGTCCCTTGGTGGCGTGCAGTTATTGCTCCTTATCGCCTCTGTGCAGCATATAATGTGACCTCAGGTTATTCTGACAATTGGCATACGCCATGCCGAGCC
>4_2448
GACGCACCAATAATCAAAACAAAAACAAACACTTTGGAAAAAAAAAAAGACAGTCCCTTGGTGGCGTGCAGTTATTGCTCCTTATCGCCTCTGTGCAGCATATAATGTGACCTCAGGTTATTCTGACAATTGGCATACGCCATGCCAAGT
>4_2449
GACGCACCAATAATCAAAACAAAAACAAACACTTTGGAAAAAAAAAAAGACAGTCCCTTGGTGGCGTGCAGTTATTGCTCCTTATCGCCTCTGTGCAGCATATAATGTGACCTCAGGTTATTCTGACAATTGGCATACGCCATGCCGAGC
>4_2450
GACGCACCCATAAACAAAAAAAAAACAAACACTTTGGAAAAAAAAAAGACAGTCCCTTGGTGGCGTGCAGTCATTGCTCCTTATCGCCTCTGTGCAGCATATAATGTGACCTCAGGTTATTCTGACAATTGGCATACGCCATGCCGAGCC
>4_2451
GACGCACCCATAATCAAAAAAAAAAAAAACACTTTGGAAAAAAAAAAAACAGTCCCTTGGTGGCGTGCAGTTATTGCTCCTTATCGCCTCTGTGCAGCATATAATGTGACCTCAGGTTATTCTGACAATTGGCATACGCCATGCCAAGCC
>4_2452
GACGCACCCATAATCAAAACAAAAAACAAACACTTTGGAAAAAAAAAAGACAGTCCCTTGGTGGCGTGCAGTTATTGCTCCTTATCGCCTCTGTGCAGCATATGATGTGACCTCAGGTTATTCTGACAATTGGCATACGCCATGCCGAGC
>4_2453
GACGCACCCATAATCAAAACAAAAACAAACAATTTGGAAAAAAAAAAAGACAGTCCCTTGGTGGCGTGCAGTTATTGCTCCTTATCGCCTCTGTGCAGCATATAATGTGACCTCAGGTTATTCTGACAATTGGCATACGCCATGCCAAGC
>4_2454
GACGCACCCATAATCAAAACAAAAACAAACACTTTGGAAAAAAAAAAAAGACAGTCCCTTGGTGGCGTGCAGTTATTGCTCCTTATCGCCTCTGTGCAGCATATAATGTGACCTCAGGTTATTCTGACAATTGGCATACGCCATGCCGAG
>4_2455
GACGCACCCATAATCAAAACAAAAACAAACACTTTGGAAAAAAAAAAAGACAGTCCCTTGGTGGCGTGCAGTTATTGCTCCTTATCGCCTCTGTGCAGCATATAATGTGAAGTCTTGTTATTTTGTCAATCTTCATACTGGAAGCCTAGC
>4_2456
GACGCACCCATAATCAAAACAAAAACAAACACTTTGGAAAAAAAAAAAGACAGTCCCTTGGTGGCGTGCAGTTATTGCTCCTTATCGCCTCTGTGCAGCATATAATGTGACCTCAGGTTATTCTGACAATTGGCATACGCCATACCAAGC
>4_2457
GACGCACCCATAATCAAAACAAAAACAAACACTTTGGAAAAAAAAAAGACAGTCCCTTGGTGGCGTGCAGTTATTGCTCCTTATCGCCTCTGTGCAGAATATAATGTGACCTCAGGTTATTCTGACAATTGGCATACGCCATGCCGATCC
>4_2458
GACGCACCCATAATCAAAACAAAAACAAACACTTTGGAAAAAAAAAAGACAGTCCCTTGGTGGCGTGCAGTTATTGCTCCTTATCGCCTCTGTGCAGCATATAATGTGACCTCAGGCTATTCTGACAATTGGCATACGCCATGCCGAGCC
>4_2459
GACGCACCCATAATCAAAACAAAAACAAACACTTTGGAAAAAAAAAGACAGTCCCTTGGTGGCGTGCAGTTATTGCTCCTTATCGCCTCTGTGCAGCATATAATGTGACCTCAGGTTATTCTGACAATTGGCATACGCCATGCCGAGCCC
>4_2460
GACGCACCCATAATCAAAACAAAAACAAACACTTTGTAAAAAAAAAAGACAGTCCCTTGGTGGCGTGCAGTTATTGCTCCTTATCGCCTCTGTGCAGCATATAATGTGACCTCAGGTTATTCTGACAATTGGCATACGCCATGCCGAGCC
>4_2461
GACGCACCCATAATCAAACCAAAAACAAACACTTTGGAAAAAAAAAAGACAGTCCCTTGGTGGCGTGCAGTTATTGCTCCTTATCGCCTCTGTGCAGCATATAATGTGACCTCAGGTTATTCTGACAATTGGCATACGCCATGCCGAGCC
>4_2462
GACTCACCAATAATAAAAAAAAAAAAAAACACTTTGGAAAAAAAAAAGACAGTCCCTTGGTGGCGTGCAGTTATTGCTCCTATCGCCTCTGTGCAGCATATAATGTGACCTCAGGTTATTCTGACAATTGGCATACGCCATGCCGAGCCA
>4_2463
GACTGTAGAACAGTGCAAATGGTGACACACCCATAATCAAAACAAAAACAAACACTTTGGAAAAAAAAAAGACAGTCCCTTGGTGGCGTGCAGTTATTGCTCCTTATCGCCTCTGTGCAGCCCCATGTACTCTGCGTTGATACCACTGCT
>4_2464
GACTGTAGAACAGTGCAAATGGTGACGCACACATAATAAAAAAAAAAAAAAACACTTTGGAAAAAAAAAAAGGCAGTCCCTTGGTGGCGTGCAGTTATTGCTCCTTATCGTTTCTTTGCAGCGTCGATTGAATTCTCATGTATTTATGAC
>4_2465
GACTGTAGAACAGTGCAAATGGTGACGCACACATAATCAAAACAAAAACAAACACTTTGGAAAAAAAAAAGACAGTCCCTTGGTGGCGTGCAGTTATTGCTCCTTATCGCCTCTGTGCAGCATATAATGTGACCTCAGGTTATTCTGACA
>4_2466
GACTGTAGAACAGTGCAAATGGTGACGCACCAATAATCAAAACAAAAACAAACACTTTGGAAAAAAAAAAAGACAGTCCCTTGGTGGCGTGCAGTTATTGCTCCTTATCGCCTCTGTGCAGCATATAATGTGACCTCAGGTTATTCTGAC
>4_2467
GACTGTAGAACAGTGCAAATGGTGACGCACCCATAATCAAAAAAAAAACAAACACTTTGGAAAAAAAAAAGACAGTCCCTTGGTGGCGTGCAGTTATTGCTCCTTATCGCCTCTGTGCAGCATATAATGTGACCTCAGGTTATTCTGACA
>4_2468
GACTGTAGAACAGTGCAAATGGTGACGCACCCATAATCAAAACAAAAAACAAACACTTTGGAAAAAAAAAAGACAGTCCCTTGGTGGCGTGCAGTTATTGCTCCTTATCGCCTCTGTGCAGCATATAATGTGACCTCAGGTTATTCTGAC
>4_2469
GACTGTAGAACAGTGCAAATGGTGACGCACCCATAATCAAAACAAAAACAAACACTTTGGAAAAAAAAAAGACAGTCCCTTGGTGGCGTGCAGTTATTGCTCCTTATCGCCTCTGTGCAGCATATGATGTGACCTCAGGTTATTCTGACA
>4_2470
GACTGTAGAACAGTGCAAATGGTGACGCACCCATAATCAAAACAAAAACAAACACTTTGGAAAAAAAAAAGACAGTCCCTTGGTGGCGTGCAGTTATTGCTCCTTATCGCCTCTGTGCAGCCCATGTACTCTGCGTTGATACCACTGCTT
>4_2471
GACTGTAGAACAGTGCAAATGGTGACGCACCCATAATCAAAACAAAAACAAACACTTTGGAAAAAAAAAGGACAGTCCCTTGGTGGCGTGCAGTTATTGCTCCTTATCGCCTCTGTGCAGCATATAATGTGACCTCAGGTTATTCTGACA
>4_2472
GACTGTAGAACAGTGCAAATGGTGACGCACCCATAATCAAGACAAAAACAAACACTTTGGAAAAAAAAAAAGACAGTCCCTTGGTGGCGTGCAGTTATTGCTCCTTATCGCCTCTGTGCAGCATATAATGTGACCTCAGGTTATTCTGAC
>4_2473
GACTGTAGAACAGTGCAAATGGTTACGCACCCATAATCAAAACAAAAACAAACACTTTGGAAAAAAAAAAGACAGTCCCTTGGTGGCGTGCAGTTATTGCTCCTTATCGCCTCTGTGCAGCATATAATGTGACCTCAGGTTATTCTGACA
>4_2474
GACTGTAGAACAGTGCAACTGGTGACGCACCCATAATCAAAACAAAAACAAACACTTTGGAAAAAAAAAAAGACAGTCCCTTGGTGGCGTGCAGTTATTGCTCCTTATCGCCTCTGTGCAGCATATAATGTGACCTCAGGTTATTCTGAC
>4_2475
GACTGTAGAACAGTTCAAATGGTTACGCACCCATAATAAAAAAAAAAAAAAACAATTTGGAAAAAAAAAAAGACAGTCCCTTGGTGGCGTGCAGTTATTTCTACTTATCGACTCTGTGCAGCATATAATGTGACCTCAGGTTATTCTGAC
>4_2476
GAGAAAAGAGTCTGACTGTAGAACAGTGCAAATGGTGACGCACCCATAATCAAAACAAAAACAAACACTTTGGAAAAAAAAAAAGACAGTCCCTTGGTGGCGTGCAGTTATTGCTCCTTATCGCCTCTGTGCAGCATATAATGTGACCTC
>4_2477
GAGAATCGGTGTAAGGAATCATAATGAGAGGGGTCACAGCTCCTTATCGCCTCTGTGCAGCATATAATGTGACCTCAGGTTATTCTGACAATTGGCATACGCCATGCCGAGCCCTGCTCCCGAGCCAAGTGAAATTGGCCATGTGTGCCG
>4_2478
GAGACAAGAGTCTGACTGTAGAACAGTGCAAATGGTGACGCACCCATAATCAAAACAAAAACAAACACTTTGGAAAAAAAAAAGACAGTCCCTTGGTGGCGTGCAGTTATTGCTCCTTATCGCCCATGTACTCTGCGTTGATACCACTGC
>4_2479
GAGACAAGAGTCTGACTGTAGAACAGTGCAAATGGTGACGCACCCATAATCAAAACAAAAACAAACACTTTGGAAAAAAAAAAGACAGTCCCTTGGTGGCGTGCAGTTATTGCTCCTTATCGCCTCTGTGCAGCATATAATGTGAACTCA
>4_2480
GAGACAAGAGTCTGACTGTAGAACAGTGCAAATGGTGACGCACCCATAATCAAAACAAAAACAAACACTTTGGAAAAAAAAAAGACAGTCCCTTGGTGGCGTGCAGTTATTGCTCCTTATCGCCTCTGTGCAGCATATAATGTGACCTAA
>4_2481
GAGACAAGAGTCTGACTGTAGAACAGTGCAAATGGTGACGCACCCATAATCAAAACAAAAACAAACACTTTGGAAAAAAAAAGACAGTCCCTTGGTGGCGTGCAGTTATTGCTCCTTATCGCCTCTGTGCAGCATATAATGGGACCTCAG
>4_2482
GAGACAAGAGTCTGACTGTAGAACAGTGCAAATGGTGACGCACCCATAATCAAAACAAAAACAAACACTTTGGACAAAAAAAAGACAGTCCCTTGGTGGCGTGCAGTTATTGCTCCTTATCGCCTCTGTGTAGCATATAATGTGACCTCA
>4_2483
GAGACAAGAGTCTGACTTTAGAACAGTGCAAATGGTGACGCACCCATAATCAAAACAAAAACAAACACTTTGGAAAAAAAAAAGACAGTCCCTTGGTGGCGTGCAGTTATTGCTCCTGTTGAAGAAAACAGAGACAGGTTTCATGAATTT
>4_2484
GAGACAGACAAAAAAACAAACAAAACACCTGTTAAAGTAGACCTGTAACTGTATAATTTATACAGCTACTTTCTAATGCTTATTTGGTGTATATGGTGTCTTCTGCTGCCTTTGGTTAATGTAATTTTAATCATGTGTTCAACATTTTTC
>4_2485
GAGAGAAAATCCCCTGCACACCAGGAAGAGTAACGAATAAAACAAACACTTTGGAAAAAAAAAAGACAGTCCCTTGGTGGCGTGCAGTTATTGCTCCTTATCGCCTCTGTGCAGCATATAATGTGACCTCAGGTTATTCTGACAATTGGC
>4_2486
GAGCAAATGGTGACGCACCCATAAACAAAACAAAAAAAAACACATTGGAAAAAAAAAAGACAGTCCCTTGGTGGCGTGCAGTTATTGCTCCTTATCGCCTCTGTGCAGCATATAATGTGACCTCAGGTTATTCTGACAATTGGCATACGC
>4_2487
GAGCCATATTAAACACAACAACAAACACTTTGGAAAAACAAAAGACAGTCCCTTGGTGGCGTGCAGTTATTGCTCCTTATCGCCTCTGTGCAGCATATAATGTGACCTCAGGTTATTCTGACAATTGGCATACGCCATGCCGAGCCCTGC
>4_2488
GAGCCCTGCTCCCGAGCCAAGTGAAATTGGCCATGTGTGCCCTATAATTGAGAAAGATGCTTTAGATTCTTCTCAAACACTTCACAGCATGATTAAAAACAGATCAGAGATGGTGTGCTACAGCCTTTCACCCCGTAGCCTTTCTTTTCC
>4_2489
GAGGCGTGCAGTTATTGCTCCTTATCGCCTCTGTGCAGCATATAATGTGACCTCAGGTTATTCTGACAATTGGCATACGCCATGCCAAGCCCTGCTCCCGAGCCAAGTGAAATTGGCCATGTGTGCCGTTTGAAGAACAGAACAGAAAAC
>4_2490
GAGTCACACCGGTGAAGGAGAGTGGATCTAGGTGAATAGACGCACCCATAATCAAAACAAAAACAAACACTTTGGAAAAAAAAAAAAGACAGTCCCTTGGTGGCGTGCAGTTATTGCTCCTTATCGCCTCTGTGCAGCATATAATGTGAC
>4_2491
GAGTCGACACACACATACGGCAGCTTCCAGTGAAAATCCCCTGAATGAACTGTTTTGTTTGACTGCTTAAACACGGGTTTAGATGAATTGATTGAATGATAATTTTGGTTATTGTAGATAACTTTTTTATAAAAATGTAAATATGGTCAT
>4_2492
GAGTCTGACTGTAGAACAGTGCAAATGGTGACGCACACATAATCAAAACAAAAACAAACACTTTGGAAAAAAAAAAGACAGTCCCTTGGTGGCGTGCAGTTATTGCTCCTTATCGCCTCTGTGCAGCATATAATGTGACCTCAGGTTATT
>4_2493
GAGTCTGACTGTAGAACAGTGCAAATGGTGACGCACCCATAATCAAAACAAAAACAAACACTTTGGAAAAAAAAAAGACAGTCCCTTGGTGGCGTGCAGTTATTGCTCCTTATCGCCTCTCCCATGTACTCTGCGTTGATACCACTGCTT
>4_2494
GAGTCTGACTGTAGAACAGTGCAAATGGTGACGCACCCATAATCAAAACAAAAACAAACACTTTGGAAAAAAAAAGACAGTCCCTTGGTGGCGTGCAGTTATTGCTCCTTATCGCCTCTGTGCAGCATATAATGTGACCTCAGGTTATTA
>4_2495
GAGTCTGACTGTAGAACAGTGCAACTGTTGACGCACCCATAATCAAAACAAAAACAAACACTTTGGAATAAAAAAAGACAGTCCCTTGGTGGCGTGCAGTTATTGCTCCTTATCGCCTCGGTGCAGCATATAATGTGACCTCAGGTTATT
>4_2496
GAGTGCAGTTATTGCTCCTTATCGCCTCTGTGCAGCATATAATGTGACCTCAGGTTATTCTGACAATTGGCATACGCCATGCCGAGCCCTGCTCCCGAGCCAAGTGAAATTGGCCATGTGTGCCGTTTGAAGAACAGAACAGAAAACACA
>4_2497
GAGTTCACGATGATCTTTTTGTGAATATTATGGTTTATACACAGACCATCTTTATAGGGCATATACAAATCATACAGTCATACAAGGAAGGATGTCAACAGGGAGACAAGAGTCTGACTGTAGAACAGTGCAAATGGTGACGCACCCATA
>4_2498
GATAAAGACATAGAAATGCTAGTGCTCCAGACAGGATCCAAGGAAGGATGTCAACAGGGAGACAAGAGTCTGACTGTAGAACAGTGCAAATGGTGACGCACCCATAATCAAAACAAAAACAAACACTTTGGAAAAAAAAAAGACAGTCCC
>4_2499
GATAATGAACACATATCATGGAGCTGGGATGACACACACTGGACTACAGAGAACTCGCACAAGTGAAGGCGGCCAAACTTGTAAAGAGCATGTTACTGGACCGGCTGCTTCCTTGTAAACTCTTCTCAAGTTTGTTTGTTTGGATTTTTT
>4_2500
GATAATTATTTTATTAAATAAACACAGACCGTCCTTATAGGGCATATACAAATCATACAGTCATACAAGGAAGGATGTCAACAGGGAGACAAGAGTCTGACTGTAGAACAGTGCAAATGGTGACGCACCCATAATCAAAACAAAAACAAA
>4_2501
GATCGACCGAGCTCACTCGCACTCCCGCTCGCATCACTNTCAAGCAAGTTTTGTTCAAGTTTATGGGAAAATATGGGCAGCCCCTGGAAAGGCTTTGTTGAGTTTACCTTGCCTGCGTCGCCACCCACCGCGTTTGTTAGCGCTGACCTG
>4_2502
GATGTATTGATTGAATGATAATTTTGGTTATTGTAGATAACTTTTTTTTTATAAAAATGTAAATATGGTCATAATTTATTTTACAAATGTGCTTTGGGCATTAAAAACCAGTGATGTTTTGTGCAAAAAAAAAAAAAAAAAAAAAAAAAA
>4_2503
GATGTCAACAGGGAGACAAGAGTCTGACTGTAGAACAGTGCAAATGGTGACGCACCCATAAACAAAACAAAAACAAACACTTTGGAAAAAAAAAAAGACAGTCCCTTGGTGGCGTTCAGTTATTAGTTCTACTTGTCTTACCTCAACATA
>4_2504
GATGTCAACAGGGAGACAAGAGTCTGACTGTAGAACAGTGCAAATGGTGACGCACCCATAATCAAAACAAAAACAAACACTTTGGAAAAAAAAAAAAGACAGTCCCTTGGTGGCGTGCAGTTATTGCTCCTTATCGCCTCTGTGCAGCAT
>4_2505
GATGTCAACAGGGAGACAAGAGTCTGACTGTAGAACAGTGCAAATGGTGACGCACCCATAATCAAAACAAAAACAAACACTTTGGAAAAAAAAAGACAGTCCCTTGGTGGCGTGCAGTTATTGCTCCTTATCGCCTCTGTGCAGCATATA
>4_2506
GATGTCGTCAATGGATAATTAGAGATACGAGTGATTGGACAAACACTTTGGAAAAAAAAAAGACAGTCCCTTGGTGGCGTGCAGTTATTGCTCCTTATCGCCTCTGTGCAGCATATAATGTGACCTCAGGTTATTCTGACAATTGGCATA
>4_2507
GATTTGCCAGTTTCTCAGTAATACAGTGTAATATTTCAGCATATTTTTGTTTGTTTTGGGTGACTCACACATTATACCATTAGTGAAGAAATTCCCTATTATATAACAATAATCACTTTACGTCATCTTGTTATTCTCAATGTACAGAGA
>4_2508
GATTTTTTTTGTTGTTAATGGAGAAAATATTAATTCCATTCTCAACAAAGTGACATGCCAGAGACTGCATGAGAGTCGACACACATACGGCAGCTTCCAGTGAAAATCCCCTCAATGAACTGTTTTGTTTGACTGCTTAAACACGGGTTT
>4_2509
GATTTTTTTTGTTGTTATTGGAGAAAATATTCATTACATACTCAACAAAGTGACATGACAGAGACTGCACGAGAGTCGACACACACATACGGCAGCATCCATTGAAAATCACCTGAATGAACTGTTTTGTTTGACTGCTTAAACAAGGGT
>4_2510
GATTTTTTTTGTTGTTATTGGAGAAAATATTCATTCCATTCTCAACAAAGTGACATGCCAGAGACTGCACGAGAGTCGACACACACATACGGCAGCTTCCAGTGAAAATCCCCTCAATGAACTGTTTTGTTTGACTGCTTAAACACGGGT
>4_2511
GCAAATGGTGACACACCCATAATCAAAACAAAAACAAACACTTTGGAAAAAAAAAAAGACAGTCCCTTGGTGGCGTGCAGTTATTGCTCCTTATCGCCTCTGTGCAGCATATAATGTGACCCCCATGTACTCTGCGTTGATACCACTGCT
>4_2512
GCAAATGGTGACGCACCAATAATAAAAACAAAAACAAACACTTTGGAAAAAAAAAAAGACAGTCCCTTGGTGGCGTGCAGTTATTGCTCCTTATCGCCTCTGTGCAGCATATAATGTGACCTCAGGTTATTCTGACAATTGGCATACGCC
>4_2513
GCAAATGGTGACGCACCCAAAATCAAAACAAAAACAAACACTTTTGAAAAAAAAAAAGACAGTCCCTTGGTGGCGTGCAGTTATTGCTCCTTATCGCCTCTGTGCAGCATATAATGTGACCTCAGGTTATTCTGACAATTGGCATACGCC
>4_2514
GCAAATGGTGACGCACCCATAATCAAAAAAAAAACAAACACTTTGGAAAAAAAAAAAGACAGTCCCTTGGTGGCGTGCAGTTATTGCTCCTTATCGCCTCTGTGCAGCATATAATGTGACCTCAGGTTATTCTGACAATTGGCATACGCC
>4_2515
GCAAATGGTGACGCACCCATAATCAAAACAAAAACAAACACTTTGGAAAAAAAAAGACAGTCCCTTGGTGGCGTGCAGTTATTGCTCCTTATCGCCTCTGTGCAGCATATAATGTGACCTCAGGTTATTCTGACAATTGGCATACGCCAT
>4_2516
GCAAATGGTGACGCACCCATAATCAAAACAAAAACAAACACTTTGGGAAAAAAAAAAAGACAGTCCCTTGGTGGCGTGCAGTTATTGCTCCTTATCGCCTCTGTGCAGCATATAATGTGACCTCAGGTTATTCTGACAATTGGCATACGC
>4_2517
GCAAATGGTGACGCATCCATAATCAAAACAAAAACAAACACTTTGGAAAAAAAAAAGACAGTCCCTTGGTGGCGTGCAGTTATTGCTCCTTATCGCCTCTGTGCAGCATATAATGTGACCTCCCCATGTACTCTGCGTTGATACCACTGC
>4_2518
GCAAATGGTTACTCACCCATAATCAAAACAAAAACAAACACTTTTGAAAAAAAAAAGACAGTCCCTTGGTGGCGTGCAGTTATTGCTCCTTATCGCCTCTGTGCAGCATATAATGTGACCTCAGGTTATTCTGACAATTGGCATACGCCA
>4_2519
[truncated: 163,922 more chars]
