# Supplementary material for: Serotonin system is partially involved in immunomodulation of Nile tilapia (Oreochromis niloticus) immune cells
Source: Front Immunol. 2022 Jul 28;13:944388. doi: 10.3389/fimmu.2022.944388 (PMC9366525; doi:10.3389/fimmu.2022.944388)
Supplement: Supplementary file 1 [file DataSheet_1.zip › Supplementary materials/Data S2. Raw reads of HTR6 in scRNA-Seq/Treated.seq]

>740_1
AACACTTTGGAAAAAAAAAAGACAGTCCCTTGGTGGCGTGCAGTTATTGCTCCTTATCGCCTCTGTGCAGCATATAATGTGACCTCAGGTTATTCTGACAATTGGCATACGCCATGCCGAGCCCTGCTCCCGAGCCAAGTGAAATTGGCC
>732_2
AAAGACAGTCCCTTGGTGGCGTGCAGTTATTGCTCCTTATCGCCTCTGTGCAGCATATAATGTGACCTCAGGTTATTCTGACAATTGGCATACGCCATGCCGAGCCCTGCTCCCGAGCCAAGTGAAATTGGCCATGTGTGCCGTTTGAAG
>656_3
AAACACTTTGGAAAAAAAAAAGACAGTCCCTTGGTGGCGTGCAGTTATTGCTCCTTATCGCCTCTGTGCAGCATATAATGTGACCTCAGGTTATTCTGACAATTGGCATACGCCATGCCGAGCCCTGCTCCCGAGCCAAGTGAAATTGGC
>648_4
AATCAAAACAAAAACAAACACTTTGGAAAAAAAAAAGACAGTCCCTTGGTGGCGTGCAGTTATTGCTCCTTATCGCCTCTGTGCAGCATATAATGTGACCTCAGGTTATTCTGACAATTGGCATACGCCATGCCGAGCCCTGCTCCCGAG
>616_5
AAACAAAAACAAACACTTTGGAAAAAAAAAAGACAGTCCCTTGGTGGCGTGCAGTTATTGCTCCTTATCGCCTCTGTGCAGCATATAATGTGACCTCAGGTTATTCTGACAATTGGCATACGCCATGCCGAGCCCTGCTCCCGAGCCAAG
>596_6
TGACTGTAGAACAGTGCAAATGGTGACGCACCCATAATCAAAACAAAAACAAACACTTTGGAAAAAAAAAAGACAGTCCCTTGGTGGCGTGCAGTTATTGCTCCTTATCGCCTCTGTGCAGCATATAATGTGACCTCAGGTTATTCTGAC
>580_7
GTGGCGTGCAGTTATTGCTCCTTATCGCCTCTGTGCAGCATATAATGTGACCTCAGGTTATTCTGACAATTGGCATACGCCATGCCGAGCCCTGCTCCCGAGCCAAGTGAAATTGGCCATGTGTGCCGTTTGAAGAACAGAACAGAAAAC
>536_8
CAGGGAGACAAGAGTCTGACTGTAGAACAGTGCAAATGGTGACGCACCCATAATCAAAACAAAAACAAACACTTTGGAAAAAAAAAAGACAGTCCCTTGGTGGCGTGCAGTTATTGCTCCTTATCGCCTCTGTGCAGCATATAATGTGAC
>520_9
ATGGTGACGCACCCATAATCAAAACAAAAACAAACACTTTGGAAAAAAAAAAGACAGTCCCTTGGTGGCGTGCAGTTATTGCTCCTTATCGCCTCTGTGCAGCATATAATGTGACCTCAGGTTATTCTGACAATTGGCATACGCCATGCC
>512_10
AGAACAGTGCAAATGGTGACGCACCCATAATCAAAACAAAAACAAACACTTTGGAAAAAAAAAAGACAGTCCCTTGGTGGCGTGCAGTTATTGCTCCTTATCGCCTCTGTGCAGCATATAATGTGACCTCAGGTTATTCTGACAATTGGC
>508_11
GACGCACCCATAATCAAAACAAAAACAAACACTTTGGAAAAAAAAAAGACAGTCCCTTGGTGGCGTGCAGTTATTGCTCCTTATCGCCTCTGTGCAGCATATAATGTGACCTCAGGTTATTCTGACAATTGGCATACGCCATGCCGAGCC
>484_12
TCCCTTGGTGGCGTGCAGTTATTGCTCCTTATCGCCTCTGTGCAGCATATAATGTGACCTCAGGTTATTCTGACAATTGGCATACGCCATGCCGAGCCCTGCTCCCGAGCCAAGTGAAATTGGCCATGTGTGCCGTTTGAAGAACAGAAC
>440_13
ACGCACCCATAATCAAAACAAAAACAAACACTTTGGAAAAAAAAAAGACAGTCCCTTGGTGGCGTGCAGTTATTGCTCCTTATCGCCTCTGTGCAGCATATAATGTGACCTCAGGTTATTCTGACAATTGGCATACGCCATGCCGAGCCC
>428_14
GACAAGAGTCTGACTGTAGAACAGTGCAAATGGTGACGCACCCATAATCAAAACAAAAACAAACACTTTGGAAAAAAAAAAGACAGTCCCTTGGTGGCGTGCAGTTATTGCTCCTTATCGCCTCTGTGCAGCATATAATGTGACCTCAGG
>396_15
AGACAAGAGTCTGACTGTAGAACAGTGCAAATGGTGACGCACCCATAATCAAAACAAAAACAAACACTTTGGAAAAAAAAAAGACAGTCCCTTGGTGGCGTGCAGTTATTGCTCCTTATCGCCTCTGTGCAGCATATAATGTGACCTCAG
>392_16
GACAGTCCCTTGGTGGCGTGCAGTTATTGCTCCTTATCGCCTCTGTGCAGCATATAATGTGACCTCAGGTTATTCTGACAATTGGCATACGCCATGCCGAGCCCTGCTCCCGAGCCAAGTGAAATTGGCCATGTGTGCCGTTTGAAGAAC
>388_17
GTAGAACAGTGCAAATGGTGACGCACCCATAATCAAAACAAAAACAAACACTTTGGAAAAAAAAAAGACAGTCCCTTGGTGGCGTGCAGTTATTGCTCCTTATCGCCTCTGTGCAGCATATAATGTGACCTCAGGTTATTCTGACAATTG
>384_18
GTCAACAGGGAGACAAGAGTCTGACTGTAGAACAGTGCAAATGGTGACGCACCCATAATCAAAACAAAAACAAACACTTTGGAAAAAAAAAAGACAGTCCCTTGGTGGCGTGCAGTTATTGCTCCTTATCGCCTCTGTGCAGCATATAAT
>376_19
AGTCTGACTGTAGAACAGTGCAAATGGTGACGCACCCATAATCAAAACAAAAACAAACACTTTGGAAAAAAAAAAGACAGTCCCTTGGTGGCGTGCAGTTATTGCTCCTTATCGCCTCTGTGCAGCATATAATGTGACCTCAGGTTATTC
>372_20
GAAGGATGTCAACAGGGAGACAAGAGTCTGACTGTAGAACAGTGCAAATGGTGACGCACCCATAATCAAAACAAAAACAAACACTTTGGAAAAAAAAAAGACAGTCCCTTGGTGGCGTGCAGTTATTGCTCCTTATCGCCTCTGTGCAGC
>360_21
TGACGCACCCATAATCAAAACAAAAACAAACACTTTGGAAAAAAAAAAGACAGTCCCTTGGTGGCGTGCAGTTATTGCTCCTTATCGCCTCTGTGCAGCATATAATGTGACCTCAGGTTATTCTGACAATTGGCATACGCCATGCCGAGC
>352_22
AATGGTGACGCACCCATAATCAAAACAAAAACAAACACTTTGGAAAAAAAAAAGACAGTCCCTTGGTGGCGTGCAGTTATTGCTCCTTATCGCCTCTGTGCAGCATATAATGTGACCTCAGGTTATTCTGACAATTGGCATACGCCATGC
>352_23
ATCATACAGTCATACAAGGAAGGATGTCAACAGGGAGACAAGAGTCTGACTGTAGAACAGTGCAAATGGTGACGCACCCATAATCAAAACAAAAACAAACACTTTGGAAAAAAAAAAGACAGTCCCTTGGTGGCGTGCAGTTATTGCTCC
>348_24
AAAAAAGACAGTCCCTTGGTGGCGTGCAGTTATTGCTCCTTATCGCCTCTGTGCAGCATATAATGTGACCTCAGGTTATTCTGACAATTGGCATACGCCATGCCGAGCCCTGCTCCCGAGCCAAGTGAAATTGGCCATGTGTGCCGTTTG
>348_25
ACAAGAGTCTGACTGTAGAACAGTGCAAATGGTGACGCACCCATAATCAAAACAAAAACAAACACTTTGGAAAAAAAAAAGACAGTCCCTTGGTGGCGTGCAGTTATTGCTCCTTATCGCCTCTGTGCAGCATATAATGTGACCTCAGGT
>348_26
GTCTGACTGTAGAACAGTGCAAATGGTGACGCACCCATAATCAAAACAAAAACAAACACTTTGGAAAAAAAAAAGACAGTCCCTTGGTGGCGTGCAGTTATTGCTCCTTATCGCCTCTGTGCAGCATATAATGTGACCTCAGGTTATTCT
>344_27
TGGTGGCGTGCAGTTATTGCTCCTTATCGCCTCTGTGCAGCATATAATGTGACCTCAGGTTATTCTGACAATTGGCATACGCCATGCCGAGCCCTGCTCCCGAGCCAAGTGAAATTGGCCATGTGTGCCGTTTGAAGAACAGAACAGAAA
>336_28
GTGACGCACCCATAATCAAAACAAAAACAAACACTTTGGAAAAAAAAAAGACAGTCCCTTGGTGGCGTGCAGTTATTGCTCCTTATCGCCTCTGTGCAGCATATAATGTGACCTCAGGTTATTCTGACAATTGGCATACGCCATGCCGAG
>328_29
TGCAAATGGTGACGCACCCATAATCAAAACAAAAACAAACACTTTGGAAAAAAAAAAGACAGTCCCTTGGTGGCGTGCAGTTATTGCTCCTTATCGCCTCTGTGCAGCATATAATGTGACCTCAGGTTATTCTGACAATTGGCATACGCC
>324_30
CAAATCATACAGTCATACAAGGAAGGATGTCAACAGGGAGACAAGAGTCTGACTGTAGAACAGTGCAAATGGTGACGCACCCATAATCAAAACAAAAACAAACACTTTGGAAAAAAAAAAGACAGTCCCTTGGTGGCGTGCAGTTATTGC
>324_31
CCTTGGTGGCGTGCAGTTATTGCTCCTTATCGCCTCTGTGCAGCATATAATGTGACCTCAGGTTATTCTGACAATTGGCATACGCCATGCCGAGCCCTGCTCCCGAGCCAAGTGAAATTGGCCATGTGTGCCGTTTGAAGAACAGAACAG
>316_32
GACTGTAGAACAGTGCAAATGGTGACGCACCCATAATCAAAACAAAAACAAACACTTTGGAAAAAAAAAAGACAGTCCCTTGGTGGCGTGCAGTTATTGCTCCTTATCGCCTCTGTGCAGCATATAATGTGACCTCAGGTTATTCTGACA
>316_33
GCACCCATAATCAAAACAAAAACAAACACTTTGGAAAAAAAAAAGACAGTCCCTTGGTGGCGTGCAGTTATTGCTCCTTATCGCCTCTGTGCAGCATATAATGTGACCTCAGGTTATTCTGACAATTGGCATACGCCATGCCGAGCCCTG
>312_34
GAACAGTGCAAATGGTGACGCACCCATAATCAAAACAAAAACAAACACTTTGGAAAAAAAAAAGACAGTCCCTTGGTGGCGTGCAGTTATTGCTCCTTATCGCCTCTGTGCAGCATATAATGTGACCTCAGGTTATTCTGACAATTGGCA
>312_35
GGAAGGATGTCAACAGGGAGACAAGAGTCTGACTGTAGAACAGTGCAAATGGTGACGCACCCATAATCAAAACAAAAACAAACACTTTGGAAAAAAAAAAGACAGTCCCTTGGTGGCGTGCAGTTATTGCTCCTTATCGCCTCTGTGCAG
>288_36
CAGTCCCTTGGTGGCGTGCAGTTATTGCTCCTTATCGCCTCTGTGCAGCATATAATGTGACCTCAGGTTATTCTGACAATTGGCATACGCCATGCCGAGCCCTGCTCCCGAGCCAAGTGAAATTGGCCATGTGTGCCGTTTGAAGAACAG
>268_37
AAAAAAAGACAGTCCCTTGGTGGCGTGCAGTTATTGCTCCTTATCGCCTCTGTGCAGCATATAATGTGACCTCAGGTTATTCTGACAATTGGCATACGCCATGCCGAGCCCTGCTCCCGAGCCAAGTGAAATTGGCCATGTGTGCCGTTT
>264_38
CATACAAGGAAGGATGTCAACAGGGAGACAAGAGTCTGACTGTAGAACAGTGCAAATGGTGACGCACCCATAATCAAAACAAAAACAAACACTTTGGAAAAAAAAAAGACAGTCCCTTGGTGGCGTGCAGTTATTGCTCCTTATCGCCTC
>264_39
TTTGGAAAAAAAAAAGACAGTCCCTTGGTGGCGTGCAGTTATTGCTCCTTATCGCCTCTGTGCAGCATATAATGTGACCTCAGGTTATTCTGACAATTGGCATACGCCATGCCGAGCCCTGCTCCCGAGCCAAGTGAAATTGGCCATGTG
>260_40
CAAACACTTTGGAAAAAAAAAAGACAGTCCCTTGGTGGCGTGCAGTTATTGCTCCTTATCGCCTCTGTGCAGCATATAATGTGACCTCAGGTTATTCTGACAATTGGCATACGCCATGCCGAGCCCTGCTCCCGAGCCAAGTGAAATTGG
>256_41
ATCAAAACAAAAACAAACACTTTGGAAAAAAAAAAGACAGTCCCTTGGTGGCGTGCAGTTATTGCTCCTTATCGCCTCTGTGCAGCATATAATGTGACCTCAGGTTATTCTGACAATTGGCATACGCCATGCCGAGCCCTGCTCCCGAGC
>256_42
CAGCATATAATGTGACCTCAGGTTATTCTGACAATTGGCATACGCCATGCCGAGCCCTGCTCCCGAGCCAAGTGAAATTGGCCATGTGTGCCGTTTGAAGAACAGAACAGAAAACACAATGCCTAACCCCAGACCGGTGCCTAATTTAAT
>252_43
GTCATACAAGGAAGGATGTCAACAGGGAGACAAGAGTCTGACTGTAGAACAGTGCAAATGGTGACGCACCCATAATCAAAACAAAAACAAACACTTTGGAAAAAAAAAAGACAGTCCCTTGGTGGCGTGCAGTTATTGCTCCTTATCGCC
>248_44
CCATAATCAAAACAAAAACAAACACTTTGGAAAAAAAAAAGACAGTCCCTTGGTGGCGTGCAGTTATTGCTCCTTATCGCCTCTGTGCAGCATATAATGTGACCTCAGGTTATTCTGACAATTGGCATACGCCATGCCGAGCCCTGCTCC
>240_45
AACAGGGAGACAAGAGTCTGACTGTAGAACAGTGCAAATGGTGACGCACCCATAATCAAAACAAAAACAAACACTTTGGAAAAAAAAAAGACAGTCCCTTGGTGGCGTGCAGTTATTGCTCCTTATCGCCTCTGTGCAGCATATAATGTG
>240_46
CAGTTATTGCTCCTTATCGCCTCTGTGCAGCATATAATGTGACCTCAGGTTATTCTGACAATTGGCATACGCCATGCCGAGCCCTGCTCCCGAGCCAAGTGAAATTGGCCATGTGTGCCGTTTGAAGAACAGAACAGAAAACACAATGCC
>236_47
CAGTCATACAAGGAAGGATGTCAACAGGGAGACAAGAGTCTGACTGTAGAACAGTGCAAATGGTGACGCACCCATAATCAAAACAAAAACAAACACTTTGGAAAAAAAAAAGACAGTCCCTTGGTGGCGTGCAGTTATTGCTCCTTATCG
>232_48
AGCATATAATGTGACCTCAGGTTATTCTGACAATTGGCATACGCCATGCCGAGCCCTGCTCCCGAGCCAAGTGAAATTGGCCATGTGTGCCGTTTGAAGAACAGAACAGAAAACACAATGCCTAACCCCAGACCGGTGCCTAATTTAATG
>232_49
TCGCCTCTGTGCAGCATATAATGTGACCTCAGGTTATTCTGACAATTGGCATACGCCATGCCGAGCCCTGCTCCCGAGCCAAGTGAAATTGGCCATGTGTGCCGTTTGAAGAACAGAACAGAAAACACAATGCCTAACCCCAGACCGGTG
>228_50
AAGGAAGGATGTCAACAGGGAGACAAGAGTCTGACTGTAGAACAGTGCAAATGGTGACGCACCCATAATCAAAACAAAAACAAACACTTTGGAAAAAAAAAAGACAGTCCCTTGGTGGCGTGCAGTTATTGCTCCTTATCGCCTCTGTGC
>228_51
TCTGACTGTAGAACAGTGCAAATGGTGACGCACCCATAATCAAAACAAAAACAAACACTTTGGAAAAAAAAAAGACAGTCCCTTGGTGGCGTGCAGTTATTGCTCCTTATCGCCTCTGTGCAGCATATAATGTGACCTCAGGTTATTCTG
>224_52
AAAAGACAGTCCCTTGGTGGCGTGCAGTTATTGCTCCTTATCGCCTCTGTGCAGCATATAATGTGACCTCAGGTTATTCTGACAATTGGCATACGCCATGCCGAGCCCTGCTCCCGAGCCAAGTGAAATTGGCCATGTGTGCCGTTTGAA
>224_53
ACAAAAACAAACACTTTGGAAAAAAAAAAGACAGTCCCTTGGTGGCGTGCAGTTATTGCTCCTTATCGCCTCTGTGCAGCATATAATGTGACCTCAGGTTATTCTGACAATTGGCATACGCCATGCCGAGCCCTGCTCCCGAGCCAAGTG
>224_54
AGGGAGACAAGAGTCTGACTGTAGAACAGTGCAAATGGTGACGCACCCATAATCAAAACAAAAACAAACACTTTGGAAAAAAAAAAGACAGTCCCTTGGTGGCGTGCAGTTATTGCTCCTTATCGCCTCTGTGCAGCATATAATGTGACC
>224_55
GTGCAGTTATTGCTCCTTATCGCCTCTGTGCAGCATATAATGTGACCTCAGGTTATTCTGACAATTGGCATACGCCATGCCGAGCCCTGCTCCCGAGCCAAGTGAAATTGGCCATGTGTGCCGTTTGAAGAACAGAACAGAAAACACAAT
>224_56
TATTGCTCCTTATCGCCTCTGTGCAGCATATAATGTGACCTCAGGTTATTCTGACAATTGGCATACGCCATGCCGAGCCCTGCTCCCGAGCCAAGTGAAATTGGCCATGTGTGCCGTTTGAAGAACAGAACAGAAAACACAATGCCTAAC
>220_57
AAAAAAAAAAGACAGTCCCTTGGTGGCGTGCAGTTATTGCTCCTTATCGCCTCTGTGCAGCATATAATGTGACCTCAGGTTATTCTGACAATTGGCATACGCCATGCCGAGCCCTGCTCCCGAGCCAAGTGAAATTGGCCATGTGTGCCG
>220_58
ACAAACACTTTGGAAAAAAAAAAGACAGTCCCTTGGTGGCGTGCAGTTATTGCTCCTTATCGCCTCTGTGCAGCATATAATGTGACCTCAGGTTATTCTGACAATTGGCATACGCCATGCCGAGCCCTGCTCCCGAGCCAAGTGAAATTG
>216_59
AGTCATACAAGGAAGGATGTCAACAGGGAGACAAGAGTCTGACTGTAGAACAGTGCAAATGGTGACGCACCCATAATCAAAACAAAAACAAACACTTTGGAAAAAAAAAAGACAGTCCCTTGGTGGCGTGCAGTTATTGCTCCTTATCGC
>216_60
CATAATCAAAACAAAAACAAACACTTTGGAAAAAAAAAAGACAGTCCCTTGGTGGCGTGCAGTTATTGCTCCTTATCGCCTCTGTGCAGCATATAATGTGACCTCAGGTTATTCTGACAATTGGCATACGCCATGCCGAGCCCTGCTCCC
>212_61
TAGAACAGTGCAAATGGTGACGCACCCATAATCAAAACAAAAACAAACACTTTGGAAAAAAAAAAGACAGTCCCTTGGTGGCGTGCAGTTATTGCTCCTTATCGCCTCTGTGCAGCATATAATGTGACCTCAGGTTATTCTGACAATTGG
>208_62
GAAAAAAAAAAGACAGTCCCTTGGTGGCGTGCAGTTATTGCTCCTTATCGCCTCTGTGCAGCATATAATGTGACCTCAGGTTATTCTGACAATTGGCATACGCCATGCCGAGCCCTGCTCCCGAGCCAAGTGAAATTGGCCATGTGTGCC
>204_63
AAAACAAACACTTTGGAAAAAAAAAAGACAGTCCCTTGGTGGCGTGCAGTTATTGCTCCTTATCGCCTCTGTGCAGCATATAATGTGACCTCAGGTTATTCTGACAATTGGCATACGCCATGCCGAGCCCTGCTCCCGAGCCAAGTGAAA
>204_64
TACAGTCATACAAGGAAGGATGTCAACAGGGAGACAAGAGTCTGACTGTAGAACAGTGCAAATGGTGACGCACCCATAATCAAAACAAAAACAAACACTTTGGAAAAAAAAAAGACAGTCCCTTGGTGGCGTGCAGTTATTGCTCCTTAT
>200_65
ACAGTCCCTTGGTGGCGTGCAGTTATTGCTCCTTATCGCCTCTGTGCAGCATATAATGTGACCTCAGGTTATTCTGACAATTGGCATACGCCATGCCGAGCCCTGCTCCCGAGCCAAGTGAAATTGGCCATGTGTGCCGTTTGAAGAACA
>200_66
CAAATGGTGACGCACCCATAATCAAAACAAAAACAAACACTTTGGAAAAAAAAAAGACAGTCCCTTGGTGGCGTGCAGTTATTGCTCCTTATCGCCTCTGTGCAGCATATAATGTGACCTCAGGTTATTCTGACAATTGGCATACGCCAT
>200_67
TACAAATCATACAGTCATACAAGGAAGGATGTCAACAGGGAGACAAGAGTCTGACTGTAGAACAGTGCAAATGGTGACGCACCCATAATCAAAACAAAAACAAACACTTTGGAAAAAAAAAAGACAGTCCCTTGGTGGCGTGCAGTTATT
>200_68
TCAAAACAAAAACAAACACTTTGGAAAAAAAAAAGACAGTCCCTTGGTGGCGTGCAGTTATTGCTCCTTATCGCCTCTGTGCAGCATATAATGTGACCTCAGGTTATTCTGACAATTGGCATACGCCATGCCGAGCCCTGCTCCCGAGCC
>192_69
GTTATTGCTCCTTATCGCCTCTGTGCAGCATATAATGTGACCTCAGGTTATTCTGACAATTGGCATACGCCATGCCGAGCCCTGCTCCCGAGCCAAGTGAAATTGGCCATGTGTGCCGTTTGAAGAACAGAACAGAAAACACAATGCCTA
>188_70
ACAGTCATACAAGGAAGGATGTCAACAGGGAGACAAGAGTCTGACTGTAGAACAGTGCAAATGGTGACGCACCCATAATCAAAACAAAAACAAACACTTTGGAAAAAAAAAAGACAGTCCCTTGGTGGCGTGCAGTTATTGCTCCTTATC
>188_71
ATTGCTCCTTATCGCCTCTGTGCAGCATATAATGTGACCTCAGGTTATTCTGACAATTGGCATACGCCATGCCGAGCCCTGCTCCCGAGCCAAGTGAAATTGGCCATGTGTGCCGTTTGAAGAACAGAACAGAAAACACAATGCCTAACC
>184_72
AACAGTGCAAATGGTGACGCACCCATAATCAAAACAAAAACAAACACTTTGGAAAAAAAAAAGACAGTCCCTTGGTGGCGTGCAGTTATTGCTCCTTATCGCCTCTGTGCAGCATATAATGTGACCTCAGGTTATTCTGACAATTGGCAT
>184_73
CCTTATCGCCTCTGTGCAGCATATAATGTGACCTCAGGTTATTCTGACAATTGGCATACGCCATGCCGAGCCCTGCTCCCGAGCCAAGTGAAATTGGCCATGTGTGCCGTTTGAAGAACAGAACAGAAAACACAATGCCTAACCCCAGAC
>184_74
TCATACAGTCATACAAGGAAGGATGTCAACAGGGAGACAAGAGTCTGACTGTAGAACAGTGCAAATGGTGACGCACCCATAATCAAAACAAAAACAAACACTTTGGAAAAAAAAAAGACAGTCCCTTGGTGGCGTGCAGTTATTGCTCCT
>180_75
AAAAAAAAGACAGTCCCTTGGTGGCGTGCAGTTATTGCTCCTTATCGCCTCTGTGCAGCATATAATGTGACCTCAGGTTATTCTGACAATTGGCATACGCCATGCCGAGCCCTGCTCCCGAGCCAAGTGAAATTGGCCATGTGTGCCGTT
>180_76
ATAATTATTTTATTAAATAAACACAGACCATCTTTATAGGGCATATACAAATCATACAGTCATACAAGGAAGGATGTCAACAGGGAGACAAGAGTCTGACTGTAGAACAGTGCAAATGGTGACGCACCCATAATCAAAACAAAAACAAAC
>176_77
AAATCATACAGTCATACAAGGAAGGATGTCAACAGGGAGACAAGAGTCTGACTGTAGAACAGTGCAAATGGTGACGCACCCATAATCAAAACAAAAACAAACACTTTGGAAAAAAAAAAGACAGTCCCTTGGTGGCGTGCAGTTATTGCT
>176_78
GCAGTTATTGCTCCTTATCGCCTCTGTGCAGCATATAATGTGACCTCAGGTTATTCTGACAATTGGCATACGCCATGCCGAGCCCTGCTCCCGAGCCAAGTGAAATTGGCCATGTGTGCCGTTTGAAGAACAGAACAGAAAACACAATGC
>176_79
GGCGTGCAGTTATTGCTCCTTATCGCCTCTGTGCAGCATATAATGTGACCTCAGGTTATTCTGACAATTGGCATACGCCATGCCGAGCCCTGCTCCCGAGCCAAGTGAAATTGGCCATGTGTGCCGTTTGAAGAACAGAACAGAAAACAC
>172_80
AAACAAACACTTTGGAAAAAAAAAAGACAGTCCCTTGGTGGCGTGCAGTTATTGCTCCTTATCGCCTCTGTGCAGCATATAATGTGACCTCAGGTTATTCTGACAATTGGCATACGCCATGCCGAGCCCTGCTCCCGAGCCAAGTGAAAT
>172_81
CCCATAATCAAAACAAAAACAAACACTTTGGAAAAAAAAAAGACAGTCCCTTGGTGGCGTGCAGTTATTGCTCCTTATCGCCTCTGTGCAGCATATAATGTGACCTCAGGTTATTCTGACAATTGGCATACGCCATGCCGAGCCCTGCTC
>168_82
GTCCCTTGGTGGCGTGCAGTTATTGCTCCTTATCGCCTCTGTGCAGCATATAATGTGACCTCAGGTTATTCTGACAATTGGCATACGCCATGCCGAGCCCTGCTCCCGAGCCAAGTGAAATTGGCCATGTGTGCCGTTTGAAGAACAGAA
>164_83
GTGCAAATGGTGACGCACCCATAATCAAAACAAAAACAAACACTTTGGAAAAAAAAAAGACAGTCCCTTGGTGGCGTGCAGTTATTGCTCCTTATCGCCTCTGTGCAGCATATAATGTGACCTCAGGTTATTCTGACAATTGGCATACGC
>160_84
ACAAATCATACAGTCATACAAGGAAGGATGTCAACAGGGAGACAAGAGTCTGACTGTAGAACAGTGCAAATGGTGACGCACCCATAATCAAAACAAAAACAAACACTTTGGAAAAAAAAAAGACAGTCCCTTGGTGGCGTGCAGTTATTG
>160_85
AGGATGTCAACAGGGAGACAAGAGTCTGACTGTAGAACAGTGCAAATGGTGACGCACCCATAATCAAAACAAAAACAAACACTTTGGAAAAAAAAAAGACAGTCCCTTGGTGGCGTGCAGTTATTGCTCCTTATCGCCTCTGTGCAGCAT
>160_86
GCATATACAAATCATACAGTCATACAAGGAAGGATGTCAACAGGGAGACAAGAGTCTGACTGTAGAACAGTGCAAATGGTGACGCACCCATAATCAAAACAAAAACAAACACTTTGGAAAAAAAAAAGACAGTCCCTTGGTGGCGTGCAG
>160_87
TATCGCCTCTGTGCAGCATATAATGTGACCTCAGGTTATTCTGACAATTGGCATACGCCATGCCGAGCCCTGCTCCCGAGCCAAGTGAAATTGGCCATGTGTGCCGTTTGAAGAACAGAACAGAAAACACAATGCCTAACCCCAGACCGG
>156_88
AAAAAGACAGTCCCTTGGTGGCGTGCAGTTATTGCTCCTTATCGCCTCTGTGCAGCATATAATGTGACCTCAGGTTATTCTGACAATTGGCATACGCCATGCCGAGCCCTGCTCCCGAGCCAAGTGAAATTGGCCATGTGTGCCGTTTGA
>152_89
ACACTTTGGAAAAAAAAAAGACAGTCCCTTGGTGGCGTGCAGTTATTGCTCCTTATCGCCTCTGTGCAGCATATAATGTGACCTCAGGTTATTCTGACAATTGGCATACGCCATGCCGAGCCCTGCTCCCGAGCCAAGTGAAATTGGCCA
>152_90
ACAGGGAGACAAGAGTCTGACTGTAGAACAGTGCAAATGGTGACGCACCCATAATCAAAACAAAAACAAACACTTTGGAAAAAAAAAAGACAGTCCCTTGGTGGCGTGCAGTTATTGCTCCTTATCGCCTCTGTGCAGCATATAATGTGA
>152_91
AGTGCAAATGGTGACGCACCCATAATCAAAACAAAAACAAACACTTTGGAAAAAAAAAAGACAGTCCCTTGGTGGCGTGCAGTTATTGCTCCTTATCGCCTCTGTGCAGCATATAATGTGACCTCAGGTTATTCTGACAATTGGCATACG
>152_92
CAAGGAAGGATGTCAACAGGGAGACAAGAGTCTGACTGTAGAACAGTGCAAATGGTGACGCACCCATAATCAAAACAAAAACAAACACTTTGGAAAAAAAAAAGACAGTCCCTTGGTGGCGTGCAGTTATTGCTCCTTATCGCCTCTGTG
>152_93
CTCCTTATCGCCTCTGTGCAGCATATAATGTGACCTCAGGTTATTCTGACAATTGGCATACGCCATGCCGAGCCCTGCTCCCGAGCCAAGTGAAATTGGCCATGTGTGCCGTTTGAAGAACAGAACAGAAAACACAATGCCTAACCCCAG
>152_94
GCCTCTGTGCAGCATATAATGTGACCTCAGGTTATTCTGACAATTGGCATACGCCATGCCGAGCCCTGCTCCCGAGCCAAGTGAAATTGGCCATGTGTGCCGTTTGAAGAACAGAACAGAAAACACAATGCCTAACCCCAGACCGGTGCC
>148_95
TTTTATTAAATAAACACAGACCATCTTTATAGGGCATATACAAATCATACAGTCATACAAGGAAGGATGTCAACAGGGAGACAAGAGTCTGACTGTAGAACAGTGCAAATGGTGACGCACCCATAATCAAAACAAAAACAAACACTTTGG
>144_96
AGAGTCTGACTGTAGAACAGTGCAAATGGTGACGCACCCATAATCAAAACAAAAACAAACACTTTGGAAAAAAAAAAGACAGTCCCTTGGTGGCGTGCAGTTATTGCTCCTTATCGCCTCTGTGCAGCATATAATGTGACCTCAGGTTAT
>144_97
GCGTGCAGTTATTGCTCCTTATCGCCTCTGTGCAGCATATAATGTGACCTCAGGTTATTCTGACAATTGGCATACGCCATGCCGAGCCCTGCTCCCGAGCCAAGTGAAATTGGCCATGTGTGCCGTTTGAAGAACAGAACAGAAAACACA
>140_98
AAATAAACACAGACCATCTTTATAGGGCATATACAAATCATACAGTCATACAAGGAAGGATGTCAACAGGGAGACAAGAGTCTGACTGTAGAACAGTGCAAATGGTGACGCACCCATAATCAAAACAAAAACAAACACTTTGGAAAAAAA
>140_99
AACAAACACTTTGGAAAAAAAAAAGACAGTCCCTTGGTGGCGTGCAGTTATTGCTCCTTATCGCCTCTGTGCAGCATATAATGTGACCTCAGGTTATTCTGACAATTGGCATACGCCATGCCGAGCCCTGCTCCCGAGCCAAGTGAAATT
>140_100
AAGACAGTCCCTTGGTGGCGTGCAGTTATTGCTCCTTATCGCCTCTGTGCAGCATATAATGTGACCTCAGGTTATTCTGACAATTGGCATACGCCATGCCGAGCCCTGCTCCCGAGCCAAGTGAAATTGGCCATGTGTGCCGTTTGAAGA
>140_101
AGGAAGGATGTCAACAGGGAGACAAGAGTCTGACTGTAGAACAGTGCAAATGGTGACGCACCCATAATCAAAACAAAAACAAACACTTTGGAAAAAAAAAAGACAGTCCCTTGGTGGCGTGCAGTTATTGCTCCTTATCGCCTCTGTGCA
>140_102
CACCCATAATCAAAACAAAAACAAACACTTTGGAAAAAAAAAAGACAGTCCCTTGGTGGCGTGCAGTTATTGCTCCTTATCGCCTCTGTGCAGCATATAATGTGACCTCAGGTTATTCTGACAATTGGCATACGCCATGCCGAGCCCTGC
>140_103
TAATCAAAACAAAAACAAACACTTTGGAAAAAAAAAAGACAGTCCCTTGGTGGCGTGCAGTTATTGCTCCTTATCGCCTCTGTGCAGCATATAATGTGACCTCAGGTTATTCTGACAATTGGCATACGCCATGCCGAGCCCTGCTCCCGA
>140_104
TATAATGTGACCTCAGGTTATTCTGACAATTGGCATACGCCATGCCGAGCCCTGCTCCCGAGCCAAGTGAAATTGGCCATGTGTGCCGTTTGAAGAACAGAACAGAAAACACAATGCCTAACCCCAGACCGGTGCCTAATTTAATGGCAC
>140_105
TGGAAAAAAAAAAGACAGTCCCTTGGTGGCGTGCAGTTATTGCTCCTTATCGCCTCTGTGCAGCATATAATGTGACCTCAGGTTATTCTGACAATTGGCATACGCCATGCCGAGCCCTGCTCCCGAGCCAAGTGAAATTGGCCATGTGTG
>140_106
TGTAGAACAGTGCAAATGGTGACGCACCCATAATCAAAACAAAAACAAACACTTTGGAAAAAAAAAAGACAGTCCCTTGGTGGCGTGCAGTTATTGCTCCTTATCGCCTCTGTGCAGCATATAATGTGACCTCAGGTTATTCTGACAATT
>136_107
AAATGGTGACGCACCCATAATCAAAACAAAAACAAACACTTTGGAAAAAAAAAAGACAGTCCCTTGGTGGCGTGCAGTTATTGCTCCTTATCGCCTCTGTGCAGCATATAATGTGACCTCAGGTTATTCTGACAATTGGCATACGCCATG
>136_108
AACAAAAACAAACACTTTGGAAAAAAAAAAAGACAGTCCCTTGGTGGCGTGCAGTTATTGCTCCTTATCGCCTCTGTGCAGCATATAATGTGACCTCAGGTTATTCTGACAATTGGCATACGCCATGCCGAGCCCTGCTCCCGAGCCAAG
>136_109
ACCCATAATCAAAACAAAAACAAACACTTTGGAAAAAAAAAAGACAGTCCCTTGGTGGCGTGCAGTTATTGCTCCTTATCGCCTCTGTGCAGCATATAATGTGACCTCAGGTTATTCTGACAATTGGCATACGCCATGCCGAGCCCTGCT
>132_110
GGAAAAAAAAAAGACAGTCCCTTGGTGGCGTGCAGTTATTGCTCCTTATCGCCTCTGTGCAGCATATAATGTGACCTCAGGTTATTCTGACAATTGGCATACGCCATGCCGAGCCCTGCTCCCGAGCCAAGTGAAATTGGCCATGTGTGC
>132_111
TCAACAGGGAGACAAGAGTCTGACTGTAGAACAGTGCAAATGGTGACGCACCCATAATCAAAACAAAAACAAACACTTTGGAAAAAAAAAAGACAGTCCCTTGGTGGCGTGCAGTTATTGCTCCTTATCGCCTCTGTGCAGCATATAATG
>128_112
ATTTTATTAAATAAACACAGACCATCTTTATAGGGCATATACAAATCATACAGTCATACAAGGAAGGATGTCAACAGGGAGACAAGAGTCTGACTGTAGAACAGTGCAAATGGTGACGCACCCATAATCAAAACAAAAACAAACACTTTG
>128_113
TAATGTGACCTCAGGTTATTCTGACAATTGGCATACGCCATGCCGAGCCCTGCTCCCGAGCCAAGTGAAATTGGCCATGTGTGCCGTTTGAAGAACAGAACAGAAAACACAATGCCTAACCCCAGACCGGTGCCTAATTTAATGGCACCG
>128_114
TTGCTCCTTATCGCCTCTGTGCAGCATATAATGTGACCTCAGGTTATTCTGACAATTGGCATACGCCATGCCGAGCCCTGCTCCCGAGCCAAGTGAAATTGGCCATGTGTGCCGTTTGAAGAACAGAACAGAAAACACAATGCCTAACCC
>124_115
AATCATACAGTCATACAAGGAAGGATGTCAACAGGGAGACAAGAGTCTGACTGTAGAACAGTGCAAATGGTGACGCACCCATAATCAAAACAAAAACAAACACTTTGGAAAAAAAAAAGACAGTCCCTTGGTGGCGTGCAGTTATTGCTC
>124_116
AGGGAGACAAGAGTCTGACTGTAGAACAGTGCAAATGGTGACGCACCCATAATCAAAACAAAAACAAACACTTTGGAAAAAAAAAAAGACAGTCCCTTGGTGGCGTGCAGTTATTGCTCCTTATCGCCTCTGTGCAGCATATAATGTGAC
>124_117
CAAAAACAAACACTTTGGAAAAAAAAAAGACAGTCCCTTGGTGGCGTGCAGTTATTGCTCCTTATCGCCTCTGTGCAGCATATAATGTGACCTCAGGTTATTCTGACAATTGGCATACGCCATGCCGAGCCCTGCTCCCGAGCCAAGTGA
>124_118
CAGTGCAAATGGTGACGCACCCATAATCAAAACAAAAACAAACACTTTGGAAAAAAAAAAGACAGTCCCTTGGTGGCGTGCAGTTATTGCTCCTTATCGCCTCTGTGCAGCATATAATGTGACCTCAGGTTATTCTGACAATTGGCATAC
>124_119
CGCCTCTGTGCAGCATATAATGTGACCTCAGGTTATTCTGACAATTGGCATACGCCATGCCGAGCCCTGCTCCCGAGCCAAGTGAAATTGGCCATGTGTGCCGTTTGAAGAACAGAACAGAAAACACAATGCCTAACCCCAGACCGGTGC
>124_120
CGTGCAGTTATTGCTCCTTATCGCCTCTGTGCAGCATATAATGTGACCTCAGGTTATTCTGACAATTGGCATACGCCATGCCGAGCCCTGCTCCCGAGCCAAGTGAAATTGGCCATGTGTGCCGTTTGAAGAACAGAACAGAAAACACAA
>124_121
TGCTCCTTATCGCCTCTGTGCAGCATATAATGTGACCTCAGGTTATTCTGACAATTGGCATACGCCATGCCGAGCCCTGCTCCCGAGCCAAGTGAAATTGGCCATGTGTGCCGTTTGAAGAACAGAACAGAAAACACAATGCCTAACCCC
>120_122
AAAAACAAACACTTTGGAAAAAAAAAAGACAGTCCCTTGGTGGCGTGCAGTTATTGCTCCTTATCGCCTCTGTGCAGCATATAATGTGACCTCAGGTTATTCTGACAATTGGCATACGCCATGCCGAGCCCTGCTCCCGAGCCAAGTGAA
>120_123
ATACAAGGAAGGATGTCAACAGGGAGACAAGAGTCTGACTGTAGAACAGTGCAAATGGTGACGCACCCATAATCAAAACAAAAACAAACACTTTGGAAAAAAAAAAGACAGTCCCTTGGTGGCGTGCAGTTATTGCTCCTTATCGCCTCT
>120_124
GGTGGCGTGCAGTTATTGCTCCTTATCGCCTCTGTGCAGCATATAATGTGACCTCAGGTTATTCTGACAATTGGCATACGCCATGCCGAGCCCTGCTCCCGAGCCAAGTGAAATTGGCCATGTGTGCCGTTTGAAGAACAGAACAGAAAA
>120_125
TTATTCTGACAATTGGCATACGCCATGCCGAGCCCTGCTCCCGAGCCAAGTGAAATTGGCCATGTGTGCCGTTTGAAGAACAGAACAGAAAACACAATGCCTAACCCCAGACCGGTGCCTAATTTAATGGCACCGTCTGCTAAGCATCGG
>116_126
CAAAACAAAAACAAACACTTTGGAAAAAAAAAAGACAGTCCCTTGGTGGCGTGCAGTTATTGCTCCTTATCGCCTCTGTGCAGCATATAATGTGACCTCAGGTTATTCTGACAATTGGCATACGCCATGCCGAGCCCTGCTCCCGAGCCA
>116_127
TACAAGGAAGGATGTCAACAGGGAGACAAGAGTCTGACTGTAGAACAGTGCAAATGGTGACGCACCCATAATCAAAACAAAAACAAACACTTTGGAAAAAAAAAAGACAGTCCCTTGGTGGCGTGCAGTTATTGCTCCTTATCGCCTCTG
>116_128
TGGCATACGCCATGCCGAGCCCTGCTCCCGAGCCAAGTGAAATTGGCCATGTGTGCCGTTTGAAGAACAGAACAGAAAACACAATGCCTAACCCCAGACCGGTGCCTAATTTAATGGCACCGTCTGCTAAGCATCGGTCCCACTTTTTCC
>112_129
AAACACAGACCATCTTTATAGGGCATATACAAATCATACAGTCATACAAGGAAGGATGTCAACAGGGAGACAAGAGTCTGACTGTAGAACAGTGCAAATGGTGACGCACCCATAATCAAAACAAAAACAAACACTTTGGAAAAAAAAAAG
>112_130
ACAGTGCAAATGGTGACGCACCCATAATCAAAACAAAAACAAACACTTTGGAAAAAAAAAAGACAGTCCCTTGGTGGCGTGCAGTTATTGCTCCTTATCGCCTCTGTGCAGCATATAATGTGACCTCAGGTTATTCTGACAATTGGCATA
>112_131
ACTTTGGAAAAAAAAAAGACAGTCCCTTGGTGGCGTGCAGTTATTGCTCCTTATCGCCTCTGTGCAGCATATAATGTGACCTCAGGTTATTCTGACAATTGGCATACGCCATGCCGAGCCCTGCTCCCGAGCCAAGTGAAATTGGCCATG
>112_132
AGGGCATATACAAATCATACAGTCATACAAGGAAGGATGTCAACAGGGAGACAAGAGTCTGACTGTAGAACAGTGCAAATGGTGACGCACCCATAATCAAAACAAAAACAAACACTTTGGAAAAAAAAAAGACAGTCCCTTGGTGGCGTG
>112_133
GACGCACCCATAATCAAAACAAAAACAAACACTTTGGAAAAAAAAAAAGACAGTCCCTTGGTGGCGTGCAGTTATTGCTCCTTATCGCCTCTGTGCAGCATATAATGTGACCTCAGGTTATTCTGACAATTGGCATACGCCATGCCGAGC
>112_134
GTGCAGCATATAATGTGACCTCAGGTTATTCTGACAATTGGCATACGCCATGCCGAGCCCTGCTCCCGAGCCAAGTGAAATTGGCCATGTGTGCCGTTTGAAGAACAGAACAGAAAACACAATGCCTAACCCCAGACCGGTGCCTAATTT
>112_135
TTGGTGGCGTGCAGTTATTGCTCCTTATCGCCTCTGTGCAGCATATAATGTGACCTCAGGTTATTCTGACAATTGGCATACGCCATGCCGAGCCCTGCTCCCGAGCCAAGTGAAATTGGCCATGTGTGCCGTTTGAAGAACAGAACAGAA
>108_136
ACACTTTGGAAAAAAAAAAAGACAGTCCCTTGGTGGCGTGCAGTTATTGCTCCTTATCGCCTCTGTGCAGCATATAATGTGACCTCAGGTTATTCTGACAATTGGCATACGCCATGCCGAGCCCTGCTCCCGAGCCAAGTGAAATTGGCC
>108_137
ATAATCAAAACAAAAACAAACACTTTGGAAAAAAAAAAGACAGTCCCTTGGTGGCGTGCAGTTATTGCTCCTTATCGCCTCTGTGCAGCATATAATGTGACCTCAGGTTATTCTGACAATTGGCATACGCCATGCCGAGCCCTGCTCCCG
>108_138
ATAGGGCATATACAAATCATACAGTCATACAAGGAAGGATGTCAACAGGGAGACAAGAGTCTGACTGTAGAACAGTGCAAATGGTGACGCACCCATAATCAAAACAAAAACAAACACTTTGGAAAAAAAAAAGACAGTCCCTTGGTGGCG
>108_139
CTGACTGTAGAACAGTGCAAATGGTGACGCACCCATAATCAAAACAAAAACAAACACTTTGGAAAAAAAAAAGACAGTCCCTTGGTGGCGTGCAGTTATTGCTCCTTATCGCCTCTGTGCAGCATATAATGTGACCTCAGGTTATTCTGA
>108_140
TTTATAGGGCATATACAAATCATACAGTCATACAAGGAAGGATGTCAACAGGGAGACAAGAGTCTGACTGTAGAACAGTGCAAATGGTGACGCACCCATAATCAAAACAAAAACAAACACTTTGGAAAAAAAAAAGACAGTCCCTTGGTG
>104_141
AAGGATGTCAACAGGGAGACAAGAGTCTGACTGTAGAACAGTGCAAATGGTGACGCACCCATAATCAAAACAAAAACAAACACTTTGGAAAAAAAAAAGACAGTCCCTTGGTGGCGTGCAGTTATTGCTCCTTATCGCCTCTGTGCAGCA
>104_142
CTTGGTGGCGTGCAGTTATTGCTCCTTATCGCCTCTGTGCAGCATATAATGTGACCTCAGGTTATTCTGACAATTGGCATACGCCATGCCGAGCCCTGCTCCCGAGCCAAGTGAAATTGGCCATGTGTGCCGTTTGAAGAACAGAACAGA
>104_143
GACTGTAGAACAGTGCAAATGGTGACGCACCCATAATCAAAACAAAAACAAACACTTTGGAAAAAAAAAAAGACAGTCCCTTGGTGGCGTGCAGTTATTGCTCCTTATCGCCTCTGTGCAGCATATAATGTGACCTCAGGTTATTCTGAC
>104_144
GAGTCTGACTGTAGAACAGTGCAAATGGTGACGCACCCATAATCAAAACAAAAACAAACACTTTGGAAAAAAAAAAGACAGTCCCTTGGTGGCGTGCAGTTATTGCTCCTTATCGCCTCTGTGCAGCATATAATGTGACCTCAGGTTATT
>104_145
TCTTTATAGGGCATATACAAATCATACAGTCATACAAGGAAGGATGTCAACAGGGAGACAAGAGTCTGACTGTAGAACAGTGCAAATGGTGACGCACCCATAATCAAAACAAAAACAAACACTTTGGAAAAAAAAAAGACAGTCCCTTGG
>100_146
ATCAAAACAAAAACAAACACTTTGGAAAAAAAAAAAGACAGTCCCTTGGTGGCGTGCAGTTATTGCTCCTTATCGCCTCTGTGCAGCATATAATGTGACCTCAGGTTATTCTGACAATTGGCATACGCCATGCCGAGCCCTGCTCCCGAG
>100_147
GATGTCAACAGGGAGACAAGAGTCTGACTGTAGAACAGTGCAAATGGTGACGCACCCATAATCAAAACAAAAACAAACACTTTGGAAAAAAAAAAGACAGTCCCTTGGTGGCGTGCAGTTATTGCTCCTTATCGCCTCTGTGCAGCATAT
>100_148
GCAAATGGTGACGCACCCATAATCAAAACAAAAACAAACACTTTGGAAAAAAAAAAGACAGTCCCTTGGTGGCGTGCAGTTATTGCTCCTTATCGCCTCTGTGCAGCATATAATGTGACCTCAGGTTATTCTGACAATTGGCATACGCCA
>100_149
GGGAGACAAGAGTCTGACTGTAGAACAGTGCAAATGGTGACGCACCCATAATCAAAACAAAAACAAACACTTTGGAAAAAAAAAAGACAGTCCCTTGGTGGCGTGCAGTTATTGCTCCTTATCGCCTCTGTGCAGCATATAATGTGACCT
>96_150
AGTCCCTTGGTGGCGTGCAGTTATTGCTCCTTATCGCCTCTGTGCAGCATATAATGTGACCTCAGGTTATTCTGACAATTGGCATACGCCATGCCGAGCCCTGCTCCCGAGCCAAGTGAAATTGGCCATGTGTGCCGTTTGAAGAACAGA
>96_151
CAACAGGGAGACAAGAGTCTGACTGTAGAACAGTGCAAATGGTGACGCACCCATAATCAAAACAAAAACAAACACTTTGGAAAAAAAAAAGACAGTCCCTTGGTGGCGTGCAGTTATTGCTCCTTATCGCCTCTGTGCAGCATATAATGT
>96_152
CAATGCCTAACCCCAGACCGGTGCCTAATTTAATGGCACCGTCTGCTAAGCATCGGTCCCACTTTTTCCCCAGCTCCTTCTCAGACATACTGAACATTAGCTTGTGACAGGCTAGAAGTCCCCATGTACTCTGCGTTGATACCACTGCTT
>96_153
CTTATCGCCTCTGTGCAGCATATAATGTGACCTCAGGTTATTCTGACAATTGGCATACGCCATGCCGAGCCCTGCTCCCGAGCCAAGTGAAATTGGCCATGTGTGCCGTTTGAAGAACAGAACAGAAAACACAATGCCTAACCCCAGACC
>92_154
AGTTATTGCTCCTTATCGCCTCTGTGCAGCATATAATGTGACCTCAGGTTATTCTGACAATTGGCATACGCCATGCCGAGCCCTGCTCCCGAGCCAAGTGAAATTGGCCATGTGTGCCGTTTGAAGAACAGAACAGAAAACACAATGCCT
>92_155
ATGTCAACAGGGAGACAAGAGTCTGACTGTAGAACAGTGCAAATGGTGACGCACCCATAATCAAAACAAAAACAAACACTTTGGAAAAAAAAAAGACAGTCCCTTGGTGGCGTGCAGTTATTGCTCCTTATCGCCTCTGTGCAGCATATA
>92_156
GAGACAAGAGTCTGACTGTAGAACAGTGCAAATGGTGACGCACCCATAATCAAAACAAAAACAAACACTTTGGAAAAAAAAAAGACAGTCCCTTGGTGGCGTGCAGTTATTGCTCCTTATCGCCTCTGTGCAGCATATAATGTGACCTCA
>92_157
GCAGCATATAATGTGACCTCAGGTTATTCTGACAATTGGCATACGCCATGCCGAGCCCTGCTCCCGAGCCAAGTGAAATTGGCCATGTGTGCCGTTTGAAGAACAGAACAGAAAACACAATGCCTAACCCCAGACCGGTGCCTAATTTAA
>92_158
GGTGACGCACCCATAATCAAAACAAAAACAAACACTTTGGAAAAAAAAAAGACAGTCCCTTGGTGGCGTGCAGTTATTGCTCCTTATCGCCTCTGTGCAGCATATAATGTGACCTCAGGTTATTCTGACAATTGGCATACGCCATGCCGA
>92_159
TGGTGACGCACCCATAATCAAAACAAAAACAAACACTTTGGAAAAAAAAAAGACAGTCCCTTGGTGGCGTGCAGTTATTGCTCCTTATCGCCTCTGTGCAGCATATAATGTGACCTCAGGTTATTCTGACAATTGGCATACGCCATGCCG
>88_160
AGACCGGTGCCTAATTTAATGGCACCGTCTGCTAAGCATCGGTCCCACTTTTTCCCCAGCTCCTTCTCAGACATACTGAACATTAGCTTGTGACAGGCTAGAAGTAGCAAATGCACCTCTCCCATGTACTCTGCGTTGATACCACTGCTT
>88_161
ATACAGTCATACAAGGAAGGATGTCAACAGGGAGACAAGAGTCTGACTGTAGAACAGTGCAAATGGTGACGCACCCATAATCAAAACAAAAACAAACACTTTGGAAAAAAAAAAGACAGTCCCTTGGTGGCGTGCAGTTATTGCTCCTTA
>88_162
TAGAACAGTGCAAATGGTGACGCACCCATAATCAAAACAAAAACAAACACTTTGGAAAAAAAAAAAGACAGTCCCTTGGTGGCGTGCAGTTATTGCTCCTTATCGCCTCTGTGCAGCATATAATGTGACCTCAGGTTATTCTGACAATTG
>88_163
TCAGGTTATTCTGACAATTGGCATACGCCATGCCGAGCCCTGCTCCCGAGCCAAGTGAAATTGGCCATGTGTGCCGTTTGAAGAACAGAACAGAAAACACAATGCCTAACCCCAGACCGGTGCCTAATTTAATGGCACCGTCTGCTAAGC
>84_164
ACTGTAGAACAGTGCAAATGGTGACGCACCCATAATCAAAACAAAAACAAACACTTTGGAAAAAAAAAAGACAGTCCCTTGGTGGCGTGCAGTTATTGCTCCTTATCGCCTCTGTGCAGCATATAATGTGACCTCAGGTTATTCTGACAA
>84_165
CATATAATGTGACCTCAGGTTATTCTGACAATTGGCATACGCCATGCCGAGCCCTGCTCCCGAGCCAAGTGAAATTGGCCATGTGTGCCGTTTGAAGAACAGAACAGAAAACACAATGCCTAACCCCAGACCGGTGCCTAATTTAATGGC
>84_166
GGAGACAAGAGTCTGACTGTAGAACAGTGCAAATGGTGACGCACCCATAATCAAAACAAAAACAAACACTTTGGAAAAAAAAAAGACAGTCCCTTGGTGGCGTGCAGTTATTGCTCCTTATCGCCTCTGTGCAGCATATAATGTGACCTC
>84_167
GGGCATATACAAATCATACAGTCATACAAGGAAGGATGTCAACAGGGAGACAAGAGTCTGACTGTAGAACAGTGCAAATGGTGACGCACCCATAATCAAAACAAAAACAAACACTTTGGAAAAAAAAAAGACAGTCCCTTGGTGGCGTGC
>84_168
GTCTGACTGTAGAACAGTGCAAATGGTGACGCACCCATAATCAAAACAAAAACAAACACTTTGGAAAAAAAAAAAGACAGTCCCTTGGTGGCGTGCAGTTATTGCTCCTTATCGCCTCTGTGCAGCATATAATGTGACCTCAGGTTATTC
>80_169
AAAAAAAAAAAGACAGTCCCTTGGTGGCGTGCAGTTATTGCTCCTTATCGCCTCTGTGCAGCATATAATGTGACCTCAGGTTATTCTGACAATTGGCATACGCCATGCCGAGCCCTGCTCCCGAGCCAAGTGAAATTGGCCATGTGTGCC
>80_170
ACAATGCCTAACCCCAGACCGGTGCCTAATTTAATGGCACCGTCTGCTAAGCATCGGTCCCACTTTTTCCCCAGCTCCTTCTCAGACATACTGAACATTAGCTTGTGACAGGCTAGAAGTCCCATGTACTCTGCGTTGATACCACTGCTT
>80_171
ATAATGTGACCTCAGGTTATTCTGACAATTGGCATACGCCATGCCGAGCCCTGCTCCCGAGCCAAGTGAAATTGGCCATGTGTGCCGTTTGAAGAACAGAACAGAAAACACAATGCCTAACCCCAGACCGGTGCCTAATTTAATGGCACC
>80_172
ATTCTGACAATTGGCATACGCCATGCCGAGCCCTGCTCCCGAGCCAAGTGAAATTGGCCATGTGTGCCGTTTGAAGAACAGAACAGAAAACACAATGCCTAACCCCAGACCGGTGCCTAATTTAATGGCACCGTCTGCTAAGCATCGGTC
>80_173
GGCATATACAAATCATACAGTCATACAAGGAAGGATGTCAACAGGGAGACAAGAGTCTGACTGTAGAACAGTGCAAATGGTGACGCACCCATAATCAAAACAAAAACAAACACTTTGGAAAAAAAAAAGACAGTCCCTTGGTGGCGTGCA
>80_174
TGTCAACAGGGAGACAAGAGTCTGACTGTAGAACAGTGCAAATGGTGACGCACCCATAATCAAAACAAAAACAAACACTTTGGAAAAAAAAAAGACAGTCCCTTGGTGGCGTGCAGTTATTGCTCCTTATCGCCTCTGTGCAGCATATAA
>80_175
TGTGCAGCATATAATGTGACCTCAGGTTATTCTGACAATTGGCATACGCCATGCCGAGCCCTGCTCCCGAGCCAAGTGAAATTGGCCATGTGTGCCGTTTGAAGAACAGAACAGAAAACACAATGCCTAACCCCAGACCGGTGCCTAATT
>80_176
TTAAATAAACACAGACCATCTTTATAGGGCATATACAAATCATACAGTCATACAAGGAAGGATGTCAACAGGGAGACAAGAGTCTGACTGTAGAACAGTGCAAATGGTGACGCACCCATAATCAAAACAAAAACAAACACTTTGGAAAAA
>76_177
AAAAAAAAAGACAGTCCCTTGGTGGCGTGCAGTTATTGCTCCTTATCGCCTCTGTGCAGCATATAATGTGACCTCAGGTTATTCTGACAATTGGCATACGCCATGCCGAGCCCTGCTCCCGAGCCAAGTGAAATTGGCCATGTGTGCCGT
>76_178
AAAACAAAAACAAACACTTTGGAAAAAAAAAAGACAGTCCCTTGGTGGCGTGCAGTTATTGCTCCTTATCGCCTCTGTGCAGCATATAATGTGACCTCAGGTTATTCTGACAATTGGCATACGCCATGCCGAGCCCTGCTCCCGAGCCAA
>76_179
ACACAGACCATCTTTATAGGGCATATACAAATCATACAGTCATACAAGGAAGGATGTCAACAGGGAGACAAGAGTCTGACTGTAGAACAGTGCAAATGGTGACGCACCCATAATCAAAACAAAAACAAACACTTTGGAAAAAAAAAAGAC
>76_180
CCCTTGGTGGCGTGCAGTTATTGCTCCTTATCGCCTCTGTGCAGCATATAATGTGACCTCAGGTTATTCTGACAATTGGCATACGCCATGCCGAGCCCTGCTCCCGAGCCAAGTGAAATTGGCCATGTGTGCCGTTTGAAGAACAGAACA
>76_181
GACCGGTGCCTAATTTAATGGCACCGTCTGCTAAGCATCGGTCCCACTTTTTCCCCAGCTCCTTCTCAGACATACTGAACATTAGCTTGTGACAGGCTAGAAGTAGCAAATGCACCTCTCCCCATGTACTCTGCGTTGATACCACTGCTT
>76_182
TCAACAGGGAGACAAGAGTCTGACTGTAGAACAGTGCAAATGGTGACGCACCCATAATCAAAACAAAAACAAACACTTTGGAAAAAAAAAAAGACAGTCCCTTGGTGGCGTGCAGTTATTGCTCCTTATCGCCTCTGTGCAGCATATAAT
>76_183
TCTGACAATTGGCATACGCCATGCCGAGCCCTGCTCCCGAGCCAAGTGAAATTGGCCATGTGTGCCGTTTGAAGAACAGAACAGAAAACACAATGCCTAACCCCAGACCGGTGCCTAATTTAATGGCACCGTCTGCTAAGCATCGGTCCC
>72_184
AAGGATGTCAACAGGGAGACAAGAGTCTGACTGTAGAACAGTGCAAATGGTGACGCACCCATAATCAAAACAAAAACAAACACTTTGGAAAAAAAAAAAGACAGTCCCTTGGTGGCGTGCAGTTATTGCTCCTTATCGCCTCTGTGCAGC
>72_185
CACTTTGGAAAAAAAAAAGACAGTCCCTTGGTGGCGTGCAGTTATTGCTCCTTATCGCCTCTGTGCAGCATATAATGTGACCTCAGGTTATTCTGACAATTGGCATACGCCATGCCGAGCCCTGCTCCCGAGCCAAGTGAAATTGGCCAT
>72_186
TATTTTATTAAATAAACACAGACCATCTTTATAGGGCATATACAAATCATACAGTCATACAAGGAAGGATGTCAACAGGGAGACAAGAGTCTGACTGTAGAACAGTGCAAATGGTGACGCACCCATAATCAAAACAAAAACAAACACTTT
>72_187
TGACAATTGGCATACGCCATGCCGAGCCCTGCTCCCGAGCCAAGTGAAATTGGCCATGTGTGCCGTTTGAAGAACAGAACAGAAAACACAATGCCTAACCCCAGACCGGTGCCTAATTTAATGGCACCGTCTGCTAAGCATCGGTCCCAC
>72_188
TGACCTCAGGTTATTCTGACAATTGGCATACGCCATGCCGAGCCCTGCTCCCGAGCCAAGTGAAATTGGCCATGTGTGCCGTTTGAAGAACAGAACAGAAAACACAATGCCTAACCCCAGACCGGTGCCTAATTTAATGGCACCGTCTGC
>72_189
TGCAGTTATTGCTCCTTATCGCCTCTGTGCAGCATATAATGTGACCTCAGGTTATTCTGACAATTGGCATACGCCATGCCGAGCCCTGCTCCCGAGCCAAGTGAAATTGGCCATGTGTGCCGTTTGAAGAACAGAACAGAAAACACAATG
>68_190
AAATCATACAGTCATACAAGGAAGGATGTCAACAGGGAGACAAGAGTCTGACTGTAGAACAGTGCAAATGGTGACGCACCCATAATCAAAACAAAAACAAACACTTTGGAAAAAAAAAAAGACAGTCCCTTGGTGGCGTGCAGTTATTGC
>68_191
ACAAGGAAGGATGTCAACAGGGAGACAAGAGTCTGACTGTAGAACAGTGCAAATGGTGACGCACCCATAATCAAAACAAAAACAAACACTTTGGAAAAAAAAAAGACAGTCCCTTGGTGGCGTGCAGTTATTGCTCCTTATCGCCTCTGT
>68_192
ATACGCCATGCCGAGCCCTGCTCCCGAGCCAAGTGAAATTGGCCATGTGTGCCGTTTGAAGAACAGAACAGAAAACACAATGCCTAACCCCAGACCGGTGCCTAATTTAATGGCACCGTCTGCTAAGCATCGGTCCCACTTTTTCCCCAG
>68_193
ATCTTTATAGGGCATATACAAATCATACAGTCATACAAGGAAGGATGTCAACAGGGAGACAAGAGTCTGACTGTAGAACAGTGCAAATGGTGACGCACCCATAATCAAAACAAAAACAAACACTTTGGAAAAAAAAAAGACAGTCCCTTG
>68_194
CAAGAGTCTGACTGTAGAACAGTGCAAATGGTGACGCACCCATAATCAAAACAAAAACAAACACTTTGGAAAAAAAAAAGACAGTCCCTTGGTGGCGTGCAGTTATTGCTCCTTATCGCCTCTGTGCAGCATATAATGTGACCTCAGGTT
>68_195
GCAAATGGTGACGCACCCATAATCAAAACAAAAACAAACACTTTGGAAAAAAAAAAAGACAGTCCCTTGGTGGCGTGCAGTTATTGCTCCTTATCGCCTCTGTGCAGCATATAATGTGACCTCAGGTTATTCTGACAATTGGCATACGCC
>68_196
TAATCAAAACAAAAACAAACACTTTGGAAAAAAAAAGACAGTCCCTTGGTGGCGTGCAGTTATTGCTCCTTATCGCCTCTGTGCAGCATATAATGTGACCTCAGGTTATTCTGACAATTGGCATACGCCATGCCGAGCCCTGCTCCCGAG
>68_197
TATACAAATCATACAGTCATACAAGGAAGGATGTCAACAGGGAGACAAGAGTCTGACTGTAGAACAGTGCAAATGGTGACGCACCCATAATCAAAACAAAAACAAACACTTTGGAAAAAAAAAAGACAGTCCCTTGGTGGCGTGCAGTTA
>68_198
TCATACAGTCATACAAGGAAGGATGTCAACAGGGAGACAAGAGTCTGACTGTAGAACAGTGCAAATGGTGACGCACCCATAATCAAAACAAAAACAAACACTTTGGAAAAAAAAAAAGACAGTCCCTTGGTGGCGTGCAGTTATTGCTCC
>64_199
ACAGACCATCTTTATAGGGCATATACAAATCATACAGTCATACAAGGAAGGATGTCAACAGGGAGACAAGAGTCTGACTGTAGAACAGTGCAAATGGTGACGCACCCATAATCAAAACAAAAACAAACACTTTGGAAAAAAAAAAGACAG
>64_200
ACAGGGAGACAAGAGTCTGACTGTAGAACAGTGCAAATGGTGACGCACCCATAATCAAAACAAAAACAAACACTTTGGAAAAAAAAAGACAGTCCCTTGGTGGCGTGCAGTTATTGCTCCTTATCGCCTCTGTGCAGCATATAATGTGAC
>64_201
ACGCACCCATAATCAAAACAAAAACAAACACTTTGGAAAAAAAAAAAGACAGTCCCTTGGTGGCGTGCAGTTATTGCTCCTTATCGCCTCTGTGCAGCATATAATGTGACCTCAGGTTATTCTGACAATTGGCATACGCCATGCCGAGCC
>64_202
CGCACCCATAATCAAAACAAAAACAAACACTTTGGAAAAAAAAAAGACAGTCCCTTGGTGGCGTGCAGTTATTGCTCCTTATCGCCTCTGTGCAGCATATAATGTGACCTCAGGTTATTCTGACAATTGGCATACGCCATGCCGAGCCCT
>64_203
GAACAGTGCAAATGGTGACGCACCCATAATCAAAACAAAAACAAACACTTTGGAAAAAAAAAAAGACAGTCCCTTGGTGGCGTGCAGTTATTGCTCCTTATCGCCTCTGTGCAGCATATAATGTGACCTCAGGTTATTCTGACAATTGGC
>64_204
GGGCATATACAAATCATACAGTCATACAAGGAAGGATGTCAACAGGGAGACAAGAGTCTGACTGTAGAACAGTGCAAATGGTGACGCACCCATAATCAAAACAAAAACAAACACTTTGGAAAAAAAAAAAGACAGTCCCTTGGTGGCGTG
>64_205
TTATTAAATAAACACAGACCATCTTTATAGGGCATATACAAATCATACAGTCATACAAGGAAGGATGTCAACAGGGAGACAAGAGTCTGACTGTAGAACAGTGCAAATGGTGACGCACCCATAATCAAAACAAAAACAAACACTTTGGAA
>64_206
TTCTGACAATTGGCATACGCCATGCCGAGCCCTGCTCCCGAGCCAAGTGAAATTGGCCATGTGTGCCGTTTGAAGAACAGAACAGAAAACACAATGCCTAACCCCAGACCGGTGCCTAATTTAATGGCACCGTCTGCTAAGCATCGGTCC
>64_207
TTTATTAAATAAACACAGACCATCTTTATAGGGCATATACAAATCATACAGTCATACAAGGAAGGATGTCAACAGGGAGACAAGAGTCTGACTGTAGAACAGTGCAAATGGTGACGCACCCATAATCAAAACAAAAACAAACACTTTGGA
>60_208
ACAAGAGTCTGACTGTAGAACAGTGCAAATGGTGACGCACCCATAATCAAAACAAAAACAAACACTTTGGAAAAAAAAAAAGACAGTCCCTTGGTGGCGTGCAGTTATTGCTCCTTATCGCCTCTGTGCAGCATATAATGTGACCTCAGG
>60_209
ACAGGGAGACAAGAGTCTGACTGTAGAACAGTGCAAATGGTGACGCACCCATAATCAAAACAAAAACAAACACTTTGGAAAAAAAAAAAGACAGTCCCTTGGTGGCGTGCAGTTATTGCTCCTTATCGCCTCTGTGCAGCATATAATGTG
>60_210
ACCCCAGACCGGTGCCTAATTTAATGGCACCGTCTGCTAAGCATCGGTCCCACTTTTTCCCCAGCTCCTTCTCAGACATACTGAACATTAGCTTGTGACAGGCTAGAAGTAGCAAATGCCCCCATGTACTCTGCGTTGATACCACTGCTT
>60_211
CTCTGTGCAGCATATAATGTGACCTCAGGTTATTCTGACAATTGGCATACGCCATGCCGAGCCCTGCTCCCGAGCCAAGTGAAATTGGCCATGTGTGCCGTTTGAAGAACAGAACAGAAAACACAATGCCTAACCCCAGACCGGTGCCTA
>60_212
CTGTAGAACAGTGCAAATGGTGACGCACCCATAATCAAAACAAAAACAAACACTTTGGAAAAAAAAAAGACAGTCCCTTGGTGGCGTGCAGTTATTGCTCCTTATCGCCTCTGTGCAGCATATAATGTGACCTCAGGTTATTCTGACAAT
>60_213
GCATATAATGTGACCTCAGGTTATTCTGACAATTGGCATACGCCATGCCGAGCCCTGCTCCCGAGCCAAGTGAAATTGGCCATGTGTGCCGTTTGAAGAACAGAACAGAAAACACAATGCCTAACCCCAGACCGGTGCCTAATTTAATGG
>56_214
AAACACTTTGGAAAAAAAAAGACAGTCCCTTGGTGGCGTGCAGTTATTGCTCCTTATCGCCTCTGTGCAGCATATAATGTGACCTCAGGTTATTCTGACAATTGGCATACGCCATGCCGAGCCCTGCTCCCGAGCCAAGTGAAATTGGCC
>56_215
AACACTTTGGAAAAAAAAAAAGACAGTCCCTTGGTGGCGTGCAGTTATTGCTCCTTATCGCCTCTGTGCAGCATATAATGTGACCTCAGGTTATTCTGACAATTGGCATACGCCATGCCGAGCCCTGCTCCCGAGCCAAGTGAAATTGGC
>56_216
ACCTCAGGTTATTCTGACAATTGGCATACGCCATGCCGAGCCCTGCTCCCGAGCCAAGTGAAATTGGCCATGTGTGCCGTTTGAAGAACAGAACAGAAAACACAATGCCTAACCCCAGACCGGTGCCTAATTTAATGGCACCGTCTGCTA
>56_217
ATATAATGTGACCTCAGGTTATTCTGACAATTGGCATACGCCATGCCGAGCCCTGCTCCCGAGCCAAGTGAAATTGGCCATGTGTGCCGTTTGAAGAACAGAACAGAAAACACAATGCCTAACCCCAGACCGGTGCCTAATTTAATGGCA
>56_218
CATACAGTCATACAAGGAAGGATGTCAACAGGGAGACAAGAGTCTGACTGTAGAACAGTGCAAATGGTGACGCACCCATAATCAAAACAAAAACAAACACTTTGGAAAAAAAAAAGACAGTCCCTTGGTGGCGTGCAGTTATTGCTCCTT
>56_219
CATATACAAATCATACAGTCATACAAGGAAGGATGTCAACAGGGAGACAAGAGTCTGACTGTAGAACAGTGCAAATGGTGACGCACCCATAATCAAAACAAAAACAAACACTTTGGAAAAAAAAAAGACAGTCCCTTGGTGGCGTGCAGT
>56_220
CATCTTTATAGGGCATATACAAATCATACAGTCATACAAGGAAGGATGTCAACAGGGAGACAAGAGTCTGACTGTAGAACAGTGCAAATGGTGACGCACCCATAATCAAAACAAAAACAAACACTTTGGAAAAAAAAAAGACAGTCCCTT
>56_221
CGCACCCATAATCAAAACAAAAACAAACACTTTGGAAAAAAAAAAAGACAGTCCCTTGGTGGCGTGCAGTTATTGCTCCTTATCGCCTCTGTGCAGCATATAATGTGACCTCAGGTTATTCTGACAATTGGCATACGCCATGCCGAGCCC
>56_222
CTGACTGTAGAACAGTGCAAATGGTGACGCACCCATAATCAAAACAAAAACAAACACTTTGGAAAAAAAAAGACAGTCCCTTGGTGGCGTGCAGTTATTGCTCCTTATCGCCTCTGTGCAGCATATAATGTGACCTCAGGTTATTCTGAC
>56_223
CTGTGCAGCATATAATGTGACCTCAGGTTATTCTGACAATTGGCATACGCCATGCCGAGCCCTGCTCCCGAGCCAAGTGAAATTGGCCATGTGTGCCGTTTGAAGAACAGAACAGAAAACACAATGCCTAACCCCAGACCGGTGCCTAAT
>56_224
GACAAGAGTCTGACTGTAGAACAGTGCAAATGGTGACGCACCCATAATCAAAACAAAAACAAACACTTTGGAAAAAAAAAAAGACAGTCCCTTGGTGGCGTGCAGTTATTGCTCCTTATCGCCTCTGTGCAGCATATAATGTGACCTCAG
>56_225
GGATGTCAACAGGGAGACAAGAGTCTGACTGTAGAACAGTGCAAATGGTGACGCACCCATAATCAAAACAAAAACAAACACTTTGGAAAAAAAAAAGACAGTCCCTTGGTGGCGTGCAGTTATTGCTCCTTATCGCCTCTGTGCAGCATA
>56_226
GGTGACGCACCCATAATCAAAACAAAAACAAACACTTTGGAAAAAAAAAAAGACAGTCCCTTGGTGGCGTGCAGTTATTGCTCCTTATCGCCTCTGTGCAGCATATAATGTGACCTCAGGTTATTCTGACAATTGGCATACGCCATGCCG
>56_227
GGTTATTCTGACAATTGGCATACGCCATGCCGAGCCCTGCTCCCGAGCCAAGTGAAATTGGCCATGTGTGCCGTTTGAAGAACAGAACAGAAAACACAATGCCTAACCCCAGACCGGTGCCTAATTTAATGGCACCGTCTGCTAAGCATC
>56_228
GTGACCTCAGGTTATTCTGACAATTGGCATACGCCATGCCGAGCCCTGCTCCCGAGCCAAGTGAAATTGGCCATGTGTGCCGTTTGAAGAACAGAACAGAAAACACAATGCCTAACCCCAGACCGGTGCCTAATTTAATGGCACCGTCTG
>56_229
TATAGGGCATATACAAATCATACAGTCATACAAGGAAGGATGTCAACAGGGAGACAAGAGTCTGACTGTAGAACAGTGCAAATGGTGACGCACCCATAATCAAAACAAAAACAAACACTTTGGAAAAAAAAAAGACAGTCCCTTGGTGGC
>56_230
TCTGACTGTAGAACAGTGCAAATGGTGACGCACCCATAATCAAAACAAAAACAAACACTTTGGAAAAAAAAAAAGACAGTCCCTTGGTGGCGTGCAGTTATTGCTCCTTATCGCCTCTGTGCAGCATATAATGTGACCTCAGGTTATTCT
>56_231
TGGTGACGCACCCATAATCAAAACAAAAACAAACACTTTGGAAAAAAAAAAAGACAGTCCCTTGGTGGCGTGCAGTTATTGCTCCTTATCGCCTCTGTGCAGCATATAATGTGACCTCAGGTTATTCTGACAATTGGCATACGCCATGCC
>56_232
TTATAGGGCATATACAAATCATACAGTCATACAAGGAAGGATGTCAACAGGGAGACAAGAGTCTGACTGTAGAACAGTGCAAATGGTGACGCACCCATAATCAAAACAAAAACAAACACTTTGGAAAAAAAAAAGACAGTCCCTTGGTGG
>56_233
TTTTTTTTTTAATAATTATTTTATTAAATAAACACAGACCATCTTTATAGGGCATATACAAATCATACAGTCATACAAGGAAGGATGTCAACAGGGAGACAAGAGTCTGACTGTAGAACAGTGCAAATGGTGACGCACCCATAATCAAAA
>52_234
AATAATTATTTTATTAAATAAACACAGACCATCTTTATAGGGCATATACAAATCATACAGTCATACAAGGAAGGATGTCAACAGGGAGACAAGAGTCTGACTGTAGAACAGTGCAAATGGTGACGCACCCATAATCAAAACAAAAACAAA
>52_235
ACAAATCATACAGTCATACAAGGAAGGATGTCAACAGGGAGACAAGAGTCTGACTGTAGAACAGTGCAAATGGTGACGCACCCATAATCAAAACAAAAACAAACACTTTGGAAAAAAAAAAAGACAGTCCCTTGGTGGCGTGCAGTTATT
>52_236
ATACAAATCATACAGTCATACAAGGAAGGATGTCAACAGGGAGACAAGAGTCTGACTGTAGAACAGTGCAAATGGTGACGCACCCATAATCAAAACAAAAACAAACACTTTGGAAAAAAAAAAGACAGTCCCTTGGTGGCGTGCAGTTAT
>52_237
ATGGTGACGCACCCATAATCAAAACAAAAACAAACACTTTGGAAAAAAAAAAAGACAGTCCCTTGGTGGCGTGCAGTTATTGCTCCTTATCGCCTCTGTGCAGCATATAATGTGACCTCAGGTTATTCTGACAATTGGCATACGCCATGC
>52_238
CAAGAGTCTGACTGTAGAACAGTGCAAATGGTGACGCACCCATAATCAAAACAAAAACAAACACTTTGGAAAAAAAAAAAGACAGTCCCTTGGTGGCGTGCAGTTATTGCTCCTTATCGCCTCTGTGCAGCATATAATGTGACCTCAGGT
>52_239
GAAGGATGTCAACAGGGAGACAAGAGTCTGACTGTAGAACAGTGCAAATGGTGACGCACCCATAATCAAAACAAAAACAAACACTTTGGAAAAAAAAAAAGACAGTCCCTTGGTGGCGTGCAGTTATTGCTCCTTATCGCCTCTGTGCAG
>52_240
GCTCCTTATCGCCTCTGTGCAGCATATAATGTGACCTCAGGTTATTCTGACAATTGGCATACGCCATGCCGAGCCCTGCTCCCGAGCCAAGTGAAATTGGCCATGTGTGCCGTTTGAAGAACAGAACAGAAAACACAATGCCTAACCCCA
>52_241
TATTAAATAAACACAGACCATCTTTATAGGGCATATACAAATCATACAGTCATACAAGGAAGGATGTCAACAGGGAGACAAGAGTCTGACTGTAGAACAGTGCAAATGGTGACGCACCCATAATCAAAACAAAAACAAACACTTTGGAAA
>52_242
TGACGCACCCATAATCAAAACAAAAACAAACACTTTGGAAAAAAAAAAAGACAGTCCCTTGGTGGCGTGCAGTTATTGCTCCTTATCGCCTCTGTGCAGCATATAATGTGACCTCAGGTTATTCTGACAATTGGCATACGCCATGCCGAG
>48_243
AACACTTTTGAAAAAAAAAAGACAGTCCCTTGGTGGCGTGCAGTTATTGCTCCTTATCGCCTCTGTGCAGCATATAATGTGACCTCAGGTTATTCTGACAATTGGCATACGCCATGCCGAGCCCTGCTCCCGAGCCAAGTGAAATTGGCC
>48_244
AGAACAGTGCAAATGGTGACGCACCCATAATCAAAACAAAAACAAACACTTTGGAAAAAAAAAAAGACAGTCCCTTGGTGGCGTGCAGTTATTGCTCCTTATCGCCTCTGTGCAGCATATAATGTGACCTCAGGTTATTCTGACAATTGG
>48_245
ATGCCGAGCCCTGCTCCCGAGCCAAGTGAAATTGGCCATGTGTGCCGTTTGAAGAACAGAACAGAAAACACAATGCCTAACCCCAGACCGGTGCCTAATTTAATGGCACCGTCTGCTAAGCATCGGTCCCACTTTTTCCCCAGCTCCTTC
>48_246
CACCCATAATCAAAACAAAAACAAACACTTTGGAAAAAAAAAAAGACAGTCCCTTGGTGGCGTGCAGTTATTGCTCCTTATCGCCTCTGTGCAGCATATAATGTGACCTCAGGTTATTCTGACAATTGGCATACGCCATGCCGAGCCCTG
>48_247
CAGGTTATTCTGACAATTGGCATACGCCATGCCGAGCCCTGCTCCCGAGCCAAGTGAAATTGGCCATGTGTGCCGTTTGAAGAACAGAACAGAAAACACAATGCCTAACCCCAGACCGGTGCCTAATTTAATGGCACCGTCTGCTAAGCA
>48_248
CGCACCCATAATCAAAACAAAAACAAACACTTTGGAAAAAAAAAGACAGTCCCTTGGTGGCGTGCAGTTATTGCTCCTTATCGCCTCTGTGCAGCATATAATGTGACCTCAGGTTATTCTGACAATTGGCATACGCCATGCCGAGCCCTG
>48_249
CTTTGGAAAAAAAAAAGACAGTCCCTTGGTGGCGTGCAGTTATTGCTCCTTATCGCCTCTGTGCAGCATATAATGTGACCTCAGGTTATTCTGACAATTGGCATACGCCATGCCGAGCCCTGCTCCCGAGCCAAGTGAAATTGGCCATGT
>48_250
GACCATCTTTATAGGGCATATACAAATCATACAGTCATACAAGGAAGGATGTCAACAGGGAGACAAGAGTCTGACTGTAGAACAGTGCAAATGGTGACGCACCCATAATCAAAACAAAAACAAACACTTTGGAAAAAAAAAAGACAGTCC
>48_251
GGCATACGCCATGCCGAGCCCTGCTCCCGAGCCAAGTGAAATTGGCCATGTGTGCCGTTTGAAGAACAGAACAGAAAACACAATGCCTAACCCCAGACCGGTGCCTAATTTAATGGCACCGTCTGCTAAGCATCGGTCCCACTTTTTCCC
>48_252
TAAATAAACACAGACCATCTTTATAGGGCATATACAAATCATACAGTCATACAAGGAAGGATGTCAACAGGGAGACAAGAGTCTGACTGTAGAACAGTGCAAATGGTGACGCACCCATAATCAAAACAAAAACAAACACTTTGGAAAAAA
>48_253
TAGGGCATATACAAATCATACAGTCATACAAGGAAGGATGTCAACAGGGAGACAAGAGTCTGACTGTAGAACAGTGCAAATGGTGACGCACCCATAATCAAAACAAAAACAAACACTTTGGAAAAAAAAAAGACAGTCCCTTGGTGGCGT
>48_254
TGAAGAACAGAACAGAAAACACAATGCCTAACCCCAGACCGGTGCCTAATTTAATGGCACCGTCTGCTAAGCATCGGTCCCACTTTTTCCCCAGCTCCTTCTCAGACATACTGAACATTCCCCATGTACTCTGCGTTGATACCACTGCTT
>44_255
AAACACTTTGGAAAAAAAAAAAGACAGTCCCTTGGTGGCGTGCAGTTATTGCTCCTTATCGCCTCTGTGCAGCATATAATGTGACCTCAGGTTATTCTGACAATTGGCATACGCCATGCCGAGCCCTGCTCCCGAGCCAAGTGAAATTGG
>44_256
AAATGGTGACGCACCCATAATCAAAACAAAAACAAACACTTTGGAAAAAAAAAGACAGTCCCTTGGTGGCGTGCAGTTATTGCTCCTTATCGCCTCTGTGCAGCATATAATGTGACCTCAGGTTATTCTGACAATTGGCATACGCCATGC
>44_257
AATCATACAGTCATACAAGGAAGGATGTCAACAGGGAGACAAGAGTCTGACTGTAGAACAGTGCAAATGGTGACGCACCCATAATCAAAACAAAAACAAACACTTTGGAAAAAAAAAGACAGTCCCTTGGTGGCGTGCAGTTATTGCTCC
>44_258
ACAGTGCAAATGGTGACGCACCCATAATCAAAACAAAAACAAACACTTTGGAAAAAAAAAGACAGTCCCTTGGTGGCGTGCAGTTATTGCTCCTTATCGCCTCTGTGCAGCATATAATGTGACCTCAGGTTATTCTGACAATTGGCATAC
>44_259
AGTCATACAAGGAAGGATGTCAACAGGGAGACAAGAGTCTGACTGTAGAACAGTGCAAATGGTGACGCACCCATAATCAAAACAAAAACAAACACTTTGGAAAAAAAAAAAGACAGTCCCTTGGTGGCGTGCAGTTATTGCTCCTTATCG
>44_260
ATCGCCTCTGTGCAGCATATAATGTGACCTCAGGTTATTCTGACAATTGGCATACGCCATGCCGAGCCCTGCTCCCGAGCCAAGTGAAATTGGCCATGTGTGCCGTTTGAAGAACAGAACAGAAAACACAATGCCTAACCCCAGACCGGT
>44_261
ATGCCTAACCCCAGACCGGTGCCTAATTTAATGGCACCGTCTGCTAAGCATCGGTCCCACTTTTTCCCCAGCTCCTTCTCAGACATACTGAACATTAGCTTGTGACAGGCTAGAAGTAGCCCCATGTACTCTGCGTTGATACCACTGCTT
>44_262
ATGTGACCTCAGGTTATTCTGACAATTGGCATACGCCATGCCGAGCCCTGCTCCCGAGCCAAGTGAAATTGGCCATGTGTGCCGTTTGAAGAACAGAACAGAAAACACAATGCCTAACCCCAGACCGGTGCCTAATTTAATGGCACCGTC
>44_263
ATTAAATAAACACAGACCATCTTTATAGGGCATATACAAATCATACAGTCATACAAGGAAGGATGTCAACAGGGAGACAAGAGTCTGACTGTAGAACAGTGCAAATGGTGACGCACCCATAATCAAAACAAAAACAAACACTTTGGAAAA
>44_264
CAAACACTTTGGAAAAAAAAAAAGACAGTCCCTTGGTGGCGTGCAGTTATTGCTCCTTATCGCCTCTGTGCAGCATATAATGTGACCTCAGGTTATTCTGACAATTGGCATACGCCATGCCGAGCCCTGCTCCCGAGCCAAGTGAAATTG
>44_265
CATACAGTCATACAAGGAAGGATGTCAACAGGGAGACAAGAGTCTGACTGTAGAACAGTGCAAATGGTGACGCACCCATAATCAAAACAAAAACAAACACTTTGGAAAAAAAAAAAGACAGTCCCTTGGTGGCGTGCAGTTATTGCTCCT
>44_266
GATAATTATTTTATTAAATAAACACAGACCATCTTTATAGGGCATATACAAATCATACAGTCATACAAGGAAGGATGTCAACAGGGAGACAAGAGTCTGACTGTAGAACAGTGCAAATGGTGACGCACCCATAATCAAAACAAAAACAAA
>44_267
TCCTTATCGCCTCTGTGCAGCATATAATGTGACCTCAGGTTATTCTGACAATTGGCATACGCCATGCCGAGCCCTGCTCCCGAGCCAAGTGAAATTGGCCATGTGTGCCGTTTGAAGAACCCCATGTACTCTGCGTTGATACCACTGCTT
>44_268
TTTTAATAATTATTTTATTAAATAAACACAGACCATCTTTATAGGGCATATACAAATCATACAGTCATACAAGGAAGGATGTCAACAGGGAGACAAGAGTCTGACTGTAGAACAGTGCAAATGGTGACGCACCCATAATCAAAACAAAAA
>40_269
AAACACAGACCGTCCTTATAGGGCATATACAAATCATACAGTCATACAAGGAAGGATGTCAACAGGGAGACAAGAGTCTGACTGTAGAACAGTGCAAATGGTGACGCACCCATAATCAAAACAAAAACAAACACTTTGGAAAAAAAAAAG
>40_270
AACAGTGCAAATGGTGACGCACCCATAATCAAAACAAAAACAAACACTTTGGAAAAAAAAAAAGACAGTCCCTTGGTGGCGTGCAGTTATTGCTCCTTATCGCCTCTGTGCAGCATATAATGTGACCTCAGGTTATTCTGACAATTGGCA
>40_271
CAAACACTTTGGAAAAAAAAAGACAGTCCCTTGGTGGCGTGCAGTTATTGCTCCTTATCGCCTCTGTGCAGCATATAATGTGACCTCAGGTTATTCTGACAATTGGCATACGCCATGCCGAGCCCTGCTCCCGAGCCAAGTGAAATTGGC
>40_272
CAAATCATACAGTCATACAAGGAAGGATGTCAACAGGGAGACAAGAGTCTGACTGTAGAACAGTGCAAATGGTGACGCACCCATAATCAAAACAAAAACAAACACTTTGGAAAAAAAAAAAGACAGTCCCTTGGTGGCGTGCAGTTATTG
>40_273
CCATAATCAAAACAAAAACAAACACTTTGGAAAAAAAAAAAGACAGTCCCTTGGTGGCGTGCAGTTATTGCTCCTTATCGCCTCTGTGCAGCATATAATGTGACCTCAGGTTATTCTGACAATTGGCATACGCCATGCCGAGCCCTGCTC
>40_274
CCATCTTTATAGGGCATATACAAATCATACAGTCATACAAGGAAGGATGTCAACAGGGAGACAAGAGTCTGACTGTAGAACAGTGCAAATGGTGACGCACCCATAATCAAAACAAAAACAAACACTTTGGAAAAAAAAAAGACAGTCCCT
>40_275
CTCAGGTTATTCTGACAATTGGCATACGCCATGCCGAGCCCTGCTCCCGAGCCAAGTGAAATTGGCCATGTGTGCCGTTTGAAGAACAGAACAGAAAACACAATGCCTAACCCCAGACCGGTGCCTAATTTAATGGCACCGTCTGCTAAG
>40_276
CTTTATAGGGCATATACAAATCATACAGTCATACAAGGAAGGATGTCAACAGGGAGACAAGAGTCTGACTGTAGAACAGTGCAAATGGTGACGCACCCATAATCAAAACAAAAACAAACACTTTGGAAAAAAAAAAGACAGTCCCTTGGT
>40_277
GCATACGCCATGCCGAGCCCTGCTCCCGAGCCAAGTGAAATTGGCCATGTGTGCCGTTTGAAGAACAGAACAGAAAACACAATGCCTAACCCCAGACCGGTGCCTAATTTAATGGCACCGTCTGCTAAGCATCGGTCCCACTTTTTCCCC
>40_278
TACAAGGAAGGATGTCAACAGGGAGACAAGAGTCTGACTGTAGAACAGTGCAAATGGTGACGCACCCATAATCAAAACAAAAACAAACACTTTGGAAAAAAAAAAAGACAGTCCCTTGGTGGCGTGCAGTTATTGCTCCTTATCGCCTCT
>40_279
TACGCCATGCCGAGCCCTGCTCCCGAGCCAAGTGAAATTGGCCATGTGTGCCGTTTGAAGAACAGAACAGAAAACACAATGCCTAACCCCAGACCGGTGCCTAATTTAATGGCACCGTCTGCTAAGCATCGGTCCCACTTTTTCCCCAGC
>40_280
TTAATAATTATTTTATTAAATAAACACAGACCATCTTTATAGGGCATATACAAATCATACAGTCATACAAGGAAGGATGTCAACAGGGAGACAAGAGTCTGACTGTAGAACAGTGCAAATGGTGACGCACCCATAATCAAAACAAAAACA
>40_281
TTGGCATACGCCATGCCGAGCCCTGCTCCCGAGCCAAGTGAAATTGGCCATGTGTGCCGTTTGAAGAACAGAACAGAAAACACAATGCCTAACCCCAGACCGGTGCCTAATTTAATGGCACCGTCTGCTAAGCATCGGTCCCACTTTTTC
>40_282
TTTAATAATTATTTTATTAAATAAACACAGACCATCTTTATAGGGCATATACAAATCATACAGTCATACAAGGAAGGATGTCAACAGGGAGACAAGAGTCTGACTGTAGAACAGTGCAAATGGTGACGCACCCATAATCAAAACAAAAAC
>36_283
AAACAAACACTTTGGAAAAAAAAAAAGACAGTCCCTTGGTGGCGTGCAGTTATTGCTCCTTATCGCCTCTGTGCAGCATATAATGTGACCTCAGGTTATTCTGACAATTGGCATACGCCATGCCGAGCCCTGCTCCCGAGCCAAGTGAAA
>36_284
AACAAAAACAAACACTTTGGAAAAAAAAAAGACAGTCCCTTGGTGGCGTGCAGTTATTGCTCCTTATCGCCTCTGTGCAGCATATAATGTGACCTCAGGTTATTCTGACAATTGGCATACGCCATGCCGAGCCCTGCTCCCGAGCCAAGT
>36_285
AACAAACACTTTGGAAAAAAAAAGACAGTCCCTTGGTGGCGTGCAGTTATTGCTCCTTATCGCCTCTGTGCAGCATATAATGTGACCTCAGGTTATTCTGACAATTGGCATACGCCATGCCGAGCCCTGCTCCCGAGCCAAGTGAAATTG
>36_286
AAGAGTCTGACTGTAGAACAGTGCAAATGGTGACGCACCCATAATCAAAACAAAAACAAACACTTTGGAAAAAAAAAAGACAGTCCCTTGGTGGCGTGCAGTTATTGCTCCTTATCGCCTCTGTGCAGCATATAATGTGACCTCAGGTTA
>36_287
AATGGTGACGCACCCATAATCAAAACAAAAACAAACACTTTGGAAAAAAAAAGACAGTCCCTTGGTGGCGTGCAGTTATTGCTCCTTATCGCCTCTGTGCAGCATATAATGTGACCTCAGGTTATTCTGACAATTGGCATACGCCATGCC
>36_288
AATTGGCATACGCCATGCCGAGCCCTGCTCCCGAGCCAAGTGAAATTGGCCATGTGTGCCGTTTGAAGAACAGAACAGAAAACACAATGCCTAACCCCAGACCGGTGCCTAATTTAATGGCACCGTCTGCTAAGCATCGGTCCCACTTTT
>36_289
ACAGTCATACAAGGAAGGATGTCAACAGGGAGACAAGAGTCTGACTGTAGAACAGTGCAAATGGTGACGCACCCATAATCAAAACAAAAACAAACACTTTGGAAAAAAAAAAAGACAGTCCCTTGGTGGCGTGCAGTTATTGCTCCTTAT
>36_290
ACAGTGCAAATGGTGACGCACCCATAATCAAAACAAAAACAAACACTTTGGAAAAAAAAAAAGACAGTCCCTTGGTGGCGTGCAGTTATTGCTCCTTATCGCCTCTGTGCAGCATATAATGTGACCTCAGGTTATTCTGACAATTGGCAT
>36_291
ACCATCTTTATAGGGCATATACAAATCATACAGTCATACAAGGAAGGATGTCAACAGGGAGACAAGAGTCTGACTGTAGAACAGTGCAAATGGTGACGCACCCATAATCAAAACAAAAACAAACACTTTGGAAAAAAAAAAGACAGTCCC
>36_292
AGACAGTCCCTTGGTGGCGTGCAGTTATTGCTCCTTATCGCCTCTGTGCAGCATATAATGTGACCTCAGGTTATTCTGACAATTGGCATACGCCATGCCGAGCCCTGCTCCCGAGCCAAGTGAAATTGGCCATGTGTGCCGTTTGAAGAA
>36_293
AGACCATCTTTATAGGGCATATACAAATCATACAGTCATACAAGGAAGGATGTCAACAGGGAGACAAGAGTCTGACTGTAGAACAGTGCAAATGGTGACGCACCCATAATCAAAACAAAAACAAACACTTTGGAAAAAAAAAAGACAGTC
>36_294
ATAATCAAAACAAAAACAAACACTTTGGAAAAAAAAAAAGACAGTCCCTTGGTGGCGTGCAGTTATTGCTCCTTATCGCCTCTGTGCAGCATATAATGTGACCTCAGGTTATTCTGACAATTGGCATACGCCATGCCGAGCCCTGCTCCC
>36_295
ATCATACAGTCATACAAGGAAGGATGTCAACAGGGAGACAAGAGTCTGACTGTAGAACAGTGCAAATGGTGACGCACCCATAATCAAAACAAAAACAAACACTTTGGAAAAAAAAAAAGACAGTCCCTTGGTGGCGTGCAGTTATTGCTC
>36_296
CAGTCATACAAGGAAGGATGTCAACAGGGAGACAAGAGTCTGACTGTAGAACAGTGCAAATGGTGACGCACCCATAATCAAAACAAAAACAAACACTTTGGAAAAAAAAAAAGACAGTCCCTTGGTGGCGTGCAGTTATTGCTCCTTATC
>36_297
GACGCACCCATAATCAAAACAAAAACAAACACTTTGGAAAAAAAAAGACAGTCCCTTGGTGGCGTGCAGTTATTGCTCCTTATCGCCTCTGTGCAGCATATAATGTGACCTCAGGTTATTCTGACAATTGGCATACGCCATGCCGAGCCC
>36_298
GTTATTCTGACAATTGGCATACGCCATGCCGAGCCCTGCTCCCGAGCCAAGTGAAATTGGCCATGTGTGCCGTTTGAAGAACAGAACAGAAAACACAATGCCTAACCCCAGACCGGTGCCTAATTTAATGGCACCGTCTGCTAAGCATCG
>36_299
TCATACAAGGAAGGATGTCAACAGGGAGACAAGAGTCTGACTGTAGAACAGTGCAAATGGTGACGCACCCATAATCAAAACAAAAACAAACACTTTGGAAAAAAAAAAGACAGTCCCTTGGTGGCGTGCAGTTATTGCTCCTTATCGCCT
>36_300
TGACGCACCCATAATCAAAACAAAAACAAACACTTTGGAAAAAAAAAGACAGTCCCTTGGTGGCGTGCAGTTATTGCTCCTTATCGCCTCTGTGCAGCATATAATGTGACCTCAGGTTATTCTGACAATTGGCATACGCCATGCCGAGCC
>36_301
TGCAAATGGTGACGCACCCATAATCAAAACAAAAACAAACACTTTGGAAAAAAAAAAAGACAGTCCCTTGGTGGCGTGCAGTTATTGCTCCTTATCGCCTCTGTGCAGCATATAATGTGACCTCAGGTTATTCTGACAATTGGCATACGC
>36_302
TGTGACCTCAGGTTATTCTGACAATTGGCATACGCCATGCCGAGCCCTGCTCCCGAGCCAAGTGAAATTGGCCATGTGTGCCGTTTGAAGAACAGAACAGAAAACACAATGCCTAACCCCAGACCGGTGCCTAATTTAATGGCACCGTCT
>36_303
TTGGAAAAAAAAAAGACAGTCCCTTGGTGGCGTGCAGTTATTGCTCCTTATCGCCTCTGTGCAGCATATAATGTGACCTCAGGTTATTCTGACAATTGGCATACGCCATGCCGAGCCCTGCTCCCGAGCCAAGTGAAATTGGCCATGTGT
>36_304
TTTTTTTTTTTAATAATTATTTTATTAAATAAACACAGACCATCTTTATAGGGCATATACAAATCATACAGTCATACAAGGAAGGATGTCAACAGGGAGACAAGAGTCTGACTGTAGAACAGTGCAAATGGTGACGCACCCATAATCAAA
>32_305
AAAACAAAAACAAACACTTTGGAAAAAAAAAAAGACAGTCCCTTGGTGGCGTGCAGTTATTGCTCCTTATCGCCTCTGTGCAGCATATAATGTGACCTCAGGTTATTCTGACAATTGGCATACGCCATGCCGAGCCCTGCTCCCGAGCCA
>32_306
AAACACTTTGTAAAAAAAAAAGACAGTCCCTTGGTGGCGTGCAGTTATTGCTCCTTATCGCCTCTGTGCAGCATATAATGTGACCTCAGGTTATTCTGACAATTGGCATACGCCATGCCGAGCCCTGCTCCCGAGCCAAGTGAAATTGGC
>32_307
ACAAACACTTTGGAAAAAAAAAAAGACAGTCCCTTGGTGGCGTGCAGTTATTGCTCCTTATCGCCTCTGTGCAGCATATAATGTGACCTCAGGTTATTCTGACAATTGGCATACGCCATGCCGAGCCCTGCTCCCGAGCCAAGTGAAATT
>32_308
ACAATTGGCATACGCCATGCCGAGCCCTGCTCCCGAGCCAAGTGAAATTGGCCATGTGTGCCGTTTGAAGAACAGAACAGAAAACACAATGCCTAACCCCAGACCGGTGCCTAATTTAATGGCACCGTCTGCTAAGCATCGGTCCCACTT
>32_309
ACACAATGCCTAACCCCAGACCGGTGCCTAATTTAATGGCACCGTCTGCTAAGCATCGGTCCCACTTTTTCCCCAGCTCCTTCTCAGACATACTGAACATTAGCTTGTGACAGGCTAGAAGTCCCATGTACTCTGCGTTGATACCACTGC
>32_310
ACGCCATGCCGAGCCCTGCTCCCGAGCCAAGTGAAATTGGCCATGTGTGCCGTTTGAAGAACAGAACAGAAAACACAATGCCTAACCCCAGACCGGTGCCTAATTTAATGGCACCGTCTGCTAAGCATCGGTCCCACTTTTTCCCCAGCT
>32_311
AGCCCTGCTCCCGAGCCAAGTGAAATTGGCCATGTGTGCCGTTTGAAGAACAGAACAGAAAACACAATGCCTAACCCCAGACCGGTGCCTAATTTAATGGCACCGTCTGCTAAGCATCGGTCCCACTTTTTCCCCAGCTCCTTCTCAGAC
>32_312
CCCATAATCAAAACAAAAACAAACACTTTGGAAAAAAAAAAAGACAGTCCCTTGGTGGCGTGCAGTTATTGCTCCTTATCGCCTCTGTGCAGCATATAATGTGACCTCAGGTTATTCTGACAATTGGCATACGCCATGCCGAGCCCTGCT
>32_313
CCCGAGCCAAGTGAAATTGGCCATGTGTGCCGTTTGAAGAACAGAACAGAAAACACAATGCCTAACCCCAGACCGGTGCCTAATTTAATGGCACCGTCTGCTAAGCATCGGTCCCACTTTTTCCCCAGCTCCTTCTCAGACATACTGAAC
>32_314
CCTCAGGTTATTCTGACAATTGGCATACGCCATGCCGAGCCCTGCTCCCGAGCCAAGTGAAATTGGCCATGTGTGCCGTTTGAAGAACAGAACAGAAAACACAATGCCTAACCCCAGACCGGTGCCTAATTTAATGGCACCGTCTGCTAA
>32_315
CCTCTGTGCAGCATATAATGTGACCTCAGGTTATTCTGACAATTGGCATACGCCATGCCGAGCCCTGCTCCCGAGCCAAGTGAAATTGGCCATGTGTGCCGTTTGAAGAACAGAACAGAAAACACAATGCCTAACCCCAGACCGGTGCCT
>32_316
CGAGCCCTGCTCCCGAGCCAAGTGAAATTGGCCATGTGTGCCGTTTGAAGAACAGAACAGAAAACACAATGCCTAACCCCAGACCGGTGCCTAATTTAATGGCACCGTCTGCTAAGCATCGGTCCCACTTTTTCCCCAGCTCCTTCTCAG
>32_317
CGGTGCCTAATTTAATGGCACCGTCTGCTAAGCATCGGTCCCACTTTTTCCCCAGCTCCTTCTCAGACATACTGAACATTAGCTTGTGACAGGCTAGAAGTAGCAAATGCACCTCTGCGTCCCATGTACTCTGCGTTGATACCACTGCTT
>32_318
GAGTCTGACTGTAGAACAGTGCAAATGGTGACGCACCCATAATCAAAACAAAAACAAACACTTTGGAAAAAAAAAGACAGTCCCTTGGTGGCGTGCAGTTATTGCTCCTTATCGCCTCTGTGCAGCATATAATGTGACCTCAGGTTATTC
>32_319
GCAAATGGTGACGCACCCATAATCAAAACAAAAACAAACACTTTGGAAAAAAAAAGACAGTCCCTTGGTGGCGTGCAGTTATTGCTCCTTATCGCCTCTGTGCAGCATATAATGTGACCTCAGGTTATTCTGACAATTGGCATACGCCAT
>32_320
GGAAGGATGTCAACAGGGAGACAAGAGTCTGACTGTAGAACAGTGCAAATGGTGACGCACCCATAATCAAAACAAAAACAAACACTTTGGAAAAAAAAAGACAGTCCCTTGGTGGCGTGCAGTTATTGCTCCTTATCGCCTCTGTGCAGC
>32_321
GTAATTATTTTATTAAATAAACACAGACCATCTTTATAGGGCATATACAAATCATACAGTCATACAAGGAAGGATGTCAACAGGGAGACAAGAGTCTGACTGTAGAACAGTGCAAATGGTGACGCACCCATAATCAAAACAAAAACAAAC
>32_322
GTCAACAGGGAGACAAGAGTCTGACTGTAGAACAGTGCAAATGGTGACGCACCCATAATCAAAACAAAAACAAACACTTTGGAAAAAAAAAAAGACAGTCCCTTGGTGGCGTGCAGTTATTGCTCCTTATCGCCTCTGTGCAGCATATAA
>32_323
TAATAATTATTTTATTAAATAAACACAGACCATCTTTATAGGGCATATACAAATCATACAGTCATACAAGGAAGGATGTCAACAGGGAGACAAGAGTCTGACTGTAGAACAGTGCAAATGGTGACGCACCCATAATCAAAACAAAAACAA
>32_324
TAGAACAGTGCAAATGGTGACGCACCCATAATCAAAACAAAAACAAACACTTTGGAAAAAAAAAGACAGTCCCTTGGTGGCGTGCAGTTATTGCTCCTTATCGCCTCTGTGCAGCATATAATGTGACCTCAGGTTATTCTGACAATTGGC
>32_325
TGCAGCATATAATGTGACCTCAGGTTATTCTGACAATTGGCATACGCCATGCCGAGCCCTGCTCCCGAGCCAAGTGAAATTGGCCATGTGTGCCGTTTGAAGAACAGAACAGAAAACACAATGCCTAACCCCAGACCGGTGCCTAATTTA
>32_326
TTTTTTAATAATTATTTTATTAAATAAACACAGACCATCTTTATAGGGCATATACAAATCATACAGTCATACAAGGAAGGATGTCAACAGGGAGACAAGAGTCTGACTGTAGAACAGTGCAAATGGTGACGCACCCATAATCAAAACAAA
>32_327
TTTTTTTTTTTTTTCAATAATTATTTTATTAAATAAACACAGACCATCTTTATAGGGCATATACAAATCATACAGTCATACAAGGAAGGATGTCAACAGGGAGACAAGAGTCTGACTGTAGAACAGTGCAAATGGTGACGCACCCATAAT
>28_328
AAAACAAAAACAAACACTTTGGAAAAAAAAAGACAGTCCCTTGGTGGCGTGCAGTTATTGCTCCTTATCGCCTCTGTGCAGCATATAATGTGACCTCAGGTTATTCTGACAATTGGCATACGCCATGCCGAGCCCTGCTCCCGAGCCAAG
>28_329
AACAGAACAGAAAACACAATGCCTAACCCCAGACCGGTGCCTAATTTAATGGCACCGTCTGCTAAGCATCGGTCCCACTTTTTCCCCAGCTCCTTCTCAGACATACTGAACATTAGCTTCCCCATGTACTCTGCGTTGATACCACTGCTT
>28_330
AAGGAAGGATGTCAACAGGGAGACAAGAGTCTGACTGTAGAACAGTGCAAATGGTGACGCACCCATAATCAAAACAAAAACAAACACTTTGGAAAAAAAAAAAGACAGTCCCTTGGTGGCGTGCAGTTATTGCTCCTTATCGCCTCTGTG
>28_331
AATAAACACAGACCATCTTTATAGGGCATATACAAATCATACAGTCATACAAGGAAGGATGTCAACAGGGAGACAAGAGTCTGACTGTAGAACAGTGCAAATGGTGACGCACCCATAATCAAAACAAAAACAAACACTTTGGAAAAAAAA
>28_332
ACAAATCATACAGTCATACAAGGAAGGATGTCAACAGGGAGACAAGAGTCTGACTGTAGAACAGTGCAAATGGTGACGCACCCATAATCAAAACAAAAACAAACACTTTGGAAAAAAAAAGACAGTCCCTTGGTGGCGTGCAGTTATTGC
>28_333
ACAAGGAAGGATGTCAACAGGGAGACAAGAGTCTGACTGTAGAACAGTGCAAATGGTGACGCACCCATAATCAAAACAAAAACAAACACTTTGGAAAAAAAAAAAGACAGTCCCTTGGTGGCGTGCAGTTATTGCTCCTTATCGCCTCTG
>28_334
ACACTTTGGAAAAAAAAAAAAGACAGTCCCTTGGTGGCGTGCAGTTATTGCTCCTTATCGCCTCTGTGCAGCATATAATGTGACCTCAGGTTATTCTGACAATTGGCATACGCCATGCCGAGCCCTGCTCCCGAGCCAAGTGAAATTGGC
>28_335
ACCCATAATCAAAACAAAAACAAACACTTTGGAAAAAAAAAAAGACAGTCCCTTGGTGGCGTGCAGTTATTGCTCCTTATCGCCTCTGTGCAGCATATAATGTGACCTCAGGTTATTCTGACAATTGGCATACGCCATGCCGAGCCCTGC
>28_336
AGGAAGGATGTCAACAGGGAGACAAGAGTCTGACTGTAGAACAGTGCAAATGGTGACGCACCCATAATCAAAACAAAAACAAACACTTTGGAAAAAAAAAAAGACAGTCCCTTGGTGGCGTGCAGTTATTGCTCCTTATCGCCTCTGTGC
>28_337
ATAATTATTTTATTAAATAAACACAGACCGTCCTTATAGGGCATATACAAATCATACAGTCATACAAGGAAGGATGTCAACAGGGAGACAAGAGTCTGACTGTAGAACAGTGCAAATGGTGACGCACCCATAATCAAAACAAAAACAAAC
>28_338
ATACAAATCATACAGTCATACAAGGAAGGATGTCAACAGGGAGACAAGAGTCTGACTGTAGAACAGTGCAAATGGTGACGCACCCATAATCAAAACAAAAACAAACACTTTGGAAAAAAAAAGACAGTCCCTTGGTGGCGTGCAGTTATT
>28_339
ATACAAGGAAGGATGTCAACAGGGAGACAAGAGTCTGACTGTAGAACAGTGCAAATGGTGACGCACCCATAATCAAAACAAAAACAAACACTTTGGAAAAAAAAAAAGACAGTCCCTTGGTGGCGTGCAGTTATTGCTCCTTATCGCCTC
>28_340
ATTGGCATACGCCATGCCGAGCCCTGCTCCCGAGCCAAGTGAAATTGGCCATGTGTGCCGTTTGAAGAACAGAACAGAAAACACAATGCCTAACCCCAGACCGGTGCCTAATTTAATGGCACCGTCTGCTAAGCATCGGTCCCACTTTTT
>28_341
CAAAACAAAAACAAACACTTTGGAAAAAAAAAAAGACAGTCCCTTGGTGGCGTGCAGTTATTGCTCCTTATCGCCTCTGTGCAGCATATAATGTGACCTCAGGTTATTCTGACAATTGGCATACGCCATGCCGAGCCCTGCTCCCGAGCC
>28_342
CCCATAATCAAAACAAAAACAAACACTTTGGAAAAAAAAAGACAGTCCCTTGGTGGCGTGCAGTTATTGCTCCTTATCGCCTCTGTGCAGCATATAATGTGACCTCAGGTTATTCTGACAATTGGCATACGCCATGCCGAGCCCTGCTCC
>28_343
CTTTGGAAAAAAAAAGACAGTCCCTTGGTGGCGTGCAGTTATTGCTCCTTATCGCCTCTGTGCAGCATATAATGTGACCTCAGGTTATTCTGACAATTGGCATACGCCATGCCGAGCCCTGCTCCCGAGCCAAGTGAAATTGGCCATGTG
>28_344
GAACAGAACAGAAAACACAATGCCTAACCCCAGACCGGTGCCTAATTTAATGGCACCGTCTGCTAAGCATCGGTCCCACTTTTTCCCCAGCTCCTTCTCAGACATACTGAACATTAGCTTCCCATGTACTCTGCGTTGATACCACTGCTT
>28_345
GGGAGACAAGAGTCTGACTGTAGAACAGTGCAAATGGTGACGCACCCATAATCAAAACAAAAACAAACACTTTGGAAAAAAAAAAAGACAGTCCCTTGGTGGCGTGCAGTTATTGCTCCTTATCGCCTCTGTGCAGCATATAATGTGACC
>28_346
GTAGAACAGTGCAAATGGTGACGCACCCATAATCAAAACAAAAACAAACACTTTGGAAAAAAAAAAAGACAGTCCCTTGGTGGCGTGCAGTTATTGCTCCTTATCGCCTCTGTGCAGCATATAATGTGACCTCAGGTTATTCTGACAATT
>28_347
GTCATACAAGGAAGGATGTCAACAGGGAGACAAGAGTCTGACTGTAGAACAGTGCAAATGGTGACGCACCCATAATCAAAACAAAAACAAACACTTTGGAAAAAAAAAAAGACAGTCCCTTGGTGGCGTGCAGTTATTGCTCCTTATCGC
>28_348
TGACTGTAGAACAGTGCAAATGGTGACGCACCCATAATCAAAACAAAAACAAACACTTTGGAAAAAAAAAAAGACAGTCCCTTGGTGGCGTGCAGTTATTGCTCCTTATCGCCTCTGTGCAGCATATAATGTGACCTCAGGTTATTCTGA
>28_349
TGGTGGCGTGCAGTTATTGCTCCTTATCGCCTCTGTGCAGCATATAATGTGACCTCAGGTTATTCTGACAATTGGCATACGCCATGCCGAGCCCTGCTCCCGAGCCAAGTGAAATTGGCCCCCATGTACTCTGCGTTGATACCACTGCTT
>28_350
TTTTTGATAATTATTTTATTAAATAAACACAGACCATCTTTATAGGGCATATACAAATCATACAGTCATACAAGGAAGGATGTCAACAGGGAGACAAGAGTCTGACTGTAGAACAGTGCAAATGGTGACGCACCCATAATCAAAACAAAA
>28_351
TTTTTTTTTAATAATTATTTTATTAAATAAACACAGACCATCTTTATAGGGCATATACAAATCATACAGTCATACAAGGAAGGATGTCAACAGGGAGACAAGAGTCTGACTGTAGAACAGTGCAAATGGTGACGCACCCATAATCAAAAC
>24_352
AACACTTTGTAAAAAAAAAAGACAGTCCCTTGGTGGCGTGCAGTTATTGCTCCTTATCGCCTCTGTGCAGCATATAATGTGACCTCAGGTTATTCTGACAATTGGCATACGCCATGCCGAGCCCTGCTCCCGAGCCAAGTGAAATTGGCC
>24_353
AACAGAACAGAAAACACAATGCCTAACCCCAGACCGGTGCCTAATTTAATGGCACCGTCTGCTAAGCATCGGTCCCACTTTTTCCCCAGCTCCTTCTCAGACATACTGAACATTAGCTTGTCCCCATGTACTCTGCGTTGATACCACTGC
>24_354
ACAAAAACAAACACTTTGGAAAAAAAAAAAAGACAGTCCCTTGGTGGCGTGCAGTTATTGCTCCTTATCGCCTCTGTGCAGCATATAATGTGACCTCAGGTTATTCTGACAATTGGCATACGCCATGCCGAGCCCTGCTCCCGAGCCAAG
>24_355
ACCGGTGCCTAATTTAATGGCACCGTCTGCTAAGCATCGGTCCCACTTTTTCCCCAGCTCCTTCTCAGACATACTGAACATTAGCTTGTGACAGGCTAGAAGTAGCAAATGCACCTCTGCCCCATGTACTCTGCGTTGATACCACTGCTT
>24_356
ACTGTAGAACAGTGCAAATGGTGACGCACCCATAATCAAAACAAAAACAAACACTTTGGAAAAAAAAAAAGACAGTCCCTTGGTGGCGTGCAGTTATTGCTCCTTATCGCCTCTGTGCAGCATATAATGTGACCTCAGGTTATTCTGACA
>24_357
AGACAAGAGTCTGACTGTAGAACAGTGCAAATGGTGACGCACCCATAATCAAAACAAAAACAAACACTTTGGAAAAAAAAAAAGACAGTCCCTTGGTGGCGTGCAGTTATTGCTCCTTATCGCCTCTGTGCAGCATATAATGTGACCTCA
>24_358
AGACAAGAGTCTGACTGTAGAACAGTGCAAATGGTGACGCACCCATAATCAAAACAAAAACAAACACTTTGGAAAAAAAAAGACAGTCCCTTGGTGGCGTGCAGTTATTGCTCCTTATCGCCTCTGTGCAGCATATAATGTGACCTCAGG
>24_359
AGGATGTCAACAGGGAGACAAGAGTCTGACTGTAGAACAGTGCAAATGGTGACGCACCCATAATCAAAACAAAAACAAACACTTTGGAAAAAAAAAAAGACAGTCCCTTGGTGGCGTGCAGTTATTGCTCCTTATCGCCTCTGTGCAGCA
>24_360
ATGTCAACAGGGAGACAAGAGTCTGACTGTAGAACAGTGCAAATGGTGACGCACCCATAATCAAAACAAAAACAAACACTTTGGAAAAAAAAAAAGACAGTCCCTTGGTGGCGTGCAGTTATTGCTCCTTATCGCCTCTGTGCAGCATAT
>24_361
CAACAAAGTGACATGCCAGAGACTGCATGAGAGTCGACACACATACGGCAGCTTCCAGTGAAAATCCCCTCAATGAACTGTTTTGTTTGACTGCTTAAACACGGGTTTAGATGTATTGATTGAATGATAATTTTGGTTATTGTAGATAAC
>24_362
CAAGGAAGGATGTCAACAGGGAGACAAGAGTCTGACTGTAGAACAGTGCAAATGGTGACGCACCCATAATCAAAACAAAAACAAACACTTTGGAAAAAAAAAGACAGTCCCTTGGTGGCGTGCAGTTATTGCTCCTTATCGCCTCTGTGC
>24_363
CAAGTGAAATTGGCCATGTGTGCCGTTTGAAGAACAGAACAGAAAACACAATGCCTAACCCCAGACCGGTGCCTAATTTAATGGCACCGTCTGCTAAGCATCGGTCCCACTTTTTCCCCAGCTCCTTCTCAGACATACTGAACATTAGCT
>24_364
CACAATGCCTAACCCCAGACCGGTGCCTAATTTAATGGCACCGTCTGCTAAGCATCGGTCCCACTTTTTCCCCAGCTCCTTCTCAGACATACTGAACATTAGCTTGTGACAGGCTAGAAGTCCCCATGTACTCTGCGTTGATACCACTGC
>24_365
CAGAACAGAAAACACAATGCCTAACCCCAGACCGGTGCCTAATTTAATGGCACCGTCTGCTAAGCATCGGTCCCACTTTTTCCCCAGCTCCTTCTCAGACATACTGAACATTAGCTTGTCCCCATGTACTCTGCGTTGATACCACTGCTT
>24_366
CATAATCAAAACAAAAACAAACACTTTGGAAAAAAAAAAAGACAGTCCCTTGGTGGCGTGCAGTTATTGCTCCTTATCGCCTCTGTGCAGCATATAATGTGACCTCAGGTTATTCTGACAATTGGCATACGCCATGCCGAGCCCTGCTCC
>24_367
CATACAAGGAAGGATGTCAACAGGGAGACAAGAGTCTGACTGTAGAACAGTGCAAATGGTGACGCACCCATAATCAAAACAAAAACAAACACTTTGGAAAAAAAAAAAAGACAGTCCCTTGGTGGCGTGCAGTTATTGCTCCTTATCGCC
>24_368
CCAGACCGGTGCCTAATTTAATGGCACCGTCTGCTAAGCATCGGTCCCACTTTTTCCCCAGCTCCTTCTCAGACATACTGAACATTAGCTTGTGACAGGCTAGAAGTAGCAAATGCACCTCTCCCCATGTACTCTGCGTTGATACCACTG
>24_369
CCCATAATCAAAACAAAAACAAACACTTTGGAAAAAAAAAAGACAGTCCCTTGGTGGCGTGCAGTTATTGCTCCTTATCGCCTCTGTGCAGCATATAATGTGACCTCAGGTTATTCTGACCCCATGTACTCTGCGTTGATACCACTGCTT
>24_370
CCCCAGACCGGTGCCTAATTTAATGGCACCGTCTGCTAAGCATCGGTCCCACTTTTTCCCCAGCTCCTTCTCAGACATACTGAACATTAGCTTGTGACAGGCTAGAAGTAGCAAATGCACCTCTCCCCATGTACTCTGCGTTGATACCAC
>24_371
GACCTCAGGTTATTCTGACAATTGGCATACGCCATGCCGAGCCCTGCTCCCGAGCCAAGTGAAATTGGCCATGTGTGCCGTTTGAAGAACAGAACAGAAAACACAATGCCTAACCCCAGACCGGTGCCTAATTTAATGGCACCGTCTGCT
>24_372
GTCTGACTGTAGAACAGTGCAAATGGTGACGCACCCATAATCAAAACAAAAACAAACACTTTGGAAAAAAAAAGACAGTCCCTTGGTGGCGTGCAGTTATTGCTCCTTATCGCCTCTGTGCAGCATATAATGTGACCTCAGGTTATTCTG
>24_373
TAGGGCATATACAAATCATACAGTCATACAAGGAAGGATGTCAACAGGGAGACAAGAGTCTGACTGTAGAACAGTGCAAATGGTGACGCACCCATAATCAAAACAAAAACAAACACTTTGGAAAAAAAAAGACAGTCCCTTGGTGGCGTG
>24_374
TATAGGGCATATACAAATCATACAGTCATACAAGGAAGGATGTCAACAGGGAGACAAGAGTCTGACTGTAGAACAGTGCAAATGGTGACGCACCCATAATCAAAACAAAAACAAACACTTTGGAAAAAAAAAAAGACAGTCCCTTGGTGG
>24_375
TCTGTGCAGCATATAATGTGACCTCAGGTTATTCTGACAATTGGCATACGCCATGCCGAGCCCTGCTCCCGAGCCAAGTGAAATTGGCCATGTGTGCCGTTTGAAGAACAGAACAGAAAACACAATGCCTAACCCCAGACCGGTGCCTAA
>24_376
TCTTTATAGGGCATATACAAATCATACAGTCATACAAGGAAGGATGTCAACAGGGAGACAAGAGTCTGACTGTAGAACAGTGCAAATGGTGACGCACCCATAATCAAAACAAAAACAAACACTTTGGAAAAAAAAAAAGACAGTCCCTTG
>24_377
TGACTGTAGAACAGTGCAAATGGTGACGCACCCATAATCAAAACAAAAACAAACACTTTGGAAAAAAAAAGACAGTCCCTTGGTGGCGTGCAGTTATTGCTCCTTATCGCCTCTGTGCAGCATATAATGTGACCTCAGGTTATTCTGACA
>24_378
TGGCGTGCAGTTATTGCTCCTTATCGCCTCTGTGCAGCATATAATGTGACCTCAGGTTATTCTGACAATTGGCATACGCCATGCCGAGCCCTGCTCCCGAGCCAAGTGAAATTGGCCATGTGTGCCGTTTGAAGAACAGAACAGAAAACA
>24_379
TGTAGAACAGTGCAAATGGTGACGCACCCATAATCAAAACAAAAACAAACACTTTGGAAAAAAAAAGACAGTCCCTTGGTGGCGTGCAGTTATTGCTCCTTATCGCCTCTGTGCAGCATATAATGTGACCTCAGGTTATTCTGACAATTG
>24_380
TTGAAGAACAGAACAGAAAACACAATGCCTAACCCCAGACCGGTGCCTAATTTAATGGCACCGTCTGCTAAGCATCGGTCCCACTTTTTCCCCAGCTCCTTCTCAGACATACTGAACATTCCCATGTACTCTGCGTTGATACCACTGCTT
>24_381
TTTGGTAATTATTTTATTAAATAAACACAGACCATCTTTATAGGGCATATACAAATCATACAGTCATACAAGGAAGGATGTCAACAGGGAGACAAGAGTCTGACTGTAGAACAGTGCAAATGGTGACGCACCCATAATCAAAACAAAAAC
>24_382
TTTTTAATAATTATTTTATTAAATAAACACAGACCATCTTTATAGGGCATATACAAATCATACAGTCATACAAGGAAGGATGTCAACAGGGAGACAAGAGTCTGACTGTAGAACAGTGCAAATGGTGACGCACCCATAATCAAAACAAAA
>24_383
TTTTTTTTTAATAATTATTTTATTAAATAAACACAGACCGTCCTTATAGGGCATATACAAATCATACAGTCATACAAGGAAGGATGTCAACAGGGAGACAAGAGTCTGACTGTAGAACAGTGCAAATGGTGACGCACCCATAATCAAAAC
>24_384
TTTTTTTTTTTTTTAATAATTATTTTATTAAATAAACACAGACCATCTTTATAGGGCATATACAAATCATACAGTCATACAAGGAAGGATGTCAACAGGGAGACAAGAGTCTGACTGTAGAACAGTGCAAATGGTGACGCACCCATAATC
>24_385
TTTTTTTTTTTTTTCTTTAATAATTATTTTATTAAATAAACACAGACCATCTTTATAGGGCATATACAAATCATACAGTCATACAAGGAAGGATGTCAACAGGGAGACAAGAGTCTGACTGTAGAACAGTGCAAATGGTGACGCACCCAT
>24_386
TTTTTTTTTTTTTTTTTTTTTAATAATTATTTTATTAAATAAACACAGACCATCTTTATAGGGCATATACAAATCATACAGTCATACAAGGAAGGATGTCAACAGGGAGACAAGAGTCTGACTGTAGAACAGTGCAAATGGTGACGCACC
>24_387
TTTTTTTTTTTTTTTTTTTTTTTTTTAATAATTATTTTATTAAATAAACACAGACCATCTTTATAGGGCATATACAAATCATACAGTCATACAAGGAAGGATGTCAACAGGGAGACAAGAGTCTGACTGTAGAACAGTGCAAATGGTGAC
>24_388
TTTTTTTTTTTTTTTTTTTTTTTTTTTAATAATTATTTTATTAAATAAACACAGACCATCTTTATAGGGCATATACAAATCATACAGTCATACAAGGAAGGATGTCAACAGGGAGACAAGAGTCTGACTGTAGAACAGTGCAAATGGTGA
>20_389
AAATCATACAGTCATACAAGGAAGGATGTCAACAGGGAGACAAGAGTCTGACTGTAGAACAGTGCAAATGGTGACGCACCCATAATCAAAACAAAAACAAACACTTTGGAAAAAAAAAGACAGTCCCTTGGTGGCGTGCAGTTATTGCTC
>20_390
AACACAGACCATCTTTATAGGGCATATACAAATCATACAGTCATACAAGGAAGGATGTCAACAGGGAGACAAGAGTCTGACTGTAGAACAGTGCAAATGGTGACGCACCCATAATCAAAACAAAAACAAACACTTTGGAAAAAAAAAAGA
>20_391
AACAGGGAGACAAGAGTCTGACTGTAGAACAGTGCAAATGGTGACGCACCCATAATCAAAACAAAAACAAACACTTTGGAAAAAAAAAGACAGTCCCTTGGTGGCGTGCAGTTATTGCTCCTTATCGCCTCTGTGCAGCATATAATGTGA
>20_392
AATTATTTTATTAAATAAACACAGACCGTCCTTATAGGGCATATACAAATCATACAGTCATACAAGGAAGGATGTCAACAGGGAGACAAGAGTCTGACTGTAGAACAGTGCAAATGGTGACGCACCCATAATCAAAACAAAAACAAACAC
>20_393
ACAAAAACAAACACTTTGGAAAAAAAAAAAGACAGTCCCTTGGTGGCGTGCAGTTATTGCTCCTTATCGCCTCTGTGCAGCATATAATGTGACCTCAGGTTATTCTGACAATTGGCATACGCCATGCCGAGCCCTGCTCCCGAGCCAAGT
>20_394
ACACAGACCGTCCTTATAGGGCATATACAAATCATACAGTCATACAAGGAAGGATGTCAACAGGGAGACAAGAGTCTGACTGTAGAACAGTGCAAATGGTGACGCACCCATAATCAAAACAAAAACAAACACTTTGGAAAAAAAAAAGAC
>20_395
ACTGTAGAACAGTGCAAATGGTGACGCACCCATAATCAAAACAAAAACAAACACTTTGGAAAAAAAAAAAAGACAGTCCCTTGGTGGCGTGCAGTTATTGCTCCTTATCGCCTCTGTGCAGCATATAATGTGACCTCAGGTTATTCTGAC
>20_396
AGAACAGTGCAAATGGTGACGCACCCATAATCAAAACAAAAACAAACACTTTGGAAAAAAAAAGACAGTCCCTTGGTGGCGTGCAGTTATTGCTCCTTATCGCCTCTGTGCAGCATATAATGTGACCTCAGGTTATTCTGACAATTGGCA
>20_397
AGTCATACAAGGAAGGATGTCAACAGGGAGACAAGAGTCTGACTGTAGAACAGTGCAAATGGTGACGCACCCATAATCAAAACAAAAACAAACACTTTGGAAAAAAAAAGACAGTCCCTTGGTGGCGTGCAGTTATTGCTCCTTATCGCC
>20_398
AGTCTGACTGTAGAACAGTGCAAATGGTGACGCACCCATAATCAAAACAAAAACAAACACTTTGGAAAAAAAAAGACAGTCCCTTGGTGGCGTGCAGTTATTGCTCCTTATCGCCTCTGTGCAGCATATAATGTGACCTCAGGTTATTCT
>20_399
ATTATTTTATTAAATAAACACAGACCATCTTTATAGGGCATATACAAATCATACAGTCATACAAGGAAGGATGTCAACAGGGAGACAAGAGTCTGACTGTAGAACAGTGCAAATGGTGACGCACCCATAATCAAAACAAAAACAAACACT
>20_400
CAAACATGTAAAAAAAATAAAATTAAAATAACAATATCTATAATGTGGTGGTGAACACAGGTGAAGACACAATCAGCCCCCTCTCCTGGTTCTGTGGAACTTTATCCCAGCTGTACTTCAGGTCACTCGGTGGACCCCGGCAGAGGAGAC
>20_401
CAAATGGTGACGCACCCATAATCAAAACAAAAACAAACACTTTGGAAAAAAAAAAAAGACAGTCCCTTGGTGGCGTGCAGTTATTGCTCCTTATCGCCTCTGTGCAGCATATAATGTGACCTCAGGTTATTCTGACAATTGGCATACGCC
>20_402
CAACAAAGTGACATGCCAGAGACTGCACGAGAGTCGACACACACATACGGCAGCTTCCAGTGAAAATCCCCTCAATGAACTGTTTTGTTTGACTGCTTAAACACGGGTTTAGATGAATTGATTGAATGATAATTTTGGTTATTGTAGATA
>20_403
CAACAAAGTGACATGCCAGAGACTGCACGAGAGTCGACACACACATACGGCAGCTTCCAGTGAAAATCCCCTGAATGAACTGTTTTGTTTGACTGCTTAAACACGGGTTTAGATGAATTGATTGAATGATAATTTTGGTTATTGTAGATA
>20_404
CAACAGGGAGACAAGAGTCTGACTGTAGAACAGTGCAAATGGTGACGCACCCATAATCAAAACAAAAACAAACACTTTGGAAAAAAAAAAAGACAGTCCCTTGGTGGCGTGCAGTTATTGCTCCTTATCGCCTCTGTGCAGCATATAATG
>20_405
CAATTGGCATACGCCATGCCGAGCCCTGCTCCCGAGCCAAGTGAAATTGGCCATGTGTGCCGTTTGAAGAACAGAACAGAAAACACAATGCCTAACCCCAGACCGGTGCCTAATTTAATGGCACCGTCTGCTAAGCATCGGTCCCACTTT
>20_406
CACAGACCATCTTTATAGGGCATATACAAATCATACAGTCATACAAGGAAGGATGTCAACAGGGAGACAAGAGTCTGACTGTAGAACAGTGCAAATGGTGACGCACCCATAATCAAAACAAAAACAAACACTTTGGAAAAAAAAAAAGAC
>20_407
CACTTTGGAAAAAAAAAAAAGACAGTCCCTTGGTGGCGTGCAGTTATTGCTCCTTATCGCCTCTGTGCAGCATATAATGTGACCTCAGGTTATTCTGACAATTGGCATACGCCATGCCGAGCCCTGCTCCCGAGCCAAGTGAAATTGGCC
>20_408
CAGACCATCTTTATAGGGCATATACAAATCATACAGTCATACAAGGAAGGATGTCAACAGGGAGACAAGAGTCTGACTGTAGAACAGTGCAAATGGTGACGCACCCATAATCAAAACAAAAACAAACACTTTGGAAAAAAAAAAGACAGT
>20_409
CAGTGCAAATGGTGACGCACCCATAATCAAAACAAAAACAAACACTTTGGAAAAAAAAAAAGACAGTCCCTTGGTGGCGTGCAGTTATTGCTCCTTATCGCCTCTGTGCAGCATATAATGTGACCTCAGGTTATTCTGACAATTGGCATA
>20_410
CATCTTTATAGGGCATATACAAATCATACAGTCATACAAGGAAGGATGTCAACAGGGAGACAAGAGTCTGACTGTAGAACAGTGCAAATGGTGACGCACCCATAATCAAAACAAAAACAAACACTTTGGAAAAAAAAAAAGACAGTCCCT
>20_411
CATTCTCAACAAAGTGACATGCCAGAGACTGCACGAGAGTCGACACACACATACGGCAGCTTCCAGTGAAAATCCCCTGAATGAACTGTTTTGTTTGACTGCTTAAACACGGGTTTAGATGAATTGATTGAATGATAATTTTGGTTATTG
>20_412
CCGAGCCCTGCTCCCGAGCCAAGTGAAATTGGCCATGTGTGCCGTTTGAAGAACAGAACAGAAAACACAATGCCTAACCCCAGACCGGTGCCTAATTTAATGGCACCGTCTGCTAAGCATCGGTCCCACTTTTTCCCCAGCTCCTTCTCA
>20_413
CCGTCTGCTAAGCATCGGTCCCACTTTTTCCCCAGCTCCTTCTCAGACATACTGAACATTAGCTTGTGACAGGCTAGAAGTAGCAAATGCACCTCTGCGTGATGCTTTCACGTGTTGTCCCCCATGTACTCTGCGTTGATACCACTGCTT
>20_414
CTGACTGTAGAACAGTGCAAATGGTGACGCACCCATAATCAAAACAAAAACAAACACTTTGGAAAAAAAAAAAGACAGTCCCTTGGTGGCGTGCAGTTATTGCTCCTTATCGCCTCTGTGCAGCATATAATGTGACCTCAGGTTATTCTG
>20_415
GAACAGTGCAAATGGTGACGCACCCATAATCAAAACAAAAACAAACACTTTGGAAAAAAAAAAAAGACAGTCCCTTGGTGGCGTGCAGTTATTGCTCCTTATCGCCTCTGTGCAGCATATAATGTGACCTCAGGTTATTCTGACAATTGG
>20_416
GACAATTGGCATACGCCATGCCGAGCCCTGCTCCCGAGCCAAGTGAAATTGGCCATGTGTGCCGTTTGAAGAACAGAACAGAAAACACAATGCCTAACCCCAGACCGGTGCCTAATTTAATGGCACCGTCTGCTAAGCATCGGTCCCACT
>20_417
GAGTCTGACTGTAGAACAGTGCAAATGGTGACGCACCCATAATCAAAACAAAAACAAACACTTTGGAAAAAAAAAAAGACAGTCCCTTGGTGGCGTGCAGTTATTGCTCCTTATCGCCTCTGTGCAGCATATAATGTGACCTCAGGTTAT
>20_418
GGAAGGATGTCAACAGGGAGACAAGAGTCTGACTGTAGAACAGTGCAAATGGTGACGCACCCATAATCAAAACAAAAACAAACACTTTGGAAAAAAAAAAAAGACAGTCCCTTGGTGGCGTGCAGTTATTGCTCCTTATCGCCTCTGTGC
>20_419
GGTGACGCACCCATAATCAAAACAAAAACAAACACTTTGGAAAAAAAAAGACAGTCCCTTGGTGGCGTGCAGTTATTGCTCCTTATCGCCTCTGTGCAGCATATAATGTGACCTCAGGTTATTCTGACAATTGGCATACGCCATGCCGAG
>20_420
GGTGGCGTGCAGTTATTGCTCCTTATCGCCTCTGTGCAGCATATAATGTGACCTCAGGTTATTCTGACAATTGGCATACGCCATGCCGAGCCCTGCTCCCGAGCCAAGTGAAATTGGCCATCCCATGTACTCTGCGTTGATACCACTGCT
>20_421
GGTGGCGTGCAGTTATTGCTCCTTATCGCCTCTGTGCAGCATATAATGTGACCTCAGGTTATTCTGACAATTGGCATACGCCATGCCGAGCCCTGCTCCCGAGCCAAGTGAAATTGGCCATGTGTGACGTTTGAAGAACAGAACAGAAAA
>20_422
GTCAACAGGGAGACAAGAGTCTGACTGTAGAACAGTGCAAATGGTGACGCACCCATAATCAAAACAAAAACAAACACTTTGGAAAAAAAAAGACAGTCCCTTGGTGGCGTGCAGTTATTGCTCCTTATCGCCTCTGTGCAGCATATAATG
>20_423
GTCCTTATAGGGCATATACAAATCATACAGTCATACAAGGAAGGATGTCAACAGGGAGACAAGAGTCTGACTGTAGAACAGTGCAAATGGTGACGCACCCATAATCAAAACAAAAACAAACACTTTGGAAAAAAAAAAGACAGTCCCTTG
>20_424
GTGACGCACCCATAATCAAAACAAAAACAAACACTTTGGAAAAAAAAAGACAGTCCCTTGGTGGCGTGCAGTTATTGCTCCTTATCGCCTCTGTGCAGCATATAATGTGACCTCAGGTTATTCTGACAATTGGCATACGCCATGCCGAGC
>20_425
TAATTATTTTATTAAATAAACACAGACCATCTTTATAGGGCATATACAAATCATACAGTCATACAAGGAAGGATGTCAACAGGGAGACAAGAGTCTGACTGTAGAACAGTGCAAATGGTGACGCACCCATAATCAAAACAAAAACAAACA
>20_426
TAGAACAGTGCAAATGGTGACGCACCCATAATCAAAACAAAAACAAACACTTTGGAAAAAAAAAAGACAGTCCCTTGGTGGCGTGCAGTTATTGCTCCTTATCGCCTCTGTGCAGCATATCCCATGTACTCTGCGTTGATACCACTGCTT
>20_427
TAGGGCATATACAAATCATACAGTCATACAAGGAAGGATGTCAACAGGGAGACAAGAGTCTGACTGTAGAACAGTGCAAATGGTGACGCACCCATAATCAAAACAAAAACAAACACTTTGGAAAAAAAAAAAGACAGTCCCTTGGTGGCG
>20_428
TATTCTGACAATTGGCATACGCCATGCCGAGCCCTGCTCCCGAGCCAAGTGAAATTGGCCATGTGTGCCGTTTGAAGAACAGAACAGAAAACACAATGCCTAACCCCAGACCGGTGCCTAATTTAATGGCACCGTCTGCTAAGCATCGGT
>20_429
TCATACAAGGAAGGATGTCAACAGGGAGACAAGAGTCTGACTGTAGAACAGTGCAAATGGTGACGCACCCATAATCAAAACAAAAACAAACACTTTGGAAAAAAAAAAAGACAGTCCCTTGGTGGCGTGCAGTTATTGCTCCTTATCGCC
>20_430
TCCTTATCGCCTCTGTGCAGCATATAATGTGACCTCAGGTTATTCTGACAATTGGCATACGCCATGCCGAGCCCTGCTCCCGAGCCAAGTGAAATTGGCCATGTGTGCCGTTTGAAGAACAGAACAGAAAACACAATGCCTAACCCCAGA
>20_431
TGCTCCCGAGCCAAGTGAAATTGGCCATGTGTGCCGTTTGAAGAACAGAACAGAAAACACAATGCCTAACCCCAGACCGGTGCCTAATTTAATGGCACCGTCTGCTAAGCATCGGTCCCACTTTTTCCCCAGCTCCTTCTCAGACATACT
>20_432
TGGAAAAAAAAAGACAGTCCCTTGGTGGCGTGCAGTTATTGCTCCTTATCGCCTCTGTGCAGCATATAATGTGACCTCAGGTTATTCTGACAATTGGCATACGCCATGCCGAGCCCTGCTCCCGAGCCAAGTGAAATTGGCCATGTGTGC
>20_433
TGTCAACAGGGAGACAAGAGTCTGACTGTAGAACAGTGCAAATGGTGACGCACCCATAATCAAAACAAAAACAAACACTTTGGAAAAAAAAAGACAGTCCCTTGGTGGCGTGCAGTTATTGCTCCTTATCGCCTCTGTGCAGCATATAAT
>20_434
TTATCGCCTCTGTGCAGCATATAATGTGACCTCAGGTTATTCTGACAATTGGCATACGCCATGCCGAGCCCTGCTCCCGAGCCAAGTGAAATTGGCCATGTGTGCCGTTTGAAGAACAGAACAGAAAACACAATGCCTAACCCCAGACCG
>20_435
TTATTGCTCCTTATCGCCTCTGTGCAGCATATAATGTGACCTCAGGTTATTCTGACAATTGGCATACGCCATGCCGAGCCCTGCTCCCGAGCCAAGTGAAATTGGCCATGTGTGCCGTTTGAAGAACAGAACAGAAAACACAATGCCTAA
>20_436
TTTTTTTTTTTTTAATAATTATTTTATTAAATAAACACAGACCATCTTTATAGGGCATATACAAATCATACAGTCATACAAGGAAGGATGTCAACAGGGAGACAAGAGTCTGACTGTAGAACAGTGCAAATGGTGACGCACCCATAATCA
>16_437
AAAAACAAACACTTTGGAAAAAAAAAGACAGTCCCTTGGTGGCGTGCAGTTATTGCTCCTTATCGCCTCTGTGCAGCATATAATGTGACCTCAGGTTATTCTGACAATTGGCATACGCCATGCCGAGCCCTGCTCCCGAGCCAAGTGAAA
>16_438
AAAATATTAATTCCATTCTCAACAAAGTGACATGCCAGAGACTGCATGAGAGTCGACACACATACGGCAGCTTCCAGTGAAAATCCCCTCAATGAACTGTTTTGTTTGACTGCTTAAACACGGGTTTAGATGTATTGATTGAATGATAAT
>16_439
AAACAAACACTTTGGAAAAAAAAAGACAGTCCCTTGGTGGCGTGCAGTTATTGCTCCTTATCGCCTCTGTGCAGCATATAATGTGACCTCAGGTTATTCTGACAATTGGCATACGCCATGCCGAGCCCTGCTCCCGAGCCAAGTGAAATT
>16_440
AACAAAAACAAACACTTTGGAAAAAAAAAGACAGTCCCTTGGTGGCGTGCAGTTATTGCTCCTTATCGCCTCTGTGCAGCATATAATGTGACCTCAGGTTATTCTGACAATTGGCATACGCCATGCCGAGCCCTGCTCCCGAGCCAAGTG
>16_441
AACAAACACTTTGGAAAAAAAAAAAAGACAGTCCCTTGGTGGCGTGCAGTTATTGCTCCTTATCGCCTCTGTGCAGCATATAATGTGACCTCAGGTTATTCTGACAATTGGCATACGCCATGCCGAGCCCTGCTCCCGAGCCAAGTGAAA
>16_442
AACACAGACCATCTTTATAGGGCATATACAAATCATACAGTCATACAAGGAAGGATGTCAACAGGGAGACAAGAGTCTGACTGTAGAACAGTGCAAATGGTGACGCACCCATAATCAAAACAAAAACAAACACTTTGGAAAAAAAAAAAG
>16_443
AACACTTTTGAAAAAAAAAAGACAGTCCCTTGGTGGCGTGCAGTTATTGCTCCTTATCGCCTCTGTGCAGCATATATTGTGACCTCAGGTTATTCTGACAATTGGCATACGCCATGCCGAGCCCTGCTCCCGAGCCAAGTGAAATTGGCC
>16_444
AACAGGGAGACAAGAGTCTGACTGTAGAACAGTGCAAATGGTGACGCACCCATAATCAAAACAAAAACAAACACTTTGGAAAAAAAAAAAGACAGTCCCTTGGTGGCGTGCAGTTATTGCTCCTTATCGCCTCTGTGCAGCATATAATGT
>16_445
AACAGTGCAAATGGTGACGCACCCATAATCAAAACAAAAACAAACACTTTGGAAAAAAAAAAAAGACAGTCCCTTGGTGGCGTGCAGTTATTGCTCCTTATCGCCTCTGTGCAGCATATAATGTGACCTCAGGTTATTCTGACAATTGGC
>16_446
AACCCCAGACCGGTGCCTAATTTAATGGCACCGTCTGCTAAGCATCGGTCCCACTTTTTCCCCAGCTCCTTCTCAGACATACTGAACATTAGCTTGTGACAGGCTAGAAGTAGCAAATGCCCCATGTACTCTGCGTTGATACCACTGCTT
>16_447
AAGAGTCTGACTGTAGAACAGTGCAAATGGTGACGCACCCATAATCAAAACAAAAACAAACACTTTGGAAAAAAAAAAAGACAGTCCCTTGGTGGCGTGCAGTTATTGCTCCTTATCGCCTCTGTGCAGCATATAATGTGACCTCAGGTT
>16_448
AAGGATGTCAACAGGGAGACAAGAGTCTGACTGTAGAACAGTGCAAATGGTGACGCACCCATAATCAAAACAAAAACAAACACTTTGGAAAAAAAAAGACAGTCCCTTGGTGGCGTGCAGTTATTGCTCCTTATCGCCTCTGTGCAGCAT
>16_449
AATGATTTGCCAGTTTCTCAGTAATACATTGTAATATTTCAGCATATTTTTGTTTGTTTTGGGTGACTCACACATTATACCATTAGTGAAGAAATTCCCTATTATATAACAATAATCACTTTACGTCATCTTGTTATTCTCAATGTACAG
>16_450
AATGCCTAACCCCAGACCGGTGCCTAATTTAATGGCACCGTCTGCTAAGCATCGGTCCCACTTTTTCCCCAGCTCCTTCTCAGACATACTGAACATTAGCTTGTGACAGGCTAGAAGTCCCCCATGTACTCTGCGTTGATACCACTGCTT
>16_451
AATGGTGACGCACCCATAATCAAAACAAAAACAAACACTTTGGAAAAAAAAAAAGACAGTCCCTTGGTGGCGTGCAGTTATTGCTCCTTATCGCCTCTGTGCAGCATATAATGTGACCTCAGGTTATTCTGACAATTGGCATACGCCATG
>16_452
ACACAATGCCTAACCCCAGACCGGTGCCTAATTTAATGGCACCGTCTGCTAAGCATCGGTCCCACTTTTTCCCCAGCTCCTTCTCAGACATACTGAACATTAGCTTGTGACAGGCTAGAAGTCCCCATGTACTCTGCGTTGATACCACTG
>16_453
ACGGCAGCTTCCAGTGAAAATCCCCTGAATGAACTGTTTTGTTTGACTGCTTAAACACGGGTTTAGATGAATTGATTGAATGATAATTTTGGTTATTGTAGATAACTTTTTTATAAAAATGTAAATATGGTCATAATTTATTTTACAAAT
>16_454
AGAACAGTGCAAATGGTGACGCACCCATAATCAAAACAAAAACAAACACTTTGGAAAAAAAAAAAAGACAGTCCCTTGGTGGCGTGCAGTTATTGCTCCTTATCGCCTCTGTGCAGCATATAATGTGACCTCAGGTTATTCTGACAATTG
>16_455
AGACAGTCCCTTGGTGGCGTGCAGTTATTGCTCCTTATCGCCTCTGTGCAGCATATAATGTGACCTCAGGTTATTCTGACAATTGGCATACGCCATGCCGAGCCCTGCTCCCGAGCCAAGTGAAATTGGCCATGTGTGCCCTAATTTAAT
>16_456
AGTCTGACTGTAGAACAGTGCAAATGGTGACGCACCCATAATCAAAACAAAAACAAACACTTTGGAAAAAAAAAAGACAGTCCCTTGGTGGCGTGCAGTTATTGCTCCTTATCGCCTCTGCCCATGTACTCTGCGTTGATACCACTGCTT
>16_457
AGTGCAAATGGTGACGCACCCATAATCAAAACAAAAACAAACACTTTGGAAAAAAAAAAAGACAGTCCCTTGGTGGCGTGCAGTTATTGCTCCTTATCGCCTCTGTGCAGCATATAATGTGACCTCAGGTTATTCTGACAATTGGCATAC
>16_458
ATACAAGGAAGGATGTCAACAGGGAGACAAGAGTCTGACTGTAGAACAGTGCAAATGGTGACGCACCCATAATCAAAACAAAAACAAACACTTTGGAAAAAAAAAGACAGTCCCTTGGTGGCGTGCAGTTATTGCTCCTTATCGCCTCTG
>16_459
ATATACAAATCATACAGTCATACAAGGAAGGATGTCAACAGGGAGACAAGAGTCTGACTGTAGAACAGTGCAAATGGTGACGCACCCATAATCAAAACAAAAACAAACACTTTGGAAAAAAAAAAGACAGTCCCTTGGTGGCGTGCAGTT
>16_460
ATGGTGACGCACCCATAATCAAAACAAAAACAAACACTTTGGAAAAAAAAAGACAGTCCCTTGGTGGCGTGCAGTTATTGCTCCTTATCGCCTCTGTGCAGCATAATGTGACCTCAGGTTATTCTGACAATTGGCATACGCCATGCCGAG
>16_461
ATTAAATAAACACAGACCGTCCTTATAGGGCATATACAAATCATACAGTCATACAAGGAAGGATGTCAACAGGGAGACAAGAGTCTGACTGTAGAACAGTGCAAATGGTGACGCACCCATAATCAAAACAAAAACAAACACTTTGGAAAA
>16_462
ATTTTTTTTGTTGTTAATGGAGAAAATATTAATTCCATTCTCAACAAAGTGACATGCCAGAGACTGCATGAGAGTCGACACACATACGGCAGCTTCCAGTGAAAATCCCCTCAATGAACTGTTTTGTTTGACTGCTTAAACACGGGTTTA
>16_463
CAAAAACAAACACTTTGGAAAAAAAAAAAGACAGTCCCTTGGTGGCGTGCAGTTATTGCTCCTTATCGCCTCTGTGCAGCATATAATGTGACCTCAGGTTATTCTGACAATTGGCATACGCCATGCCGAGCCCTGCTCCCGAGCCAAGTG
>16_464
CAAATGGTGACGCACCCATAATCAAAACAAAAACAAACACTTTGGAAAAAAAAAGACAGTCCCTTGGTGGCGTGCAGTTATTGCTCCTTATCGCCTCTGTGCAGCATATAATGTGACCTCAGGTTATTCTGACAATTGGCATACGCCATG
>16_465
CAAGGAAGGATGTCAACAGGGAGACAAGAGTCTGACTGTAGAACAGTGCAAATGGTGACGCACCCATAATCAAAACAAAAACAAACACTTTGGAAAAAAAAAAAGACAGTCCCTTGGTGGCGTGCAGTTATTGCTCCTTATCGCCTCTGT
>16_466
CACAATGCCTAACCCCAGACCGGTGCCTAATTTAATGGCACCGTCTGCTAAGCATCGGTCCCACTTTTTCCCCAGCTCCTTCTCAGACATACTGAACATTAGCTTGTGACAGGCTAGAAGTCCCATGTACTCTGCGTTGATACCACTGCT
>16_467
CAGACCGGTGCCTAATTTAATGGCACCGTCTGCTAAGCATCGGTCCCACTTTTTCCCCAGCTCCTTCTCAGACATACTGAACATTAGCTTGTGACAGGCTAGAAGTAGCAAATGCACCTCTCCCCATGTACTCTGCGTTGATACCACTGC
>16_468
CAGGGAGACAAGAGTCTGACTGTAGAACAGTGCAAATGGTGACGCACCCATAATCAAAACAAAAACAAACACTTTGGAAAAAAAAAAAGACAGTCCCTTGGTGGCGTGCAGTTATTGCTCCTTATCGCCTCTGTGCAGCATATAATGTGA
>16_469
CAGGGAGACAAGAGTCTGACTGTAGAACAGTGCAAATGGTGACGCACCCATAATCAAAACAAAAACAAACACTTTGGAAAAAAAAAGACAGTCCCTTGGTGGCGTGCAGTTATTGCTCCTTATCGCCTCTGTGCAGCATATAATGTGACC
>16_470
CAGTCCCTTGGTGGCGTGCAGTTATTGCTCCTTATCGCCTCTGTGCAGCATATAATGTGACCTCAGGTTATTCTGACAATTGGCATACGCCATGCCGAGCCCTGCTCCCGAGCCAAGTGAAATTGGCCATGTGTGCCCTAATTTAATGGC
>16_471
CATAATCAAAACAAAAACAAACACTTTGGAAAAAAAAAGACAGTCCCTTGGTGGCGTGCAGTTATTGCTCCTTATCGCCTCTGTGCAGCATATAATGTGACCTCAGGTTATTCTGACAATTGGCATACGCCATGCCGAGCCCTGCTCCCG
>16_472
CATACAGTCATACAAGGAAGGATGTCAACAGGGAGACAAGAGTCTGACTGTAGAACAGTGCAAATGGTGACGCACCCATAATCAAAACAAAAACAAACACTTTGGAAAAAAAAGACAGTCCCCATGTACTCTGCGTTGATACCACTGCTT
>16_473
CATACGCCATGCCGAGCCCTGCTCCCGAGCCAAGTGAAATTGGCCATGTGTGCCGTTTGAAGAACAGAACAGAAAACACAATGCCTAACCCCAGACCGGTGCCTAATTTAATGGCACCGTCTGCTAAGCATCGGTCCCACTTTTTCCCCA
>16_474
CATGAGAGTCGACACACATACGGCAGCTTCCAGTGAAAATCCCCTCAATGAACTGTTTTGTTTGACTGCTTAAACACGGGTTTAGATGTATTGATTGAATGATAATTTTGGTTATTGTAGATAACTTTTTTTTTATAAAAATGTAAATAT
>16_475
CCAGACCGGTGCCTAATTTAATGGCACCGTCTGCTAAGCATCGGTCCCACTTTTTCCCCAGCTCCTTCTCAGACATACTGAACATTAGCTTGTGACAGGCTAGAAGTAGCAAATGCACCTCTCCCATGTACTCTGCGTTGATACCACTGC
>16_476
CCGGTGCCTAATTTAATGGCACCGTCTGCTAAGCATCGGTCCCACTTTTTCCCCAGCTCCTTCTCAGACATACTGAACATTAGCTTGTGACAGGCTAGAAGTAGCAAATGCACCTCTGCCCCCATGTACTCTGCGTTGATACCACTGCTT
>16_477
CCGTCCTTATAGGGCATATACAAATCATACAGTCATACAAGGAAGGATGTCAACAGGGAGACAAGAGTCTGACTGTAGAACAGTGCAAATGGTGACGCACCCATAATCAAAACAAAAACAAACACTTTGGAAAAAAAAAAGACAGTCCCT
>16_478
CTGACTGTAGAACAGTGCAAATGGTGACGCACCCATAATCAAAACAAAAACAAACACTTTGGAAAAAAAAAAAAGACAGTCCCTTGGTGGCGTGCAGTTATTGCTCCTTATCGCCTCTGTGCAGCATATAATGTGACCTCAGGTTATTCT
>16_479
CTTATAGGGCATATACAAATCATACAGTCATACAAGGAAGGATGTCAACAGGGAGACAAGAGTCTGACTGTAGAACAGTGCAAATGGTGACGCACCCATAATCAAAACAAAAACAAACACTTTGGAAAAAAAAAAGACAGTCCCTTGGTG
>16_480
CTTTGGAAAAAAAAAAAGACAGTCCCTTGGTGGCGTGCAGTTATTGCTCCTTATCGCCTCTGTGCAGCATATAATGTGACCTCAGGTTATTCTGACAATTGGCATACGCCATGCCGAGCCCTGCTCCCGAGCCAAGTGAAATTGGCCATG
>16_481
GAAAAAAAAAAAAGACAGTCCCTTGGTGGCGTGCAGTTATTGCTCCTTATCGCCTCTGTGCAGCATATAATGTGACCTCAGGTTATTCTGACAATTGGCATACGCCATGCCGAGCCCTGCTCCCGAGCCAAGTGAAATTGGCCATGTGTG
>16_482
GAAAAAAAAAAAGACAGTCCCTTGGTGGCGTGCAGTTATTGCTCCTTATCGCCTCTGTGCAGCATATAATGTGACCTCAGGTTATTCTGACAATTGGCATACGCCATGCCGAGCCCTGCTCCCGAGCCAAGTGAAATTGGCCATGTGTGC
>16_483
GAAAAAAAAAAGACAGTCCCTTGGTGGCGTGCAGTTATTGCTCCTTATCGCCTCTGTGCAGCATATAATGTGACCTCAGGTTATTCTGACAATTGGCATACGCCATGCCGAGCCCTGCTCCCCATGTACTCTGCGTTGATACCACTGCTT
>16_484
GACCATCTTTATAGGGCATATACAAATCATACAGTCATACAAGGAAGGATGTCAACAGGGAGACAAGAGTCTGACTGTAGAACAGTGCAAATGGTGACGCACCCATAATCAAAACAAAAACAAACACTTTGGAAAAAAAAAAAGACAGTC
>16_485
GAGACAAGAGTCTGACTGTAGAACAGTGCAAATGGTGACGCACCCATAATCAAAACAAAAACAAACACTTTGGAAAAAAAAAGACAGTCCCTTGGTGGCGTGCAGTTATTGCTCCTTATCGCCTCTGTGCAGCATATAATGTGACCTCAG
>16_486
GAGCCCTGCTCCCGAGCCAAGTGAAATTGGCCATGTGTGCCGTTTGAAGAACAGAACAGAAAACACAATGCCTAACCCCAGACCGGTGCCTAATTTAATGGCACCGTCTGCTAAGCATCGGTCCCACTTTTTCCCCAGCTCCTTCTCAGA
>16_487
GATGTCAACAGGGAGACAAGAGTCTGACTGTAGAACAGTGCAAATGGTGACGCACCCATAATCAAAACAAAAACAAACACTTTGGAAAAAAAAAAAGACAGTCCCTTGGTGGCGTGCAGTTATTGCTCCTTATCGCCTCTGTGCAGCATA
>16_488
GCAGCTTCCAGTGAAAATCCCCTCAATGAACTGTTTTGTTTGACTGCTTAAACACGGGTTTAGATGAATTGATTGAATGATAATTTTGGTTATTGTAGATAACTTTTTTTATAAAAATGTAAATATGGTCATAATTTATTTTACAAATGT
>16_489
GCCTAACCCCAGACCGGTGCCTAATTTAATGGCACCGTCTGCTAAGCATCGGTCCCACTTTTTCCCCAGCTCCTTCTCAGACATACTGAACATTAGCTTGTGACAGGCTAGAAGTAGCAAATCCCCATGTACTCTGCGTTGATACCACTG
>16_490
GCTCCCGAGCCAAGTGAAATTGGCCATGTGTGCCGTTTGAAGAACAGAACAGAAAACACAATGCCTAACCCCAGACCGGTGCCTAATTTAATGGCACCGTCTGCTAAGCATCGGTCCCACTTTTTCCCCAGCTCCTTCTCAGACATACTG
>16_491
GCTTCCAGTGAAAATCCCCTCAATGAACTGTTTTGTTTGACTGCTTAAACACGGGTTTAGATGTATTGATTGAATGATAATTTTGGTTATTGTAGATAACTTTTTTTTTATAAAAATGTAAATATGGTCATAATTTATTTTACAAATGTG
>16_492
GGAAAAAAAAAAAGACAGTCCCTTGGTGGCGTGCAGTTATTGCTCCTTATCGCCTCTGTGCAGCATATAATGTGACCTCAGGTTATTCTGACAATTGGCATACGCCATGCCGAGCCCTGCTCCCGAGCCAAGTGAAATTGGCCATGTGTG
>16_493
GGAAGGATGTCAACAGGGAGACAAGAGTCTGACTGTAGAACAGTGCAAATGGTGACGCACCCATAATCAAAACAAAAACAAACACTTTGGAAAAAAAAAAAGACAGTCCCTTGGTGGCGTGCAGTTATTGCTCCTTATCGCCTCTGTGCA
>16_494
GGATGTCAACAGGGAGACAAGAGTCTGACTGTAGAACAGTGCAAATGGTGACGCACCCATAATCAAAACAAAAACAAACACTTTGGAAAAAAAAAAAGACAGTCCCTTGGTGGCGTGCAGTTATTGCTCCTTATCGCCTCTGTGCAGCAT
>16_495
GGGAGACAAGAGTCTGACTGTAGAACAGTGCAAATGGTGACGCACCCATAATCAAAACAAAAACAAACACTTTGGAAAAAAAAAAAAGACAGTCCCTTGGTGGCGTGCAGTTATTGCTCCTTATCGCCTCTGTGCAGCATATAATGTGAC
>16_496
GGGAGACAAGAGTCTGACTGTAGAACAGTGCAAATGGTGACGCACCCATAATCAAAACAAAAACAAACACTTTGGAAAAAAAAAGACAGTCCCTTGGTGGCGTGCAGTTATTGCTCCTTATCGCCTCTGTGCAGCATATAATGTGACCTC
>16_497
GGTGACGCACCCATAATCAAAACAAAAACAAACACTTTGGAAAAAAAAAAAAGACAGTCCCTTGGTGGCGTGCAGTTATTGCTCCTTATCGCCTCTGTGCAGCATATAATGTGACCTCAGGTTATTCTGACAATTGGCATACGCCATGCC
>16_498
GGTGCCTAATTTAATGGCACCGTCTGCTAAGCATCGGTCCCACTTTTTCCCCAGCTCCTTCTCAGACATACTGAACATTAGCTTGTGACAGGCTAGAAGTAGCAAATGCACCTCTGCGTCCCCATGTACTCTGCGTTGATACCACTGCTT
>16_499
GTAAAAAAAAAAGACAGTCCCTTGGTGGCGTGCAGTTATTGCTCCTTATCGCCTCTGTGCAGCATATAATGTGACCTCAGGTTATTCTGACAATTGGCATACGCCATGCCGAGCCCTGCTCCCGAGCCAAGTGAAATTGGCCATGTGTGC
>16_500
GTGCAAATGGTGACGCACCCATAATCAAAACAAAAACAAACACTTTGGAAAAAAAAAAAGACAGTCCCTTGGTGGCGTGCAGTTATTGCTCCTTATCGCCTCTGTGCAGCATATAATGTGACCTCAGGTTATTCTGACAATTGGCATACG
>16_501
GTGCAAATGGTGACGCACCCATAATCAAAACAAAAACAAACACTTTGGAAAAAAAAAGACAGTCCCTTGGTGGCGTGCAGTTATTGCTCCTTATCGCCTCTGTGCAGCATATAATGTGACCTCAGGTTATTCTGACAATTGGCATACGCC
>16_502
GTGGCGTGCAGTTAGTGCTCCTTATCGCCTCTGTGCAGCATATAATGTGACCTCAGGTTATTCTGACAATTGGCATACGCCATGCCGAGCCCTGCTCCCGAGCCAAGTGAAATTGGCCATGTGTGCCGTTTGAAGAACAGAACAGAAAAC
>16_503
TAATCAAAACAAAAACAAACACTTTGGAAAAAAAAAAAAGACAGTCCCTTGGTGGCGTGCAGTTATTGCTCCTTATCGCCTCTGTGCAGCATATAATGTGACCTCAGGTTATTCTGACAATTGGCATACGCCATGCCGAGCCCTGCTCCC
>16_504
TATACAAATCATACAGTCATACAAGGAAGGATGTCAACAGGGAGACAAGAGTCTGACTGTAGAACAGTGCAAATGGTGACGCACCCATAATCAAAACAAAAACAAACACTTTGGAAAAAAAAAGACAGTCCCTTGGTGGCGTGCAGTTAT
>16_505
TATTAAATAAACACAGACCGTCCTTATAGGGCATATACAAATCATACAGTCATACAAGGAAGGATGTCAACAGGGAGACAAGAGTCTGACTGTAGAACAGTGCAAATGGTGACGCACCCATAATCAAAACAAAAACAAACACTTTGGAAA
>16_506
TCCTTATAGGGCATATACAAATCATACAGTCATACAAGGAAGGATGTCAACAGGGAGACAAGAGTCTGACTGTAGAACAGTGCAAATGGTGACGCACCCATAATCAAAACAAAAACAAACACTTTGGAAAAAAAAAAGACAGTCCCTTGG
>16_507
TCTGACTGTAGAACAGTGCAAATGGTGACGCACCCATAATCAAAACAAAAACAAACACTTTGGAAAAAAAAAAAAGACAGTCCCTTGGTGGCGTGCAGTTATTGCTCCTTATCGCCTCTGTGCAGCATATAATGTGACCTCAGGTTATTC
>16_508
TGCAAATGGTGACGCACCCATAATCAAAACAAAAACAAACACTTTGGAAAAAAAAAGACAGTCCCTTGGTGGCGTGCAGTTATTGCTCCTTATCGCCTCTGTGCAGCATATAATGTGACCTCAGGTTATTCTGACAATTGGCATACGCCA
>16_509
TGCATGAGAGTCGACACACATACGGCAGCTTCCAGTGAAAATCCCCTCAATGAACTGTTTTGTTTGACTGCTTAAACACGGGTTTAGATGTATTGATTGAATGATAATTTTGGTTATTGTAGATAACTTTTTTTTTATAAAAATGTAAAT
>16_510
TGGAAAAAAAAAAGACAGTCCCTTGGTGGCGTGCAGTTATTGCTCCTTATCGCCTCTGTGCAGCATATAATGTGACCTCAGGTTATTCTGACAATTGGCATACGCCATGCCGAGCCCTGCTCCCGCCCATGTACTCTGCGTTGATACCAC
>16_511
TGTAGAACAGTGCAAATGGTGACGCACCCATAATCAAAACAAAAACAAACACTTTGGAAAAAAAAAAGACAGTCCCTTGGTGGCGTGCAGTTATTGCTCCTTATCGCCTCTGTGCAGCATCCCATGTACTCTGCGTTGATACCACTGCTT
>16_512
TTGAAGAACAGAACAGAAAACACAATGCCTAACCCCAGACCGGTGCCTAATTTAATGGCACCGTCTGCTAAGCATCGGTCCCACTTTTTCCCCAGCTCCTTCTCAGACATACTGAACATTCCCCATGTACTCTGCGTTGATACCACTGCT
>16_513
TTTGATAATTATTTTATTAAATAAACACAGACCATCTTTATAGGGCATATACAAATCATACAGTCATACAAGGAAGGATGTCAACAGGGAGACAAGAGTCTGACTGTAGAACAGTGCAAATGGTGACGCACCCATAATCAAAACAAAAAC
>16_514
TTTTGATAATTATTTTATTAAATAAACACAGACCATCTTTATAGGGCATATACAAATCATACAGTCATACAAGGAAGGATGTCAACAGGGAGACAAGAGTCTGACTGTAGAACAGTGCAAATGGTGACGCACCCATAATCAAAACAAAAA
>16_515
TTTTTTTAATAATTATTTTATTAAATAAACACAGACCATCTTTATAGGGCATATACAAATCATACAGTCATACAAGGAAGGATGTCAACAGGGAGACAAGAGTCTGACTGTAGAACAGTGCAAATGGTGACGCACCCATAATCAAAACAA
>16_516
TTTTTTTTTGATAATTATTTTATTAAATAAACACAGACCATCTTTATAGGGCATATACAAATCATACAGTCATACAAGGAAGGATGTCAACAGGGAGACAAGAGTCTGACTGTAGAACAGTGCAAATGGTGACGCACCCATAATCAAAAC
>16_517
TTTTTTTTTTTTTTTCTAATTATTTTATTAAATAAACACAGACCGTCCTTATAGGGCATATACAAATCATACAGTCATACAAGGAAGGATGTCAACAGGGAGACAAGAGTCTGACTGTAGAACAGTGCAAATGGTGACGCACCCATAATC
>16_518
TTTTTTTTTTTTTTTTTTTTTTAATAATTATTTTATTAAATAAACACAGACCATCTTTATAGGGCATATACAAATCATACAGTCATACAAGGAAGGATGTCAACAGGGAGACAAGAGTCTGACTGTAGAACAGTGCAAATGGTGACGCAC
>16_519
TTTTTTTTTTTTTTTTTTTTTTTTTTTTTTTTTTTTTTTAATAATTATTTTATTAAATAAACACAGACCATCTTTATAGGGCATATACAAATCATACAGTCATACAAGGAAGGATGTCAACAGGGAGACAAGAGTCTGACTGTAGAACAG
>16_520
TTTTTTTTTTTTTTTTTTTTTTTTTTTTTTTTTTTTTTTTTTTTTTTTTAATAATTATTTTATTAAATAAACACAGACCATCTTTATAGGGCATATACAAATCATACAGTCATACAAGGAAGGATGTCAACAGGGAGACAAGAGTCTGAC
>12_521
AAAAAAAAAGACAGTCCCTTGGTGGCGTGCAGTTATTGCTCCTTATCGGACATACTGAACATTAGCTTGTGACAGGCTAGAAGTAGCAAATGCACCTCTGCGTGATGCTTTCACGTGTTCCCCATGTACTCTGCGTTGATACCACTGCTT
>12_522
AAAAAAGACAGTCCCTTGGTGGCGTGCAGTTAGTGCTCCTTATCGCCTCTGTGCAGCATATAATGTGACCTCAGGTTATTCTGACAATTGGCATACGCCATGCCGAGCCCTGCTCCCGAGCCAAGTGAAATTGGCCATGTGTGCCGTTTG
>12_523
AAAACAAAAACAAACACTTTGGAAAAAAAAAAAAGACAGTCCCTTGGTGGCGTGCAGTTATTGCTCCTTATCGCCTCTGTGCAGCATATAATGTGACCTCAGGTTATTCTGACAATTGGCATACGCCATGCCGAGCCCTGCTCCCGAGCC
>12_524
AAAACAAACACTTTGGAAAAAAAAAGACAGTCCCTTGGTGGCGTGCAGTTATTGCTCCTTATCGCCTCTGTGCAGCATATAATGTGACCTCAGGTTATTCTGACAATTGGCATACGCCATGCCGAGCCCTGCTCCCGAGCCAAGTGAAAT
>12_525
AAAACACAATGCCTAACCCCAGACCGGTGCCTAATTTAATGGCACCGTCTGCTAAGCATCGGTCCCACTTTTTCCCCAGCTCCTTCTCAGACATACTGAACATTAGCTTGTGACAGGCTAGAAGTCCCATGTACTCTGCGTTGATACCAC
>12_526
AAAAGACAGTCCCTTGGTGGCGTGCAGTTATTGCTCCTTATCGCCTCTGTGCAGCATATAATGTGACCTCAGGTTATTCTGACAATTGGCATACGCCATGCCGAGCCCTGCTCCCGAGCCCCCATGTACTCTGCGTTGATACCACTGCTT
>12_527
AAACAAAAACAAACACTTTGGAAAAAAAAAAAGACAGTCCCTTGGTGGCGTGCAGTTATTGCTCCTTCTCAGACATACTGAACATTAGCTTGTGACAGGCTAGAAGTAGCAAATGCACCTCTCCCCATGTACTCTGCGTTGATACCACTG
>12_528
AAACAAAAACAAACACTTTGGAAAAAAAAAAGACAGTCCCTTGGTGGCGTGCAGTTATTGCTCCTTATCGCCTCTGTGCAGCATATAATGTGACCTCAGGTTATTCTGACAATTGGCATACCCATGTACTCTGCGTTTGATACCACTGCT
>12_529
AAACACTTTGTAAAAAAAAAAAGACAGTCCCTTGGTGGCGTGCAGTTATTGCTCCTTATCGCCTCTGTGCAGCATATAATGTGACCTCAGGTTATTCTGACAATTGGCATACGCCATGCCGAGCCCTGCTCCCGAGCCAAGTGAAATTGG
>12_530
AAAGACAGTCCCTTGGTGGCGTGTAGTTATTGCTCCTTATCGCCTCTGTGCAGCATATAATGTGACCTCAGGTTATTCTGACAATTGGCATACGCCATGCCGAGCCCTGCTCCCGAGCCAAGTGAAATTGGCCATGTGTGCCGTTTGAAG
>12_531
AAATCATACAGTCATACAAGGAAGGATGTCAACAGGGAGACAAGAGTCTGACTGTAGAACAGTGCAAATGGTGACGCACCCATAATCAAAACAAAAACAAACACTTTGGAAAAAAAAAGACCCATGTACTCTGCGTTGATACCACTGCTT
>12_532
AAGAACAGAACAGAAAACACAATGCCTAACCCCAGACCGGTGCCTAATTTAATGGCACCGTCTGCTAAGCATCGGTCCCACTTTTTCCCCAGCTCCTTCTCAGACATACTGAACATTAGCTTCCCATGTACTCTGCGTTGATACCACTGC
>12_533
AAGAGTCTGACTGTAGAACAGTGCAAATGGTGACGCACCCATAATCAAAACAAAAACAAACACTTTGGAAAAAAAAAGACAGTCCCTTGGTGGCGTGCAGTTATTGCTCCTTATCGCCTCTGTGCAGCATATAATGTGACCTCAGGTTAT
>12_534
AAGGAAGGATGTCAACAGGGAGACAAGAGTCTGACTGTAGAACAGTGCAAATGGTGACGCACCCATAATCAAAACAAAAACAAACACTTTGGAAAAAAAAAGACAGTCCCTTGGTGGCGTGCAGTTATTGCTCCTTATCGCCTCTGTGCA
>12_535
AAGTGAAATTGGCCATGTGTGCCGTTTGAAGAACAGAACAGAAAACACAATGCCTAACCCCAGACCGGTGCCTAATTTAATGGCACCGTCTGCTAAGCATCGGTCCCACTTTTTCCCCAGCTCCTTCTCAGACATACTGAACATTAGCTT
>12_536
AAGTGGGCCTGCTTGGCGTAAAACCACCTATTCTTCACCGCACCAAACTCCATTCAAATATGCATCAATTTATGGATCTTTGCTTCTTAGCAGTAAGTGCATGGCCCTGTTATGTTAGGCACCCCCTGGCCAGGACCATCTCCTCAGGTC
>12_537
AATAATTATTTTATTAAATAAACACAGACCGTCCTTATAGGGCATATACAAATCATACAGTCATACAAGGAAGGATGTCAACAGGGAGACAAGAGTCTGACTGTAGAACAGTGCAAATGGTGACGCACCCATAATCAAAACAAAAACAAA
>12_538
AATCAAAACAAAAACAAACACTTTGGAAAAAAAAAGACAGTCCCTTGGTGGCGTGCAGTTATTGCTCCTTATCGCCTCTGTGCAGCATATAATGTGACCTCAGGTTATTCTGACAATTGGCATACGCCATGCCGAGCCCTGCTCCCGAGC
>12_539
AATGGAGAAAATATTAATTCCATTCTCAACAAAGTGACATGCCAGAGACTGCATGAGAGTCGACACACATACGGCAGCTTCCAGTGAAAATCCCCTCAATGAACTGTTTTGTTTGACTGCTTAAACACGGGTTTAGATGTATTGATTGAA
>12_540
AATGGTGACGCACCCATAATCAAAACAAAAACAAACACTTTGGAAAAAAAAAAAAGACAGTCCCTTGGTGGCGTGCAGTTATTGCTCCTTATCGCCTCTGTGCAGCATATAATGTGACCTCAGCCCATGTACTCTGCGTTGATACCACTG
>12_541
AATGGTGACGCACCCATAATCAAAACAAAAACAAACACTTTGGAAAAAAAAAAGACAGTCCCTTGGTGGCGTGCAGTTATTGCTCCTTATCGCCCCTGTGCAGCATATAATGTGACCTCAGGTTATTCTGACAATTGGCATACGCCATGC
>12_542
AATGTGACCTCAGGTTATTCTGACAATTGGCATACGCCATGCCGAGCCCTGCTCCCGAGCCAAGTGAAATTGGCCATGTGTGCCGTTTGAAGAACAGAACAGAAAACACAATGCCTAACCCCAGACCGGTGCCATTAAATTAGGCACCGG
>12_543
AATTATTTTATTAAATAAACACAGACCATCTTTATAGGGCATATACAAATCATACAGTCATACAAGGAAGGATGTCAACAGGGAGACAAGAGTCTGACTGTAGAACAGTGCAAATGGTGACGCACCCATAATCAAAACAAAAACAAACAC
>12_544
AATTGGCATACGCCATGCCGAGCCCTGCTCCCGAGCCAAGTGAAATTGGCCATGTGTGCCCTATAATTGAGAAAGATGCTTTAGATTCTTCTCAAACACTTCACAGCATGATTAAAAACAGATCAGAGATGGTGTGCTACAGCCTTTCAC
>12_545
ACAAGAGTCTGACTGTAGAACAGTGCAAATGGTGACGCACCCATAATCAAAACAAAAACAAACACTTTGGAAAAAAAAAGACAGTCCCTTGGTGGCGTGCAGTTATTGCTCCTTATCGCCTCTGTGCAGCATATAATGTGACCTCAGGTT
>12_546
ACAAGGAAGGATGTCAACAGGGAGACAAGAGTCTGACTGTAGAACAGTGCAAATGGTGACGCACCCATAATCAAAACAAAAACAAACACTTTGGAAAAAAAAAGACAGTCCCTTGGTGGCGTGCAGTTATTGCTCCTTATCGCCTCTGTG
>12_547
ACAATGCCTAACCCCAGACCGGTGCCTAATTTAATGGCACCGTCTGCTAAGCATCGGTCCCACTTTTTCCCCAGCTCCTTCTCAGACATACTGAACATTAGCTTGTGACAGGCTAGAAGTAGCCCCATGTACTCTGCGTTGATACCACTG
>12_548
ACAGACCGTCCTTATAGGGCATATACAAATCATACAGTCATACAAGGAAGGATGTCAACAGGGAGACAAGAGTCTGACTGTAGAACAGTGCAAATGGTGACGCACCCATAATCAAAACAAAAACAAACACTTTGGAAAAAAAAAAGACAG
>12_549
ACAGTCATACAAGGAAGGATGTCAACAGGGAGACAAGAGTCTGACTGTAGAACAGTGCAAATGGTGACGCACCCATAATCAAAACAAAAACAAACACTTTGGAAAAAAAAAGACAGTCCCTTGGTGGCGTGCAGTTATTGCTCCTTATCG
>12_550
ACCCCAGACCGGTGCCTAATTTAATGGCACCGTCTGCTAAGCATCGGTCCCACTTTTTCCCCAGCTCCTTCTCAGACATACTGAACATTAGCTTGTGACAGGCTAGAAGTAGCAAATGCACCTCTCCCATGTACTCTGCGTTGATACCAC
>12_551
ACCGGTGCCTAATTTAATGGCACCGTCTGCTAAGCATCGGTCCCACTTTTTCCCCAGCTCCTTCTCAGACATACTGAACATTAGCTTGTGACAGGCTAGAAGTAGCAAATGCACCTCTGCGTCCCATGTACTCTGCGTTGATACCACTGC
>12_552
ACGCACCCATAATCAAAACAAAAACAAACACTTTGGAAAAAAAAAAGACAGTCCCTTGGTGGCGTGCAGTTATTGCTCCTTATCGCCTCTGTGCAGCATATAATGTGACCTTAGGTTATTCTGACAATTGGCATACGCCATGCCGAGCCC
>12_553
ACGCACCCATAATCAAAACAAAAACAAACACTTTGGAAAAAAAAGACAGTCCCTTGGTGGCGTGCAGTTATTGCTCCTTATCGCCTCTGTGCAGCATATAATGTGACCTCAGGTTATTCTGACAATTGGCATACGCCATGCCGAGCCCTG
>12_554
ACTGGACCGGCTGCTTCCTTGTAAACTCTTCTCAAGTTTGTTTGTTTGGATTTTTTTTGTTGTTATTGGAGAAAATATTCATTCCATTCTCAACAAAGTGACATGCCAGAGACTGCACGAGAGTCGACACACACATACGGCAGCTTCCAG
>12_555
AGAAAATATTAATTCCATTCTCAACAAAGTGACATGCCAGAGACTGCATGAGAGTCGACACACATACGGCAGCTTCCAGTGAAAATCCCCTCAATGAACTGTTTTGTTTGACTGCTTAAACACGGGTTTAGATGTATTGATTGAATGATA
>12_556
AGAAAATATTCATTCCATTCTCAACAAAGTGACATGCCAGAGACTGCACGAGAGTCGACACACACATACGGCAGCTTCCAGTGAAAATCCCCTGAATGAACTGTTTTGTTTGACTGCTTAAACACGGGTTTAGATGAATTGATTGAATGA
>12_557
AGACAAGAGTCTGACTGTAGAACAGTGCAAATGGTGACGCACCCATAATCAAAACAAAAACAAACACTTGGGAAAAAAAAAAGACAGTCCCTTGGTGGCGTGCAGTTATTGCTCCTTATCGCCTCTGTGCAGCATATAATGTGACCTCAG
>12_558
AGAGTCTGACTGTAGAACAGTGCAAATGGTGACGCACCCATAATCAAAACAAAAACAAACACTTTGGAAAAAAAAAAGACAGTCCCTTGGTGGCGTGCAGTTATTGCTCCTTATCGCCTCCCCATGTACTCTGCGTTGATACCACTGCTT
>12_559
AGGAAGGATGTCAACAGGGAGACAAGAGTCTGACTGTAGAACAGTGCAAATGGTGACGCACCCATAATCAAAACAAAAACAAACACTTTGGAAAAAAAAAAAACAGTCCCTTGGTGGCGTGCAGTTATTGCTCCTTATCGCCTCTGTGCA
>12_560
AGGGAGACAAGAGTCTGACTGTAGAACAGTGCAAATGGTGACGCACCCATAATCAAAACAAAAACAAACACTTTGGAAAAAAAAAGACAGTCCCTTGGTGGCGTGCAGTTATTGCTCCTTATCGCCTCTGTGCAGCATATAATGTGACCT
>12_561
AGGGCATATACAAATCATACAGTCATACAAGGAAGGATGTCAACAGGGAGACAAGAGTCTGACTGTAGAACAGTGCAAATGGTGACGCACCCATAATCAAAACAAAAACAAACACTTTGGAAAAAAAAAAAGACAGTCCCTTGGTGGCGT
>12_562
AGGGCATATACAAATCATACAGTCATACAAGGAAGGATGTCAACAGGGAGACAAGAGTCTGACTGTAGAACAGTGCAAATGGTGACGCACCCATAATCAAAACAAAAACAAACACTTTGGAAAAAAAAAGACAGTCCCTTGGTGGCGTGC
>12_563
AGGTTATTCTGACAATTGGCATACGCCATGCCGAGCCCTGCTCCCGAGCCAAGTGAAATTGGCCATGTGTGCCGTTTGAAGAACAGAACAGAAAACACAATGCCTAACCCCAGACCGGTGCCTAATTTAATGGCACCGTCTGCTAAGCAT
>12_564
AGTTTGTTTGTTTGGATTTTTTTTGTTGTTATTGGAGAAAATATTCATTCCATTCTCAACAAAGTGACATGCCAGAGACTGCACGAGAGTCGACACACACATACGGCAGCTTCCAGTGAAAATCCCCTGAATGAACTGTTTTGTTTGACT
>12_565
ATAATCAACAAAAACAAACACTTTGGAAAAAAAAAAAGACAGTCCCTTGGTGGCGTGCAGTTATTGCTCCTTATCGCCTCTGTGCAGCATATAATGTGACCTCAGGTTATTCTGACAATTGGCATACGCCATGCCGAGCCCTGCTCCCGA
>12_566
ATACAGTCATACAAGGAAGGATGTCAACAGGGAGACAAGAGTCTGACTGTAGAACAGTGCAAATGGTGACGCACCCATAATCAAAACAAAAACAAACACTTTGGAAAAAAAAAAAGACAGTCCCTTGGTGGCGTGCAGTTATTGCTCCTT
>12_567
ATAGGGCATATACAAATCATACAGTCATACAAGGAAGGATGTCAACAGGGAGACAAGAGTCTGACTGTAGAACAGTGCAAATGGTGACGCACCCATAATCAAAACAAAAACAAACACTTTCCCATGTACTCTGCGTTGATACCACTGCTT
>12_568
ATCAAAACAAAAACAAACACTTTGGAAAAAAAAAGACAGTCCCTTGGTGGCGTGCAGTTATTGCTCCTTATCGCCTCTGTGCAGCATATAATGTGACCTCAGGTTATTCTGACAATTGGCATACGCCATGCCGAGCCCTGCTCCCGAGCC
>12_569
ATCATACAGTCATACAAGGAAGGATGTCAACAGGGAGACAAGAGTCTGACTGTAGAACAGTGCAAATGGTGACGCACCCATAATCAAAACAAAAACAAACACTTTGGAAAAAAAAAGACAGTCCCTTGGTGGCGTGCAGTTATTGCTCCT
>12_570
ATCGCCTCTGTGCAGCATATAATGTGACCTCAGGTTATTCTGACAATTGGCATACGCCATGCCGAGCCCTGCTCCCGAGCCAAGTGAAATTGGCCATGTGTGCCGTTTGAAGAACAGAACCCCATGTACTCTGCGTTGATACCACTGCTT
>12_571
ATCTTTATAGGGCATATACAAATCATACAGTCATACAAGGAAGGATGTCAACAGGGAGACAAGAGTCTGACTGTAGAACAGTGCAAATGGTGACGCACCCATAATCAAAACAAAAACAAACACTTTGGAAAAAAAAAAAGACAGTCCCTT
>12_572
ATGCCGAGCCCTGCTCCCGAGCCAAGTGAAATTGGCCATGTGTGCCCTATAATTGAGAAAGATGCTTTAGATTCTTCTCAAACACTTCACAGCATGATTAAAAACAGATCAGAGATGGTGTGCTACAGCCTTTCACCCCGTAGCCTTTCT
>12_573
ATGCTTTAGATTCTTCTCAAACACTTCACAGCATGATTAAAAACAGATCAGAGATGGTGTGCTACAGCCTTTCACCCCGTAGCCTTTCTTTTCCCTCGTAATTACCTCAATTTTTAACATGCTTCTTTAAAAGCTTTTTGGGCCTTTTGC
>12_574
ATGGTGACGCACCCATAATCAAAACAAAAACAAACACTTTGGAAAAAAAAAGACAGTCCCTTGGTGGCGTGCAGTTATTGCTCCTTATCGCCTCTGTGCAGCATATAATGTGACCTCAGGTTATTCTGACAATTGGCATACGCCATGCCG
>12_575
ATGTCAACAGGGAGACAAGAGTCTGACTGTAGAACAGTGCAAATGGTGACGCACCCATAATCAAAACAAAAACAAACACTTTGGAAAAAAAAAGACAGTCCCTTGGTGGCGTGCAGTTATTGCTCCTTATCGCCTCTGTGCAGCATATAA
>12_576
ATTAAATAAACACAGACCGTCCTTATAGGGCATATACAAATCATACAGTCATACAAGGAAGGATGTCAACAGGGAGACAAGAGTCTGACTGTAGAACAGTGCAAATGGTGACGCACCCATAATCAAAACAAAAGCAAACACTTTGGAAAA
>12_577
ATTTTATTAAATAAACACAGACCGTCCTTATAGGGCATATACAAATCATACAGTCATACAAGGAAGGATGTCAACAGGGAGACAAGAGTCTGACTGTAGAACAGTGCAAATGGTGACGCACCCATAATCAAAACAAAAACAAACACTTTG
>12_578
ATTTTTTTTGTTGTTATTGGAGAAAATATTCATTCCATTCTCAACAAAGTGACATGCCAGAGACTGCACGAGAGTCGACACACACATACGGCAGCTTCCAGTGAAAATCCCCTGAATGAACTGTTTTGTTTGACTGCTTAAACACGGGTT
>12_579
CAACAGGGAGACAAGAGTCTGACTGTAGAACAGTGCAAATGGTGACGCACCCATAATCAAAACAAAAACAAACACTTTGGAAAAAAAAAAAAGACAGTCCCTTGGTGGCGTGCAGTTATTGCTCCTTATCGCCTCTGTGCAGCATATAAT
>12_580
CAACAGGGAGACAAGAGTCTGACTGTAGAACAGTGCAAATGGTGACGCACCCATAATCAAAACAAAAACAAACACTTTGGAAAAAAAAAGACAGTCCCTTGGTGGCGTGCAGTTATTGCTCCTTATCGCCTCTGTGCAGCATATAATGTG
>12_581
CAAGAGTCTGACTGTAGAACAGTGCAAATGGTGACGCACCCATAATCAAAACAAAAACAAACACTTTGGAAAAAAAAAAAAGACAGTCCCTTGGTGGCGTGCAGTTATTGCTCCTTATCGCCTCTGTGCAGCATATAATGTGACCTCAGG
>12_582
CAAGTTTGTTTGTTTGGATTTTTTTTGTTGTTATTGGAGAAAATATTCATTCCATTCTCAACAAAGTGACATGCCAGAGACTGCACGAGAGTCGACACACACATACGGCAGCTTCCAGTGAAAATCCCCTCAATGAACTGTTTTGTTTGA
>12_583
CACAATGCCTAACCCCAGACCGGTGCCTAATTTAATGGCACCGTCTGCTAAGCATCGGTCCCACTTTTTCCCCAGCTCCTTCTCAGACATACTGAACATTAGCTTGTGACTTCTAGAAGTCCCATGTACTCTGCGTTGATACCACTGCTT
>12_584
CACACACATACGGCAGCTTCCAGTGAAAATCCCCTGAATGAACTGTTTTGTTTGACTGCTTAAACACGGGTTTAGATGAATTGATTGAATGATAATTTTGGTTATTGTAGATAACTTTTTTATAAAAATGTAAATATGGTCATAATTTAT
>12_585
CACCCATAATCAAAACAAAAACAAACACTTTGGAAAAAAAAAGACAGTCCCTTGGTGGCGTGCAGTTATTGCTCCTTATCGCCTCTGTGCAGCATATAATGTGACCTCAGGTTATTCTGACAATTGGCATACGCCATGCCGAGCCCTGCT
>12_586
CACTTTGGAAAAAAAAAAAGACAGTCCCTTGGTGGCGTGCAGTTATTGCTCCTTATCGCCTCTGTGCAGCATATAATGTGACCTCAGGTTATTCTGACAATTGGCATACGCCATGCCGAGCCCTGCTCCCGAGCCAAGTGAAATTGGCCA
>12_587
CAGACCGGTGCCTAATTTAATGGCACCGTCTGCTAAGCATCGGTCCCACTTTTTCCCCAGCTCCTTCTCAGACATACTGAACATTAGCTTGTGACAGGCTAGAAGTAGCAAATGCACCTCCCCATGTACTCTGCGTTGATACCACTGCTT
>12_588
CAGACCGGTGCCTAATTTAATGGCACCGTCTGCTAAGCATCGGTCCCACTTTTTCCCCAGCTCCTTCTCAGACATACTGAACATTAGCTTGTGACAGGCTAGAAGTAGCAAATGCACCTCTCCCATGTACTCTGCGTTGATACCACTGCT
>12_589
CAGGGAGACAAGAGTCTGACTGTAGAACAGTGCAAATGGTGACGCACCCATAATCAAAACAAAAACAAACACTTTGAAAAAAAAAAAGACAGTCCCTTGGTGGCGTGCAGTTATTGCTCCTTATCGCCTCTGTGCAGCATATAATGTGAC
>12_590
CAGTTATTGCTCCTTATCGCCTCTGTGCAGCATATAATGTGACCTCAGGTTATTCTGACAATTGGCATACGCCATGCCGAGCCCTGCTCCCGAGCCAAGTGAAATTGGCCATGTGTGCCGTTTGAAGAACAGAACAGAAAAACACAATGC
>12_591
CATAATCAAAACAAAAACAAACACTTTGGAAAAAAAAAAAAGACAGTCCCTTGGTGGCGTGCAGTTATTGCTCCTTATCGCCTCTGTGCAGCATATAATGTGACCTCAGGTTATTCTGACAATTGGCATACGCCATGCCGAGCCCTGCTC
>12_592
CATACAAGGAAGGATGTCAACAGGGAGACAAGAGTCTGACTGTAGAACAGTGCAAATGGTGACGCACCCATAATCAAAACAAAAACAAACACTTTGGAAAAAAAAAAAGACAGTCCCTTGGTGGCGTGCAGTTATTGCTCCTTATCGCCT
>12_593
CATACAGTCATACAAGGAAGGATGTCAACAGGGAGACAAGAGTCTGACTGTAGAACAGTGCAAATGGTGACGCACCCATAATCAAAACAAAAACAAACACTTTGGAAAAAAAAAGACAGTCCCTTGGTGGCGTGCAGTTATTGCTCCTTA
>12_594
CATATACAAATCATACAGTCATACAAGGAAGGATGTCAACAGGGAGACAAGAGTCTGACTGTAGAACAGTGCAAATGGTGACGCACCCATAATCAAAACAAAAACAAACACTTTGGAAAAAAAAAAAGACAGTCCCTTGGTGGCGTGCAG
>12_595
CATGCCGAGCCCTGCTCCCGAGCCAAGTGAAATTGGCCATGTGTGCCCTATAATTGAGAAAGATGCTTTAGATTCTTCTCAAACACTTCACAGCATGATTAAAAACAGATCAGAGATGGTGTGCTACAGCCTTTCACCCCGTAGCCTTTC
>12_596
CCAAGTGAAATTGGCCATGTGTGCCCTAATTTAATGGCACCGTCTGCTAAGCATCGGTCCCACTTTTTCCCCAGCTCCTTCTCAGACATACTGAACATTAGCTTGTGACAGGCTAGAAGTCCCATGTACTCTGCGTTGATACCACTGCTT
>12_597
CCCCAGACCGGTGCCTAATTTAATGGCACCGTCTGCTAAGCATCGGTCCCACTTTTTCCCCAGCTCCTTCTCAGACATACTGAACATTAGCTTGTGACAGGCTAGAAGTAGCAAATGCACCTCCCCATGTACTCTGCGTTGATACCACTG
>12_598
CCGGCTGCTTCCTTGTAAACTCTTCTCAAGTTTGTTTGTTTGGATTTTTTTTGTTGTTATTGGAGAAAATATTCATTCCATTCTCAACAAAGTGACATGCCAGAGACTGCACGAGAGTCGACACACACATACGGCAGCTTCCAGTGAAAA
>12_599
CCTAACCCCAGACCGGTGCCTAATTTAATGGCACCGTCTGCTAAGCATCGGTCCCACTTTTTCCCCAGCTCCTTCTCAGACATACTGAACATTAGCTTGTGACAGGCTAGAAGTAGCAAATCCCCATGTACTCTGCGTTGATACCACTGC
>12_600
CCTTGGTGGCGTGCAGTTATTGCTCCTTATCGCCTCTGTGCAGCATATAATGTGACCTCAGGTTATTCTGACAATTGGCATACGCCATGCCGAGCCCTGCTCCCGAGCCAAGTGAAATTGGCCATGTACTCTGCGTTGATACCACTGCTT
>12_601
CGCAAATGGTGACGCACCCATAATCAAAACAAAAACAAACACTTTGGAAAAAAAAAAGACAGTCCCTTGGTGGCGTGCAGTTATTGCTCCTTATCGCCTCTGTGCAGCATATAATGTGACCTCAGGTTATTCTGACAATTGGCATACGCC
>12_602
CGTAGAACAGTGCAAATGGTGACGCACCCATAATCAAAACAAAAACAAACACTTTGGAAAAAAAAAAGACAGTCCCTTGGTGGCGTGCAGTTATTGCTCCTTATCGCCTCTGTGCAGCATATAATGTGACCTCAGGTTATTCTGACAATT
>12_603
CTAACCCCAGACCGGTGCCTAATTTAATGGCACCGTCTGCTAAGCATCGGTCCCACTTTTTCCCCAGCTCCTTCTCAGACATACTGAACATTAGCTTGTGACAGGCTAGAAGTAGCAAATCCCATGTACTCTGCGTTGATACCACTGCTT
>12_604
CTAATTATTTTATTAAATAAACACAGACCATCTTTATAGGGCATATACAAATCATACAGTCATACAAGGAAGGATGTCAACAGGGAGACAAGAGTCTGACTGTAGAACAGTGCAAATGGTGACGCACCCATAATCAAAACAAAAACAAAC
>12_605
CTAATTATTTTATTAAATAAACACAGACCGTCCTTATAGGGCATATACAAATCATACAGTCATACAAGGAAGGATGTCAACAGGGAGACAAGAGTCTGACTGTAGAACAGTGCAAATGGTGACGCACCCATAATCAAAACAAAAACAAAC
>12_606
CTGCTCCCGAGCCAAGTGAAATTGGCCATGTGTGCCGTTTGAAGAACAGAACAGAAAACACAATGCCTAACCCCAGACCGGTGCCTAATTTAATGGCACCGTCTGCTAAGCATCGGTCCCACTTTTTCCCCAGCTCCTTCTCAGACATAC
>12_607
CTGTAGAACAGTGCAAATGGTGACGCACCCATAATCAAAACAAAAACAAACACTTTGGAAAAAAAAAAAAGACAGTCCCTTGGTGGCGTGCAGTTATTGCTCCTTATCGCCTCTGTGCAGCATATAATGTGACCTCAGGTTATTCTGACA
>12_608
CTTTATAGGGCATATACAAATCATACAGTCATACAAGGAAGGATGTCAACAGGGAGACAAGAGTCTGACTGTAGAACAGTGCAAATGGTGACGCACCCATAATCAAAACAAAAACAAACACTTTGGAAAAAAAAAAAGACAGTCCCTTGG
>12_609
CTTTATAGGGCATATACAAATCATACAGTCATACAAGGAAGGATGTCAACAGGGAGACAAGAGTCTGACTGTAGAACAGTGCAAATGGTGACGCACCCATAATCAAAACAAAAACAAACACTTTGGAAAAAAAAAGACAGTCCCTTGGTG
>12_610
GAACAGAACAGAAAACACAATGCCTAACCCCAGACCGGTGCCTAATTTAATGGCACCGTCTGCTAAGCATCGGTCCCACTTTTTCCCCAGCTCCTTCTCAGACATACTGAACATTAGCTCCCCATGTACTCTGCGTTGATACCACTGCTT
>12_611
GAACAGTGCAAATGGTGACGCACCCATAATCAAAACAAAAACAAACACTTTGGAAAAAAAAAGACAGTCCCTTGGTGGCGTGCAGTTATTGCTCCTTATCGCCTCTGTGCAGCATATAATGTGACCTCAGGTTATTCTGACAATTGGCAT
>12_612
GAAGGATGTCAACAGGGAGACAAGAGTCTGACTGTAGAACAGTGCAAATGGTGACGCACCCATAATCAAAACAAAAACAAACACTTTGGAAAAAAAAAGACAGTCCCTTGGTGGCGTGCAGTTATTGCTCCTTATCGCCTCTGTGCAGCA
>12_613
GACAAGAGTCTGACTGTAGAACAGTGCAAATGGTGACGCACCCATAATCAAAACAAAAACAAACACTTTGGAAAAAAAAAGACAGTCCCTTGGTGGCGTGCAGTTATTGCTCCTTATCGCCTCTGTGCAGCATATAATGTGACCTCAGGT
>12_614
GACCGGTGCCTAATTTAATGGCACCGTCTGCTAAGCATCGGTCCCACTTTTTCCCCAGCTCCTTCTCAGACATACTGAACATTAGCTTGTGACAGGCTAGAAGTAGCAAATGCACCTCTGCCCCCATGTACTCTGCGTTGATACCACTGC
>12_615
GACTGTAGAACAGTGCAAATGGTGACGCACCCATAATCAAAACAAAAACAAACACTTTGGAAAAAAAAAGACAGTCCCTTGGTGGCGTGCAGTTATTGCTCCTTATCGCCTCTGTGCAGCATATAATGTGACCTCAGGTTATTCTGACAA
>12_616
GAGAAAATATTCATTCCATTCTCAACAAAGTGACATGCCAGAGACTGCACGAGAGTCGACACACACATACGGCAGCTTCCAGTGAAAATCCCCTGAATGAACTGTTTTGTTTGACTGCTTAAACACGGGTTTAGATGAATTGATTGAATG
>12_617
GAGTCTGACTGTAGAACAGTGCAAATGGTGACGCACCCATAATCAAAACAAAAACAAACACTTTGGAAAAAAAAAGGACAGTCCCTTGGTGGCGTGCAGTTATTGCTCCTTATCGCCTCTGTGCAGCATATAATGTGACCTCAGGTTATT
>12_618
GCACCCATAATCAAAACAAAAACAAACACTTTGGAAAAAAAAAAAAGACAGTCCCTTGGTGGCGTGCAGTTATTGCTCCTTATCGCCTCTGTGCAGCATATAATGTGACCTCAGGTTATTCTGACAATTGGCATACGCCATGCCGAGCCC
>12_619
GCAGTTATTGCTCCTTATCGCCTCTGTGCAGCATATAATGTGACCTCAGGTTATTCTGACAATTGGCATACGCCATGCCGAGCCCTGCTCCCGAGCCAAGTGAAATTGGCCATGTGTGCCCCCATGTACTCTGCGTTGATACCACTGCTT
>12_620
GCATATAATGTGACCTCAGGTTATTCTGACAATTGGCATACGCCATGCCGAGCCCTGCTCCCAAGCCAAGTGAAATTGGCCATGTGTGCCGTTTGAAGAACAGAACAGAAAACACAATGCCTAACCCCAGACCGGTGCCTAATTTAATGG
>12_621
GCATATAATGTGACCTCAGGTTATTCTGACAATTGGCATACGCCATGCCGAGCCCTGCTCCCGAGCCAAGTGAAATTGGCCATGTGTGCCCTAATTTAATGGCACCGTCTGCTAAGCATCGGTCCCACTTTTTCCCCAGCTCCTTCTCAG
>12_622
GCATATACAAATCATACAGTCATACAAGGAAGGATGTCAACAGGGAGACAAGAGTCTGACTGTAGAACAGTGCAAATGGTGACGCACCCATAATCAAAACAAAAACAAACACTTTGGAAAAAAAAAAAGACAGTCCCTTGGTGGCGTGCA
>12_623
GCCAAACTTGTAAAGAGCATGTTACTGGACCGGCTGCTTCCTTGTAAACTCTTCTCAAGTTTGTTTGTTTGGATTTTTTTTGTTGTTATTGGAGAAAATATTCATTCCATTCTCAACAAAGTGACATGCCAGAGACTGCACGAGAGTCGA
>12_624
GCCCTGCTCCCGAGCCAAGTGAAATTGGCCATGTGTGCCGTTTGAAGAACAGAACAGAAAACACAATGCCTAACCCCAGACCGGTGCCTAATTTAATGGCACCGTCTGCTAAGCATCGGTCCCACTTTTTCCCCAGCTCCTTCTCAGACA
>12_625
GGAGACAAGAGTCTGACTGTAGAACAGTGCAAATGGTGACGCACCCATAATCAAAACAAAAACAAACACTTTGGAAAAAAAAAGACAGTCCCTTGGTGGCGTGCAGTTATTGCTCCTTATCGCCTCTGTGCAGCATATAATGTGACCTCA
>12_626
GGCATATACAAATCATACAGTCATACAAGGAAGGATGTCAACAGGGAGACAAGAGTCTGACTGTAGAACAGTGCAAATGGTGACGCACCCATAATCAAAACAAAAACAAACACTTTGGAAAAAAAAAGACAGTCCCTTGGTGGCGTGCAG
>12_627
GGTCAGAAACCAGAGGTGAGGGTGGGTTGCTGGCAATGTTGGGCTCTCCCGAGTTACGCAGAGAGAGCGAGAGCGCCGGCGAGGGTCTTCGGGGCGACCGCGAAGAACAGCAGGGCAACAGCTTCCCCAGAGCTCGCTTGAAGTCTCTCA
>12_628
GTATAACAGTGCAAATGGTGACGCACCCATAATCAAAACAAAAACAAACACTTTGGAAAAAAAAAAGACAGTCCCTTGGTGGCGTGCAGTTATTGCTCCTTATCGCCTCTGTGCAGCATATAATGTGACCTCAGGTTATTCTGACAATTG
>12_629
GTCATACAAGGAAGGATGTCAACAGGGAGACAAGAGTCTGACTGTAGAACAGTGCAAATGGTGACGCACCCATAATCAAAACAAAAACAAACACTTTGGAAAAAAAAAGACAGTCCCTTGGTGGCGTGCAGTTATTGCTCCTTATCGCCT
>12_630
GTCTGACTGTAAAACAGTGCAAATGGTGACGCACCCATAATCAAAACAAAAACAAACACTTTGGAAAAAAAAAAGACAGTCCCTTGGTGGCGTGCAGTTATTGCTCCTTATCGCCTCTGTGCAGCATATAATGTGACCTCAGGTTATTCT
>12_631
GTGACATGCCAGAGACTGCACGAGAGTCGACACACACATACGGCAGCTTCCAGTGAAAATCCCCTGAATGAACTGTTTTGTTTGACTGCTTAAACACGGGTTTAGATGAATTGATTGAATGATAATTTTGGTTATTGTAGATAACTTTTT
>12_632
GTGCAAATGGTGACGCACCCATAATCAAAACAAAAACAAACACTTTGGAAAAAAAAAAAAGACAGTCCCTTGGTGGCGTGCAGTTATTGCTCCTTATCGCCTCTGTGCAGCATATAATGTGACCTCAGGTTATTCTGACAATTGGCATAC
>12_633
GTGCAAATGGTGACGCACCCATAATCAAAACAAAAACAAACACTTTGGAAAAAAAAAAGACAGTCCCTTGGTGGCGTGCAGTTATTGCTCCTTATCGCCTCTGTGCAGCATATAATGTGACCCATGTACTCTGCGTTGATACCACTGCTT
>12_634
GTTTGAAGAACAGAACAGAAAACACAATGCCTAACCCCAGACCGGTGCCTAATTTAATGGCACCGTCTGCTAAGCATCGGTCCCACTTTTTCCCCAGCTCCTTCTCAGACATACTGAACATTCCCATGTACTCTGCGTTGATACCACTGC
>12_635
GTTTGTTTGGATTTTTTTTGTTGTTATTGGAGAAAATATTCATTCCATTCTCAACAAAGTGACATGCCAGAGACTGCACGAGAGTCGACACACACATACGGCAGCTTCCAGTGAAAATCCCCTGAATGAACTGTTTTGTTTGACTGCTTA
>12_636
TAAACACAGACCATCTTTATAGGGCATATACAAATCATACAGTCATACAAGGAAGGATGTCAACAGGGAGACAAGAGTCTGACTGTAGAACAGTGCAAATGGTGACGCACCCATAATCAAAACAAAAACAAACACTTTGGAAAAAAAAAG
>12_637
TAACCCCAGACCGGTGCCTAATTTAATGGCACCGTCTGCTAAGCATCGGTCCCACTTTTTCCCCAGCTCCTTCTCAGACATACTGAACATTAGCTTGTGACAGGCTAGAAGTAGCAAATCCCCATGTACTCTGCGTTGATACCACTGCTT
>12_638
TAATCAAAACAAAAACAAACACTTTGGAAAAAAAAAAAGACAGTCCCTTGGTGGCGTGCAGTTATTGCTCCTTATCGCCTCTGTGCAGCATATAATGTGACCTCAGGTTATTCTGACAATTGGCATACGCCATGCCGAGCCCTGCTCCCG
>12_639
TACAAGGAAGGATGTCAACAGGGAGACAAGAGTCTGACTGTAGAACAGTGCAAATGGTGACGCACCCATAATCAAAACAAAAACAAACACTTTGGAAAAAAAAAGACAGTCCCTTGGTGGCGTGCAGTTATTGCTCCTTATCGCCTCTGT
>12_640
TAGTGCTCCTTATCGCCTCTGTGCAGCATATAATGTGACCTCAGGTTATTCTGACAATTGGCATACGCCATGCCGAGCCCTGCTCCCGAGCCAAGTGAAATTGGCCATGTGTGCCGTTTGAAGAACAGAACAGAAAACACAATGCCTAAC
>12_641
TATACAAATCATACAGTCATACAAGGAAGGATGTCAACAGGGAGACAAGAGTCTGACTGTAGAACAGTGCAAATGGTGACGCACCCATAATCAAAACAAAAACAAACACTTTGGAAAAAAAAAAAGACAGTCCCTTGGTGGCGTGCAGTT
>12_642
TCAACAGGGAGACAAGAGTCTGACTGTAGAACAGTGCAAATGGTGACGCACCCATAATCAAAACAAAAACAAACACTTTGGAAAAAAAAAGACAGTCCCTTGGTGGCGTGCAGTTATTGCTCCTTATCGCCTCTGTGCAGCATATAATGT
>12_643
TCCCTTGGTGGCGTGCAGTTATTGCTCCTTATCGCCTCTGTGCAGCATATAATGTGACCTCAGGTTATTCTGACAATTGGCATACGCCATGCCGAGCCCTGCTCCCGAGCCAAGTGAAATCCCATGTACTCTGCGTTGATACCACTGCTT
>12_644
TCTAACTGTAGAACAGTGCAAATGGTGACGCACCCATAATCAAAACAAAAACAAACACTTTGGAAAAAAAAAAGACAGTCCCTTGGTGGCGTGCAGTTATTGCTCCTTATCGCCTCTGTGCAGCATATAATGTGACCTCAGGTTATTCTG
>12_645
TGACGCACCCATAATCAAAACAAAAACAAACACTTTGGAAAAAAAAAAGACAGTCCCTTGGTGGCATGCAGTTATTGCTCCTTATCGCCTCTGTGCAGCATATAATGTGACCTCAGGTTATTCTGACAATTGGCATACGCCATGCCGAGC
>12_646
TGCCTAACCCCAGACCGGTGCCTAATTTAATGGCACCGTCTGCTAAGCATCGGTCCCACTTTTTCCCCAGCTCCTTCTCAGACATACTGAACATTAGCTTGTGACAGGCTAGAAGTAGCCCCCATGTACTCTGCGTTGATACCACTGCTT
>12_647
TGGAAAAAAAAAAGACAGTCCCTTGGTGGCGTGCAGTTATTGCTCCTAATTTAATGGCACCGTCTGCTAAGCATCGGTCCCACTTTTTCCCCAGCTCCTTCTCAGACATACTGAACATTCCCCATGTACTCTGCGTTGATACCACTGCTT
>12_648
TGTCAACAGGGAGACAAGAGTCTGACTGTAGAACAGTGCAAATGGTGACGCACCCATAATCAAAACAAAAACAAACACTTTGGAAAAAAAAAAAGACAGTCCCTTGGTGGCGTGCAGTTATTGCTCCTTATCGCCTCTGTGCAGCATATA
>12_649
TGTGCCCTATAATTGAGAAAGATGCTTTAGATTCTTCTCAAACACTTCACAGCATGATTAAAAACAGATCAGAGATGGTGTGCTACAGCCTTTCACCCCGTAGCCTTTCTTTTCCCTCGTAATTACCTCAATTTTTAACATGCTTCTTTA
>12_650
TTAAATAAACACAGACCGTCCTTATAGGGCATATACAAATCATACAGTCATACAAGGAAGGATGTCAACAGGGAGACAAGAGTCTGACTGTAGAACAGTGCAAATGGTGACGCACCCATAATCAAAACAAAAACAAACACTTTGGAAAAA
>12_651
TTGTTGTTATTGGAGAAAATATTCATTCCATTCTCAACAAAGTGACATGCCAGAGACTGCACGAGAGTCGACACACACATACGGCAGCTTCCAGTGAAAATCCCCTCAATGAACTGTTTTGTTTGACTGCTTAAACACGGGTTTAGATGA
>12_652
TTTGGATTTTTTTTGTTGTTATTGGAGAAAATATTCATTCCATTCTCAACAAAGTGACATGCCAGAGACTGCACGAGAGTCGACACACACATACGGCAGCTTCCAGTGAAAATCCCCTCAATGAACTGTTTTGTTTGACTGCTTAAACAC
>12_653
TTTTATTAAATAAACACAGACCGTCCTTATAGGGCATATACAAATCATACAGTCATACAAGGAAGGATGTCAACAGGGAGACAAGAGTCTGACTGTAGAACAGTGCAAATGGTGACGCACCCATAATCAAAACAAAAACAAACACTTTGG
>12_654
TTTTCGATAATTATTTTATTAAATAAACACAGACCATCTTTATAGGGCATATACAAATCATACAGTCATACAAGGAAGGATGTCAACAGGGAGACAAGAGTCTGACTGTAGAACAGTGCAAATGGTGACGCACCCATAATCAAAACAAAA
>12_655
TTTTTTGATAATTATTTTATTAAATAAACACAGACCATCTTTATAGGGCATATACAAATCATACAGTCATACAAGGAAGGATGTCAACAGGGAGACAAGAGTCTGACTGTAGAACAGTGCAAATGGTGACGCACCCATAATCAAAACAAA
>12_656
TTTTTTGTAATTATTTTATTAAATAAACACAGACCATCTTTATAGGGCATATACAAATCATACAGTCATACAAGGAAGGATGTCAACAGGGAGACAAGAGTCTGACTGTAGAACAGTGCAAATGGTGACGCACCCATAATCAAAACAAAA
>12_657
TTTTTTTTAATAATTATTTTATTAAATAAACACAGACCATCTTTATAGGGCATATACAAATCATACAGTCATACAAGGAAGGATGTCAACAGGGAGACAAGAGTCTGACTGTAGAACAGTGCAAATGGTGACGCACCCATAATCAAAACA
>12_658
TTTTTTTTTAGTAATTATTTTATTAAATAAACACAGACCATCTTTATAGGGCATATACAAATCATACAGTCATACAAGGAAGGATGTCAACAGGGAGACAAGAGTCTGACTGTAGAACAGTGCAAATGGTGACGCACCCATAATCAAAAC
>12_659
TTTTTTTTTCAATAATTATTTTATTAAATAAACACAGACCGTCCTTATAGGGCATATACAAATCATACAGTCATACAAGGAAGGATGTCAACAGGGAGACAAGAGTCTGACTGTAGAACAGTGCAAATGGTGACGCACCCATAATCAAAA
>12_660
TTTTTTTTTTGATAATTATTTTATTAAATAAACACAGACCATCTTTATAGGGCATATACAAATCATACAGTCATACAAGGAAGGATGTCAACAGGGAGACAAGAGTCTGACTGTAGAACAGTGCAAATGGTGACGCACCCATAATCAAAA
>12_661
TTTTTTTTTTTGCTAATTATTTTATTAAATAAACACAGACCATCTTTATAGGGCATATACAAATCATACAGTCATACAAGGAAGGATGTCAACAGGGAGACAAGAGTCTGACTGTAGAACAGTGCAAATGGTGACGCACCCATAATCAAA
>12_662
TTTTTTTTTTTTAATAATTATTTTATTAAATAAACACAGACCATCTTTATAGGGCATATACAAATCATACAGTCATACAAGGAAGGATGTCAACAGGGAGACAAGAGTCTGACTGTAGAACAGTGCAAATGGTGACGCACCCATAATCAA
>12_663
TTTTTTTTTTTTTTCTTAATAATTATTTTATTAAATAAACACAGACCATCTTTATAGGGCATATACAAATCATACAGTCATACAAGGAAGGATGTCAACAGGGAGACAAGAGTCTGACTGTAGAACAGTGCAAATGGTGACGCACCCATA
>12_664
TTTTTTTTTTTTTTCTTTTTTAATAATTATTTTATTAAATAAACACAGACCATCTTTATAGGGCATATACAAATCATACAGTCATACAAGGAAGGATGTCAACAGGGAGACAAGAGTCTGACTGTAGAACAGTGCAAATGGTGACGCACC
>12_665
TTTTTTTTTTTTTTGATAATTATTTTATTAAATAAACACAGACCATCTTTATAGGGCATATACAAATCATACAGTCATACAAGGAAGGATGTCAACAGGGAGACAAGAGTCTGACTGTAGAACAGTGCAAATGGTGACGCACCCATAATC
>12_666
TTTTTTTTTTTTTTTCCTTTTTTTAATAATTATTTTATTAAATAAACACAGACCATCTTTATAGGGCATATACAAATCATACAGTCATACAAGGAAGGATGTCAACAGGGAGACAAGAGTCTGACTGTAGAACAGTGCAAATGGTGACGC
>12_667
TTTTTTTTTTTTTTTGATAATTATTTTATTAAATAAACACAGACCATCTTTATAGGGCATATACAAATCATACAGTCATACAAGGAAGGATGTCAACAGGGAGACAAGAGTCTGACTGTAGAACAGTGCAAATGGTGACGCACCCATAAT
>12_668
TTTTTTTTTTTTTTTTTTTTTAGTAATTATTTTATTAAATAAACACAGACCATCTTTATAGGGCATATACAAATCATACAGTCATACAAGGAAGGATGTCAACAGGGAGACAAGAGTCTGACTGTAGAACAGTGCAAATGGTGACGCACC
>12_669
TTTTTTTTTTTTTTTTTTTTTTTTTAATAATTATTTTATTAAATAAACACAGACCATCTTTATAGGGCATATACAAATCATACAGTCATACAAGGAAGGATGTCAACAGGGAGACAAGAGTCTGACTGTAGAACAGTGCAAATGGTGACG
>12_670
TTTTTTTTTTTTTTTTTTTTTTTTTTGATAATTATTTTATTAAATAAACACAGACCATCTTTATAGGGCATATACAAATCATACAGTCATACAAGGAAGGATGTCAACAGGGAGACAAGAGTCTGACTGTAGAACAGTGCAAATGGTGAC
>12_671
TTTTTTTTTTTTTTTTTTTTTTTTTTTTAATAATTATTTTATTAAATAAACACAGACCGTCCTTATAGGGCATATACAAATCATACAGTCATACAAGGAAGGATGTCAACAGGGAGACAAGAGTCTGACTGTAGAACAGTGCAAATGGTG
>12_672
TTTTTTTTTTTTTTTTTTTTTTTTTTTTTTTTAATAATTATTTTATTAAATAAACACAGACCATCTTTATAGGGCATATACAAATCATACAGTCATACAAGGAAGGATGTCAACAGGGAGACAAGAGTCTGACTGTAGAACAGTGCAAAT
>12_673
TTTTTTTTTTTTTTTTTTTTTTTTTTTTTTTTTTTTTTTTTTTTTTTTTTTAATAATTATTTTATTAAATAAACACAGACCATCTTTATAGGGCATATACAAATCATACAGTCATACAAGGAAGGATGTCAACAGGGAGACAAGAGTCTG
>8_674
AAAAAAACAAACAAAACACCTGTTAAAGTAGACCTGTAACTGTATAATTTATACAGCTACTTTCTAATGCTTATTTGGTGTATATGGTGTCTTCTGCTGCCTTTGGTTAATGTAATTTTAATCATGTGTTCAACATTTTTCACGCAGCCA
>8_675
AAAAAAAGACAGTCCCTTGGTGGCGTGCAGTTATTGCTCCTTATCGCCTCTGTGCAGTATATAATGTGACCTCAGGTTATTCTGACAATTGGCATACGCCATGCCGAGCCCTGCTCCCGAGCCAAGTGAAATTGGCCATGTGTGCCGTTT
>8_676
AAAAAAGACAGTCCCTTGGTGGCGTGCAGTTATTGCTCCTTATCGCCTCTGTGCAGCATATAATGTGACCTCAGGTTATTCTGACAATTGGCATACGCCATGCCGAGTCCTGCTCCCGAGCCAAGTGAAATTGGCCATGTGTGCCGTTTG
>8_677
AAAAATCCCCTCAATGAACTGTTTTGTTTGACTGCTTAAACACGGGTTTAGATGTATTGATTGAATGATAATTTTGGTTATTGTAGATAACTTTTTTTTTATAAAAATGTAAATATTGTCATAATTTATTTTACAAATGTGCTTTGGGAA
>8_678
AAAACAAACACTTTGGAAAAAAAAAAAAGACAGTCCCTTGGTGGCGTGCAGTTATTGCTCCTTATCGCCTCTGTGCAGCATATAATGTGACCTCAGGTTATTCTGACAATTGGCATACGCCATGCCGAGCCCTGCTCCCGAGCCAAGTGA
>8_679
AAAACAAACACTTTGGAAAAAAAAAAGACAGTCCCTTGGTGGCGTGCAGTTATTGCTCCTTATCGCCTCTGTGCAGCATATAATGTGACCTCAGGTTATTCTGACAATTGGCATACGCCACCCATGTACTCTGCGTTGATACCACTGCTT
>8_680
AAAACACTTTGGAAAAAAAAAAGACAGTCCCTTGGTGGCGTGCAGTTATTGCTCCTTATCGCCTCTGTGCAGCATATAATGTGACCTCAGGTTATTCTGACAATTGGCATACGCCATGCCGAGCCCTGCTCCCGAGCCAAGTGAAATTGG
>8_681
AAAAGACAGTCCCTTGGTGGCGTGTAGTTATTGCTCCTTATCGCCTCTGTGCAGCATATAATGTGACCTCAGGTTATTCTGACAATTGGCATACGCCATGCCGAGCCCTGCTCCCGAGCCAAGTGAAATTGGCCATGTGTGCCGTTTGAA
>8_682
AAACAAAAACAAACACTTTGGAAAAAAAAAAAACAGTCCCTTGGTGGCGTGCAGTTATTGCTCCTTATCGCCTCTGTGCAGCATATAATGTGACCTCAGGTTATTCTGACAATTGGCATACGCCATGCCGAGCCCTGCTCCCGAGCCAAG
>8_683
AAACAAAAACAAACACTTTGGAAAAAAAAAAAAGACAGTCCCTTGGTGGCGTGCAGTTATTGCTCCTTATCGCCTCTGTGCAGCATATAATGTGACCTCAGGTTATTCTGACAATTGGCATACGCCATGCCGAGCCCTGCTCCCGAGCCA
>8_684
AAACAAAAACAAACACTTTGGAAAAAAAAAAAGACAGTCCCTTGGTGGCGTGCAGTTATTGCTCCTTATCGCCTCTGTGCAGCATATAATGTGACCTCAGGTTATTCTGACAATTGGCATACGCCATGCCGAGCCCTGCTCCCGAGCCAA
>8_685
AAACAAAAACAAACACTTTGTAAAAAAAAAAGACAGTCCCTTGGTGGCGTGCAGTTATTGCTCCTTATCGCCTCTGTGCAGCATATAATGTGACCTCAGGTTATTCTGACAATTGGCATACGCCATGCCGAGCCCTGCTCCCGAGCCAAG
>8_686
AAACAAAACAAAAACAAACACTTTGGAAAAAAAAAAGACAGTCCCTTGGTGGCGTGCAGTTATTGCTCCTTATCGCCTCTGTGCAGCATATAATGTGACCTCAGGTTATTCTGACAATTGGCATACGCCATGCCGAGCCCTGCTCCCGAG
>8_687
AAACACAAGGCCTAACCCCAGACCGGTGCCTAATTTAATGGCACCGTCTGCTAAGCATCGGTCCCACTTTTTCCCCAGCTCCTTCTCAGACATACTGAACATTAGCTTGTGACAGGCTAGAAGTAGCAAATGCACCTCTGCCCCATGTAC
>8_688
AAACACAATGCCTAACCCCAGACCGGTGCCTAATTTAATGGCACCGTCTGCTAAGCATCGGTCCCACTTTTTCCCCAGCTCCTTCTCAGACATACTGAACATTAGCTTGTGACAGGCTAGAAGTAGCAAATGCACCTCTGCCCCATGTAC
>8_689
AAACACAATGCCTAACCCCAGACCGGTGCCTAATTTAATGGCACCGTCTGCTAAGCATCGGTCCCACTTTTTCCCCAGCTCCTTCTCAGACATACTGAACATTAGCTTGTGACAGGCTAGAAGTCCCCATGTACTCTGCGTTGATACCAC
>8_690
AAACACTTTGAAAAAAAAAAAGACAGTCCCTTGGTGGCGTGCAGTTATTGCTCCTTATCGCCTCTGTGCAGCATATAATGTGACCTCAGGTTATTCTGACAATTGGCATACGCCATGCCGAGCCCTGCTCCCGAGCCAAGTGAAATTGGC
>8_691
AAACACTTTGGAAAAAAAAAAGACAGTCCCTTGGTGGCGTGCAGTTATTGCTCCTTATCGCCTCTGTGCAGCATATAATGTGACCTCAGGTTATTCTGACAATTGGCATACGCCATGCCGCCCATGTACTCTGCGTTGATACCACTGCTT
>8_692
AAACACTTTGTAAAAAAAAAAGACAGTCCCTTGGTGGCGTGCAGTTATTGCTCCTTATCGCCTCTTTGCAGCATATAATGTGACCTCAGGTTATTCTGACAATTGGCATACGCCATGCCGAGCCCTGCTCCCGAGCCAAGTGAAATTGGC
>8_693
AAACACTTTTTAAAAAAAAAAGACAGTCCCTTGGTGGCGTGCAGTTATTGCTCCTTATCGCCTCTGTGCAGCATATAATGTGACCTCAGGTTATTCTGACAATTGGCATACGCCATGCCGAGCCCTGCTCCCGAGCCAAGTGAAATTGGC
>8_694
AAACTCTTCTCAAGTTTGTTTGTTTGGATTTTTTTTGTTGTTATTGGAGAAAATATTCATTCCATTCTCAACAAAGTGACATGCCAGAGACTGCACGAGAGTCGACACACACATACGGCAGCTTCCAGTGAAAATCCCCTGAATGAACTG
>8_695
AACACAGACCGTCCTTATAGGGCATATACAAATCATACAGTCATACAAGGAAGGATGTCAACAGGGAGACAAGAGTCTGACTGTAGAACAGTGCAAATGGTGACGCACCCATAATCAAAACAAAAACAAACACTTTGGAAAAAAAAAAAG
>8_696
AACACAGACCGTCCTTATAGGGCATATACAAATCATACAGTCATACAAGGAAGGATGTCAACAGGGAGACAAGAGTCTGACTGTAGAACAGTGCAAATGGTGACGCACCCATAATCAAAACAAAAACAAACACTTTGGAAAAAAAAAGAC
>8_697
AACACTTGGGAAAAAAAAAAGACAGTCCCTTGGTGGCGTGCAGTTATTGCTCCTTATCGCCTCTGTGCAGCATATAATGTGACCTCAGGTTATTCTGACAATTGGCATACGCCATGCCGAGCCCTGCTCCCGAGCCAAGTGAAATTGGCC
>8_698
AACACTTTGTAAAAAAAAAAGACAGTCCCTTGGTGGCGTACAGTTATTGCTCCTTATCGCCTCTGTGCAGCATATAATGTGACCTCAGGTTATTCTGACAATTGGCATACGCCATGCCGAGCCCTGCTCCCGAGCCAAGTGAAATTGGCC
>8_699
AACACTTTGTAAAAAAAAAAGACAGTCCCTTGGTGGCGTTCAGTTATTGCTCCTTATCGCCTCTTTGCAGCATATAATGTGACCTCAGGTTATTCTGACAATTGTCATACGCCATGCCGAGCCCTGCTCCCGAGCCAAGTGAAATTGGCC
>8_700
AACAGAACAGAAAACACAATGCCTAACCCCAGACCGGTGCCTAATTTAATGGCACCGTCTGCTAAGCATCGGTCCCACTTTTTCCCCAGCTCCTTCTCAGACATACTGAACATTAGCTTGTCCCATGTACTCTGCGTTGATACCACTGCT
>8_701
AACAGGGAGACAAGAGTCTGACTGTAGAACAGTGCAAATGGTGACGCACCCATAATCAAAACAAAAACAAACACTTTGGAAAAAAAAAAAAAGACAGTCCCTTGGTGGCGTGCAGTTATTGCTCCTTATCGCCTCTGTGCAGCATATAAT
>8_702
AACAGGGAGACAAGAGTCTGACTGTAGAACAGTGCAAATGGTGACGCACCCATAATCAAAACAAAAACAAACACTTTGGAAAAAAAAAAAAGACAGTCCCTTGGTGGCGTGCAGTTATTGCTCCTTATCGCCTCTGTGCAGCATATAATG
>8_703
AACAGGGAGACAAGAGTCTGACTGTAGAACAGTGCAAATGGTGACGCACCCATAATCAAAACAAAAACAAACACTTTGGAAAAAAAAAGACAGTCCCTTGGTGGCGTGCAGTTATTGCTCCTTAACGCCTCTGTGCAGCATATAATGTGA
>8_704
AACAGGGAGACAAGAGTCTGACTGTATAACAGTGCAAATGGTGACGCACCCATAATCAAAACAAAAACAAACACTTTGGAAAAAAAAAAAAAGACAGTCCCTTGGTGGCGTGCAGTTATTGCTCCTTATCGCCTCTGTGCAGCATATAAT
>8_705
AACCCCAGACCGGTGCCTAATTTAATGGCACCGTCTGCTAAGCATCGGTCCCACTTTTTCCCCAGCTCCTTCTCAGACATACTGAACATTAGCTTGTGACAGGCTAGAAGTAGCAAATGCCCCCATGTACTCTGCGTTGATACCACTGCT
>8_706
AAGACAGTCCCTTGGTGGCGTGCAGTTATTGCTCCTTATCGCCTCTGTGCAGCATATAATGTGACCTCAGGTATTTCTGACAATTGGCATACGCCATGCCGAGCCCTGCTCCCGAGCCAAGTGAAATTGGCCATGTGTGCCGTTTGAAGA
>8_707
AAGAGTCTGACTGTAGAACAGTGCAAATGGTGACGCACCCATAATCAAAACAAAAACAAACACTTTGGAAAAAAAAAAGACAGTCCCTTGGTGGCGTGCAGTTATTGCTCCTTATCGCCTCTGCGCAGCATATAATGTGACCTCAGGTTA
>8_708
AAGAGTCTGACTGTAGAACAGTGCAAATGGTGACGCACCCTTAATCAAAACAAAAACAAACACTTTGGAAAAAAAAAAAAGACAGTCCCTTGGTGGCGTGCAGTTATTGCTCCTTATCGCCTCTGTGCAGCATATAATGTGACCTCAGGT
>8_709
AAGGAATGATGTCAACAGGGAGACAAGAGTCTGACTGTAGAACAGTGCAAATGGTGACGCACCCATAATCAAAACAAAAACAAACACTTTGGAAAAAAAAAAGACAGTCCCTTGGTGGCGTGCAGTTATTGCTCCTTATCGCCTCTGTGC
>8_710
AAGGATGTCAACAGGGAGACAATAGTCTGACTGTAGAACAGTGCAAATGGTGACGCACCCATAATCAAAACAAAAAAAAACACTTTGGAAAAAAAAAAAAAACAGTCCCTTGGTGGCGTGCAGTTATTGCTCCTTATCGCCTCTGTGCAG
>8_711
AAGGATGTCAACAGGGAGACCAGAGTCTGACTGTAGAACAGTGCAAATGGTGACGCACCCATAATCAAAACAAAAACAAACACTTTGGAAAAAAAAAAAAGACAGTCCCTTGGTGGCGTGCAGTTATTGCTCCTTATCGCCTCTGTGCAG
>8_712
AAGGATGTCAACCGGGAGACAAGAGTCTGACTGTAGAACAGTGCAAATGGTGACGCACCCATAATCAAAACAAAAACAAACACTTTGGAAAAAAAAAAGACAGTCCCTTGGTGGCGTGCAGTTATTGCTCCTTATCGCCTCTGTGCAGCA
>8_713
AATAATTATTTTATTAAATAAACACAGACCATCTTTATAGGCATATACAAATCATACAGTCATACAAGGAAGGATGTCAACAGGGAGACAAGAGTCTGACTGTAGAACAGTGCAAATGGTGACGCACCCATAATCAAAACAAAAACAAAC
>8_714
AATACAGTCTCTTTAAAATAAAGTGGGCCTGCTTGGCGTAAAACCACCTATTCTTCACCGCACCAAACTCCATTCAAATATGCATCAATTTATGGATCTTTGCTTCTTAGCAGTAAGTGCATGGCCCTGTTATGTTAGGCACCCCCTGGC
>8_715
AATCAAAACAAAAACAAACACTTTGAAAAAAAAAAAGACAGTCCCTTGGTGGCGTGCAGTTATTGCTCCTTATCGCCTCTGTGCAGCATATAATGTGACCTCAGGTTATTCTGACAATTGGCATACGCCATGCCGAGCCCTGCTCCCGAG
>8_716
AATCAAAACAAAAACAAACACTTTGGAAAAAAAAAAGACAGTCCCTTGGTGGCGTGCAGTTATTGCTCCTTATCGCCTCTGTGCAGCATATAATGTGACCTCAGGTTATTCTGACAATTGGCGTACGCCATGCCGAGCCCTGCTCCCGAG
>8_717
AATCAAAACAAAAACAAACACTTTTGAAAAAAAAAAGACAGTCCCTTGGTGGCGTGCAGTTATTGCTCCTTATCGCCTCTGTGCAGCATATAATGTGACCTCAGGTTATTCTGACAATTGGCATACGCCATGCCGAGCCCTGCTCCCGAG
>8_718
AATCATACAGTCATACAAGGAAGGATGTCAACAGGGAGACAAGAGTCTGACTGTAGAACAGTGCAAATGGTGACGCACCCATAATCAAAACAAAAACAAACACTTTGGAAAAAAAAAAAGACAGTCCCTTGGTGGCGTGCAGTTATTGCT
>8_719
AATGCCTAACCCCAGACCGGTGCCTAATTTAATGGCACCGTCTGCTAAGCATCGGTCCCACTTTTTCCCCAGCTCCTTCTCAGACATACTGAACATTAGCTTGTGACAGGCTAGAAGTACCCCATGTACTCTGCGTTGATACCACTGCTT
>8_720
AATGGTGACGCACCCATAATCAAAACAAAAACAAACACTTTGGAAAAAAAAAAAAGACAGTCCCTTGGTGGCGTGCAGTTATTGCTCCTTATCGCCTCTGTGCAGCATATAATGTGACCTCAGGTTATTCTGACAATTGGCATACGCCAT
>8_721
AATGTGACCTCAGGTTATTCTGACAATTGGCATACGCCATGCCGAGCCCTGCTCCCGAGCCAAGTGAAATTGGCCATGTGTGCCGTTTGAAGAACAGAACAGAAAACACAATGCCTAACCCCAGACCGGTGCCTAATTTAATGGCACCGT
>8_722
AATTCCATTCTCAACAAAGTGACATGCCAGAGACTGCATGAGAGTCGACACACATACGGCAGCTTCCAGTGAAAATCCCCTCAATGAACTGTTTTGTTTGACTGCTTAAACACGGGTTTAGATGTATTGATTGAATGATAATTTTGGTTA
>8_723
AATTGGCATACGCCATGCCGAGCCCTGCTCCCGAGCCAAGTGAAATTGACCATGTGTGCCCTATAATTGAGAAAGATGCTTTAGATTCTTCTCAAACACTTCACAGCATGATTAAAAACAGATCAGAGATGGTGTGCTACAGCCTTTCAC
>8_724
AATTGGCCATGTGTGCCGTTTGAAGAACAGAACAGAAAACACAATGCCTAACCCCAGACCGGTGCCTAATTTAATGGCACCGTCTGCTAAGCATCGGTCCCACTTTTTCCCCAGCTCCTTCTCAGACATACTGAACATTAGCTTGTGACA
>8_725
ACAAAAACAAACACTTTGGAAAAAAAAAGACAGTCCCTTGGTGGCGTGCAGTTATTGCTCCTTATCGCCTCTGTGCAGCATATAATGTGACCTCAGGTTATTCTGACAATTGGCATACGCCATGCCGAGCCCTGCTCCCGAGCCAAGTGA
>8_726
ACAAACACTTTGGAAAAAAAAAAGACAGTCCCTTGGTGGCGTACAGTTATTGCTCCTTATCGCCTCTGTGCAGCATATAATGTGACCTCAGGTTATTCTGACAATTGGCATACGCCATGCCGAGCCCTGCTCCCGAGCCAAGTGAAATTG
>8_727
ACAAATCATACAGTCATACAAGGAAGGATGTCAACAGGGAGACAAAGAGTCTGACTGTAGAACAGTGCAAATGGTGACGCACCCATAATCAAAACAAAAACAAACACTTTGGAAAAAAAAAAGACAGTCCCTTGGTGGCGTGCAGTTATT
>8_728
ACAAATCATACAGTCATACAAGGAAGGATGTCAACAGGGAGACAAGAGTCTGACTGTAGAACAGTGCAAATGGTGACGCACCCATAATCAAAACAAAAACAAACACTTCGGAAAAAAAAAAGACAGTCCCTTGGTGGCGTGCAGTTATTG
>8_729
ACAAATCATACAGTCATACAAGGAAGGATGTCAACAGGGAGACAAGAGTCTGACTGTAGAACAGTGCAAATGGTGACGCACCCATAATCAAAACAAAAACAAACACTTTGGAAAAAAAAAAAAGACAGTCCCTTGGTGGCGTGCAGTTAT
>8_730
ACAATGCCTAACCCCAGACCGGTGCCTAATTTAATGGCACCGTCTGCTAAGCATCGGTCCCACTTTTTCCCCAGCTCCTTCTCAGACATACTGAACATTAGCTTGTGACAGGCTAGAAGTCCCCATGTACTCTGCGTTGATACCACTGCT
>8_731
ACACTTTGTAAAAAAAAAAAAGACAGTCCCTTGGTGGCGTGCAGTTATTGCTCCTTATCGCCTCTGTGCAGCATATAATGTGACCTCAGGTTATTCTGACAATTGGCATACGCCATGCCGAGCCCTGCTCCCGAGCCAAGTGAAATTGGC
>8_732
ACACTTTTGAAAAAAAAAAAGACAGTCCCTTGGTGGCGTGCAGTTATTGCTCCTTATCGCCTCTGTGCAGCATATAATGTGACCTCAGGTTATTCTGACAATTGGCATACGCCATGCCGAGCCCTGCTCCCGAGCCAAGTGAAATTGGCC
>8_733
ACAGAACAGAAAACACAATGCCTAACCCCAGACCGGTGCCTAATTTAATGGCACCGTCTGCTAAGCATCGGTCCCACTTTTTCCCCAGCTCCTTCTCAGACATACTGAACATTAGCTTGTCCCCATGTACTCTGCGTTGATACCACTGCT
>8_734
ACAGAACAGAAAACACAATGCCTAACCCCAGACCGGTGCCTAATTTAATGGCACCGTCTGCTAAGCATCGGTCCCACTTTTTCCCCAGCTCCTTCTCAGACATACTGAACATTAGCTTGTGCCCCATGTACTCTGCGTTGATACCACTGC
>8_735
ACAGACCATCTTTATAGGGCATATACAAATCATACAGTCATACAAGGAAGGATGTCAACAGGGAGACAAGAGTCTGACTGTAGAACAGTACAAATGGTGACGCACCCATAATCAAAACAAAAACAAACACTTTGGAAAAAAAAAAGACAG
>8_736
ACAGACCATCTTTATAGGGCATATACAAATCATACAGTCATACAAGGAAGGATGTCAACAGGGAGACAAGAGTCTGACTGTAGAACAGTGCAAATGGTGACGCACCCATAATCAAAACAAAAACAAACACTTTGGAAAAAAAAAAAAGAC
>8_737
ACAGACCATCTTTATAGGGCATATACAAATCATACAGTCATACAAGGAAGGATGTCAACAGGGAGACAAGAGTCTGACTGTAGAACAGTGCAAATGGTGACGCACCCATAATCAAAACAAAAACAAACACTTTGGAAAAAAAAGAGACAG
>8_738
ACAGGGAGACAAGAGTCTGACTGTAGAACGGTGCAAATGGTGACGCACCCATAATCAAAACAAAAACAAACACTTTGGAAAAAAAAAAGACAGTCCCTTGGTGGCGTGCAGTTATTGCTCCTTATCGCCTCTGCGTTGATACCACTGCTT
>8_739
ACAGGGAGACACGAGTCTGACTGTAGAACAGTGCAAATGGTGACGCACCCATAATCAAAACAAAAACAAACACTTTGGAAAAAAAAAAAGACAGTCCCTTGGTGGCGTGCAGTTATTGCTCCTTATCGCCTCTGTGCAGCATATAATGTG
>8_740
ACAGTAAAAGACAGCCATATGTATGTGTTACTGTAGCGGGAGCAGAACATTACTGCAGCCCTGCTTTTCTTTTCTATAAGGACTTCTGAGCAAAAGGAGCTGATTGAGATTCAGTAAAGCAATTCAACTACTTACGTTTGAAGAACAGAA
>8_741
ACAGTCATACAAGGAAGGATGTCAACCGGGAGACAAGAGTCTGACTGTAGAACAGTGCAAATGGTGACGCACCCATAATCAAAACAAAAACAAACACTTTGGAAAAAAAAAAAAGACAGTCCCTTGGTGGCGTGCAGTTATTGCTCCTTA
>8_742
ACAGTGCAAATGGTGACGCACCCATAATAAAAACAAAAACAAACACTTTGGAAAAAAAAAAAAAGACAGTCCCTTGGTGGCGTGCAGTTATTGCTCCTTATCGCCTCTGTGCAGCATATAATGTGACCTCAGGTTATTCTGACAATTGGC
>8_743
ACAGTGCAAATGGTGACGCACCCATAATCAAAACAAAAACAAACACTTTGGAAAAAAAAAAAAAGACAGTCCCTTGGTGGCGTGCAGTTATTGCTCCTTATCGCCTCTGTGCAGCATATAATGTGACCTCAGGTTATTCTGACAATTGGC
>8_744
ACAGTGCAAATGGTGACGCACCCATAATCAAAACAAAAACAAACACTTTGGAAAAAAAAAAAAGACAGTCCCTTGGTGGCGTGCAGTTATTGCTCCTTATCGCCTCTGTGCAGCATATAATGTGACCTCAGGTTATTCTGACAATTGGCA
>8_745
ACCATCTTTATAGGGCATATACAAATCATACAGTCATACAAGGAAGGATGTCAACAGGGAGACAAGAGTCTGACTGTAGAACAGTGCAAATGGTGACGCACCCATAATCAAAACAAAAACAAACACTTTGGAAAAAAAAAGACAGTCCCT
>8_746
ACCCATAATCAAAACAAAAACAAACACTTTGAAAAAAAAAAAAGACAGTCCCTTGGTGGCGTGCAGTTATTGCTCCTTATCGCCTCTGTGCAGCATATAATGTGACCTCAGGTTATTCTGACAATTGGCATACGCCATGCCGAGCCCTGC
>8_747
ACCCATAATCAAAACAAAAACAAACACTTTGAAAAAAAAAAGACAGTCCCTTGGTGGCGTGCAGTTATTGCTCCTTATCGCCTCTGTGCAGCATATAATGTGACCTCAGGTTATTCTGACAATTGGCATACGCCATGCCGAGCCCTGCTC
>8_748
ACCCATAATCAAAACAAAAACAAACACTTTGGAAAAAAAAAAAAGACAGTCCCTTGGTGGCGTGCAGTTATTGCTCCTTATCGCCTCTGTGCAGCATATAATGTGACCTCAGGTTATTCTGACAATTGGCATACGCCATGCCGAGCCCTG
>8_749
ACCCATAATCAAAACAAAAACAAACACTTTGGAAAAAAAAAAGACAGTCCCTTGGTGGCGTGCAGTTATTGCTCCTGTTGAAGAAAACAGAGACAGGTTTCATGAATTTTCATTTACATAACCAGCGATACAGGGTTGTTATTGAGAGTT
>8_750
ACCCATAATCAAAACAAAAACAAACACTTTGGAAAAAAAAAGACAGTCCCTTGGTGGCGTGCAGTTATTGCTCCTTATCGCCTCTGTGCAGCATATAATGTGACCTCAGGTTATTCTGACAATTGGCATACGCCATGCCGAGCCCTGCTC
>8_751
ACCCCAGACCGGTGCCTAATTTAATGGCACCGTCTGCTAAGCATCGGTCCCACTTTTTCCCCAGCTCCTTCTCAGACATACTGAACATTAGCTTGTGACAGGCTAGAAGTAGCAAATGCACCTCCCCATGTACTCTGCGTTGATACCACT
>8_752
ACCGGCTGCTTCCTTGTAAACTCTTCTCAAGTTTGTTTGTTTGGATTTTTTTTGTTGTTATTGGAGAAAATATTCATTCCATTCTCAACAAAGTGACATGCCAGAGACTGCACGAGAGTCGACACACACATACGGCAGCTTCCAGTGAAA
>8_753
ACGCACCCATAATCAAAACAAAAACAAACACTTTGGAAAAAAAAAAAAGACAGTCCCTTGGTGGCGTGCAGTTATTGCTCCTTATCGCCTCTGTGCAGCATATAATGTGACCTCAGGTTATTCTGACAATTGGCATACGCCATGCCGAGC
>8_754
ACGCACCCATAATCAAAACAAAAACAAACACTTTGTAAAAAAAAAAAGACAGTCCCTTGGTGGCGTGCAGTTATTGCTCCTTATCGCCTCTGTGCAGCATATAATGTGACCTCAGGTTATTCTGACAATTGGCATACGCCATGCCGAGCC
>8_755
ACGGCAGCTTCCAGTGAAAATCCCCTCAATGAACTGTTTTGTTTGACTGCTTAAACACGGGTTTAGATGTATTGATTGAATGATAATTTTGGTTATTGTAGATAACTTTTTTTTTATAAAAATGTAAATATGGTCATAATTTATTTTACA
>8_756
ACTATTAATATTCAAACTGTACAACTTGTGTCTAACACACAGAATTAATGTACAAAAACATGAAAACCTTGTTTTATATTTAGAAAATCAAACATATCAAACCCAAAACATCACAACAACAAAGGTTCCACTGCTACTCCTCAGCAGGCA
>8_757
ACTGTAGAACAGTGCAAATGGTGACGCACCCATAATCAAAACAAAAACAAACACTTTGGAAAAAAAAAAGACAGTCCCTTGGTGGCGTGCAGTTATTGCTCCTTATCGCCTCTGTGCAGCATATAATGTGACCCATGTACTCTGCGTTGA
>8_758
ACTTTGGAAAAAAAAAAAGACAGTCCCTTGGTGGCGTGCAGTTATTGCTCCTTATCGCCTCTGTGCAGCATATAATGTGACCTCAGGTTATTCTGACAATTGGCATACGCCATGCCGAGCCCTGCTCCCGAGCCAAGTGAAATTGGCCAT
>8_759
ACTTTGGAAAAAAAAAAGACAGTCCCTTGGTGGCGTGCAGTTATTGCTCCTTATCGCCTCTGTGCAGCATATAATGTGACCTCAGGTTATTCTGACAATTGGCATACGCCATGCCGAGCCCCCATGTACTCTGCGTTGATACCACTGCTT
>8_760
ACTTTGGAAAAAAAAAGACAGTCCCTTGGTGGCGTGCAGTTATTGCTCCTTATCGCCTCTGTGCAGCATATAATGTGACCTCAGGTTATTCTGACAATTGGCATACGCCATGCCGAGCCCTGCTCCCGAGCCAAGTGAAATTGGCCATGT
>8_761
ACTTTGTAAAAAAAAAAGACAGTCCCTTGGTGGCGTGCAGTTATTGCTCCTTATCGCCTCTGTGCAGCATATAATGTGACCTCAGGTTATTCTGACAATTGGCATACGCCATGCCGAGCCCTGCTCCCGAGCCAAGTGAAATTGGCCATG
>8_762
AGAAAACACAATGCCTAACCCCAGACCGGTGCCTAATTTAATGGCACCGTCTGCTAAGCATCGGTCCCACTTTTTCCCCAGCTCCTTCTCAGACATACTGAACATTAGCTTGTGACAGGCTAGAAGTCCCATGTACTCTGCGTTGATACC
>8_763
AGAAAACACAATGCCTAACCCCAGACCGGTGCCTAATTTAATGGCACCGTCTGCTAAGCATCGGTCCCACTTTTTCCCCAGCTCCTTCTCAGACATACTGAACATTAGCTTGTGACAGGCTCCCCATGTACTCTGCGTTGATACCACTGC
>8_764
AGAACAGAACAGAAAACACAATGCCTAACCCCAGACCGGTGCCTAATTTAATGGCACCGTCTGCTAAGCATCGGTCCCACTTTTTCCCCAGCTCCTTCTCAGACATACTGAACATTAGCTTCCCCATGTACTCTGCGTTGATACCACTGC
>8_765
AGAACAGAACAGAAAACACAATGCCTAACCCCAGACCGGTGCCTAATTTAATGGCACCGTCTGCTAAGCATCGGTCCCACTTTTTCCCCAGCTCCTTCTCAGACATACTGAACATTAGCTTGTCCCCATGTACTCTGCGTTGATACCACT
>8_766
AGAACAGTGCAAATGGTGACGCACCCATAATAAAAACAAAAACAAACACTTTGGAAAAAAAAAAGACAGTCCCTTGGTGGCGTGCAGTTATTGCTCCTTATCGCCTCTGTGCAGCATATAATGTGACCTCAGGTTATTCTGACAATTGGC
>8_767
AGACAAGAGTCTGACTGTAGAACAGTGCAAATGGTGACGCACCCATAATCAAAACAAAAACAAACACTTTGGAAAAAAAAAAGACAGTCCCTTGGTGGCGTGCAGTTATTGCTCCTTATCCCCATGTACTCTGCGTTGATACCACTGCTT
>8_768
AGACCGGTGCCTAATTTAATGGCACCGTCTGCTAAGCATCGGTCCCACTTTTTCCCCAGCTCCTTCTCAGACATACTGAACATTAGCTTGTGACAGGCTAGAAGTAGCAAATGCACCTCCCCCATGTACTCTGCGTTGATACCACTGCTT
>8_769
AGAGACTGCACGAGAGTCGACACACACATACGGCAGCTTCCAGTGAAAATCCCCTGAATGAACTGTTTTGTTTGACTGCTTAAACACGGGTTTAGATGAATTGATTGAATGATAATTTTGGTTATTGTAGATAACTTTTTTATAAAAATG
>8_770
AGAGTCTGACTGTAGAACAGTGCAAATGGTGACGCACCCATAATCAAAACAAAAACAAACACTTTGGAAAAAAAAAAAGACAGTCCCTTGGTGGCGTGCAGTTATTGCTCCTTATCGCCTCTCCCATGTACTCTGCGTTGATACCACTGC
>8_771
AGAGTCTGACTGTAGAACAGTGCAAATGGTGACGCACCCATAATCAAAACAAAAACAAACACTTTGGAAAAAAAAAAAGACAGTCCCTTGGTGGCGTGCAGTTATTGCTCCTTATCGCCTCTGTGCAGCATATAATGTGACCTCAGGTTA
>8_772
AGCCAAGTGAAATTGGCCATGTGTGCCGTTTGAAGAACAGAACAGAAAACACAATGCCTAACCCCAGACCGGTGCCTAATTTAATGGCACCGTCTGCTAAGCATCGGTCCCACTTTTTCCCCAGCTCCTTCTCAGACATACTGAACATTA
>8_773
AGCCCTGCTTTTCTTTTCTATAAGGACTTCTGAGCAAAAGGAGCTGATTGAGATTCAGTAAAGCAATTCAACTACTTACGTTTGAAGAACAGAACAGAAAACACAATGCCTAACCCCAGACCGGTGCCTGAGAGAGACAGACAAAAAAAC
>8_774
AGGAAGGATGTCAACAGGGAGACAAGAGTCTGACTGTAGAACAGTGCAAATGGTGACGCACCCATAATCAAAACAAAAACAAACACTTTGGAAAAAAAAAGACAGTCCCTTGGTGGCGTGCAGTTATTGCTCCTTATCGCCTCTGTGCAG
>8_775
AGGATGTCAACAGGGAGACAAGAGTCTGACTGTAGAACAGTGCAAATGGTGACGCACCCATAATCAAAACAAAAACAAACACTTTGGAAAAAAAAAAGACAGTCCCTTGGTGGCGTGCAGTTATTGCTCCTTAACGCCTCTGTGCAGCAT
>8_776
AGGATGTCAACAGGGATTCAAGAGTCTGACTGTAGAACAGTGCAAATGGTGACGCACCCATAATCAAAACAAAAACAAACACTTTGGAAAAAAAAAAAAGACAGTCCCTTGGTGGCGTGCAGTTATTGCTCCTTATCGCCTCTGTGCAGC
>8_777
AGGGAGACAAGAGTCTGACTGTAGAACAGTGCAAATGGTGACGCACCCATAATCAAAACAAAAACAAACACTTTGAAAAAAAAAAAGACAGTCCCTTGGTGGCGTGCAGTTATTGCTCCTTATCGCCTCTGTGCAGCATATAATGTGACC
>8_778
AGGGCATATACAAATCATACAGACATACAAGGCAGGATGTCAACAGGGAGACAAGAGTCTGAATGTAGAACAGTGCAAATGGTGACGCACCCATAATCAAAACAAAAACAAACACTTTGGAAAAAAAAAAAAGACAGTCCCTTGGTGGCG
>8_779
AGGGCATATACAAATCATACAGTCATACAAGGAAGGATGTCAACAGGGAGACAAGAGTCTGACTGTAGAACAGTGCAAAGGGTGACGCACCCATAATCAAAACAAAAACAAACACTTTGGAAAAAAAAAAAAAGACAGTCCCTTGGTGGC
>8_780
AGGGCATATACAAATCATACAGTCATACAAGGAAGGATGTCAACAGGGAGACAAGAGTCTGACTGTAGAACAGTGCAAATGGTGACGCACCCATAATCAAAACAAAAACAAACACTTTGGAAAAAAAAGACAGTCCCTTGGTGGCGTGCA
>8_781
AGTAATTATTTTATTAAATAAACACAGACCATCTTTATAGGGCATATACAAATCATACAGTCATACAAGGAAGGATGTCAACAGGGAGACAAGAGTCTGACTGTAGAACAGTGCAAATGGTGACGCACCCATAATCAAAACAAAAACAAA
>8_782
AGTAATTATTTTATTAAATAAACACAGACCGTCCTTATAGGGCATATACAAATCATACAGTCATACAAGGAAGGATGTCAACAGGGAGACAAGAGTCTGACTGTAGAACAGTGCAAATGGTGACGCACCCATAATCAAAACAAAAACAAA
>8_783
AGTCATACAAGGAAGGATGTCAACAGGGAGACAAGAGTCTGACTGTAGAACAGTGCAAATGGTGACGCACCCATAATCAAAACAAAAACAAACACTTTGGAAAAAAAAAAAAGACAGTCCCTTGGTGGCGTGCAGTTATTGCTCCTTATC
>8_784
AGTCGACACACATACGGCAGCTTCCAGTGAAAATCCCCTCAATGAACTGTTTTGTTTGACTGCTTAAACACGGGTTTAGATGTATTGATTGAATGATAATTTTGGTTATTGTAGATAACTTTTTTTTTATAAAAATGTAAATATGGTCAT
>8_785
AGTCGACACACATACGGCAGCTTCCAGTGAAAATCCCCTCAATGAACTGTTTTGTTTGACTGCTTAAACACGGGTTTAGATGTATTGATTGAATGATAATTTTGGTTATTGTAGATAACTTTTTTTTTTATAAAAATGTAAATATGGTCA
>8_786
AGTCTGACTGTAGAACAGTGCAAATGGTGACGCACCCATAATCAAAACAAAAACAAACACTTTGGAAAAAAAAAAAAGACAGTCCCTTGGTGGCGTGCAGTTATTGCTCCTTATCGCCTCTGTGCAGCATATAATGTGACCTCAGGTTAT
>8_787
AGTCTGACTGTAGAACAGTGCAACTGGTGACGCACCCATAATCAAAACAAAAACAAACACTTTGGAAAAAAAAAAGACAGTCCCTTGGTGGCGTGCAGTTATTGCTCCTTATCGCCTCTGTGCAGCATATAATGTGACCTCAGGTTATTC
>8_788
AGTGAGACAAGAGTCTGACTGTAGAACAGTGCAAATGGTGACGCACCCATAATCAAAACAAAAACAAACACTTTGGAAAAAAAAAAGACAGTCCCTTGGTGGCGTGCAGTTATTGCTCCTTATCGCCTCTGTGCAGCATATAATGTGACC
>8_789
AGTGCAAATGGTGACGCACCCATAATCAAAACAAAAACAAACACTTTGGAAAAAAAAAAAAGACAGTCCCTTGGTGGCGTGCAGTTATTGCTCCTTATCGCCTCTGTGCAGCATATAATGTGACCTCAGGTTATTCTGACAATTGGCATA
>8_790
AGTGCAAATGGTGACGCACCCATAATCAAAACAAAAACAAACACTTTGGAAAAAAAAAGACAGTCCCTTGGTGGCGTGCAGTTATTGCTCCTTATCGCCTCTGTGCAGCATATAATGTGACCTCAGGTTATTCTGACAATTGGCATACGC
>8_791
AGTGGTATCAACGCAGAGTACATGGGGAGGATTCTTCTCTGCTCGGTTTTTTTGAGCAGTTTTTAAAATGCTTTATTGAAGTGGAAGCATGGCGCGTGTGTGATGTATGTGAATGTCAAAGTAGTTAATCTAATGAGATTTACTTCCACC
>8_792
AGTTTGTTTGTTTGGATTTTTTTTGTTGTTATTGGAGAAAATATTCATTCCATTCTCAACAAAGTGACATGCCAGAGACTGCACGAGAGTCGACACACACATACGGCAGCTTCCAGTGAAAATCCCCTCAATGAACTGTTTTGTTTGACT
>8_793
ATAATCAAAACAAAAACAAACACTTTGGAAAAAAAAAAAGACAGTCCCTTGGTGGCGTGCAGTTATTGCTCCTTATCGCCTCTGTGCAGCATATAATGTGACCTCAGGTTATTCTGACAACCCATGTACTCTGCGTTGATACCACTGCTT
>8_794
ATAATCAAAACAAAAACAAACACTTTGGAAAAAAAAAAGACAGTCCCTTGGTGGCGTGCAGTTATTGCTCCTTATCGCCTCTGTGCAGCATATAATGTGACCTCAGGTTATTCTGACAATCCCATGTACTCTGCGTTGATACCACTGCTT
>8_795
ATAATTATTTTATTAAATAAACACAGACCATCTTTATAGGGCATATACAAATCGTACAGTCATACAAGGAAGGATGTCAACAGGGAGACAAGAGTCTGACTGTAGAACAGTGCAAATGGTGACGCACCCATAATCAAAACAAAAACAAAC
>8_796
ATACAGTCATACAAGGAAGTTTTTCAACAGGGAGACAAGAGTCTGACTGTAGAACAGTGCAAATGGTGACGCACCCATAATCAAAACAAAAAAAAACACTTTGGAAAAAAAAAAAAAGACAGTCCCTTGGTGGCGTGCAGTTATTGCTCC
>8_797
ATATACAAATCATACAGTCATACAAGGAAGGATGTCAACAGGGAGACAAGAGTCTGACTGTAGAACAGTGCAAATGGTGACGCACCCATAATCAAAACAAAAACAAACACTTTGGAAAAAAAAAAAGACAGTCCCTTGGTGGCGTGCAGT
>8_798
ATATACAAATCATACAGTCATACAATTAAGGATGTCAACAGGGAGACAAGAGTCTGACTTTAGAACAGTGCAAATGGTGACGCACCCATAATCAAAACAAAAACAAACACTTTGGAAAAAAAAAAAAGACAGTCCCTTGGTGGCGTGCAG
>8_799
ATCATACAGTCATACAAGGAAGGATGTCAACAGGTAGACAAGAGTCTGACTGTAGAACAGTGCAAATGGTGACGCACCCATAATCAAAACAAAAACAAACACTTTGGAAAAAAAAAAGACAGTCCCTTGGTGGCGTGCAGTTATTGCTCC
>8_800
ATCATACAGTCATACAAGGAAGGATGTCAACCGGGAGACAAGAGTCTGACTGTAGAACAGTGCAAATGGTGACGCACCCATAATCAAAACAAAAACAAACACTTTGGAAAAAAAAAAGACAGTCCCTTGGTGGCGTGCAGTTATTGCTCC
>8_801
ATCATACAGTCATACAAGTAAGGATGTCAACAGGGAGACAAGAGTCTGACTGTAGAACAGTGCAAATGGTGACGCACCCATAATCAAAACAAAAACAAACACTTTGGAAAAAAAAAAGACAGTCCCTTGGTGGCGTGCAGTTATTGCTCC
>8_802
ATCGCCTCTGTGCAGCATATAATGTGACCTCAGGTTATTCTGACAATTGGCATACGCCATGCCGAGCCCTGCTCCCGAGCCAAGTGAAATTGGCCATGTGTGTCGTTTGAAGAACAGAACAGAAAACACAATGCCTAACCCCAGACCGGT
>8_803
ATCTTTATAGGGCATATACAAATCATACAGTCATACAAGGAAGGATGTCAACAGGGAGACAAGAGTCTAACTGTAGAACAGTGCAAATGGTGACGCACCCATAATCAAAACAAAAACAAACACTTTGGAAAAAAAAAAGACAGTCCCTTG
>8_804
ATCTTTATAGGGCATATACAAATCATACAGTCATACAAGGAAGGATGTCAACAGGGAGACAAGAGTCTGACTGTAGAACAGTGCAAATGGTGACGCACCCATAATCAAAACAAAAACAAACACTTTGGAAAAAAAAAGACAGTCCCTTGG
>8_805
ATCTTTATAGGGCATATACAAATCATACAGTCATACAAGGAAGGATGTCAACAGGGAGACAAGAGTCTGACTGTAGAACAGTGTAAATGGTGACGCACCCATAATCAAAACAAAAACAAACACTTTGGAAAAAAAAAAGACAGTCCCTTG
>8_806
ATGAGAGTCGACACACATACGGCAGCTTCCAGTGAAAATCCCCTCAATGAACTGTTTTGTTTGACTGCTTAAACACGGGTTTAGATGTATTGATTGAATGATAATTTTGGTTATTGTAGATAACTTTTTTTTTATAAAAATGTAAATATG
>8_807
ATGCCAGAGACTGCACGAGAGTCGACACACACATACGGCAGCTTCCAGTGAAAATCCCCTCAATGAACTGTTTTGTTTGACTGCTTAAACACGGGTTTAGATGAATTGATTGAATGATAATTTTGGTTATTGTAGATAACTTTTTTTATA
>8_808
ATGCTTTAGATTCTTCTCAAACACTTCACAGCATGATTAAAAACAGATCAGAGATGGTGTGCTCCAGCCTTTCACCCCGTAGCCTCTCTTTTCCCTCATAATTACCTCAATTTTTAACATGCTTCTTTAAAAGCTTTTTGGGCCTTTTGC
>8_809
ATGGTGACGCACCCATAATCAAAACAAAAACAAACACTTTGGAAAAAAAAAAGACAGTCCCTTGGTGGCGTGCAGTTATTGCTCCTTATCGCCTCTGTGCAGCATATAATGTGACCTCAGGTTATTCTGACAATTAGCATACGCCATGCC
>8_810
ATGTGACCTCAGGTTATTCTGACAATTGGCATACGCCATGCCGAGCCCTGCTCCCGAGCCAAGTGAAATTGGCCATGTGTGCCGTTTGAAGAACAGAACAGAAAACACAATGCCTAACCCCAGACCGGTGCCATTAAATTAGGCACCGGT
>8_811
ATGTGTGCCCTAATTTAATGGCACCGTCTGCTAAGCATCGGTCCCACTTTTTCCCCAGCTCCTTCTCAGACATACTGAACATTAGCTTGTGACAGGCTAGAAGTAGCAAATGCACCTCTCCCCATGTACTCTGCGTTGATACCACTGCTT
>8_812
ATTCCATTCTCAACAAAGTGACATGCCAGAGACTGCACGAGAGTCGACACACACATACGGCAGCTTCCAGTGAAAATCCCCTGAATGAACTGTTTTGTTTGACTGCTTAAACACGGGTTTAGATGAATTGATTGAATGATAATTTTGGTT
>8_813
ATTGCTCCTTATCGCCTCTGTGCAGCATATAATGTGACCTCAGGTTATTCTGACAATTGGCATACGCCATGCCGAGCCCTGCTCCCGAGCCAAGTGAAATTGGCCATGTGTGCCGTTTGACCCATGTACTCTGCGTTGATACCACTGCTT
>8_814
ATTGGCCATGTGTGCCGTTTGAAGAACAGAACAGAAAACACAATGCCTAACCCCAGACCGGTGCCTAATTTAATGGCACCGTCTGCTAAGCATCGGTCCCACTTTTTCCCCAGCTCCTTCTCAGACATACTGAACATTAGCTTGTGACAG
>8_815
CAAACTGACAAATGTAACAAGAGATTTTTCTGTCACTATTGACTTTTGTGTCATTAATTTATCTAATGCTCGGATAAAACCCCTAATACTGCTTATACTGGAAGATGCCATCAACTCAATAAAGAATTGCCACTGAAAGAAAAAAAAAAA
>8_816
CAAACTTGTAAAGAGCATGTTACTGGACCGGCTGCTTCCTTGTAAACTCTTCTCAAGTTTGTTTGTTTGGATTTTTTTTTGTTGTTATTGGAGAAAATATTCATTCCATTCTCAACAAAGTGACATGCCAGAGACTGCACGAGAGTCGAC
>8_817
CAAAGTGACATGCCAGAGACTGCACGAGAGTCGACACACACATACGGCAGCTTCCAGTGAAAATCCCCTGAATGAACTGTTTTGTTTGACTGCTTAAACACGGGTTTAGATGAATTGATTGAATGATAATTTTGGTTATTGTAGATAACT
>8_818
CAAATCATACAGTCATACAAGGAAGGATGTCAACAGGGAGACAAGAGTCTGACTGTAGAACAGTGCAAATGGTGACGCACCCATAATCAAAACAAAAACAAACACTTTGGAAAAAAAAAGACAGTCCCTTGGTGGCGTGCAGTTATTGCT
>8_819
CAAATGGTGACGCACCCATAATCAAAACAAAAACAAACACTTTGGAAAAAAAAAAAGACAGTCCCTTGGTGGCGTGCAGTTATTGCTCCTTATCGCCTCTGTGCAGCATATAATGTGACCTCAGGTTATTCTGACAATTGGCATACGCCA
>8_820
CAAATGGTGACGCACCCATAATCAAAACAAAAACAAACACTTTGGAAAAAAAAAAGACAGTCCCTTGGTGGCGTGCAGTTATTGCTCCTTATCGCCTCTGTGCAGCATATAATGTGACCTCACCCATGTACTCTGCGTTGATACCACTGC
>8_821
CAACAGGGAGACAATAGTCTGACTGTAGAACAGTGCAAATGGTGACGCACCCATAATAAAAACAAAAACAAACACTTTGGAAAAAAAAAAAAGACAGTCCCTTGGTGGCGTGCAGTTATTGCTCCTTATCGCCTCTGTGCAGCATATAAT
>8_822
CAACATTTTTCACGCAGCCATACTACGGTCTTTTTATTGCTTTATTATGAAGTACTTCATATGGGGTATGATTCTTTGATCTATCCTGTATGATTAGTTTAAGAGCAATATTTTCCCCCACTTTTTCCTACAAGATGGTTAAAAAATGAC
>8_823
CAAGAGTCTGACTGTAGAACAGTACAAATGGTGACGCACCCATAATCAAAACAAAAACAAACACTTTGGAAAAAAAAAAAAGACAGTCCCTTGGTGGCGTGCAGTTATTGCTCCTTATCGCCTCTGTGCAGCATATAATGTGACCTCAGG
>8_824
CAAGGAAGGATGTCAACAGGGAGACAAGAGTCTGACTGTAGGACAGTGCAAATGGTGACGCACCCATAATCAAAACAAAAACAAACACTTTGGAAAAAAAAAAGACAGTCCCTTGGTGGCGTGCAGTTATTGCTCCTTATCGCCTCTGTG
>8_825
CACAAGTGAAGGCGGCCAAACTTGTAAAGAGCATGTTACTGGACCGGCTGCTTCCTTGTAAACTCTTCTCATGTTTGTTTGTTTGGATTTTTTTTGTTGTTAATGGAGAAAATATTAATTCCATTCTCAACAAAGTGACATGCCAGAGAC
>8_826
CACACATACGGCAGCTTCCAGTGAAAATCCCCTGAATGAACTGTTTTGTTTGACTGCTTAAACACGGGTTTAGATGAATTGATTGAATGATAATTTTGGTTATTGTAGATAACTTTTTTATAAAAATGTAAATATGGTCATAATTTATTT
>8_827
CACAGACCATCTTTATAGGGCATATACAAATCATACAGTCATACAAGGAAGGATGTCAACAGGGAGACAAGAGTCTGACTGTAGAACAGTGCAAATGGTGACGCACCCATAATCAAAACAAAAACAAACACTTTGGAAAAAAAAAAGACA
>8_828
CACAGACCGTCCTTATAGGGCATATACAAATCATACAGTCATACAAGGAAGGATGTCAACAGGGAGACAAGAGTCTGACTGTAGAACAGTGCAAATGGTGACGCACCCATAATCAAAACAAAAACAAACACTTTGGAAAAAAAAAAGACA
>8_829
CACATACGGCAGCTTCCAGTGAAAATCCCCTCAATGAACTGTTTTGTTTGACTGCTTAAACACGGGTTTAGATGTATTGATTGAATGATAATTTTGGTTATTGTAGATAACTTTTTTTTATAAAAATGTAAATATGGTCATAATTTATTT
>8_830
CACCCATAATAAAAACAAAAACAAACACTTTGGAAAAAAAAAAGACAGTCCCTTGGTGGCGTGCAGTTATTGCTCCTTATCGCCTCTGTGCAGCATATAATGTGACCTCAGGTTATTCTGACAATTGGCATACGCCATGCCGAGCCCTGC
>8_831
CACCCATAATCAAAAAAAAAACAAACACTTTGGAAAAAAAAAAGACAGTCCCTTGGTGGCGTGCAGTTATTGCTCCTTATCGCCTCTGTGCAGCATATAATGTGACCTCAGGTTATTCTGACAATTGGCATACGCCATGCCGAGCCCTGC
>8_832
CACCCATAATCAAAACAAAAACAAACACTTTGGAAAAAAAAAAAGACAGTCCCTTGGTGGCGTGCAGTTATTGCTCCTTATCGCCTCTGTGCAGCATATAATGTGACCTCAGGTTATTCTAACAATTGGCATACGCCATGCCGAGCCCTG
>8_833
CACCTCGTATTTCAGACGAGAAGGCTCCTAATAACACGACGGCCACTGATCTGAATGCCCGGTGTGACGGTGTAGACAAGGGCGAGCAGGATAATGAACACATATCATGGAGCTGGGATGACACACACTGGACTACAGAGAACTCGCACA
>8_834
CAGACCATCTTTATAGGGCATATACAAATCATACAGTCATACAAGGAAGGATGTCAACAGGGAGACAAGAGTCTGACTGTAGAACAGTGCAAATGGTGACGCACCCATAATCAAAACAAAAACAAACACTTTGGAAAAAAAAAAAGACAG
>8_835
CAGAGATGGTGTGCTACAGCCTTTCACCCCGTAGCCTTTCTTTTCCCTCGTAATTACCTCAATTTTTAACATGCTTCTTTAAAAGCTTTTTGGGCCTTTTGCTGTCTTCGTAAAAAAAGGCACATCATTTTCCTACATCTAAAATCTGAA
>8_836
CAGAGATGGTGTGCTACAGCCTTTCACCCCGTAGCCTTTCTTTTCCCTCGTAATTACCTCAATTTTTAACATGCTTCTTTAAAAGCTTTTTTGGCCTTTTGCTGTCTTCGTAAAAAAAGGCACATCATTTTCCTACATCTAAAATCTGAA
>8_837
CAGAGTACATGGGGTGAAGTATTAGAAAGTCAGTTTTTAAGAAAAACTGCATTAAAAATCAGGAGATCAGCTTGTGCGCTCTGGAGATAAGCTGTTGTGCCTCTGCACGTTAAGTTACAGTCAAAATTATAAATTTCTCTGGAGATCACC
>8_838
CAGCTTCCAGTGAAAATCCCCTCAATGAACTGTTTTGTTTGACTGCTTAAACACGGGTTTAGATGAATTGATTGAATGATAATTTTGGTTATTGTAGATAACTTTTTTTATAAAAATGTAAATATGGTCATAATTTATTTTACAAATGTG
>8_839
CAGGGAGACAAGAGTCTGACTGTAGAACAGTGCAAATGGTGACGCACCCATAATCAAAACAAAAACAAACACTTTGGAAAAAAAAAAAACAGTCCCTTGGTGGCGTGCAGTTATTGCTCCTTATCGCCTCTGTGCAGCATATAATGTGAC
>8_840
CAGTCATACAAGGAAGGATGTCAACAGGGAGACAAGAGTCTGACTGTAGAACAGTGCAAATGGTGACGCACCCATAATCAAAACAAAAACAAACACTTTGGAAAAAAAAAAGACAGTCCCTTGCCCATGTACTCTGCGTTGATACCACTG
>8_841
CAGTCATACAAGGAAGGATGTCAACAGGGAGACAAGAGTCTGACTGTAGAACAGTGCAAATGGTGACGCACCCATAATCAAAACAAAAACAAACACTTTGGAAAAAAAAAGACAGTCCCTTGGTGGCGTGCAGTTATTGCTCCTTATCGC
>8_842
CAGTGCAAATGGTGACGCACCCATAATCAAAACAAAAACAAACACTTTGGAAAAAAAAAAAAGACAGTCCCTTGGTGGCGTGCAGTTATTGCTCCTTATCGCCTCTGTGCAGCATATAATGTGACCTCAGGTTATTCTGACAATTGGCAT
>8_843
CAGTGCAAATGGTGACGCACCCATAATCAAAACAAAAACAAACACTTTGGAAAAAAAAAGACAGTCCCTTGGTGGCGTGCAGTTATTGCTCCTTATCGCCTCTGTGCAGCATATAATGTGACCTCAGGTTATTCTGACAATTGGCATACG
>8_844
CAGTTATTGCTCCTTATCGCCTCTGTGCAGCATATAATGTGGCCTCAGGTTATTCTGACAATTGGCATACGCCATGCCGAGCCCTGCTCCCGAGCCAAGTGAAATTGGCCATGTGTGCCGTTTGAAGAACAGAACAGAAAACACAATGCC
>8_845
CATAATCAAAACAAAAAAAAACACTTTGGAAAAAAAAAAAAGACAGTCCCTTGGTGGCGTGCAGTTATTGCTCCTTATCGCCTCTGTGCAGCATATAATGTGACCTCAGGTTATTCTGACAATTGGCATACGCCATGCCGAGCCCTGCTC
>8_846
CATACAGTCATACAAGGAAGGATGTCAACAGGGAGACAAGAGTCTGACTGTAGAACAGTGCAAATGGTGACGCACCCATAATCAAAACAAAAACAAACACTTTGGAAAAAAAAAAAAGACAGTCCCTTGGTGGCGTGCAGTTATTGCTCC
>8_847
CATACAGTCATACAAGGAAGGATGTCAACCGGGAGACAAGAGTCTGACTGTAGAACAGTGCAAATGGTGACGCACCCATAATCAAAACAAAAACAAACACTTTGGAAAAAAAAAAGACAGTCCCTTGGTGGCGTGCAGTTATTGCTCCTT
>8_848
CATACGCCATGCCGAGCCCTTCTCCCGAGCCAAGTGAAATTGGCCATGTGTGCCGTTTTAAGAACAGAACAGAAAAACACAATGCCTAACCCCAGACCGGTGCCTAATTTAATGGCACCGTCTGCTAAGCATCGGTCCCACTTTTTCCCC
>8_849
CATATACAAATCATACAGTCATACAAGGAAGGATGTCAACAGGGAGACAAGAGTCTGACTGTAGAACAGTGCAAATGGTGACGCACCCATAATCAAAACAAAAACAAACACTTTGGAAAAAAAAAAAAGACAGTCCCTTGGTGGCGTGCA
>8_850
CATTATACACAGTTCAGACTTTATGAAATCTACTGGAATTTATAACAAATTATTCATTTTTTTCCATGGACAAACCAACCTTATCGCCTCTGTGCAGCATATAATGTGACCTCAGGTTATTCTGACAATTGGCATACGCCATGCCGAGCC
>8_851
CCAGACCGGTGCCTAATTTAATGGCACCGTCTGCTAAGCATCGGTCCCACTTTTTCCCCAGCTCCTTCTCAGACATACTGAACATTAGCTTGTGACAGGCTAGAAGTAGCAAATGCACCTCCCATGTACTCTGCGTTGATACCACTGCTT
>8_852
CCAGAGTCTGACTGTAGAACAGTACAAATGGTGACGCACCCATAATCAAAACAAAAACAAACACTTTGGAAAAAAAAAAAAGACAGTCCCTTGGTGGCGTGCAGTTATTGCTCCTTATCGCCTCTGTGCAGCATATAATGTGACCTCAGG
>8_853
CCATGCCGAGCCCTGCTCCCGAGCCAAGTGAAATTGGCCATGTGTGCCGTTTGAAGAACAGAACAGAAAACACAATGCCTAACCCCAGACCGGTGCCTAATTTAATGGCACCGTCTGCTAAGCATCGGTCCCACTTTTTCCCCAGCTCCT
>8_854
CCATGTGTGCCGTTTGAAGAACAGAACAGAAAACACAATGCCTAACCCCAGACCGGTGCCTAATTTAATGGCACCGTCTGCTAAGCATCGGTCCCACTTTTTCCCCAGCTCCTTCTCAGACATACTGAACCCCCATGACTCTGCGTTGAT
>8_855
CCCAGACCGGTGCCTAATTTAATGGCACCGTCTGCTAAGCATCGGTCCCACTTTTTCCCCAGCTCCTTCTCAGACATACTGAACATTAGCTTGTGACAGGCTAGAAGTAGCAAATGCACCTCTCCCATGTACTCTGCGTTGATACCACTG
>8_856
CCCCAGACCGGTGCCTAATTTAATGGCACCGTCTGCTAAGCATCGGTCCCACTTTTTCCCCAGCTCCTTCTCAGACATACTGAACATTAGCTTGTGACAGGCTAGAAGTAGCAAATGCACCTCTCCCATGTACTCTGCGTTGATACCACT
>8_857
CCCTCAATGAACTGTTTTGTTTGACTGCTTAAACACGGGTTTAGATGTATTGATTGAATGATAATTTTGGTTATTGTAGATAACTTTTTTTTTATAAAAATGTAAATATGGTCATAATTTATTTTACAAATGTGCTTTGGGCATTAAAAA
>8_858
CCCTCAATGAACTGTTTTGTTTGACTGCTTAAACACGGGTTTAGATGTATTGATTGAATGATAATTTTGGTTATTGTAGATAACTTTTTTTTTTATAAAAATTTAAATATGGTAAAAATTTATTTTAAAAATTTGCTTTTGGCATTAAAA
>8_859
CCCTGAATGAACTGTTTTGTTTGACTGCTTAAACACGGGTTTAGATGAATTGATTGAATGATAATTTTGGTTATTGTAGATAACTTTTTTATAAAAATGTAAATATGGTCATAATTTATTTTACAAATGTGTTATGGGCATTAAAAACCA
>8_860
CCGGCTGCTTCCTTGTAAACTCTTCTCATGTTTGTTTGTTTGGATTTTTTTTGTTGTTAATGGAGAAAATATTAATTCCATTCTCAACAAAGTGACATGCCAGAGACTGCATGAGAGTCGACACACATACGGCAGCTTCCAGTGAAAATC
>8_861
CCGTTTGAAGAACAGAACAGAAAACACAATGCCTAACCCCAGACCGGTGCCTAATTTAATGGCACCGTCTGCTAAGCATCGGTCCCACTTTTTCCCCAGCTCCTTCTCAGACATACTGAACATTAGCTTGTGACAGGCTAGAAGTAGCAA
>8_862
CCTAACCCCAGACCGGTGCCTAATTTAATGGCACCGTCTGCTAAGCATCGGTCCCACTTTTTCCCCAGCTCCTTCTCAGACATACTGAACATTAGCTTGTGACAGGCTAGAAGTAGCAAATGCCCCATGTACTCTGCGTTGATACCACTG
>8_863
CCTGATCGCCTCTGTGCAGCATATAATGTGACCTCAGGTTATTCTGACAATTGGCATACGCCATGCCGAGCCCTGCTCCCGAGCCAAGTGAAATTGGCCATGTGTGCCGTTTGAAGAACAGAACAGAAAACACAATGCCTAACCCCAGAC
>8_864
CCTTATAGGGCATATACAAATCATACAGTCATACAAGGAAGGATGTCAACAGGGAGACAAGAGTCTGACTGTAGAACAGTGCAAATGGTGACGCACCCATAATCAAAACAAAAACAAACACTTTGGAAAAAAAAAGACAGTCCCTTGGTG
>8_865
CCTTGGTGGCGTGCAGTTATTGCTCCTAATTTAATGGCACCGTCTGCTAAGCATCGGTCCCACTTTTTCCCCAGCTCCTTCTCAGACATACTGAACATTAGCTTGTGACAGGCTAGAAGTCCCCATGTCTCTGCGTTGATACCACTGCTT
>8_866
CCTTTAATAATTATTTTATTAAATAAACACAGACCATCTTTATAGGGCATATACAAATCATACAGTCATACAAGGAAGGATGTCAACAGGGAGACAAGAGTCTGACTGTAGAACAGTGCAAATGGTGACGCACCCATAATCAAAACAAAA
>8_867
CGACACACACATACGGCAGCTTCCAGTGAAAATCCCCTCAATGAACTGTTTTGTTTGACTGCTTAAACACGGGTTTAGATGAATTGATTGAATGATAATTTTGGTTATTGTAGATAACTTTTTTTTATAAAAATGTAAATATGGTCATAA
>8_868
CGACACACATACGGCAGCTTCCAGTGAAAATCCCCTCAATGAACTGTTTTGTTTGACTGCTTAAACACGGGTTTAGATGTATTGATTGAATGATAATTTTGGTTATTGTAGATAACTTTTTTTTTATAAAAATGTAAATATGGTCATAAT
>8_869
CGAGCCAAGTGAAATTGGCCATGTGTGCCGTTTGAAGAACAGAACAGAAAACACAATGCCTAACCCCAGACCGGTGCCTAATTAATGGCACCGTCTGCTAAGCATCGGTCCCACTTTTTCCCCATGTACTCTGCGTTGATACCACTGCTT
>8_870
CGCACCCATAATCAAAACAAAAACAAACACTTTGGAAAAAAAAAAGACAGTCCCTTGGTGGCGTGCAGTTATTGCTCCTTATCGCCTCTGTGCAGCATATAATGTGACCTCAGGTTATTCTGACAATTGGCATGGCGTATGCCAATTGTC
>8_871
CGTGCAGTTATTGCTCCTTATCGCCTCTGTGCAGCATATAATGTGACCTCAGGTTATTCTGACAATTGGCATACGCCATGCCGAGCCCTGCTCCCGAGCCAAGTGAAATTGGCCATGTGTGCCCCATGTACTCTGCGTTGATACCACTGC
>8_872
CGTTTGAAGAACAGAACAGAAAACACAATGCCTAACCCCAGACCGGTGCCTAATTTAATGGCACCGTCTGCTAAGCATCGGTCCCACTTTTTCCCCAGCTCCTTCTCAGACATACTGAACATTAGCTTGTGACAGGCTAGAAGTAGCAAA
>8_873
CTCAACAAAGTGACATGCCAGAGACTGCACGAGAGTCGACACACACATACGGCAGCTTCCAGTGAAAATCCCCTGAATGAACTGTTTTGTTTGACTGCTTAAACACGGGTTTAGATGAATTGATTGAATGATAATTTTGGTTATTGTAGA
>8_874
CTCAGGTTATTCTGACAATTGGCATACACCATGCCGAGCCCTGCTCCCGAGCCAAGTGAAATTGGCCATGTGTGCCGTTTGAAGAACAGAACAGAAAACACAATGCCTAACCCCAGACCGGTGCCTAATTTAATGGCACCGTCTGCTAAG
>8_875
CTCTGTGCAGCATATAATGTGACCTCAGGTTATTCTGACAATTGGCATACGCCATGCCGAGCCCTGCTCCCGAGCCAAGTGAAATTGGCCATGTGTGCCGTTTGAAGAACAGAACAGAAAACCCCATGTACTCTGCGTTGATACCACTGC
>8_876
CTGACAATTGGCATACGCCATGCCGAGCCCTGCTCCCGAGCCAAGTGAAATTGGCCATGTGTGCCGTTTGAAGAACAGAACAGAAAACACAATGCCTAACCCCAGACCGGTGCCTAATTTTCCATGTACTCTGCGTTGATACCACTGCTT
>8_877
CTGACTGTATAACAGTGCAAATGGTGACGCACCAATAATCAAAACAAAAACAAACACTTTGGAAAAAAAAAAAAAGACAGTCCCTTGGTGGCGTGCAGTTATTGCTCCTTATCGCCTCTGTGCAGCATATAATGTGACCTCAGGTTATTC
>8_878
CTGCACGAGAGTCGACACACACATACGGCAGCTTCCAGTGAAAATCCCCTCAATGAACTGTTTTGTTTGACTGCTTAAACACGGGTTTAGATGAATTGATTGAATGATAATTTTGGTTATTGTAGATAACTTTTTTTATAAAAATGTAAA
>8_879
CTGTAGAACAGTGCAAATGGTGACGCACCCATAATCAAAACAAAAACAAACACTTTGGAAAAAAAAAAAGACAGTCCCTTGGTGGCGTGCAGTTATTGCTCCTTATCGCCTCTGTGCAGCATATAATGTGACCTCAGGTTATTCTGACAA
>8_880
CTGTTCACAGTAAAAGACAGCCATATGTATGTGTTACTGTAGCGGGAGCAGAACATTACTGCAGCCCTGCTTTTCTTTTCTATAAGGACTTCTGAGCAAAAGGAGCTGATTGAGATTCAGTAAAGCAATTCAACTACTTACGTTTGAAGA
>8_881
CTTAAACACGGGTTTAGATGTATTGATTGAATGATAATTTTGGTTATTGTAGATAACTTTTTTTTTATAAAAATGTAAATATGGTCATAATTTATTTTACAAATGTGCTTTGGGCATTAAAAACCAGTGATGTTTTGTGTGTTTCTGGTT
>8_882
CTTTGCAGTGATTGTCATTGATCCATCATTTATAGGGTGATTACTGTTTAAAACCAATAACACATAAAACATGGATCAGCTGTATTTGAATGATTTGCCAGTTTCTCAGTAATACATTGTAATATTTCAGCATATTTTTGTTTGTTTTGG
>8_883
CTTTGGAAAAAAAAAAAAGACAGTCCCTTGGTGGCGTGCAGTTATTGCTCCTTATCGCCTCTGTGCAGCATATAATGTGACCTCAGGTTATTCTGACAATTGGCATACGCCATGCCGAGCCCTGCTCCCGAGCCAAGTGAAATTGGCCAT
>8_884
CTTTGGAAAAAAAAAAGACAGGCCCGTGGTGGCGTGCAGTTATTGCTCCTTATCGCCTCTGTGCAGCATATAATGTGACCTCAGGTTATTCTGACAATTGGCATACGCCATGCCGAGCCCTGCTCCCGAGCCAATTTCACTTGGCTCGGG
>8_885
CTTTGGAAAAAAAAAANACAGTCCCTTGGTGGCGTGCAGTTATTGCTCCTTATCGCCTCTGTGCAGCATATAATGTGACCTCAGGTTATTCTGACAATTGGCATACGCCATGCCGAGCCCTGCTCCCGAGCCAAGTGAAATTGGCCATGN
>8_886
GAAAAAAAAAAAGACAGTCCCTTGGTGGCGTGCAGTTATTGCTCCTTATCGCCTCTGTGCAGCATATAATGTGACCTCAGGTTATTCTGACAATTGGCATACGCCATGCCGAGCCCTACTCCCGAGCCAAGTGAAATTGGCCATGTGTGC
>8_887
GAAAAAAAAAGACAGTCCCTTGGTGGCGTGCAGTTATTGCTCCTTATCGCCTCTGTGCAGCATATAATGTGACCTCAGGTTATTCTGACAATTGGCATACGCCATGCCGAGCCCTGCTCCCGAGCCAAGTGAAATTGGCCATGTGTGCCG
>8_888
GAAAATATTAATTCCATTCTCAACAAAGTGACATGCCAGAGACTGCATGAGAGTCGACACACATACGGCAGCTTCCAGTGAAAATCCCCTCAATGAACTGTTTTGTTTGACTGCTTAAACACGGGTTTAGATGTATTGATTGAATGATAA
>8_889
GAAAATCCCCTCAATGAACTGTTTTGTTTGACTGCTTAAACACGGGTTTAGATGTATTGATTGAATGATAATTTTGGTTATTGTAGATAACTTTTTTTTTATAAAAATGTAAATATGGTCATAATTTATTTTACAAATGTGCTTTGGGCA
>8_890
GAACTGTTTTGTTTGACTGCTTAAACACGGGTTTAGATGTATTGATTGAATGATAATTTTGGTTATTGTAGATAACTTTTTTTTTATAAAAATGTAAATATGGTCATAATTTATTTTACAAATGTGCTTTGGGCATTAAAAACCAGTGAT
>8_891
GAAGAACAGAACAGAAAACACAATGCCTAACCCCAGACCGGTGCCTAATTTAATGGCACCGTCTGCTAAGCATCGGTCCCACTTTTTCCCCAGCTCCTTCTCAGACATACTGAACATTAGCTTGTCCCATGTACTCTGCGTTGATACCAC
>8_892
GAAGACAAGAGTCTGACTGTAGAACAGTGCAAATGGTGACGCACCCATAATCAAAACAAAAACAAACACTTTGGAAAAAAAAAAAAGACAGTCCCTTGGTGGCGTGCAGTTATTGCTCCTTATCGCCTCTGTGCAGCATATAATGTGACC
>8_893
GACAAGAGTCTGACTGTAGAACAGTGCAAATGGTGACGCACCCATAATAAAAACAAAAACAAACACTTTGGAAAAAAAAAAGACAGTCCCTTGGTGGCGTGCAGTTATTGCTCCTTATCGCCTCTGTGCAGCATATAATGTGACCTCAGG
>8_894
GACAAGAGTCTGACTGTAGAACAGTGCAAATGGTGACGCACCCATAATCAAAACAAAAACAAACACTTTGGAAAAAAAAAAAACAGTCCCTTGGTGGCGTGCAGTTATTGCTCCTTATCGCCTCTGTGCAGCATATAATGTGACCTCAGG
>8_895
GACAGTCCCTTGGTGGCGTGCAGTTATTGCTCCTTATCGCCTCTGTGCAGCATATAATGTGACCTCAGGTTATTCTGACAATTTGCATACGCCATGCCGAGCCCTGCTCCCGAGCCAAGTGAAATTGGCCATGTGTGCCGTTTGAAGAAC
>8_896
GACCGGCTGCTTCCTTGTAAACTCTTCTCAAGTTTGTTTGTTTGGATTTTTTTTGTTGTTATTGGAGAAAATATTCATTCCATTCTCAACAAAGTGACATGCCAGAGACTGCACGAGAGTCGACACACACATACGGCAGCTTCCAGTGAA
>8_897
GACCGGTGCCTAATTTAATGGCACCGTCTGCTAAGCATCGGTCCCACTTTTTCCCCAGCTCCTTCTCAGACATACTGAACATTAGCTTGTGACAGGCTAGAAGTAGCAAATGCACCTCTCCTCATGTACTCTGCGTTGATACCACTGCTT
>8_898
GACCGGTGCCTAATTTAATGGCACCGTCTGCTAAGCATCGGTCCCACTTTTTCCCCAGCTCCTTCTCAGACATACTGAACATTAGCTTGTGACAGGCTAGAAGTAGCAAATGCACCTCTGCCCCATGTACTCTGCGTTGATACCACTGCT
>8_899
GACCTCAGGTTATTCTGACAATTGGCATACGCCATGCCGAGCCCTGCTCCCGAGCCAAGTGAAATTGGCCATGTGTGCCGTTTGAAGAACAGAACAGAAAACACAATGCCTAACCCCAGACGGTGCCATTAAATTAGGCACCGGTCTGGG
>8_900
GACCTCAGGTTATTCTGACAATTGGCATACGCCATGCCGAGCCCTGCTCCCGAGCCAAGTGAAATTTGGCCATGTGTGCCGTTTGAAGAACAGAACAGAAAACACAATGCCTAACCCCAGACCGGTGCCTAATTTAATGGCACCGTCTGC
>8_901
GACGCACCCATAATCAAAACAAAAACAAACACTTTGGAAAAAAAAAAGACAGTCCCTTGGTGGCGTGCAGTTATTGCTCCTTATCGCCTCTGTGCAGCATATAATGTGACCTCAGGTTATTCTGACAATTGGCATGGCGTATGCCAATTG
>8_902
GACGCACCCATAATCAAAACAAAAACAAACACTTTGGAAAAAAAAGACAGTCCCTTGGTGGCGTGCAGTTATTGCTCCTTATCGCCTCTGTGCAGCATATAATGTGACCTCAGGTTATTCTGACAATTGGCATACGCCATGCCGAGCCCT
>8_903
GACTGTAGAACAGTGCAAATGGTGACGCACCCATAATCAAAACAAAAACAAACACTTTGGAAAAAAAAAAGACAGTCCCTTGGTGGCGTGCAGTTATTGCTCCTTATCGCCTCTGTGCAGCCCATGTACTCTGCGTTGATACCACTGCTT
>8_904
GACTGTAGAACAGTGCAAATGGTGACGCACCCATAATCAGAACAAAAACAAACACTTTGGAAAAAAAAAAGACAGTCCCTTGGTGGCGTGCAGTTATTGCTCCTTATCGCCTCTGTGCAGCATATAATGTGACCTCAGGTTATTCTGACA
>8_905
GACTGTTACTTTTATTTATATTTCTTTTCTTTCTTTTTTTTTCCCCTCAGTCACTAAACACAAATGCATTCTGTTTTTCAAAGTTGGACTTATTATTTATTTTTATTGGACCTCATTTAAATTTCTCTACTTGTAGGCCAATATTTTAAG
>8_906
GAGAAAATATTAATTCCATTCTCAACAAAGTGACATGCCAGAGACTGCATGAGAGTCGACACACATACGGCAGCTTCCAGTGAAAATCCCCTCAATGAACTGTTTTGTTTGACTGCTTAAACACGGGTTTAGATGTATTGATTGAATGAT
>8_907
GAGACAAGAGTCTGACTGTAGAACAGTGCAAATGGTGACGCACCCATAATCAAAACAAAAACAAACACTTTGGAAAAAAAAAAAAGACAGTCCCTTGGTGGCGTGCAGTTATTGCTCCTTATCGCCTCTGTGCAGCATATAATGTGACCT
>8_908
GAGACAAGAGTCTGACTGTAGAACAGTGCAAATGGTGACGCACCCATAATCAAAACAAAAACAAACACTTTGGAAAAAAAAAAGACAGTCCCTTGGTGGCGTGCAGTTATTGCTCCTTATCGCCCCATGTACTCTGCGTTGATACCACTG
>8_909
GAGACAAGAGTCTGACTGTAGGACAGTGCAAATGGTGACGCACCCATAATCAAAACAAAAACAAACACTTTGGAAAAAAAAAGACAGTCCCTTGGTGGCGTGCAGTTATTGCTCCTTATCGCCTCTGTGCAGCATATAATGTGACCTCAG
>8_910
GAGCCAAGTGAAATTGGCCATGTGTGCCCTATAATTGAGAAAGATGCTTTAGATTCTTCTCAAACACTTCACAGCATGATTAAAAACAGATCAGAGATGGTGTGCTACAGCCTTTCACCCCGTAGCCTTTCTTTTCCCTCGTAATTACCT
>8_911
GAGCCAAGTGAAATTGGCCATGTGTGCCGTTTGAAGAACAGAACAGAAAACACAATGCCTAACCCCAGACCGGTGCCTAATTTAATGGCACCGTCTGCTAAGCATCGGTCCCACTTTTTCCCCAGCTCCTTCTCAGACATACTGAACATT
>8_912
GAGTACATGGGAAAAGGGGTGAAGTATTAGAAAGTCAGTTTTTAAGAAAAACTGCATTAAAAATCAGGAGATCAGCTTGTGCGCTCTGGAGATAAGCTGTTGTGCCTCTGCACGTTAAGTTACAGTCAAAATTATAAATTTCTCTGGAGA
>8_913
GAGTCGACACACACATACGGCAGCTTCCAGTGAAAATCCCCTCAATGAACTGTTTTGTTTGACTGCTTAAACACGGGTTTAGATGAATTGATTGAATGATAATTTTGGTTATTGTAGATAACTTTTTTTTATAAAAATGTAAATATGGTC
>8_914
GCAAATGGTGACGCACCCATAATCAAAACAAAAACAAACACTTTGGAAAAAAAAAAAAGACAGTCCCTTGGTGGCGTGCAGTTATTGCTCCTTATCGCCTCTGTGCAGCATATAATGTGACCTCAGGTTATTCTGACAATTGGCATACGC
>8_915
GCAAATGGTGACGCACCCATAATCAAAACAAAAACAAACACTTTGGAAAAAAAAAAAGACAGTCCCTTGGTGGCGTGCAGTTATTGCTCCTTATCGCCTCTGTGCAGCATATAATGTGACCTCAGGTTATTCTGACAATTGGCGTACGCC
>8_916
GCAAATGGTGACGCACCCATAATCAAAACAAAAACAAACACTTTGGAAAAAAAAAAGACAGTCCCTTGGTGGCGTGCAGTTATTGCTCCTGTTGAAGAAAACAGAGACAGGTTTCATGAATTTTCATTTACATAACCAGCGATACAGGGT
>8_917
GCAAATGGTGACGCACCCATAATCAAAACAAAAACAAACACTTTGGAAAAAAAAAAGACAGTCCCTTGGTGGCGTGCAGTTATTGCTCCTTATCGCCTCTGTGCAGCATATAATGTGACCTCACCCATGTACTCTGCGTTGATACCACTG
>8_918
GCACAAGTGAAGGCGGCCAAACTTGTATAGAGCATGTTACTGGACCGGCTGCTTCCTTGTAAACTCTTCTCAAGTTTGTTTGTTTGGATTTTTTTTTGTTGTTATTGGAGAAAATATTCATTCCATTCTCAACAAATTGACATGCCAGAG
>8_919
GCACCCATAATCAAAACAAAAACAAACACTTTGGAAAAAAAAAAGACAGTCCCTTGGTGGCGTGCAGTTATTGCTCCTTATCGCCTCTGTGCAGCATATAATGTGACCTCAGGTTATTCTGACAATTGGCATGGCGTATGCCAATTGTCA
>8_920
GCAGTTATTGCTCCTTATCGCCTCTGTGCAGCATATAATGTGACCTCAGGTTATTCTGACAATTGGCATACGCCATGCCGAGCCCTGCTCCCGAGCAAAGTGAAATTGGCCATGTGTGCCGTTTGAAGAACAGAACAGAAAACACAATGC
>8_921
GCATATAATGTGACCTCAGGTTATTCTGACAATTGGCATACGCCATGCCGAGCCCTGCTCCCGAGCCAAGTGAAATTGGCCATGTGTGCCGTTTGAAGAACAGAACAGAAAACACAATGCCTACCCATGTACTCTGCGTTGATACCACTG
>8_922
GCATATAATGTGACCTCAGGTTATTCTGACAATTGGCATACGCCATGCCGAGCCCTGCTCCCGAGCCAAGTGAAATTGGCCATGTGTGCCGTTTGAAGAACAGAACAGAAAACACAATGCCTCCCATGTACTCTGCGTTGATACCACTGC
>8_923
GCCAAGTGAAATTGGCCATGTGTGCCGTTTGAAGAACAGAACAGAAAACACAATGCCTAACCCCAGACCGGTGCCTAATTTAATGGCACCGTCTGCTAAGCATCGGTCCCACTTTTTCCCCAGCTCCTTCTCAGACATACTGAACATTAG
>8_924
GCCAGAGACTGCACGAGAGTCGACACACACATACGGCAGCTTCCAGTGAAAATCCCCTGAATGAACTGTTTTGTTTGACTGCTTAAACACGGGTTTAGATGAATTGATTGAATGATAATTTTGGTTATTGTAGATAACTTTTTTATAAAA
>8_925
GCCATGCCGAGCCCTGCTCCCGAGCCAAGTGAAATTGGCCATGTGTGCCGTTTGAAGAACAGAACAGAAAACACAATGCCTAACCCCAGACCGGTGCCTAATTTAATGGCACCGTCTGCTAAGCATCGGTCCCACTTTTTCCCCAGCTCC
>8_926
GCCATGTGTGCCGTTTGAAGAACAGAACAGAAAACACAATGCCTAACCCCAGACCGGTGCCTAATTTAATGGCACCGTCTGCTAAGCATCGGTCCCACTTTTTCCCCAGCTCCTTCTCAGACATACTGAACATTAGCTTGTGACAGGCTA
>8_927
GCCGAGCCCTGCTCCCGAGCCAAGTGAAATTGGCCATGTGTGCCGTTTGAAGAACAGAACAGAAAACACAATGCCTAACCCCAGACCGGTGCCTAATTTAATGGCACCGTCTGCTAAGCATCGGTCCCACTTTTTCCCCAGCTCCTTCTC
>8_928
GCCGTTTGAAGAACAGAACAGAAAACACAATGCCTAACCCCAGACCGGTGCCTAATTTAATGGCACCGTCTGCTAAGCATCGGTCCCACTTTTTCCCCAGCTCCTTCTCAGACATACTGAACATTCCCATGTACTCTGCGTTGATACCAC
>8_929
GCGTGCAGTTATTGCTCCTTATCGCCTCTGTGCAGCATATAATGTGACCTCAGGTTATTCTGACAATTGGCATACGCCATGCCGAGCCCTGCTCCCGAGCCAAGTGAAATTGGCCATGTGTGCCCTATAATTGAGAAAGATGCTTTAGAT
>8_930
GCTAATTATTTTATTAAATAAACACAGACCGTCCTTATAGGGCATATACAAATCATACAGTCATACAAGGAAGGATGTCAACAGGGAGACAAGAGTCTGACTGTAGAACAGTGCAAATGGTGACGCACCCATAATCAAAACAAAAACAAA
>8_931
GGAAAAAAAAAAGACAGTCCCTTGGTGGCGTGCAGTTAGTGCTCCTTATCGCCTCTGTGCAGCATATAATGTGACCTCAGGTTATTCTGACAATTGGCATACGCCATGCCGAGCCCTGCTCCCGAGCCAAGTGAAATTGGCCATGTGTGC
>8_932
GGAAAAAAAAAGACAGTCCCTTGGTGGCGTGCAGTTATTGCTCCTTATCGCCTCTGTGCAGCATATAATGTGACCTCAGGTTATTCTGACAATTGGCATACGCCATGCCGAGCCCTGCTCCCGAGCCAAGTGAAATTGGCCATGTGTGCC
>8_933
GGATGTCAACAGGGAGACAAGAGTATGACTGTAGAACAGTGCAAATGGTGACGCACCCATAATCAAAACAAAAACAAACACTTTGGAAAAAAAAAAAAAGACAGTCCCTTGGTGGCGTGCAGTTATTGCTCCTTATCGCCTCTGTGCAGC
>8_934
GGCATATACAAATCATACAGTCATACAAGGAAGGATGTCAACAGGGAGACAAGAGTCTGACTGTAGAACAGTGCAAATGGTGACGCACCCATAATCAAAACAAAAACAAACACTTTGGAAAAAAAAAAAGACAGTCCCTTGGTGGCGTGC
>8_935
GGCCAAACTTGTAAAGAGCATGTTACTGGACCGGCTGCTTCCTTGTAAACTCTTCTCATGTTTGTTTGTTTGGATTTTTTTTGTTGTTAATGGAGAAAATATTAATTCCATTCTCAACAAAGTGACATGCCAGAGACTGCATGAGAGTCG
>8_936
GGCCATGTGTGCCGTTTGAAGAACAGAACAGAAAACACAATGCCTAACCCCAGACCGGTGCCTAATTTAATGGCACCGTCTGCTAAGCATCGGTCCCACTTTTTCCCCAGCTCCTTCTCAGACATACTGAACATTAGCTTGTGACAGGCT
>8_937
GGCGGCCAAACTTGTAAAGAGCATGTTACTGGACCGGCTGCTTCCTTGTAAACTCTTCTCATGTTTGTTTGTTTGGATTTTTTTTGTTGTTAATGGAGAAAATATTAATTCCATTCTCAACAAAGTGACATGCCAGAGACTGCATGAGAG
>8_938
GGCGTGCAGTTAGTGCTCCTTATCGCCTCTGTGCAGCATATAATGTGACCTCAGGTTATTCTGACAATTGGCATACGCCATGCCGAGCCCTGCTCCCGAGCCAAGTGAAATTGGCCATGTGTGCCGTTTGAAGAACAGAACAGAAAACAC
>8_939
GGGAGACAAGAGTCTGACTGTAGAACAGTGCAAATGGTGACGCACCCATAATCAAAACAAAAACAAACACTTTGGAAAAAAAAAAGACAGTCCCTTGGTGGCGTGCAGTTATTGCTCCTTCCCATGTACTCTGCGTTGATACCACTGCTT
>8_940
GGGATGACACACACTGGACTACAGAGAACTCGCACAAGTGAAGGCGGCCAAACTTGTAAAGAGCATGTTACTGGACCGGCTGCTTCCTTGTAAACTCTTCTCAAGTTTGTTTGTTTGGATTTTTTTTGTTGTTATTGGAGAAAATATTCA
>8_941
GTAAACTCTTCTCATGTTTGTTTGTTTGGATTTTTTTTGTTGTTAATGGAGAAAATATTAATTCCATTCTCAACAAAGTGACATGCCAGAGACTGCATGAGAGTCGACACACATATGGCAGCTTCCAGTGAAAATCCCCTCAATGAACTG
>8_942
GTAAAGAGCATGTTACTGGACCGGCTGCTTCCTTGTAAACTCTTCTCAAGTTTGTTTGTTTGGATTTTTTTTGTTGTTATTGGAGAAAATATTCATTCCATTCTCAACAAAGTGACATGCCAGAGACTGCACGAGAGTCGACACACACAT
>8_943
GTAGAACAGTGCAAATGGTGACGCACCCATAATCAAAACAAAAACAAACACTTTGGAAAAAAAAAAAACAGTCCCTTGGTGGCGTGCAGTTATTGCTCCTTATCGCCTCTGTGCAGCATATAATGTGACCTCAGGTTATTCTGACAATTG
>8_944
GTAGAACAGTGCAAATGGTGACGCACCCATAATCAAAACAAAAACAAACACTTTGGAAAAAAAAAAGACAGTCCCTTGGTGGCGTGCAGTTATTGCTCCTTATCGCCTCTGTGCAGCATGCCCATGTACTCTGCGTTGATACCACTGCTT
>8_945
GTAGACAAGGGCGAGCAGGATAATGAACACATATCATGGAGCTGGGATGACACACACTGGACTACAGAGAACTCGCACAAGTGAAGGCGGCCAAACTTGTAAAGAGCATGTTACTGGACCGGCTGCTTCCTTGTAAACTCTTCTCAAGTT
>8_946
GTCAACAGGGAGACAAGAGTCTGACTGTAGAACAGTGCAAATGGTGACGCACCCATAATCAAAACAAAAACAAACACTTTGGAAAAAAAAAAGACAGTCCCTTGGTGGCGTGCAGTTAGTGCTCCTTATCGCCTCTGTGCAGCATATAAT
>8_947
GTCATACAAGGAAGGATGTCAACAGGGAGACAAGAGTCTGACTGTAGAACAGTGCAAATGGTGACGCACCCATAATCAAAACAAAAACAAACACTTTGGAAAAAAAAAAGACAGTCCCTTCCCATGTACTCTGCGTTGATACCACTGCTT
>8_948
GTCATACAAGGAAGGATGTCAACAGGGAGACAAGAGTCTGACTGTAGAACAGTGCAAATGGTGACGCACCCATAATCAAAACAAAAACAACACTTTGGAAAAAAAAGACAGTCCCTTGGTGGCGTGCAGTTATTGCTCCTTATCGCCTCT
>8_949
GTCATACAAGGAAGGATGTCAACAGGGGGACAAGAGTCTGACTGTAGAACAGTGCAAATGGTGACGCACCCATAATCAAAACAAAAACAAACACTTTGGAAAAAAAAAAGACAGTCCCTTGGTGGCGTGCAGTTATTGCTCCTTATCGCC
>8_950
GTCGACACACACATACGGCAGCTTCCAGTGAAAATCCCCTCAATGAACTGTTTTGTTTGACTGCTTAAACACGGGTTTAGATGAATTGATTGAATGATAATTTTGGTTATTGTAGATAACTTTTTTTATAAAAATGTAAATATGGTCATA
>8_951
GTCGACACACATACGGCAGCTTCCAGTGAAAATCCCCTCAATGAACTGTTTTGTTTGACTGCTTAAACACGGGTTTAGATGTATTGATTGAATGATAATTTTGGTTATTGTAGATAACTTTTTTTTTATAAAAATGTAAATATGGTCATA
>8_952
GTCTGACTGTAGAACAGTGCAAATGGTGACGCACCCATAATCAAAACAAAAACAAACACTTTGGAAAAAAAAAAGACAGTCCCTTGGTGGCGTGCAGTTATTGCTCCTTATCGCCTCTGTGCAGCATACAATGTGACCTCAGGTTATTCT
>8_953
GTCTGACTGTAGAACAGTGCAAATGTTGACGCACCCATAATCAAAACAAAAAACAAACACTTTGGAAAAAAAAAAGACAGTCCCTTGGTGGCGTGCAGTTATTGCTCCTTATCGCCTCTGTGCAGCATATAATGTGACCTCAGGTTATTC
>8_954
GTCTGACTGTATAACAGTGCAAATGGTGACGCACCCATAATCAAAACAAAAACAAACACTTTGGAAAAAAAAAAAGACAGTCCCTTGGTGGCGTGCAGTTATTGCTCCTTATCGCCTCTGTGCAGCATATAATGTGACCTCAGGTTATTC
>8_955
GTGAAAATCCCCTCAATGAACTGTTTTGTTTGACTGCTTAAACACGGGTTTAGATGAATTGATTGAATGATAATTTTGGTTATTGTAGATAACTTTTTTTATAAAAATGTAAATATGGTCATAATTTATTTTACAAATGTGTTATGGGCA
>8_956
GTGAAATTGGCCATGTGTGCCGTTTGAAGAACAGAACAGAAAACACAATGCCTAACCCCAGACCGGTGCCTAATTTAATGGCACCGTCTGCTAAGCATCGGTCCCACTTTTTCCCCAGCTCCTTCTCAGACATACTGAACATTAGCTTGT
>8_957
GTGACGCACCCATAATCAAAACAAAAACAAACACTTTGGAAAAAAAAAAAGACAGTCCCTTGGTGGCGTGCAGTTATTGCTCCTTATCGCCTCTGTGCAGCATATAATGTGACCTCAGGTTATTCTGACAATTGGCATACGCCATGCCGA
>8_958
GTGACGCACCCATAATCAAAACAAAAACAAACACTTTGGAAAAAAAAAAGACAGTCCCTTGGTGGCGTGCAGTTATTGCTCCTTATCGCCTCTGTGCAGCATATAATGTGACCTCAGGTTCCCATGTACTCTGCGTTGATACCACTGCTT
>8_959
GTGATTACTGTTTAAAACCAATAACACATAAAACATGGATCAGCTGTATTTGAATGATTTGCCAGTTTCTCAGTAATACATTGTAATATTTCAGCATATTTTTGTTTGTTTTGGGTGACTCACACATTATACCATTAGTGAAGAAATTCC
>8_960
GTGCAAATGGTGACGCACCCATAATCAAAACAAAAACAAACACTTTGGAAAAAAAAAAGACAGTCCCTTGGTGGCGTGCAGTTATTGCTCCTTATCGCCTCTGTGCAGCATATAACGTGACCTCAGGTTATTCTGACAATTGGCATACGC
>8_961
GTGCAGTTATTGCTCCTTATCGCCTCTGTGCAGCATATAATGTGACCTCAGGTTATTCTGACAATTGGCATACGCCATGCCGAGCCCTGCTCCCGAGCCAAGTGAAATTGGCCATGTGTGCCCATGTACTCTGCGTTGATACCACTGCTT
>8_962
GTGCCGTTTGAAGAACAGAACAGAAAACACAATGCCTAACCCCAGACCGGTGCCTAATTTAATGGCACCGTCTGCTAAGCATCGGTCCCACTTTTTCCCCAGCTCCTTCTCAGACATACTCCCATGTACTCTGCGTTGATACCACTGCTT
>8_963
GTGCCGTTTGAAGAACAGAACAGAAAACACAATGCCTAACCCCAGACCGGTGCCTAATTTAATGGCACCGTCTGCTAAGCATCGGTCCCACTTTTTCCCCAGCTCCTTCTCAGACATACTGCCCATGTACTCTGCGTTGATACCACTGCT
>8_964
GTGGCGTGCAGTTATTGCTCCTTATCGCCTCTGTGCAGCATATAATGTGACCTCAGGTTATTCTGACAATTGGCATACGCCATGCCAAGCCCTGCTCCCGAGCCAAGTGAAATTGGCCATGTGTGCCGTTTGAAGAACAGAACAGAAAAC
>8_965
GTGGCGTGCAGTTATTGCTCCTTATCGCCTCTGTGCAGCATATAATGTGACCTCAGGTTATTCTGACAATTGGCATACGCCATGCCGAGCCCTGCTCCCGAGCCAAGTGAAATTGGCCATGTGTGCCCATGTACTCTGCGTTGATACCAC
>8_966
GTGGCGTGCAGTTATTGCTCCTTATCGCCTCTGTGCAGCATATAATGTGACCTCAGGTTATTCTGACAATTGGCATACGCCATGCCGAGCCCTGCTCCCGAGCCAAGTGAAATTGGTCATGTGTGCCGTTTGAAGAACAGAACAGAAAAC
>8_967
GTTGTTAATGGAGAAAATATTAATTCCATTCTCAACAAAGTGACATGCCAGAGACTGCATGAGAGTCGACACACATACGGCAGCTTCCAGTGAAAATCCCCTCAATGAACTGTTTTGTTTGACTGCTTAAACACGGGTTTAGATGTATTG
>8_968
GTTGTTATTGGAGAAAATATTCATTCCATTCTCAACAAAGTGACATGCCAGAGACTGCACGAGAGTCGACACACACATACGGCAGCTTCCAGTGAAAATCCCTTGAATGAACTGTTTTGTTTGACTGCTTAAACACGGGTTTAGATGAAT
>8_969
GTTTGGATTTTTTTTGTTGTTAATGGAGAAAATATTAATTCCATTCTCAACAAAGTGACATGCCAGAGACTGCATGAGAGTCGACACACATACGGCAGCTTCCAGTGAAAATCCCCTCAATGAACTGTTTTGTTTGACTGCTTAAACACG
>8_970
GTTTTGTTTGACTGCTTAAACACGGGTTTAGATGTATTGATTGAATGATAATTTTGGTTATTGTAGATAACTTTTTTTTTTATAAAAATGTAAATATGGTCATAATTTATTTTACAAATGTGCTTTGGGCATTAAAAACCAGTGATGTTT
>8_971
TAAAAAAAAAAGACAGTCCCTTGGTGGCGTGCAGTTATTGCTCCTTATCGCCTCTGTGCAGCATATAATGTGACCTCAGGTTATTCTGACAATTGGCATACGCCATGCCGAGCCCTGCTCCCGAGCCAAGTGAAATTGGCCATGTGTGCC
>8_972
TAAAATAAAGTGGGCCTGCTTGGCGTAAAACCACCTATTCTTCACCGCACCAAACTCCATTCAAATATGCATCAATTTATGGATCTTTGCTTCTTAGCAGTAAGTGCATGGCCCTGTTATGTTAGGCACCCCCTGGCCAGGACCATCTCC
>8_973
TAAATAAACACAGACCGTCCTTATAGGGCATATACAAATCATACAGTCATACAAGGAAGGATGTCAACAGGGAGACAAGAGTCTGACTGTAGAACAGTGCAAATGGTGACGCACCCATAATCAAAACAAAAACAAACACTTTGGAAAAAA
>8_974
TAACCCCAGACCGGTGCCTAATTTAATGGCACCGTCTGCTAAGCATCGGTCCCACTTTTTCCCCAGCTCCTTCTCAGACATACTGAACATTAGCTTGTGACAGGCTAGAAGTAGCAAATGCCCCCATGTACTCTGCGTTGATACCACTGC
>8_975
TACAAATCATACAGTCATACAAGGAAGGATGTCAACAGGGAGACAAGAGTCTGACTGTAGAACAGTGCAAATGGTGACGCACCCATAATCAAAACAAAAACAAACACTTTGGAAAAAAAAAGACAGTCCCTTGGTGGCGTGCAGTTATTG
>8_976
TACGGCAGCTTCCAGTGAAAATCCCCTCAATGAACTGTTTTGTTTGACTGCTTAAACACGGGTTTAGATGTATTGATTGAATGATAATTTTGGTTATTGTAGATAACTTTTTTTTTATAAAAATGTAAATATGGTCATAATTTATTTTAC
>8_977
TATAATTATTTTATTAAATAAACACAGACCATCTTTATAGGGCATATACAAATCATACAGTCATACAAGGAAGGATGTCAACAGGGAGACAAGAGTCTGACTGTAGAACAGTGCAAATGGTGACGCACCCATAATCAAAACAAAAACAAA
>8_978
TATAGGGCATATACAAATCATACAGTCATACAAGGAAGGATGTCAACAGGGAGACAAGAGTCTGACTGTAGAACAGTGCAAATGGTGACGCACCCATAATCAAAACAAAAACAAACACTTTGGAAAAAAAAAGACAGTCCCTTGGTGGCG
>8_979
TATAGGGCATATACAAATCATACAGTCATACAAGGAAGGATGTCAACAGGGAGACAAGAGTCTGACTGTAGAACAGTGCAAATGGTGACGCACCCATAATCAAAACAAAAACAAACACTTTTCCCATGTACTCTGCGTTGATACCACTGC
>8_980
TATAGGGCATATACAAATCATACAGTCATACAAGGAAGGATGTCAACAGGGAGACAATATTCTGACTGTAGAACAGTGCAAATGGTGACGCACCCATAATCAAAACAAAAACAAACACTTTGGAAAAAAAAAAAAGACAGTCCCTTGGTG
>8_981
TATCGCCTCTGTGCAGCATATAATGTGACCTCAGGTTATTCTGACAATTGGCATACGCCATGCCGAGCCCTGCTCCCGAGCCAAGTGAAATTGGCCATGTGTGCCGTTTGAAGAACAGAACAGAAAACACAATGCCCAACCCCAGACCGG
>8_982
TATCGCCTCTGTGCAGCATATAATGTGACCTCAGGTTATTCTGACAATTGGCATACGCCATGCCGAGCCCTGCTCCCGAGCCAAGTGAAATTTGGCCATGTGTGCCGTTTGAAGAACAGAACAGAAAACACAATGCCTAACCCCAGACCG
>8_983
TCAAAACAAAAACAAACACTTTGGAAAAAAAAAAAGACAGTCCCTTGGTGGCGTGCAGTTATTGCTCCTTATCGCCTCTGTGCAGCATATAATGTGACCTCAGGTTATTCTGACAATTGGCATACGCCATGCCGAGCCCTGCTCCCGAGC
>8_984
TCAAAACAAAAACAAACACTTTGGAAAAAAAAAGACAGTCCCTTGGTGGCGTGCAGTTATTGCTCCTTATCGCCTCTGTGCAGCATATAATGTGACCTCAGGTTATTCTGACAATTGGCATACGCCATGCCGAGCCCTGCTCCCGAGCCA
>8_985
TCAAAACAAAAACAAACACTTTGTAAAAAAAAAAGACAGTCCCTTGGTGGCGTGCAGTTATTGCTCCTTATCGCCTCTGTGCAGCATATAATGTGACCTCAGGTTATTCTGACAATTGGCATACGCCATGCCGAGCCCTGCTCCCGAGCC
>8_986
TCAACAGGGAGACAAGAGTCTGACTGTAGAACAGTGCAAATGGTGACGCACCCATAATCAAAACAAAAACAAACACTTTGGAAAAAAAAAAAAGACAGTCCCTTGGTGGCGTGCAGTTATTGCTCCTTATCGCCTCTGTGCAGCATATAA
>8_987
TCAACAGGGAGACAAGAGTCTGACTGTAGAACAGTGCAAATGGTGACGCACCCATAATCAAAACAAAAACAAACACTTTGGAAAAAAAAAAGACAGTCCCTTGGTGGCGTGCAGTTATTGCTCCTTATCGCCTCTGTGCAGCATATAATA
>8_988
TCAACAGGGAGACAAGAGTCTGACTGTAGAACAGTGCAAGTGGTGACGCACCCATAATCAAAACAAAAACAAACACTTTGGAAAAAAAAAAAGACAGTCCCTTGGTGGCGTGCAGTTATTGCTCCTTATCGCCTCTGTGCAGCATATAAT
>8_989
TCATACAAGGAAGGATGTCAACAGGGAGACAAGAGTCTGACTGTAGAACAGTGCAAATGGTGACGCACCCATAATCAAAACAAAAACAAACACTTTGGAAAAAAAAAAAGACAGTCCCTTCCCATGTACTCTGCGTTGATACCACTGCTT
>8_990
TCATACAAGGAAGGATGTCAACAGGGAGACAAGAGTCTGACTGTAGAACAGTGCAAATGGTGACGCACCCATAATCAAAACAAAAACAAACACTTTGGAAAAAAAAAAGACAGTCCCTTGCCCATGTACTCTGCGTTGATACCACTGCTT
>8_991
TCATACAAGGAAGGATGTCAACAGGGAGACAAGAGTCTGACTGTAGAACAGTGCAAATGGTGACGCACCCATAATCAAAACAAAAACAAACACTTTGGAAAAAAAAAGACAGTCCCTTGGTGGCGTGCAGTTATTGCTCCTTATCGCCTC
>8_992
TCATACAGTCATACAAGGAAGGATGTCAACAGGGAGACAAGAGTCTGACTGTAGAACAGTGCAAATGGTGACGCACCCATAATCAAAACAAAAACAAACACTTTGGAAAAAAAAAGACAGTCCCTTGGTGGCGTGCAGTTATTGCTCCTT
>8_993
TCATACAGTCATACAAGGAAGGATGTCAACAGGGAGACAAGAGTCTGACTGTATAACAGTGCAAATGGTGACGCACCCATAATCAAAACAAAAACAAACACTTTGGAAAAAAAAAAAAGACAGTCCCTTGGTGGCGTGCAGTTATTGCTC
>8_994
TCATACAGTCATACAAGGAGGGATGTCAACAGGGAGACAAGAGTCTGACTGTAGAACAGTGCAAATGGTGACGCACCCATAATCAAAACAAAAACAAACACTTTGGAAAAAAAAAAGACAGTCCCTTGGTGGCGTGCAGTTATTGCTCCT
>8_995
TCCAGTGAAAATCCCCTCAATGAACTGTTTTGTTTGACTGCTTAAACACGGGTTTAGATGAATTGATTGAATGATAATTTTGGTTATTGTAGATAACTTTTTTTATAAAAATGTAAATATGGTCATAATTTATTTTACAAATGTGTTATG
>8_996
TCCCGAGCCAAGTGAAATTGGCCATGTGTGCCGTTTGAAGAACAGAACAGAAAACACAATGCCTAACCCCAGACCGGTGCCTAATTTAATGGCACCGTCTGCTAAGCATCGGTCCCACTTTTTCCCCAGCTCCTTCTCAGACATACTGAA
>8_997
TCCCTGGGTGGCGTGCAGTTATTGCTCCTTATCGCCTCTGTGCAGCATATAATGTGACCTCAGGTTATTCTGACAATTGGCATACGCCATGCCGAGCCCTGCTCCCGAGCCAAGTGAAATTGGCCATGTGTGCCGTTTGAAGAACAGAAC
>8_998
TCCCTTGGTGGCGTGCAGTTATTGCTCCTTATCGCCTCTGTGCAGCATATAATGTGACCTCAGGTTATTCTGACAATTGGCATACGCCATGCCGAGCCCTGCTCCCGAGCCGAGTGAAATTGGCCATGTGTGCCGTTTGAAGAACAGAAC
>8_999
TCGACACACACATACGGCAGCTTCCAGTGAAAATCCCCTCAATGAACTGTTTTGTTTGACTGCTTAAACACGGGTTTAGATGAATTGATTGAATGATAATTTTGGTTATTGTAGATAACTTTTTTTATAAAAATGTAAATATGGTCATAA
>8_1000
TCGACACACACATACGGCAGCTTCCAGTGAAAATCCCCTGAATGAACTGTTTTGTTTGACTGCTTAAACACGGGTTTAGATGAATTGATTGAATGATAATTTTGGTTATTGTAGATAACTTTTTTATAAAAATGTAAATATGGTCATAAT
>8_1001
TCTCAACAAAGTGACATGCCAGAGACTGCATGAGAGTCGACACACATACGGCAGCTTCCAGTGAAAATCCCCTCAATGAACTGTTTTGTTTGACTGCTTAAACACGGGTTTAGATGTATTGATTGAATGATAATTTTGGTTATTGTAGAT
>8_1002
TCTGACTGTAGAACAGTGCAAATGGTGACGCACCCATAATCAAAACAAAAACAAACACTTTGGAAAAAAAAAAGACAGTCCCTTGGTGGCGTGCAGTTATTGCTCCTTATCGCCTCTGTGCAGCATAATGTGACCTCAGGTTATTCTGAC
>8_1003
TCTGACTGTAGAACAGTGCAAATGGTGACGCACCCATAATCAAAACAAAAACAAACACTTTGGAAAAAAAAAAGACAGTCCCTTGGTGGCGTGCAGTTATTGCTCGTTTGAAGAACAGAACAGAAAACACAATGCCTAACCCCAGACCGG
>8_1004
TCTGACTGTAGAACAGTGCAAATGGTGACGCACCCATAATCAAAACAAAAACAAACACTTTGGAAAAAAAAAGACAGTCCCTTGGTGGCGTGCAGTTATTGCTCCTTATCGCCTCTGTGCAGCATATAATGTGACCTCAGGTTATTCTGA
>8_1005
TGAAAATCCCCTCAATGAACTGTTTTGTTTGACTGCTTAAACACGGGTTTAGATGTATTGATTGAATGATAATTTTGGTTATTGTAGATAACTTTTTTTTTTATAAAAATGTAAATATGGTCATAATTTATTTTGCAAATGTGCTTTGGG
>8_1006
TGAAATTGGCCATGTGTGCCGTTTGAAGAACAGAACAGAAAACACAATGCCTAACCCCAGACCGGTGCCTAATTTAATGGCACCGTCTGCTAAGCATCGGTCCCACTTTTTCCCCAGCTCCTTCTCAGACATACTGAACATTAGCTTGTG
>8_1007
TGAAGAACAGAACAGAAAACACAATGCCTAACCCCAGACCGGTGCCTAATTTAATGGCACCGTCTGCTAAGCATCGGTCCCACTTTTTCCCCAGCTCCTTCTCAGACATACTGAACATTCCCCATGTACTCTGCGTTGATACCACTGCCT
>8_1008
TGACAATTGGCATACGCCATGCCGAGCCCTGCTCCCGAGCCAAGTGAAATTGGCCATGTGTGCCGTTTGAAGAACAGAACAGAAAACACAATGCCTAACCCCAGACCGGTGCCTAATTTTCCCATGTACTCTGCGTTGATACCACTGCTT
>8_1009
TGACGCACCAATAATCAAAACAAAAACAAACACTTTGGAAAAAAAAAAGACAGTCCCTTGGTGGCGTGCAGTTATTGCTCCTTATCGCCTCTGTGCAGCATATAATGTGACCTCAGGTTATTCTGACAATTGGCATACGCCATGCCGAGC
>8_1010
TGACGCACCCATAATCAAAAAAAAAACAAACACTTTGGAAAAAAAAAAGACAGTCCCTTGGTGGCGTGCAGTTATTGCTCCTTATCGCCTCTGTGCAGCATATAATGTGACCTCAGGTTATTCTGACAATTGGCATACGCCATGCCGAGC
>8_1011
TGACGCACCCATAATCAAAAACAAAAACAAACACTTTGGAAAAAAAAAAGACAGTCCCTTGGTGGCGTGCAGTTATTGCTCCTTATCGCCTCTGTGCAGCATATAATGTGACCTCAGGTTATTCTGACAATTGGCATACGCCATGCCGAG
>8_1012
TGACGCACCCATAATCAAAACAAAAACAAACATTTTGGAAAAAAAAAAGACAGTCCCTTGGTGGCGTGCAGTTATTGCTCCTTATCGCCTCTGTGCAGCATATAATGTGACCTCAGGTTATTCTGACAATTGGCATACGCCATGCCGAGC
>8_1013
TGACTGTAGAACAGTGCAAATGGTGACGCACCCATAATCAAAACAAAAACAAACACTTTGGAAAAAAAAAAGACAGTCCCTTGGTGGCGTGCAGTTATTGCTCCTTATCGCCTCTGTGCAGCCCCATGTACTCTGCGTTGATACCACTGC
>8_1014
TGATTAAAAACAGATCAGAGATGGTGTGCTACAGCCTTTCACCCCGTAGCCTTTCTTTTCCCTCGTAATTACCTCAATTTTTAACATGCTTCTTTAAAAGCTTTTTGGGCCTTTTGCTGTCTTCCCCATGTACTCTGCGTTGATACCACT
>8_1015
TGCAAATGGTGACGCACCCATAATCAAAACAAAAACAAACACTTTGGAAAAAAAAAAAAGACAGTCCCTTGGTGGCGTGCAGTTATTGCTCCTTATCGCCTCTGTGCAGCATATAATGTGACCTCAGGTTATTCTGACAATTGGCATACG
>8_1016
TGCAATAATTATTTTATTAAATAAACACAGACCATCTTTATAGGGCATATACAAATCATACAGTCATACAAGGAAGGATGTCAACAGGGAGACAAGAGTCTGACTGTAGAACAGTGCAAATGGTGACGCACCCATAATCAAAACAAAAAC
>8_1017
TGCCGTTTGAAGAACAGAACAGAAAACACAATGCCTAACCCCAGACCGGTGCCTAATTTAATGGCACCGTCTGCTAAGCATCGGTCCCACTTTTTCCCCAGCTCCTTCTCAGACATACTGCCCATGTACTCTGCGTTGATACCACTGCTT
>8_1018
TGCTCCCGAGCCAAGTGAAATTGGCCATGTGTGCCGTTTGAAGAACAGAACAGAAAACACAATGCCTAACCCCAGACCGGTGCCTAATTTAATGGCACCGTCTGCTAAGCATCGGTCCCACCTTTTCCCCAGCTCCTTCTCAGACATACT
>8_1019
TGGAAAAAAAAAAAACAGTCCCTTGGTGGCGTGCAGTTATTGCTCCTTATCGCCTCTGTGCAGCATATAATGTGACCTCAGGTTATTCTGACAATTGGCATACGCCATGCCGAGCCCTGCTCCCGAGCCAAGTGAAATTGGCCATGTGTG
>8_1020
TGGAAAAAAAAAAAGACAGTCCCTTGGTGGCGTGCAGTTATTGCTCCTTATCGCCTCTGTGCAGCATATAATGTGACCTCAGGTTATTCTGACAATTGGCATACGCCATGCCGAGCCCTGCTCCCGAGCCAAGTGAAATTGGCCATGTGT
>8_1021
TGGACCGGCTGCTTCCTTGTAAACTCTTCTCAAGTTTGTTTGTTTGGATTTTTTTTGTTGTTATTGGAGAAAATATTCATTCCATTCTCAACAAAGTGACATGCCAGAGACTGCACGAGAGTCGACACACACATACGGCAGCTTCCAGTG
>8_1022
TGGACCGGCTGCTTCCTTGTAAACTCTTCTCATGTTTGTTTGTTTGGATTTTTTTTGTTGTTAATGGAGAAAATATTAATTCCATTCTCAACAAAGTGACATGCCAGAGACTGCATGAGAGTCGACACACATACGGCAGCTTCCAGTGAA
>8_1023
TGGAGAAAATATTCATTCCATTCTCAACAAAGTGACATGCCAGAGACTGCACGAGAGTCGACACACACATACGGCAGCTTCCAGTGAAAATCCCCTGAATGAACTGTTTTGTTTGACTGCTTAAACACGGGTTTAGATGAATTGATTGAA
>8_1024
TGGATTTTTTTTGTTGTTATTGGAGAAAATATTCATTCCATTCTCAACAAAGTGACATGCCAGAGACTGCACGAGAGTCGACACACACATACGGCAGCTTCCAGTGAAAATCCCCTCAATGAACTGTTTTGTTTGACTGCTTAAACACGG
>8_1025
TGGTGACGCACCCATAATCAAAACAAAAACAAACACTTTGGAAAAAAAAAAAAGACAGTCCCTTGGTGGCGTGCAGTTATTGCTCCTTATCGCCTCTGTGCAGCATATAATGTGACCTCAGGTTATTCTGACAATTGGCATACGCCATGC
>8_1026
TGGTGACGCACCCATAATCAAAACAAAAACAAACACTTTGGAAAAAAAAAGACAGTCCCTTGGTGGCGTGCAGTTATTGCTCCTTATCGCCTCTGTGCAGCATATAATGTGACCTCAGGTTATTCTGACAATTGGCATACGCCATGCCGA
>8_1027
TGGTGGCGTGCAGTTATTGCTCCTTATCGCCTCTGTGCAGCATATAATGTGACCTCAGGTTATTCTGACAATTGGCATACGCCATGCCGAGCCCTGCTCCCGAGCCAAGTGAAATTGGCCATCCCATGTACTCTGCGTTGATACCACTGC
>8_1028
TGTAGAACAGTGCAAATGGTGACGCACCCATAATCAAAACAAAAACAAACACTTTGGAAAAAAAAAAAGACAGTCCCTTGGTGGCGTGCAGTTATTGCTCCTTATCGCCTCTGTGCAGCATATAATGTGACCTCAGGTTATTCTGACAAT
>8_1029
TGTAGAACAGTGCAAATGGTTACGCACCCATAATCAAAACAAAAACAAACACTTTGGAAAAAAAAAAAAAAGACAGTCCCTTGGTGGCGTGCAGTTATTGCTCCTTATCGCCTCTGTGCAGCATATAATGTGACCTCAGGTTATTCTGAC
>8_1030
TGTTATTGGAGAAAATATTCATTCCATTCTCAACAAAGTGACATGCCAGAGACTGCACGAGAGTCGACACACACATACGGCAGCTTCCAGTGAAAATCCCCTGAATGAACTGTTTTGTTTGACTGCTTAAACACGGGTTTAGATGAATTG
>8_1031
TGTTTTTTTTTTTTTTTTATAGCAAACTTTCTGAGTTTAATTTGACACAAATCAGTACACTGTCGTGAAGTCATCTAACATGATTTCCTAAGACGACAAAATACAGTTTCTGACAACATACAGTGTACAAACATGGTATCCATTACACAA
>8_1032
TTACAGTCATACAAGTAAGGATGTCAACAGGGAGACAAGAGTCTGAATGTAGAACAGTGCAAATGGTGACGCACCCATAATCAAAACAAAAACAAACACTTTGGAAAAAAAAAAAAGACAGTCCCTTGGTGGCGTGCAGTTATTGCTCCT
>8_1033
TTATAGGGCATATACAACTCATACAGTCATACAAGGAAGGATGTCAACAGGGAGACAAGAGTCTGACTGTAGAACAGTGCAAATGGTGACGCACCCATAATCAAAACAAAAACAAACACTTTGGAAAAAAAAAAAAGACAGTCCCTTGGT
>8_1034
TTATCGCCTCTGTGCAGCATATAATGTGACCTCAGGTTATTCTGACAATTGGCATACGCCATGCCGAGCCCTGCTCCCGAGCCAAGTGAAATTGGCCATGTGTGCCGTTTGAAGAACAGAACCCCATGTACTCTGCGTTGATACCACTGC
>8_1035
TTATTAAATAAACACAGACCGTCCTTATAGGGCATATACAAATCATACAGTCATACAAGGAAGGATGTCAACAGGGAGACAAGAGTCTGACTGTAGAACAGTGCAAATGGTGACGCACCCATAATCAAAACAAAAACAAACACTTTGGAA
>8_1036
TTATTGCTCCTTATCGCCTCTGTGCAGCATATAATGTGACCTCAGGTTATTCTGACAATTGGCATACGCCATGCCGAGCCCTGCTCCCGAGCCAAGTGAAATTGGCCATGTGTGCCGTTTGAAGAACAGAACAGAAACACAATGCCTAAC
>8_1037
TTATTGCTCCTTATCGCCTCTGTGCAGCATATAATGTGACCTCAGGTTATTCTGACAATTGGCATACGCCATGCCGAGCCCTGCTCCCGAGCCAAGTGAAATTGGCCATGTGTGCCGTTTGAAGAACCCCATGTACTCTGCGTTGATACC
>8_1038
TTATTTTATTAAATAAACACAGACCATCTTTATAGGGCATATACAAATCATACAGTCATACAAGGAAGGATGTCAACAGGGAGACAAGAGTCTGACTGTAGAACAGTGCAAATGGTGACGCACCCATAATCAAAACAAAAACAAACACTT
>8_1039
TTCCATTCTCAACAAAGTGACATGCCAGAGACTGCACGAGAGTCGACACACACATACGGCAGCTTCCAGTGAAAATCCCCTGAATGAACTGTTTTGTTTGACTGCTTAAACACGGGTTTAGATGAATTGATTGAATGATAATTTTGGTTA
>8_1040
TTCTCAAGTTTGTTTGTTTGGATTTTTTTTGTTGTTATTGGAGAAAATATTCATTCCATTCTCAACAAAGTGACATGCCAGAGACTGCACGAGAGTCGACACACACATACGGCAGCTTCCAGTGAAAATCCCCTGAATGAACTGTTTTGT
>8_1041
TTCTCTCATATGCACTATATACACATATTTTGACACTACTCCACCACCACAGTGTTTAATTATCAGCCTTAGTTACAAGTTACTTTGCAGTGATTGTCATTGATCCATCATTTATAGGGTGATTACTGTTTAAAACCAATAACACATAAA
>8_1042
TTGATAATTATTTTATTAAATAAACACAGACCATCTTTATAGGGCATATACAAATCATACAGTCATACAAGGAAGGATGTCAACAGGGAGACAAGAGTCTGACTGTAGAACAGTGCAAATGGTGACGCACCCATAATCAAAACAAAAACA
>8_1043
TTGCAAATGGTGACGCACCCATAATCAAAACAAAAACAAACACTTTGGAAAAAAAAAAGACAGTCCCTTGGTGGCGTGCAGTTATTGCTCCTTATCGCCTCTGTGCAGCATATAATGTGACCTCAGGTTATTCTGACAATTGGCATACGC
>8_1044
TTGGAAAAAAAAAAAGACAGTCCCTTGGTGGCGTGCAGTTATTGCTCCTTATCGCCTCTGTGCAGCATATAATGTGACCTCAGGTTATTCTGACAATTGGCATACGCCATGCCGAGCCCTGCTCCCGAGCCAAGTGAAATTGGCCATGTG
>8_1045
TTGGAAAAAAAAAAGACAGTCCCTTGGTGGCGTGCAGTTATTGCTCCTAATTTAATGGCACCGTCTGCTAAGCATCGGTCCCACTTTTTCCCCAGCTCCTTCTCAGACATACTGAACATTCCCATGTACTCTGCGTTGATACCACTGCTT
>8_1046
TTGTTTTTTAATAATTATTTTATTAAATAAACACAGACCATCTTTATAGGGCATATACAAATCATACAGTCATACAAGGAAGGATGTCAACAGGGAGACAAGAGTCTGACTGTAGAACAGTGCAAATGGTGACGCACCCATAATCAAAAC
>8_1047
TTTATAGGGCATATACAAATCATACAGTCATACAAGGAAGGATGTCAACAGGGAGACAAGAGTCTGACTGTAGAACAGTGCAAATGGTGACGCACCCATAATCAAAACAAAAACAAACACTTTGGAAAAAAAAAGACAGTCCCTTGGTGG
>8_1048
TTTGAAAAAAAAAAAGACAGTCCCTTGGTGGCGTGCAGTTATTGCTCCTTATCGCCTCTGTGCAGCATATAATGTGACCTCAGGTTATTCTGACAATTGGCATACGCCATGCCGAGCCCTGCTCCCGAGCCAAGTGAAATTGGCCATGTG
>8_1049
TTTGAAGAACAGAACAGAAAACACAATGCCTAACCCCAGACCGGTGCCTAATTTAATGGCACCGTCTGCTAAGCATCGGTCCCACTTTTTCCCCAGCTCCTTCTCAGACATACTGAACATTCCCCATGTACTCTGCGTTGATACCACTGC
>8_1050
TTTGATCTATCCTGTATGATTAGTTTAAGAGCAATATTTTCCCCCACTTTTTCCTACAAGATGGTTAAAAAATGACATTTCATGTTATCTTGCCACAGCATATAAGAACAGTTTTACTGCCTTAATACACAGTCTCTTTAAAATAAAGTG
>8_1051
TTTGCAATAATTATTTTATTAAATAAACACAGACCATCTTTATAGGGCATATACAAATCATACAGTCATACAAGGAAGGATGTCAACAGGGAGACAAGAGTCTGACTGTAGAACAGTGCAAATGGTGACGCACCCATAATCAAAACAAAA
>8_1052
TTTGCTAATTATTTTATTAAATAAACACAGACCATCTTTATAGGGCATATACAAATCATACAGTCATACAAGGAAGGATGTCAACAGGGAGACAAGAGTCTGACTGTAGAACAGTGCAAATGGTGACGCACCCATAATCAAAACAAAAAC
>8_1053
TTTGGAAAAAAAAAAAGACAGTCCCTTGGTGGCGTGCAGTTATTGCTCCTTATCGCCTCTGTGCAGCATATAATGTGACCTCAGGTTATTCTGACAATTGGCATACGCCATGCCGAGCCCTGCTCCCGAGCCAAGTGAAATTGGCCATGT
>8_1054
TTTGGAAAAAAAAAAGACAGTCCCTTGGTGGCGTGCAGTTAGTGCTCCTTATCGCCTCTGTGCAGCATATAATGTGACCTCAGGTTATTCTGACAATTGGCATACGCCATGCCGAGCCCTGCTCCCGAGCCAAGTGAAATTGGCCATGTG
>8_1055
TTTGGAAAAAAAAAAGACAGTCCCTTGGTGGCGTGCAGTTATTGCTCCTTATCGCCTCTGTGCAGCATATAATGTGACCTCAGGCTATTCTGACAATTGGCATACGCCATGCCGAGCCCTGCTCCCGAGCCAAGTGAAATTGGCCATGTG
>8_1056
TTTGGATTTTTTTTGTTGTTAATGGAGAAAATATTAATTCCATTCTCAACAAAGTGACATGCCAGAGACTGCATGAGAGTCGACACACATACGGCAGCTTCCAGTGAAAATCCCCTCAATGAACTGTTTTGTTTGACTGCTTAAACACGG
>8_1057
TTTGTAATTATTTTATTAAATAAACACAGACCGTCCTTATAGGGCATATACAAATCATACAGTCATACAAGGAAGGATGTCAACAGGGAGACAAGAGTCTGACTGTAGAACAGTGCAAATGGTGACGCACCCATAATCAAAACAAAAACA
>8_1058
TTTTAGTAATTATTTTATTAAATAAACACAGACCATCTTTATAGGGCATATACAAATCATACAGTCATACAAGGAAGGATGTCAACAGGGAGACAAGAGTCTGACTGTAGAACAGTGCAAATGGTGACGCACCCATAATCAAAACAAAAA
>8_1059
TTTTAGTAATTATTTTATTAAATAAACACAGACCGTCCTTATAGGGCATATACAAATCATACAGTCATACAAGGAAGGATGTCAACAGGGAGACAAGAGTCTGACTGTAGAACAGTGCAAATGGTGACGCACCCATAATCAAAACAAAAA
>8_1060
TTTTGTTGTTAATGGAGAAAATATTAATTCCATTCTCAACAAAGTGACATGCCAGAGACTGCATGAGAGTCGACACACATACGGCAGCTTCCAGTGAAAATCCCCTCAATGAACTGTTTTGTTTGACTGCTTAAACACGGGTTTAGATGT
>8_1061
TTTTGTTTGACTGCTTAAACACGGGTTTAGATGTATTGATTGAATGATAATTTTGGTTATTGTAGATAACTTTTTTTTATAAAAATGTAAATATGGTCATAATTTATTTTACAAATGTGCTTTGGGCATTAAAAACCAGTGATGTTTTGT
>8_1062
TTTTGTTTGACTGCTTAAACACGGGTTTAGATGTATTGATTGAATGATAATTTTGGTTATTGTAGATAACTTTTTTTTTATAAAAATGTAAATATGGTCATAATTTATTTTACAAATGTGCTTTGGGCATTAAAAAACAGTGATGTTTTG
>8_1063
TTTTTAATAATTATTTTATTAAATAAACACAGACCGTCCTTATAGGGCATATACAAATCATACAGTCATACAAGGAAGGATGTCAACAGGGAGACAAGAGTCTGACTGTAGAACAGTGCAAATGGTGACGCACCCATAATCAAAACAAAA
>8_1064
TTTTTCGTAATTATTTTATTAAATAAACACAGACCATCTTTATAGGGCATATACAAATCATACAGTCATACAAGGAAGGATGTCAACAGGGAGACAAGAGTCTGACTGTAGAACAGTGCAAATGGTGACGCACCCATAATCAAAACAAAA
>8_1065
TTTTTGATAATTATTTTATTAAATAAACACAGACCGTCCTTATAGGGCATATACAAATCATACAGTCATACAAGGAAGGATGTCAACAGGGAGACAAGAGTCTGACTGTAGAACAGTGCAAATGGTGACGCACCCATAATCAAAACAAAA
>8_1066
TTTTTTATAATTATTTTATTAAATAAACACAGACCATCTTTATAGGGCATATACAAATCATACAGTCATACAAGGAAGGATGTCAACAGGGAGACAAGAGTCTGACTGTAGAACAGTGCAAATGGTGACGCACCCATAATCAAAACAAAA
>8_1067
TTTTTTGCTAATTATTTTATTAAATAAACACAGACCATCTTTATAGGGCATATACAAATCATACAGTCATACAAGGAAGGATGTCAACAGGGAGACAAGAGTCTGACTGTAGAACAGTGCAAATGGTGACGCACCCATAATCAAAACAAA
>8_1068
TTTTTTGGTAATTATTTTATTAAATAAACACAGACCATCTTTATAGGGCATATACAAATCATACAGTCATACAAGGAAGGATGTCAACAGGGAGACAAGAGTCTGACTGTAGAACAGTGCAAATGGTGACGCACCCATAATCAAAACAAA
>8_1069
TTTTTTTGTTTTTTTTTTTTTTTAATAATTATTTTATTAAATAAACACAGACCATCTTTATAGGGCATATACAAATCATACAGTCATACAAGGAAGGATGTCAACAGGGAGACAAGAGTCTGACTGTAGAACAGTGCAAATGGTGACGCA
>8_1070
TTTTTTTTTACTAATTATTTTATTAAATAAACACAGACCATCTTTATAGGGCATATACAAATCATACAGTCATACAAGGAAGGATGTCAACAGGGAGACAAGAGTCTGACTGTAGAACAGTGCAAATGGTGACGCACCCATAATCAAAAC
>8_1071
TTTTTTTTTGCTAATTATTTTATTAAATAAACACAGACCATCTTTATAGGGCATATACAAATCATACAGTCATACAAGGAAGGATGTCAACAGGGAGACAAGAGTCTGACTGTAGAACAGTGCAAATGGTGACGCACCCATAATCAAAAC
>8_1072
TTTTTTTTTGGTAATTATTTTATTAAATAAACACAGACCATCTTTATAGGGCATATACAAATCATACAGTCATACAAGGAAGGATGTCAACAGGGAGACAAGAGTCTGACTGTAGAACAGTGCAAATGGTGACGCACCCATAATCAAAAC
>8_1073
TTTTTTTTTTAATAATTATTTTATTAAATAAACACAGACCGTCCTTATAGGGCATATACAAATCATACAGTCATACAAGGAAGGATGTCAACAGGGAGACAAGAGTCTGACTGTAGAACAGTGCAAATGGTGACGCACCCATAATCAAAA
>8_1074
TTTTTTTTTTGTAATTATTTTATTAAATAAACACAGACCATCTTTATAGGGCATATACAAATCATACAGTCATACAAGGAAGGATGTCAACAGGGAGACAAGAGTCTGACTGTAGAACAGTGCAAATGGTGACGCACCCATAATCAAAAC
>8_1075
TTTTTTTTTTTCTTTTTTTTTTTTTTAATAATTATTTTATTAAATAAACACAGACCATCTTTATAGGGCATATACAAATCATACAGTCATACAAGGAAGGATGTCAACAGGGAGACAAGAGTCTGACTGTAGAACAGTGCAAATGGTGAC
>8_1076
TTTTTTTTTTTTACTAATTATTTTATTAAATAAACACAGACCATCTTTATAGGGCATATACAAATCATACAGTCATACAAGGAAGGATGTCAACAGGGAGACAAGAGTCTGACTGTAGAACAGTGCAAATGGTGACGCACCCATAATCAA
>8_1077
TTTTTTTTTTTTATTAAATAAACACAGACCATCTTTATAGGGCATATACAAATCATACAGTCATACAAGGAAGGATGTCAACAGGGAGACAAGAGTCTGACTGTAGAACAGTGCAAATGGTGACGCACCCATAATCAAAACAAAAACAAA
>8_1078
TTTTTTTTTTTTGGTAATTATTTTATTAAATAAACACAGACCGTCCTTATAGGGCATATACAAATCATACAGTCATACAAGGAAGGATGTCAACAGGGAGACAAGAGTCTGACTGTAGAACAGTGCAAATGGTGACGCACCCATAATCAA
>8_1079
TTTTTTTTTTTTTGGTAATTATTTTATTAAATAAACACAGACCATCTTTATAGGGCATATACAAATCATACAGTTATACAAGGAAGGATGTCAACAGGGAGACAAGAGTCTGACTGTAGAACAGTGCAAATGGTGACGCACCCATAATCA
>8_1080
TTTTTTTTTTTTTTAGTAATTATTTTATTAAATAAACACAGACCATCTTTATAGGGCATATACAAATCATACAGTCATACAAGGAAGGATGTCAACAGGGAGACAAGAGTCTGACTGTAGAACAGTGCAAATGGTGACGCACCCATAATC
>8_1081
TTTTTTTTTTTTTTGCTAACCCACAACTCTTTTTTTAATAATTATTTTATTAAATAAACACAGACCATCTTTATAGGGCATATACAAATCATACAGTCATACAAGGAAGGATGTCAACAGGGAGACAAGAGTCTGACTGTAGAACAGTGC
>8_1082
TTTTTTTTTTTTTTTAATAATTATTTTATTAAATAAACACAGACCATCTTTATAGGGCATATACAAATCATACAGTCATACAAGGAAGGATGTCAACAGGGAGACAAGAGTCTGACTGTAGAACAGTGCAAATGGTGACGCACCCATAAT
>8_1083
TTTTTTTTTTTTTTTGATTAAATAAACACAGACCGTCCTTATAGGGCATATACAAATCATACAGTCATACAAGGAAGGATGTCAACAGGGAGACAAGAGTCTGACTGTAGAACAGTGCAAATGGTGACGCACCCATAATCAAAACAAAAA
>8_1084
TTTTTTTTTTTTTTTTTAATAATTATTTTATTAAATAAACACAGACCGTCCTTATAGGGCATATACAAATCATACAGTCATACAAGGAAGGATGTCAACAGGGAGACAAGAGTCTGACTGTAGAACAGTGCAAATGGTGACGCACCCATA
>8_1085
TTTTTTTTTTTTTTTTTTTAATAATTATTTTATTAAATAAACACAGACCATCTTTATAGGGCATATACAAATCATACAGTCATACAAGGAAGGATGTCAACAGGGAGACAAGAGTCTGACTGTAGAACAGTGCAAATGGTGACGCACCCA
>8_1086
TTTTTTTTTTTTTTTTTTTATAATAATTATTTTATTAAATAAACACAGACCATCTTTATAGGGCATATACAAATCATACAGTCATACAAGGAAGGATGTCAACAGGGAGACAAGAGTCTGACTGTAGAACAGTGCAAATGGTGACGCACC
>8_1087
TTTTTTTTTTTTTTTTTTTGATAATTATTTTATTAAATAAACACAGACCATCTTTATAGGGCATATACAAATCATACAGTCATACAAGGAAGGATGTCAACAGGGAGACAAGAGTCTGACTGTAGAACAGTGCAAATGGTGACGCACCCA
>8_1088
TTTTTTTTTTTTTTTTTTTGGTAATTATTTTATTAAATAAACACAGACCATCTTTATAGGGCATATACAAATCATACAGTCATACAAGGAAGGATGTCAACAGGGAGACAAGAGTCTGACTGTAGAACAGTGCAAATGGTGACGCACCCA
>8_1089
TTTTTTTTTTTTTTTTTTTTAATAATTATTTTATTAAATAAACACAGACCATCTTTATAGGGCATATACAAATCATACAGTCATACAAGGAAGGATGTCAACAGGGAGACAAGAGTCTGACTGTAGAACAGTGCAAATGGTGACGCACCC
>8_1090
TTTTTTTTTTTTTTTTTTTTCCTTTTTTAATAATTATTTTATTAAATAAACACAGACCATCTTTATAGGGCATATACAAATCATACAGTCATACAAGGAAGGATGTCAACAGGGAGACAAGAGTCTGACTGTAGAACAGTGCAAATGGTG
>8_1091
TTTTTTTTTTTTTTTTTTTTTATATAGCAAACTTTCTGAGTTTAATTTGACACAAATCAGTACACTGTCGTGAAGTCATCTAACATGATTTCCTAAGACGACAAAATACAGTTTCTGACAACATACAGTGTACAAACATGGTATCCATTA
>8_1092
TTTTTTTTTTTTTTTTTTTTTCTTTTTTTAATAATTATTTTATTAAATAAACACAGACCATCTTTATAGGGCATATACAAATCATACAGTCATACAAGGAAGGATGTCAACAGGGAGACAAGAGTCTGACTGTAGAACAGTGCAAATGGT
>8_1093
TTTTTTTTTTTTTTTTTTTTTTTTAATAATTATTTTATTAAATAAACACAGACCATCTTTATAGGGCATATACAAATCATACAGTCATACAAGGAAGGATGTCAACAGGGAGACAAGAGTCTGACTGTAGAACAGTGCAAATGGTGACGC
>8_1094
TTTTTTTTTTTTTTTTTTTTTTTTAGTAATTATTTTATTAAATAAACACAGACCATCTTTATAGGGCATATACAAATCATACAGTCATACAAGGAAGGATGTCAACAGGGAGACAAGAGTCTGACTGTAGAACAGTGCAAATGGTGACGC
>8_1095
TTTTTTTTTTTTTTTTTTTTTTTTTTAATAATTATTTTATTAAATAAACACAGACCATCTTTATAGGGCATATACAAATCATACAGTCATACAAGGAAGGATGTTAACAGGGAGACAAGAGTCTGACTGTAGAACAGTGCAAATGGTGAC
>8_1096
TTTTTTTTTTTTTTTTTTTTTTTTTTAATAATTATTTTATTAAATAAACACAGACCGTCCTTATAGGGCATATACAAATCATACAGTCATACAAGGAAGGATGTCAACAGGGAGACAAGAGTCTGACTGTAGAACAGTGCAAATGGTGAC
>8_1097
TTTTTTTTTTTTTTTTTTTTTTTTTTTTTTTGATAATTATTTTATTAAATAAACACAGACCATCTTTATAGGGCATATACAAATCATACAGTCATACAAGGAAGGATGTCAACAGGGAGACAAGAGTCTGACTGTAGAACAGTGCAAATG
>8_1098
TTTTTTTTTTTTTTTTTTTTTTTTTTTTTTTTTTTTAATAATTATTTTATTAAATAAACACAGACCATCTTTATAGGGCATATACAAATCATACAGTCATACAAGGAAGGATGTCAACAGGGAGACAAGAGTCTGACTGTAGAACAGTGC
>8_1099
TTTTTTTTTTTTTTTTTTTTTTTTTTTTTTTTTTTTTTTTTAATAATTATTTTATTAAATAAACACAGACCATCTTTATAGGGCATATACAAATCATACAGTCATACAAGGAAGGATGTCAACAGGGAGACAAGAGTCTGACTGTAGAAC
>8_1100
TTTTTTTTTTTTTTTTTTTTTTTTTTTTTTTTTTTTTTTTTTTTTTAATAATTATTTTATTAAATAAACACAGACCATCTTTATAGGGCATATACAAATCATACAGTCATACAAGGAAGGATGTCAACAGGGAGACAAGAGTCTGACTGT
>8_1101
TTTTTTTTTTTTTTTTTTTTTTTTTTTTTTTTTTTTTTTTTTTTTTTAATAATTATTTTATTAAATAAACACAGACCATCTTTATAGGGCATATACAAATCATACAGTCATACAAGGAAGGATGTCAACAGGGAGACAAGAGTCTGACTG
>8_1102
TTTTTTTTTTTTTTTTTTTTTTTTTTTTTTTTTTTTTTTTTTTTTTTTTTTTAATAATTATTTTATTAAATAAACACAGACCATCTTTATAGGGCATATACAAATCATACAGTCATACAAGGAAGGATGTCAACAGGGAGACAAGAGTCT
>4_1103
AAAAAAAAAAAAAAACAATTTGTAAAAAAAAAAGACAGTCCCTTGGTGGCGTGCAGTTATTGCTCCTTATCGCCTCTGTGCAGCATATAATGTGACCTCAGGTTATTCTGACAATTGGCATACGCCATGCCGAGCCCTGCTCCCGAGCCA
>4_1104
AAAAAAAAAAAAAACACTTGGTAAAAAAAAAGACAGTCCCTTGGTGGCGTGCAGTTATTGCTCCTTATCGCCTCTGTGCAGCATATAATGTGACCTCAGGTTATTCTGACAATTGGCATACGCCATGCCGAGCCCTGCTCCCGAGCCAAG
>4_1105
AAAAAAAAAAAAACAATTTTGAAAAAAAAAAGACAGTCCCTTGGTGGCGTGCAGTTATTGCTCCTTATCGCCTCTGTGCAGCATATAATGTGACCTCAGGTTATTCTGACAATTGGCCTACGCCATGCCGAGCCCTGCTCCCGAGCCAAG
>4_1106
AAAAAAAAAAAAACACTTTGGAAAAAAAAAAGACAGTCCCTTGGTGGCGTGCAGTTATTGCTCCTTATCGCCTCTGTGCAGCATATAATGTGACCTCAGATTATTCTGACAATTGGCATACGCCATGCCGAGCCCTGCTCCCGAGCCAAG
>4_1107
AAAAAAAAAAAACAGTCCCTTGGTGGCGTGCAGTTATTGCTCCTTATCGCCTCTGTGCAGCATATAATGTGACCTCAGGTTATTCTGACAATTGGCATACGCCATGCCGAGCCCTGCTCCCGACCCATGTACTCTGCGTTGATACCACTG
>4_1108
AAAAAAAAAAAAGACAGTCCCTTGGTGGCGTGCAGTTATTGCTCCTTATCGCCTCTGTGCAGCATATAATGTGACCTCAGGTTATTCTGACAATTGGCATACGCCATGCCGAGCCCTGCTCCCGAGCCAAGTGAAATTGGCCATGTGTGC
>4_1109
AAAAAAAAAACAGTCCCTTGGTGGCGTGCAGTTATTGCTCCTTATCGCCTCTGTGCAGCATATAATGTGACCTCAGGTTATTCTGACAATTGGCATACGCCATGCCGAGCCCTGCTCCCGAGCCAAGTGAAATTGGCCATGTGTGCCGTT
>4_1110
AAAAAAAAAACCCTTTGGTAAAAAAAAAAGACAGTCCCTTGGTGGCGTGCAGTTATTGCTCCTTATCGCCTCTGTGCAGCATATAATGTGACCTCAGGTTATTCTGACAATTGGCATACGCCATGCCGAGCCCTGCTCCCGAGCCAAGTG
>4_1111
AAAAAAAAAAGACAGTACCTTGGTGGCGTTCAGTTATTGCTCCTTATCGCCTCTGTGCAGCATATAATGTGACCTCAGGTTATTCTGACAATTGGCATACGCCATGCCGAGCCCTGCTCCCGCGCCAAGTGAAATTGGCCATGTGTGCCC
>4_1112
AAAAAAAAAAGACAGTCCCTTGGTGGCGAGCAGTTATTGCTCCTGTTGAAGAAAACAGAGACAGGTTTCATGAATTTTCATTTACATAACCAGCGATACAGGAGACTGAAATTATGCCAGCATTATACACAGTTCAGACTTTATGAAATC
>4_1113
AAAAAAAAAAGACAGTCCCTTGGTGGCGTGCAGTTATTGCTCCTGATCGCCTCTGTGCAGCATATAATGTGACCTCAGGTTATTCTGACAATTGGCATACGCCATGCCGAGCCCTGCTCCCGAGCCAAGTGAAATTGGCCATGTGTGCCG
>4_1114
AAAAAAAAAAGACAGTCCCTTGGTGGCGTGCAGTTATTGCTCCTTATCGCCTCTGTGCAGCATATAATGTGACCTCAGGTTATTCTGACAATTGGCAGACGCCATGCCGAGCCCTGCTCCCGAGCCAAGTGAAATTGGCCATGTGTGCCG
>4_1115
AAAAAAAAAAGACAGTCCCTTGGTGGCGTGCAGTTATTGCTCCTTATCGCCTCTGTGCAGCATATAATGTGACCTCAGGTTATTCTGACAATTGGCATACGCCATGCAGAGCCCTGCTCCCGAGCCAAGTGAAATTGGCCATGTGTGCCG
>4_1116
AAAAAAAAAAGACAGTCCCTTGGTGGCGTGCAGTTATTGCTCCTTATCGCCTCTGTGCAGCATATAATGTGACCTCAGGTTATTCTGACAATTGGCATACGCCATGCCGAGCCCTGCTCCCCCATGTACTCTGCGTTGATACCACTGCTT
>4_1117
AAAAAAAAAAGACAGTCCCTTGGTGGCGTGCAGTTATTGCTCCTTATCGCCTCTGTGCAGCATATAATGTGACCTCAGGTTATTCTGACAATTGGCATACGCCATGCCGAGCCCTGCTCCCGAGCCAAGTGAAATTGGCCATGTGTGCCA
>4_1118
AAAAAAAAAAGACAGTCCCTTGGTGGCGTGCAGTTATTGCTCCTTATCGCCTCTGTGCAGCATATAATGTGACCTCAGGTTATTCTGACAATTGGCATACGCCATGCCGAGCCCTGCTCCCGAGCCAAGTGAAATTTGGCTATGTGTGCC
>4_1119
AAAAAAAAAAGACAGTCCCTTGGTGGCGTGCAGTTATTTCTCCTTATCGCCTCTGTGCAGCATATAATGTGACCTCAGGTTATTCTGACAATTGGCATACGCCATGCCGAGCCCTGCTCCCGAGCCAAGTGAAATTGGCCATGTGTGCCG
>4_1120
AAAAAAAAACAAACACTTTGGAAAAAAAAAAAACAGTCCCTTGGTGGCGTGCAGTTATTGCTCCTTATCGCCTCTGTGCAGCATATAATGTGACCTCAGGTTATTCTGACAATTGGCATACGCCATGCCGAGCCCTGCTCCCGAGCCAAG
>4_1121
AAAAAAAAACACTTTGGAAAAAAAAAAAGACAGTCCCTTGGTGGCGTGCAGTTATTGCTCCTTATCGCCTCTGTGCAGCATATAATGTGACCTCAGGTTATTCTGACAATTGGCATACGCCATGCCGAGCCCTGCTCCCGAGCCAAGTGA
>4_1122
AAAAAAAAACACTTTGGAAAAAAAAAAGACAGTCCCTTGGTGGCGTGCAGTTATTGCTCCTTATCGCCTCTGTGCAGCATATAATGTGACCTCAGGTTATTCTGACAATTGGCATACGCCATGCCGAGCCCTGCTCCCGAGCCAAGTGAA
>4_1123
AAAAAAAAACACTTTGGAAAAAAAAAGACAGTCCCTTGGTGGCGTGCAGTTATTGCTCCTTATCGCCTCTGTGCAGCATATAATGTGACCTCAGGTTATTCTGACAATTGGCATACGCCATGCCGAGCCCTGCTCCCGAGCCAAGTGAAA
>4_1124
AAAAAAAAACACTTTGTAAAAAAAAAAGACAGTCCCTTGGTGGCGTGCAGTTATTGCTCCTTATCGCCTCTGTGCAGCATATAATGTGACCTCAGGTTATTCTGACAATTGGCATACGCCATGCCGAGCCCTGCTCCCGAGCCAAGTGAA
>4_1125
AAAAAAAAAGACAGTCCCTTGGTGGCGTGCAGTTATTGCTCCTTATCGCCTCTGTGCAGCATATAATGTGACCTCAGGTTATTCTGACAATTGGCATACGCCATGCCGAGCCCTGCTCCCCCCATGTACTCTGCGTTGATACCACTGCTT
>4_1126
AAAAAAAAAGACAGTCCCTTGGTGGCGTGCAGTTATTGCTCCTTATCGCCTCTGTGCAGCATATAATGTGACCTCAGGTTATTCTGACAATTGGCATACGCCATGCCGAGCCCTGCTCCCGACCCATGTACTCTGCGTTGATACCACTGC
>4_1127
AAAAAAAAAGACAGTCCCTTGGTGGCGTGCAGTTATTGCTCCTTATCGCCTCTGTGCAGCATATAATGTGACCTCAGGTTATTCTGACAATTGGCATACGCCATGCCGAGCCCTGCTCCCGAGCCAAGTGAAATTGGCCATGTGTGCCCT
>4_1128
AAAAAAAAAGACAGTCCCTTGGTGGCGTGCAGTTATTGCTCCTTATCGCCTCTGTGCAGCATATTATGTGACCTCAGGTTATTCTGACAATTGGCATACGCCATGCCGAGCCCTGCTCCCGAGCCAAGTGAAATTGGCCATGTGTGCCGT
>4_1129
AAAAAAAAAGACAGTCCCTTGGTGGCGTGCAGTTATTGCTCCTTATCGCCTCTGTGTAGCATATAATGTGACCTCAGGTTATTCTGACAATTGGCATACGCCATGCCGAGCCCTGCTCCCGAGCCAAGTGAAATTGGCCATGTGTGCCGT
>4_1130
AAAAAAAACAAACACTTTGTAAAAAAAAAAAGACAGTCCCTTGGTGGCGTGCAGTTATTGCTCCTTATCGCCTCTGTGCAGCATATAATGTGACCTCAGGTTATTCTGACAATTGGCATACGCCATGCCGAGCCCTGCTCCCGAGCCAAG
>4_1131
AAAAAAAACACTTTTGAAAAAAAAAAGACAGTCCCTTGGTGGCGTGCAGTTATTGCTCCTTATCGCCTCTGTGCAGCATATAATGTGACCTCAGGTTATTCTGACAATTGGCATACGCCATGCCGAGCCCTGCTCCCGAGCCAAGTGAAA
>4_1132
AAAAAAAAGACAGTCCCTGGGTGGCGTGCAGTTATTGCTCCTTATCGCCTCTGTGCAGCATATAATGTGACCTCAGGTTATTCTGACAATTGGCATACGCCATGCCGAGCCCTGCTCCCGAGCCAAGTGAAATTGGCCATGTGTGCCGTT
>4_1133
AAAAAAAAGACAGTCCCTTGGTGGCGTGCAGTTATTGCTCCTTATCGCCTCTGTGCAGCATATAATGTGACCTCAGGTTATTCTGACAATTGGCATACGCCATGCCGAGCCCTGCTCCCGAGCCAAGTGAAATTGGCCATGTGTACCGTT
>4_1134
AAAAAAAAGACAGTCCCTTGGTGGCGTGCAGTTATTGCTCCTTATCGCCTCTGTGCAGCATATAATGTGACCTCAGGTTATTCTGACAATTGGCATACGCCATGCCGAGCCCTGCTCCCGCCCATGTACTCTGCGTTGATACCACTGCTT
>4_1135
AAAAAAAAGACAGTCCCTTGGTGGCGTGCAGTTATTGCTCCTTATCGCCTCTGTGCAGCATATAATGTGACCTCAGGTTATTCTGACAATTGGCATACGCCATGCCGAGCCTTGCTCCCGAGCCAAGTGAAATTGGCCATGTGTGCCGTT
>4_1136
AAAAAAAAGACAGTCCCTTGGTGGCGTGCAGTTATTGCTCCTTATCGCCTCTGTGCAGCATATAATGTGACCTCAGGTTATTCTGGCAATTGGCATACGCCATGCCGAGCCCTGCTCCCGAGCCAAGTGAAATTGGCCATGTGTGCCGTT
>4_1137
AAAAAAAAGACAGTCCCTTGGTGGCGTGCAGTTATTGCTCCTTATCGCCTCTGTGCAGCATTTAATGTGACCTCAGGTTATTCTGACAATTGGCATACGCCATGCCGAGCCCTGCTCCCGAGCCAAGTGAAATTGGCCATGTGTGCCGTT
>4_1138
AAAAAAAAGACATTCCCTTGGTGGCGTTCAGTTATTGCTCCTTATCGCCTCTGTGCAGCATATAATGTGACCTCAGGTTATTCTGACATTTGGCATACGCCATGCCGAGCCCTGCTCCCTAGCCAAGTGAAATTGGCCATGTGTGCCGTT
>4_1139
AAAAAAACAAAAAAATTGGAAAAAAAAAAGACAGTCCCTTGGTGGCGTGCAGTTATTGCTCCTTATCGCCTCTGTGCAGCATATAATGTGACCTCAGGTTATTCTGACAATTGGCATACGCCATGCCGAGCCCTGCTCCCGAGCCAAGTG
>4_1140
AAAAAAACAAACACTTTGGAAAAAAAAAAAAGACAGTCCCTTGGTGGCGTGCAGTTATTGCTCCTTATCGCCTCTGTGCAGCATATAATGTGACCTCAGGTTATTCTGACAATTGGCATACGCCATGCCGAGCCCTGCTCCCGAGCCAAG
>4_1141
AAAAAAAGACAGTCCCTTGGTGGCATGCAGTTATTGCTCCTTATCGCCTCTGTGCAGCATATAATGTGACCTCAGGTTATTCTGACAATTGGCATACGCCATGCCGAGCCCTGCTCCCGAGCCAAGTGAAATTGGCCATGTGTGCCGTTT
>4_1142
AAAAAAAGACAGTCCCTTGGTGGCGTGCAGTTATTGCTCCTGTTGAAGAAAACAGAGACAGGTTTCATGAATTTTCATTTACATAACCAGCGATACAGGAGACTGAAATTATGCCAGCATTATACACAGTTCAGACTTTATGAAATCTAC
>4_1143
AAAAAAAGACAGTCCCTTGGTGGCGTGCAGTTATTGCTCCTTATAGCCTCTGTGCAGCATATAATGTGACCTCAGGTTATTCTGACAATTGGCATACGCCTTGCCGAGCCCTGCTCCCGAGCCAAGTGAAATGGGCCATGTGTGCCGTTT
>4_1144
AAAAAAAGACAGTCCCTTGGTGGCGTGCAGTTATTGCTCCTTATCGCCTCTGTGCAGAATATAATGTGACCTCAGGTTATTCTGACAATTGGCATACGCCATGCCGAGCCCTGCTCCCGAGCCAAGTGAAATTGGCCATGTGTGCCGTTT
>4_1145
AAAAAAAGACAGTCCCTTGGTGGCGTGCAGTTATTGCTCCTTATCGCCTCTGTGCAGCATATAATGTGACCTCAGGTTATTCTGACAATTGGCATACGCCATGCCGAGCCCTGCTCCCGAGCCAAGTACTCTGCGTTGATACCACTGCTT
>4_1146
AAAAAAAGACAGTCCCTTGGTGGCGTGCAGTTATTGCTCCTTATCGCCTCTGTGCAGCATATAATGTGACCTCAGGTTATTCTGACAATTGGCATACGCCATGCCGAGCCCTGCTCCCGAGCCAAGTTTGTTGAAGCCACACATGTTATA
>4_1147
AAAAAAAGACAGTCCCTTGGTGGCGTGCAGTTATTGCTCCTTATCGCCTCTGTGCAGCATATAATGTGACCTCAGGTTATTCTGACAATTGGCATACGCCATGCCGAGCCCTGCTCCCGAGCCCATGTACTCTGCGTTGATACCACTGCT
>4_1148
AAAAAAAGACAGTCCCTTGGTGGCGTGCAGTTATTGCTCCTTATCGCCTCTGTGCAGCATATAATGTGACCTCAGGTTATTCTGTCTATTGGCATACGCCATGCCGAGCCCTGCTCCCGAGCCAAGTGAAATTGGCCATGTGTGCCGTTT
>4_1149
AAAAAAAGACAGTCCCTTGGTGGCGTGCAGTTATTGCTCCTTATCGCCTCTGTGCTGCATATAATGTGACCTCAGGTTATTCTGACAATTGGCATACGCCATGCCGAGCCCTGCTCCCGAGCCAAGTGAAATTGGCCATGTGTGCCGTTT
>4_1150
AAAAAAAGACAGTCCCTTGGTGGCGTGCAGTTATTTCTCCTTATCGCCTCTGTGCAGCATATAATGTGACCTCAGGTTATTCTGACAATTGGCATACGCCATGCCGAGCCCTGCTCCCGAGCCAAGTGAAATTGGCCATGTGTGCCGTTT
>4_1151
AAAAAACACTTTGGAAAAAAAAAAGACAGTCCCTTGGTGGCGTGCAGTTATTGCTCCTTATCGCCTCTGTGCAGCATATAATGTGACCTCAGGTTATTCTGACAATTGGCATACGCCATGCCGAGCCCTGCTCCCGAGCCAAGTGAAATT
>4_1152
AAAAAACAGTCCCTTGGTGGCGTGCAGTTATTGCTCCTTATCGCCTCTGTGCAGCATATAATGTGACCTCAGGTTATTCTGACAATTGGCATACGCCATGCCGAGCCCTGCTCCCGAGCCAAGTGAAATTGGCCATGTGTGCCGTTTGAA
>4_1153
AAAAAACTTTGGAAAAAAAAAAGACAGTCCCTTGGTGGCGTGCAGTTATTGCTCCTTATCGCCTCTGTGCAGCATATAATGTGACCTCAGGTTATTCTGACAATTGGCATACGCCATGCCGAGCCCTGCTCCCGAGCCAAGTGAAATTGG
>4_1154
AAAAAAGACAGTCCCGTGGTGGCGTGCAGTTATTGCTCCTTATCGCCTCTGTGCAGCATATAATGTGACCTCAGGTTATTCTGACAATTGGCATACGCCATGCCGAGCCCTGCTCCCGAGCCAAGTGAAATTGGCCATGTGTGCCGTTTG
>4_1155
AAAAAAGACAGTCCCTTGGTGGCGTGCAGTTATTGCTCCTAATTTAATGGCACCGTCTGCTAAGCATCGGTCCCACTTTTTCCCCAGCTCCTTCTCAGACATACTGAACATTAGCTTGTCCCCATGTACTCTGCGTTGATACCACTGCTT
>4_1156
AAAAAAGACAGTCCCTTGGTGGCGTGCAGTTATTGCTCCTTATCGCCTCTATGCAGCATATAATGTGACCTCAGGTTATTCTGACAATTGGCATACGCCATGCCGAGCCCTGCTCCCGAGCCAAGTGAAATTGGCCATGTGTGCCGTTTG
>4_1157
AAAAAAGACAGTCCCTTGGTGGCGTGCAGTTATTGCTCCTTATCGCCTCTGTGCAGCATATAATGTGACCCCAGGTTATTCTGACAATTGGCATACGCCATGCCGAGCCCTGCTCCCGAGCCAAGTGAAATTGGCCATGTGTGCCGTTTG
>4_1158
AAAAAAGACAGTCCCTTGGTGGCGTGCAGTTATTGCTCCTTATCGCCTCTGTGCAGCATATAATGTGACCTCAGGTTATTCTGACAATTGGCATACGCCATGCCGAGCCCTGCTCCCGAGCCAAGTGAAATTGGCATGTGTGCCGTTTGA
>4_1159
AAAAAAGACAGTCCCTTGGTGGCGTGCAGTTATTGCTCCTTATCTCCTCTGTGCAGCATATAATGTGACCTCAGGTTATTCTGACAATTGGCATACGCCATGCCGAGCCCTGCTCCCGAGCCAAGTGAAATTGGCCATGTGTGCCGTTTG
>4_1160
AAAAAAGACAGTCCCTTGGTGGCGTGCAGTTATTGCTCCTTCTCGCCTCTGTGCAGCATATAATGTGACCTCAGGTTATTCTGACAATTGGCATACGCCATGCCGAGCCCTGCTCCCGAGCCAAGTGAAATTGGCCATGTGTGCCGTTTG
>4_1161
AAAAAAGACAGTCCCTTGGTGGCGTGCATTTATTGCTCCTTATCTCCTCTGTGCAGCATATAATGTGACCTCAGGTTATTCTGACAATTGGCATACGCCATGCCGAGCCCTGCTCCCGAGCCTAGTGAAATTGGCCATGTGTGCCGTTTG
>4_1162
AAAAAATGACTGGTCATTCAGTTGTCCTTTACAAGCCCTTATGGCTAGCTAGTTAGCCTCTCGCCCAGTCAATGACAGCTGTGGACTTCAACATAAACTGCTTCTTAAGTGACCCTTGTTTTGATACAGGACAATATCGTTACGATTGAG
>4_1163
AAAAAATTTGGTAAAAAAAAAGACAGTCCCTTGGTGGCGTGCAGTTATTGCTCCTTATCGCCTCTGTGCAGCATATAATGTGAGCTCAGGTTATTCTGACAATTGGCATACGCCATGCCGAGCCCTGCTCCCGAGCCAAGTGAAATTGGC
>4_1164
AAAAACAAAAACTTTGGAAAAAAAAAAGACAGTCCCTTGGTGGCGTGCAGTTATTGCTCCTTATCGCCTCTGTGCAGCATATAATGTTACCTCAGGTTATTCTGACAATTGGCATACGCCATGCCGAGCCCTGCTCCCGAGCCAAGTGAA
>4_1165
AAAAACAAAAACTTTGTAAAAAAAAAAGACAGTCCCTTGGTGGCGTGCAGTTATTGCTCCTTATCGCCTCTGTGCAGCATATAATGTGACCTCAGGTTATTCTGACAATTGGCATACGCCATGCCGAGCCCTGCTCCCGAGCCAAGTGAA
>4_1166
AAAAACAAACACTTTGGAAAAAAAAAAAGACAGTCCCTTGGTGGCGTGCAGTTATTGCTCCTTATCGCCTCTGTGCAGCATATAATGTGACCTCAGGTTATTCTGACAATTGGCATACGCCATGCCGAGCCCTGCTCCCGAGCCAAGTGA
>4_1167
AAAAACAAACACTTTGGAAAAAAAAAAGACAGTCCCTTGGTGGCGTGCAGTTATTGCTCCTTATCGCCTCTGTGCAGCATATAATGTGACCTCAGGTTATTCAGACAATTGGCATACGCCATGCCGAGCCCTGCTCCCGAGCCAAGTGAA
>4_1168
AAAAACAAACACTTTGGAAAAAAAAAAGACAGTCCCTTGGTGGCGTGCAGTTATTGCTCCTTATCGCCTCTGTGCAGCATATAATGTGACCTCAGGTTATTCTGACAATTGGCATACGCCCCCATGTACTCTGCGTTGATACCACTGCTT
>4_1169
AAAAACAAACACTTTGGAAAAAAAAAAGACAGTCCCTTGGTGGCGTGCAGTTATTGCTCCTTATCGCCTCTGTGCAGCATATAATGTGACCTCAGGTTATTCTGTCAATTGGATACGCCATGACGAGCCCTGCTCCCGAGCCAAGTGAAA
>4_1170
AAAAACAAACACTTTGGAAAAAAAAAAGACAGTCCCTTGGTGGCGTGGAGTTATTGCTCCTTATCGCCTCTGTGCAGCATATAATGTGACCTCAGGTTATTCTGACAATTGGCATACGCCATGCCGAGCCCTGCTCCCGAGCCAAGTGAA
>4_1171
AAAAACAAACACTTTGGAAAAAAAAGACAGTCCCTTGGTGGCGTGCAGTTATTGCTCCTTATCGCCTCTGTGCAGCATATAATGTGACCTCAGGTTATTCTGACAATTGGCATACGCCATGCCGAGCCCTGCTCCCGAGCCAAGTGAAAT
>4_1172
AAAAACAAACACTTTGGGAAAAAAAAAGACAGTCCCTTGGTGGCGTGCAGTTATTGCTCCTTATCGCCTCTGTGCAGCATATAATGTGACCTCAGGTTATTCTGACAATTGGCATACGCCATGCCGAGCCCTGCTCCCGAGCCAAGTGAA
>4_1173
AAAAACACTTTGGAAAAAAAAAAGACAGTCCCTTGGTGGCGTGCAGTTATTGCTCCTTATCGCCTCTGTGCAGCATATAATGTGACCTCAGGTTATTCTGACAATTGGCATACGCCATGCCGAGCCCTGCTCCCGAGCCAAGTGAAATTG
>4_1174
AAAAACACTTTGGAAAAAAAAAGACAGTCCCTTGGTGGCGTGCAGTTATTGCTCCTTATCGCCTCTGTGCAGCATATAATGTGACCTCAGGTTATTCTGACAATTGGCATACGCCATGCCGAGCCCTGCTCCCGAGCCAAGTGAAATTGG
>4_1175
AAAAACAGACCATCTTTATAGGGCATATACAAATCATACAGTCATACAAGGAAGGATGTCAACAGGGAGACAAGAGTCTGACTGTAGAACAGTGCAAATGGTGACGCACCCATAATAAAAACAAAAACAAACACTTTGGAAAAAAAAAAG
>4_1176
AAAAAGACAGTCCCTTGGTGGCGTGCAGTTATTGCTCCTCATCGCCTCTGTGCAGCATATAATGTGACCTCAGGTTATTCTGACAATTGGCATACGCCATGCCGAGCCCTGCTCCCGAGCCAAGTGAAATTGGCCATGTGTGCCGTTTGA
>4_1177
AAAAAGACAGTCCCTTGGTGGCGTGCAGTTATTGCTCCTTATCGCCTCTGTGCAGCATATAATGTGACCTCAGGTTATTCTGACAATTGACATACGCCATGCCGAGCCCTGCTCCCGAGCCAAGTGAAATTGGCCATGTGTGCCGTTTGA
>4_1178
AAAAAGACAGTCCGTTGGTGGCGTGCATTTATTGCTCCTTTTCGCCTCTGTGCATCATATAATGTGACCTCATGTTATTCTGACAATTGGCATACGACATGCCGAGCCCTTCTCAAGAGCCAAGTGAAATTGGCCATGTGTGACTTTTGA
>4_1179
AAAAATCATACAGTCATACAAGGATGGTTGTCAACTGGGTTACAAGAGTCTGACTGTAGAACTGTGCAACTGGTGACGCACCCATAATCAAAACAAAAACAAACACTTGGTAAAAAAAAAAGACAGTCCCATGGTGGCGTGCAGTTATTG
>4_1180
AAAAATGACATTTCATGTTATCTTGCCACAGCATATAAGAACAGTTTTACTGCCTTAATACAGTCTCTTTAAAATAAAGTGGGCCTGCTTGGCGTAAAACCACCTATTCTTCACCGCACCAAACTCCATTCAAATATGCATCAATTTATG
>4_1181
AAAAATTGGTAAAAAAAAAAGACAGTCCCTTGGTGGCGTGCAGTTATTGCTCCTTATCGCCTCTGTGCAGCATATAATGTGACCTCAGGTTATTCTGACAATTGGCATACGCCATGCCGAGCCCTGCTCCCGAGCCAAGTGAAATTGGCC
>4_1182
AAAACAAAAAAAAAACTTTGGAAAAAAAAAAAAGACAGTCCCTTGGTGGCGTGCAGTTATTGCTCCTTATCGCCTCTGTGCAGCATATAATGTGACCTCAGGTTATTCTGACAATTGGCATACGCCATGCCGAGCCCTGCTCCCGAGCCA
>4_1183
AAAACAAAAAAAAACAATTTTTAAAAAAAAAAGACAGTCCCTTGGTGGCGTGCAGTTATTGCTCCTTATCGCCTCTGTGCAGCATATAATGTGACCTCAGGTTTTTCTGACAATTGGCATACGCCATGCCGAGCCCTGCTCCCGAGCCAA
>4_1184
AAAACAAAAAAAAACACTTTGGAAAAAAAAAAAAGACAGTCCCTTGGTGGCGTGCAGTTATTGCTCCTTATCGCCTCTGTGCAGCATATAATGTGACCTCAGGTTATTCTGACAATTGGCATACGCCATGCCGAGCCCTGCTCCCGAGCC
>4_1185
AAAACAAAAAAAAACACTTTGGAAAAAAAAAGACAGTCCCTTGGTGGCGTGCAGTTATTGCTCCTTATCGCCTCTGTGCAGCATATAATGTGACCTCAGGTTATTCTGACAATTGGCATACGCCATGCCGAGCCCTGCTCCCGAGCCAAG
>4_1186
AAAACAAAAAACAAACACTTTGGAAAAAAAAAAGACAGTCCCTTGGTGGCGTGCAGTTATTGCTCCTTATCGCCTCTGTGCAGCATATAATGTGACCTCAGGTTATTCTGACAATTGGCATACGCCATGCCGAGCCCTGCTCCCGAGCCA
>4_1187
AAAACAAAAACAAACACTTGGGAAAAAAAAAAAGACAGTCCCTTGGTGGCGTGCAGTTATTGCTCCTTATCGCCTCTGTGCAGCATATAATGTGACCTCAGGTTATTCTGACAATTGGCATACGCCATGCCGAGCCCTGCTCCCGAGCCA
>4_1188
AAAACAAAAACAAACACTTTGGAAAAAAAAAAAAACAGTCCCTTGGTGGCGTGCAGTTATTGCTCCTTATCGCCTCTGTGCAGCATATAATGTGACCTCAGGTTATTCTGACAATTGGCATACGCCATGCCGAGCCCTGCTCCCGAGCCA
>4_1189
AAAACAAAAACAAACACTTTGGAAAAAAAAAAGACAGTCCCTTGGTGGCGTGCAGTTATTGCTCCTTATCGCCTCTGTGCAGCATATAATGTGACCTCAGGTTATTCTGACAATTGGCATACCCATGTACTCTGCGTTGATACCACTGCT
>4_1190
AAAACAAAAACAAACACTTTGGAAAAAAAAAAGACAGTCCCTTGGTGGCGTGCAGTTATTGCTCCTTATCGCCTCTGTGCAGCATATAATGTGACCTCAGGTTATTCTGACAATTGGCATACCCCATGTACTCTGCGTTGATACCACTGC
>4_1191
AAAACAAAAACAAACACTTTGGAAAAAAAAAGACAGTCCCTTGGTGGCGTGCAGTTATTGCTCCTTCTCGCCTCTGTGCAGCATATAATGTGACCTCAGGTTATTCTGACAATTGGCATACGCCATGCCGAGCCCTGCTCCCGAGCCAAG
>4_1192
AAAACAAACACTTTGGAAAAAAAAAAAGACAGTCCCTTGGTGGCGTGCAGTTATTGCTCCTTATCGCCTCTGTGCAGCATATAATGTGACCTCAGGTTATTCTGACAATTGGCATACGCCATGCCGAGCCCTGCTCCCGAGCCAAGTGAA
>4_1193
AAAACAAACACTTTGGAAAAAAAAAAGACAGTCCCCTGGTGGCGTGCAGTTATTGCTCCTTATCGCCTCTGTGCAGCATATAATGTGACCTCAGGTTATTCTGACAATTGGCATACGCCATGCCGAGCCCTGCTCCCGAGCCAAGTGAAA
>4_1194
AAAACAAACACTTTGGAAAAAAAAAAGACAGTCCCGTGGTGGCGTGCAGTTATTGCTCCTTATCGCCTCTGTGCAGCATATAATGTGACCTCAGGTTATTCTGACAATTGGCATACGCCATGCCGAGCCCTGCTCCCGAGCCAAGTGAAA
>4_1195
AAAACAAACACTTTGGAAAAAAAAAAGACAGTCCCTTGGTGGCGTGCAGTTATTGCTCCTTATCGCCTCTGTGCAGCATATAATGTTACCTCAGGTTATTCTGACAATTGGCATACGCCATGCCGAGCCCTGCTCCCGAGCCAAGTGAAA
>4_1196
AAAACAAACACTTTGGAAAAAAAAGACAGTCCCTTGGTGGCGTGCAGTTATTGCTCCTTATCGCCTCTGTGCAGCATATAATGTGACCTCAGGTTATTCTGACAATTGGCATACGCCATGCCGAGCCCTGCTCCCGAGCCAAGTGAAATT
>4_1197
AAAACAAACACTTTGTAAAAAAAAAAAGACAGTCCCTTGGTGGCGTGCAGTTATTGCTCCTTATCGCCTCTGTGCAGCATATAATGTGACCTCAGGTTATTCTGACAATTGGCATACGCCATGCCGAGCCCTGCTCCCGAGCCAAGTGAA
>4_1198
AAAACACAATGCCTAACCCCAGACCGGTGCCTAATTTAATGGCACCGTCTGCTAAGCATCGGTCCCACTTTTTCCCCAGCTCCTTCTCAGACATACTGAACATTAGCTTGTGACAGGCTAGAAGTAGCAAATGCACCTCTGCGTCCCATG
>4_1199
AAAACACAATGCCTAACCCCAGACCGGTGCCTAATTTAATGGCACCGTCTGCTAAGCATCGGTCCCACTTTTTCCCCAGCTCCTTCTCAGACATACTGAACATTAGCTTGTGACAGGCTAGAAGTAGCCCCCATGTACTCTGCGTTGATA
>4_1200
AAAACACAATGCCTAACCCCAGACCGGTGCCTAATTTAATGGCACCGTCTGCTAAGCATCGGTCCCACTTTTTCCCCAGCTCCTTCTCAGACATACTGAACATTAGCTTGTGACAGGCTAGAAGTCCCCATGTACTCTGCGTTGATACCA
>4_1201
AAAACTTTGGAAAAAAAAAAGACAGTCCCTTGGTGGCGTGCAGTTATTGCTCCTTATCGCCTCTGTGCAGCATATAATGTGACCTCAGGTTATTCTGACAATTGGCATACGCCATGCCGAGCCCTGCTCCCGAGCCAAGTGAAATTGGCC
>4_1202
AAAACTTTTAAAAAAAAAAAAAAGACAGTCCCTTGGTGGCGTGCAGTTATTGCTCCTTATCGCCTCTGTGCAGCATATAATGTGACCTCAGGTTATTCTGACAATTGGCATACGCCATGCCGAGCCCTGCTCCCGAGCCAAGTGAAATTG
>4_1203
AAAAGACAGTCCCTTGGTGGCGCGCAGTTATTGCTCCTTATCGCCTCTGTGCAGCATATAATGTGACCTCAGGTTATTCTGACAATTGGCATACGCCATGCCGAGCCCTGCTCCCGAGCCAAGTGAAATTGGCCATGTGTGCCGTTTGAA
>4_1204
AAAAGACAGTCCCTTGGTGGCGTGCAGTTAGTGCTCCTTATCGCCTCTGTGCAGCATATAATGTGACCTCAGGTTATTCTGCCAATTGGCATACGCCATGCCGAGCCCTGCTCCCGAGCCAAGTGAAATTGGCCATGTGTGCCGTTTGAA
>4_1205
AAAAGACAGTCCCTTGGTGGCGTGCAGTTATTGCTCCTTATCGACTCTGTGCTGCTTATAATGTGTCCTCAGGTTATTCTGACAATTGGCATACGCCATGCCGAGCCCTGCTCCCGAGCCAAGTGAAATTGGCCATGTGTGCCGTTTGAA
>4_1206
AAAAGACAGTCCCTTGGTGGCGTGCAGTTATTGCTCCTTATCGCCTCTGTGAAGCATATAATGTGACCTCAGGTTATTCTGACAATTGGCATACGCCATGCCGAGCCCTGCTCCCGAGCCAAGTGAAATTGGCCATGTGTGCCGTTTGAA
>4_1207
AAAAGACAGTCCCTTGGTGGCGTGCAGTTATTGCTCCTTATCGCCTCTGTGCAGCATATAATGTGACCTCAGGTTATTCTGACAATGGGCATACGCCATGCCGAGCCCTGCTCCCGAGCCAAGTGAAATTGGCCATGTGTGCCGTTTGAA
>4_1208
AAAAGACAGTCCCTTGGTGGCGTGCAGTTATTGCTCCTTATCGCCTCTGTGCAGCATATAATGTGACCTCAGGTTATTCTGACAATTGGCATACGCCATGCCAAGCCCTGCTCCCGAGCCAAGTGAAATTGGCCATGTGTGCCGTTTGAA
>4_1209
AAAAGACAGTCCCTTGGTGGCGTGCAGTTATTGCTCCTTATCGCCTCTGTGCAGCATATAATGTGACCTCAGGTTATTCTGACAATTGGCATACGCCATGCCGAGCCCTGCTCCCGAGCCAAGTGAAATTGGCACACATGGCCAATTTCA
>4_1210
AAAAGACAGTCCCTTGGTGGCGTGCAGTTATTGCTCCTTATCGCCTCTGTGCATCATATAATGTGACCTCAGGTTATTCTGACAATTGGCATACGCCATGCCGAGCCCTGCTCCCGAGCCAAGTGAAATTGGCCATGTGTGCCGTTTGAA
>4_1211
AAAAGAGTCTGACTGTAGAACATTGCAAATTGTGACGAACCAATATTCAAAACAAAAACAAACACTTTGGAAAAAAAAAAGACAGTCCCTTGGTGGCGTGCAGTTATTGCTCCTTATCGCCTCTGTGCAGCATATAATGTGACCTCAGGT
>4_1212
AAAAGTGCAAATGGTGACGCACCCATAATCAAAACAAAAACAAACACTTTGGAAAAAAAAAAGACAGTCCCTTGGTGGCGTGCAGTTATTGCTCCTTATCGCCTCTGTGCAGCATATAATGTGACCTCAGGTTATTCTGACAATTGGCAT
>4_1213
AAAATAAGACAGTCCCTTGGTGGCGTGCAGTTATTGCTCCTTATCGCCTCTGTGCAGCATATAATTTGACCTCAGGTTATTCTGACAATTGGCATACGCCATGCCGAGCCCTGCTCCCGAGCCAAGTGAAATTGGCCTTGTGTGCCGTTT
>4_1214
AAAATAGTCTGTCTGTAGAACATTGCAAATGGTGACGCACCCATAATCAAAACAAAAACAAACACTTTGGAAAAAAAAAAAGACAGTCCCTTGGTGGCGTGCAGTTATTGCTCCTTATCGCCTCTGTGCAGCATATAATGTGACCTCAGG
>4_1215
AAAATCATACAGTCATACAAGGAAGGATGTCAACAGGGATAAAAGAGTCTGACTGTAGAACAGTGCAAATGGTGACGCACCCATAATCAAAACAAAAACAAACACTTTGGAAAAAAAAAAGACAGTCCCTTGGTGGCGTGCAGTTATTGC
>4_1216
AAAATGACATTTCATGTTATCTTGCCACAGCATATAAGAACAGTTTTACTGCCTTAATACACAGTCTCTTTAAAATAAAGTGGGCCTGCTTGGCGTAAAACCACCTATTCTTCACCGCACCAAACTCCATTCAAATATGCATCAATTTAT
>4_1217
AAAATGGTGACGCACCCATAATCAAAACAAAAACAAACACTTTGGAAAAAAAAAAGACAGTCCCTTGGTGGCGTGCAGTTATTGCTCCTTATCGCCTCTGTGCAGCATATAATGTGACCTCAGGTTATTCTGACAATTGGCATACGCCAT
>4_1218
AAAATGGTGACGCACCCATAATCAAAACAAAAACAAACACTTTGTAAAAAAAAAAGACAGTCCCTTGGTGGCGTGCAGTTATTGCTCCTTATCGCCTCTGTGCAGCATATAATGTGACCTCAGGTTATTCTGACAATTGGCATACGCCAT
>4_1219
AAACAAAAAAAAACAATTTGGAAAAAAAAAAAAGACAGTCCCTTGGTGGCGTGCAGTTATTGCTCCTTATCGCCTCTGTGCAGCATATAATGTGACCTCAGGTTATTCTGACAATTGGCATACGCCATGCCGAGCCCTGCTCCCGAGCCA
>4_1220
AAACAAAAACAAAAACTTTGGAAAAAAAAAAGACAGTCCCTTGGTGGCGTGCAGTTATTGCTCCTTATCGCCTCTGTGCAGCATATAATGTGACCTCAGGTTATTCTGACAATTGGCATACGCCATGCCGAGCCCTGCTCCCGAGCCAAG
>4_1221
AAACAAAAACAAACACTTTGGAAAAAAAAAAAAAGACAGTCCCTTGGTGGCGTGCAGTTATTGCTCCTTATCGCCTCTGTGCAGCATATAATGTGACCTCAGGTTATTCTGACAATTGGCATACGCCATGCCGAGCCCTGCTCCCGAGCC
>4_1222
AAACAAAAACAAACACTTTGGAAAAAAAAAAGACAGTCCCTTGGTGGCGTGCAGTTAGTGCTCCTTATCGCCTCTGTGCAGCATATAATGTGACCTCAGGTTATTCTGACAATTGGCATACGCCATGCCGAGCCCTGCTCCCGAGCCAAG
>4_1223
AAACAAAAACAAACACTTTGGAAAAAAAAAAGACAGTCCCTTGGTGGCGTGCAGTTATTGCTCCGTATCGCCTCTGTGCAGCATATAATGTGACCTCAGGTTATTCTGACAATTGGCATACGCCATGCCGAGCCCTGCTCCCGAGCCAAG
>4_1224
AAACAAAAACAAACACTTTGGAAAAAAAAAAGACAGTCCCTTGGTGGCGTGCAGTTATTGCTCCTTATCGCCTCTGTGCAACATATAATGTGACCTCAGGTTATTCTGACAATTGGCATACGCCATGCCGAGCCCTGCTCCCGAGCCAAG
>4_1225
AAACAAAAACAAACACTTTGGAAAAAAAAAAGACAGTCCCTTGGTGGCGTGCAGTTATTGCTCCTTATCGCCTCTGTGCAGCATATAATGTGACCCCAGGTTATTCTGACAATTGGCATACGCCATGCCGAGCCCTGCTCCCGAGCCAAG
>4_1226
AAACAAAAACAAACACTTTGGAAAAAAAAAAGACAGTCCCTTGGTGGCGTGCAGTTATTGCTCCTTATCGCCTCTGTGCAGCATATAATGTGACCTCAGGTTATTCAGACAATTGGCATACGCCATGCCGAGCCCTGCTCCCGAGCCAAG
>4_1227
AAACAAAAACAAACACTTTGGAAAAAAAAAAGACAGTCCCTTGGTGGCGTGCAGTTATTGCTCCTTATCGCCTCTGTGCAGCATATAATGTGACCTCAGGTTATTCTGACAATTGGCATACGCCATGCCGAGCCCTGCTCCCGAGCCGAG
>4_1228
AAACAAAAACAAACACTTTGGAAAAAAAAAAGACAGTCCCTTGGTGGCGTGCAGTTATTGCTCCTTATCGCCTCTGTGCAGCATATAATGTGACCTCAGTTTATTCTGACAATTGGCATACGCCATGCCGAGCCCTGCTCCCGAGCCGAG
>4_1229
AAACAAAAACAAACACTTTGGAAAAAAAAAAGACAGTCCCTTGGTGGCGTGCAGTTATTGCTCCTTATCGCCTCTTTGCAGCATATTATGTGACCTCATGTTATTCTGACAATTGGCATACGCCATGCCGAGCCCTGCTCCCGAGCCAAG
>4_1230
AAACAAAAACAAACACTTTGGAAAAAAAAAAGTCAGTCCCTTGGTGGCGTGCAGTTATTGCTCCTTATCGCCTCTGTGCAGCATATAATGTGACCTCAGGTTATTCTGACAATTGGCATACGCCATGCCGAGCCCTGCTCCCGAGCCAAG
>4_1231
AAACAAAAACAAACACTTTGGAAAAAAAAAATACAGTCCCTTGGTGGCGTGCAGTTATTGCTCCTTATCGCCTCTGTGCAGCATATAATGTGACCTCAGGTTATTCTGACAATTGGCATACGCCATGCCGAGCCCTGCTCCCGAGCCAAG
>4_1232
AAACAAAAACAAACACTTTGGAAAAAAAAAGACAGTCCCTTGGTGGCGTGCAGTTATTGCTCCTTATCAGACATACTGAACATTAGCTTGTGACAGGCTAGAAGTAGCAAATGCACCTCTCCCATGTACTCTGCGTTGATACCACTGCTT
>4_1233
AAACAAAAACAAACACTTTGTAAAAAAAAAAAACAGTCCCTTGGTGGCGTGCAGTTATTGCTCCTTATCGCCTCTGTGCAGCATATAATGTGACCTCAGGTTATTCTGACAATTGGCATACGCCATGCCGAGCCCTGCTCCCGAGCCAAG
>4_1234
AAACAAAAACAAACACTTTGTAAAAAAAAAAGACAGTCCCTTGGTGGCGTGCAGTTATTGCTCCTTATCACCTCTGTGCAGCATATAATGTGACCTCAGGTTATTCTGACAATTGGCATACGCCATGCCGAGCCCTGCTCCCGAGCCAAG
>4_1235
AAACAAAACAAAAACAAACACTTTGGAAAAAAAAAAAACAGTCCCTTGGTGGCGTGCAGTTATTGCTCCTTATCGCCTCTGTGCAGCATATAATGTGACCTCAGGTTATTCTGACAATTGGCATACGCCATGCCGAGCCCTGCTCCCGAG
>4_1236
AAACAAAACACCTGTTAAAGTAGACCTGTAACTGTATAATTTATACAGCTACTTTCTAATGCTTATTTGGTGTATATGGTGTCTTCTGCTGCCTTTGGTTAATGTAATTTTAATCATGTGTTCAACATTTTTCACGCAGCCATACTACGG
>4_1237
AAACAAACACATTGGAAAAAAAAAAGACAGTCCCTTGGTGGCGTGCAGTTATTGCTCCTTATCGCCTCTGTGCAGCATATAATGTGACCTCAGGTTATTCTGACAATTGGCATACGCCATGCCGAGCCCTGCTCCCGAGCCAAGTGAAAT
>4_1238
AAACAAACACTTTGGAAAAAAAAAAAAGACAGTCCCTTGGTGGCGTGCAGTTATTGCTCCTTATCGCCTCTGTGCAGCATATAATGTGACCTCAGGTTATTCTGACAATTGGCATACGCCATGCCGAGCCCTGCTCCCGAGCCAAGTGAA
>4_1239
AAACAAACACTTTGGAAAAAAAAAAGACAGTCCCTTGGTGGCGTGCAGTTAGTGCTCCTTATCGCCTCTGTGCAGCATATAATGTGACCTCAGGTTATTCTGACAATTGGCATACGCCATGCCGAGCCCTGCTCCCGAGCCAAGTGAAAT
>4_1240
AAACAAACACTTTGGAAAAAAAAAAGACAGTCCCTTGGTGGCGTGCAGTTATTGCTCCTTATCGCCTCTGTGCAGCATATAATGTGACCTCAGGTTATTCTGACAATTGGCATACGCCATGCCGAGCCCTGCTCCCGAGCCAAGTGAACT
>4_1241
AAACAAACACTTTGGAAAAAAAAAAGACAGTCCCTTGGTGGCGTGCAGTTATTGCTCCTTATCGCCTCTGTGCAGCATATTATGTGACCTCAGGTTATTCTGACAATTGGCATACGCCATGCCGAGCCCTGCTCCCGAGCCAAGTGAAAT
>4_1242
AAACAAACACTTTGGAAAAAAAAAGACAGTCCCTTGGTGGCGTGCAGTTATTGCTCCTTATCGCCTCTGTGCAGCATATAATGTGACCTCAGGTTATTCTGACAATTGGCATACACCATGCCGAGCCCTGCTCCCGAGCCAAGTGAAATT
>4_1243
AAACAAACACTTTGGAAAAAAAAAGGACAGTCCCTTGGTGGCGTGCAGTTATTGCTCCTTATCGCCTCTGTGCAGCATATAATGTGACCTCAGGTTATTCTGACAATTGGCATACGCCATGCCGAGCCCTGCTCCCGAGCCAAGTGAAAT
>4_1244
AAACAAACACTTTTGAAAAAAAAAAGACAGTCCCTTGGTGGCGTGCAGTTATTGCTCCTTATCGCCTCTGTGCAGCATATAATGTGACCTCAGGTTATTCTGACAATTGGCATACGCCATGCCGAGCCCTGCTCCCGAGCCAAGTGAAAT
>4_1245
AAACAATTTGGAAAAAAAAAAGACAGTCCCTTGGTGGCGTGCAGTTATTGCTCCTTATCGCCTCTGTGCAGCATATAATGTGACCTCAGGTTATTCTGACAATTGGCATACGCCATGCCGAGCCCTGCTCCCGAGCCAAGTGAAATTGGC
>4_1246
AAACACAAACAAACACTTTGGAAAAAAAAAAGACAGTCCCTTGGTGGCGTGCAGTTATTGCTCCTTATCGCCTCTGTGCAGCATATAATGTGACCTCAGGTTATTCTGACAATTGGCATACGCCATGCCGAGCCCTGCTCCCGAGCCAAG
>4_1247
AAACACAATGCCTAACCCCAGACCGGTGCCTAATTAAATGGCACCGTCTGCTAAGCATCGGTCCCACTTTTTCCCCAGCTCCTTCTCAGACATACTGAACATTAGCTTGTGACAGGCTACCCCATGTACTCTGCGTTGATACCACTGCTT
>4_1248
AAACACAATGCCTAACCCCAGACCGGTGCCTAATTTAATGGCACCGTCTGCTAAGCATCGGTCCCACTTTTTCCCCAGCTCCTTCTCAGACATACTGAACATTAGCTTGTGACAGGCTAGAAGTCCCATGTACTCTGCGTTGATACCACT
>4_1249
AAACACAGACCATCTTTATAGGGCATATACAAAACATACAGTCATACAAGGAAGGATGTCAACAGGGAGACAAGAGTCTGACTGTAGAACAGTGCAAATGGTGACGCACCCATAATCAAAACAAAAACAAACACTTTGGAAAAAAAAAAG
>4_1250
AAACACAGACCATCTTTATAGGGCATATACAAATCATACAGTCACACAAGGAAGGATGTCAACAGGGAGACAAGAGTCTGACTGTAGAACAGTGCAAATGGTGACGCACCCATAATCAAAACAAAAACAAACACTTTGGAAAAAAAAAAG
>4_1251
AAACACAGACCATCTTTATAGGGCATATACAAATCATACAGTCATACAAGGAAGGATGTCAACAGGGATACAAGAGTCTGACTGTAGAACAGTGCAAATGGTGACGCACCCATAATCAAAACAAAAACAAACACTTTGGAAAAAAAAAAG
>4_1252
AAACACAGACCATCTTTATAGGGCATATACAAATCCTACAGTCATACAAGGAAGGATGTCAACAGGGAGACAAGAGTCTGACTGTAGAACAGTGCAAATGGTGACGCACCCATAATCAAAACAAAAACAAACACTTTGGAAAAAAAAAAG
>4_1253
AAACACAGACCGTCCTTATAGGGCATATACAAATCATACAGTCATACAAGGAAGAATGTCAACAGGGAGACAAGAGTCTGACTGTAGAACAGTGCAAATGGTGACGCACCCATAATCAAAACAAAAACAAACACTTTGGAAAAAAAAAAG
>4_1254
AAACACAGACCGTCCTTATAGGGCATATACAAATCATACAGTCATACAAGGAAGGATGTCAACAGGGAGACAAGAGTCTGACTGTAGAACAGTGCAAATGGTGACGCACCCATAATCAAAACAAAAACAAACACTTTGGAAAAAAAAAAA
>4_1255
AAACACAGACCGTCCTTATAGGGCATATACAAATCATACAGTCATACAAGGAAGGATGTCAACAGGGAGACAAGAGTCTGACTGTAGAACAGTGCAAATGGTTACGCACCCATAATCAACACAAAAACAAACACTTGGGAAAAAAAAAAG
>4_1256
AAACACAGACCGTCCTTATAGGGCATATACAAATCATACATTCATACAAGGAAGTATGTCAACAGGGAGACAAGAGTCTGACTGTAGAACAGTGCAAATTGTGACGCACCCATAATCAAAACAAAAACAAACACTTTGGAAAAAAAAAAG
>4_1257
AAACACAGACCGTCCTTATAGGGCATATACAAATCATACCGTCATACAAGGAAGGATGTCAACAGGGAGACAAGAGTCTGACTGTAGAACAGTGCAAATGGTGACGCACCCATAATCAAAACAAAAACAAACACTTTGGAAAAAAAAAAG
>4_1258
AAACACATACCATATTTATAGGGCATATACAAATCATACATTAATACAAGGAAGGATGTCAACAGGGAGACAAGAGTCTGACTGTAGAACAGTGCAAATGGTGACGCACCCATAATCAAAACAAAAACAAACACTTTGGAAAAAAAAAAG
>4_1259
AAACACATACCGTCCTTATAGGGCATATACAAATCATACAGTCATACAAGGAAGGATGTCAACAGGGAGACAAGAGTCTGACTGTAGAACAGTGCAAATGGTGACGCACCCATAATCAAAACAAAAACAAACACTTTGGAAAAAAAAAAA
>4_1260
AAACACATACCGTCCTTATAGGTCATATAAAATTCATACAGTCATACAAGTAAGGATGTCAACAGGGAGACAATAGTCTGACTGTAGAACAGTGCAAATGGTTACGCACCCATAATCAAAACAAAAACAAACACTTTGGAAAAAAAAAAA
>4_1261
AAACACTTCACAGCATTATTAAAAACAGATCAGAGATGGTGTGCTACAGCCTTTCACCCCGTAGCCTTACTTTTCCCTCGTAATTAACTCAATTTTTAACATGCTTCTTTAAAAGCTTTTTGGGCCTTTTGCTGTCTTCGTAAAAAAGGC
>4_1262
AAACACTTGGGAAAAAAAAAAGACAGTCCCTTGGTGGCGTGCAGTTATTGCTCCTTATCGCCTCTGTGCAGCATATAATGTGACCTCAGGTTATTCTGACAATTGGCATACGCCATGCCGAGCCCTGCTCCCGAGCCAAGTGAAATTGGC
>4_1263
AAACACTTGGTAAAAAAAAAGACAGTCCCTTGGTGGCGTGCAGTTATTGCTCCTTATCGCCTCTGTGCAGCATATAATGTGACCTCAGGTTATTCTGACAATTGGCATACGCCATGCCGAGCCCTGCTCCCGAGCCAAGTGAAATTGGCC
>4_1264
AAACACTTTGCAAAAAAAAAAGACAGTCCCTTGGTGGCGTGCAGTTATTGCTCCTTATCGCCTCTGTGCAGCATATAATGTGACCTCAGGTTATTCTGACAATTGGCATACGCCATGCCGAGCCCTGCTCCCGAGCCAAGTGAAATTGGC
>4_1265
AAACACTTTGGAAAAAAAAAAAGACAGTCCCTTGGTGGCGTGCAGTTATTGCTCCTTATCGCCTCTGTGCAGCATATAATGTGACCTCAGGTTATTCTGACAATTGGCATACGCCATGCCGAGCCCTGTTCCCGAGCCAAGTGAAATTGG
>4_1266
AAACACTTTGGAAAAAAAAAAAGACATTCCCTTGGTGGCGTGCAGTTATTGCTCCTTATCGCCTCTGTGCAGCATATAATGTGACCTCAGGTTATTCTGACAATTGGCATACGCCATGCCGAGCCCTGCTCCCGAGCCAAGTGAAATTGG
>4_1267
AAACACTTTGGAAAAAAAAAAGACAGTCCCTGGGTGGCGTGCAGTTATTGCTCCTTATCGCCTCTGTGCAGCATATAATGTGACCTCAGGTTATTCTGACAATTGGCATACGCCATGCCGAGCCCTGCTCCCGAGCCAAGTGAAATTGGC
>4_1268
AAACACTTTGGAAAAAAAAAAGACAGTCCCTTGGAGGCGTGCAGTTATTGCTCCTTATCGCCTCTGTGCAGCATATAATGTGACCTCAGGTTATTCTGACAATGGGCATTCGCCATGCCGAGCCCTGCTCCCGAGCCAAGTGAAATTGGC
>4_1269
AAACACTTTGGAAAAAAAAAAGACAGTCCCTTGGTGGCGTGCAGTTAGTGCTCCTTATCGCCTCTGTGCAGCATATAATGTGACCTCAGGTTATTCTGACAATTGGCATACGCCATGCCGAGCCCTGCTCCCGAGCCAAGTGAAATTGGC
>4_1270
AAACACTTTGGAAAAAAAAAAGACAGTCCCTTGGTGGCGTGCAGTTATTGCTCCTTATCGCCTCTGTGCAGCATATAATGTGACCTCAGGTTATTCTGACAATTGGCATACGCCATCCCGAGCCCTGCTCCCGAGCCAAGTGAAATTGGC
>4_1271
AAACACTTTGGAAAAAAAAAAGACAGTCCCTTGGTGGCGTGCAGTTATTGCTCCTTATCGCCTCTGTGCAGCATATAATGTGACCTCAGGTTATTCTGACAATTGGCATACGCCATGCCGAGCCCTGCTCCCTAGCCAAGTGAAATTGGC
>4_1272
AAACACTTTGGAAAAAAAAAAGACAGTCCCTTGGTGGCGTGCAGTTATTGCTCCTTATCGCCTCTGTGCAGCATATAATGTGACCTCAGGTTATTCTGACAATTGGCATACGCCATGCCGGGCCCTGCTCCCGAGCCAAGTGAAATTGGC
>4_1273
AAACACTTTGGAAAAAAAAAAGACAGTCCCTTGGTGGCGTGCAGTTATTGCTCCTTATCGCCTCTGTGCAGCATATAATGTGACCTCAGGTTATTCTGACGATTGGCATACGCCATGCCGAGCCCTGCTCCCGAGCCAAGTGAAATTGGC
>4_1274
AAACACTTTGGAAAAAAAAAAGACAGTCCCTTGGTGGCGTGCAGTTATTGCTCCTTATCGCCTCTGTGCAGCATATAATTTGACCTCAGGTTATTCTGACAATTGGCATACGCCATGCCGAGCCCTGCTCCCGAGCCAAGTGAAATTGGC
>4_1275
AAACACTTTGGAAAAAAAAAAGACAGTCCCTTGGTGGCGTGCAGTTATTGCTCCTTATCGCCTCTGTGCAGCTTATAATGTGACCTCAGGTTATTCTGACAATTGGCATACGCCATGCCGAGCCCTGCTCCCGAGCCAAGTGAAATTGGC
>4_1276
AAACACTTTGGAAAAAAAAAAGACAGTCCCTTGGTGGCGTGCAGTTATTGCTCCTTATCGCGTCTGTGCAACATATAATGTGACCTCAGGTTATTCTGACAATTGGCATACGCCATGCCGAGCCCTGCTCCCGAGCCAAGTGAAATTGGC
>4_1277
AAACACTTTGGAAAAAAAAAAGACAGTCCCTTGGTTGCGTGCAGTTATTGCTCCTTATCGCCTCTGTGCAGCATATAATGTGACCTCAGGTTATTCTGACAATTGGCATACGCCATGCCGAGCCCTGCTCCCGAGCCAAGTGAAATTGGC
>4_1278
AAACACTTTGGAAAAAAAAAGACAGTCCCTTGGTGGCGTGCAGTTATTGCTCCTTATCGCCTCTGTGCAGCATATAATGTGACCTCAGGTTATTCTGACAATTGGCATACGCCATGCCGAGCCCTGCTCCCGAGCCAAGTGAAATTGGNC
>4_1279
AAACACTTTGGAAAAAAAAAGGACAGTCCCTTGGTGGCGTGCAGTTATTGCTCCTTATCGCCTCTGTGCAGCATATAATGTGACCTCAGGTTATTCTGACAATTGGCATACGCCATGCCGAGCCCTGCTCCCGAGCCAAGTGAAATTGGC
>4_1280
AAACACTTTGGAAAATAAAAAGACAGTCCCTTGGTGGCGTGCAGTTATTGCTCCTTATCGCCTCTGTGCAGCATATAATGTGACCTCAGGTTATTCTGACAATTGGCTTACGCCATGCCGAGCCCCGCTCCCGAGCCAAGTGAAATTGGC
>4_1281
AAACACTTTGGGAAAAAAAAAAGACAGTCCCTTGGTGGCGTGCAGTTATTGCTCCTTATCGCCTCTGTGCAGCATATAATGTGACCTCAGGTTATTCTGACAATTGGCATACGCCATGCCGAGCCCTGCTCCCGAGCCAAGTGAAATTGG
>4_1282
AAACAGTCGTCACGTAGAAAATTGCAAATGGGGCCGCACCCCTAATAAAAACAAAAAAAAACACTTTGGAAAAAAAAAAAGACAGTCCCTTGGTGGCGTGCAGTTATTGCTCCTTATCGCCTCTGTGCAGCATATAATGTGACCTCAGGT
>4_1283
AAACATACAGTCATACAAGGAAGGATGTCAACAGGGAGACAAGAGTCTGACTGTAGAACAGTGCAAATGGTGACGCACCCATAATCAAAACAAAAACAAACACTTTGGAAAAAAAAAAGACAGTCCCTTGGTGGCGTGCAGTTATTGCTC
>4_1284
AAACTATGTAAAAAAAAAAAAGACAGTCCCTTGGTGGCGTGCAGTTATTGCTACTTATCGCATCTGTGCATCATATAATGTGACCTCAGTTTATTCTGACAATTTGCATACGCCATGCCGATCCCTGCTCCCGAGCCTAGTGAAATTGGC
>4_1285
AAACTCTTCTCATGTTTGTTTGTTTGGATTTTTTTTGTTGTTAATGGAGAAAATATTAATTCCATTCTCAACAAAGTGACATGCCAGAGACTGCATGAGAGTCGACACACATACGGCAGCTTCCAGTGAAAATCCCCTCAATGAACTGTT
>4_1286
AAAGAAGACAGTCCCTTGGTGGCGTGCAGTTATTGCTCCTTATCGCCTCTGTGCAGCATATAATGTGACCTCAGGTTATTCTGACAATTGGCATACGCCATGCCGAGCCCTGCTCCCGAGCCAAGTGAAATTGGCCATGTGTGCCGTTTG
>4_1287
AAAGACAGGCCCTTGGTGGCGTGCAGTTATTGCTCCTTATCGCCTCTGTGCAGCATATAATGTGACCTCAGGTTATTCTGACAATTGGCATACGCCATGCCGAGCCCTGCTCCCGAGCCAAGTGAAATTGGCCATGTGTGCCGTTTGAAG
>4_1288
AAAGACAGTCCCTTGGTGGCGTGCAGTTAGTGCTCCTGATCGCCTCTGTGCAGCATATAATGTGACCTCAGGTTATTCTGACAATTGGCATACGCCATGCCGAGCCCTGCTCCCGAGCCAAGTGAAATTGGCCATGTGTGCCGTTTGAAG
>4_1289
AAAGACAGTCCCTTGGTGGCGTGCAGTTAGTGCTCCTTATCGCCTCTGTGCAGCATATAATGTGACCTCAGGTTATTCTGACAATTGGCATACGCCATGCCGAGCCCTGCTCCCGAGCCAAGTGAAATTGGCCATGTGTGCCGTTTGAAG
>4_1290
AAAGACAGTCCCTTGGTGGCGTGCAGTTATTGCTCCGTATCGCCTCTGTGCAGCATATAATGTGACCTCAGGTTATTCTGACAATTGGCATACGCCATGCCGAGCCCTGCTCCCGAGCCAAGTGAAATTGGCCATGTGTGCCGTTTGAAG
>4_1291
AAAGACAGTCCCTTGGTGGCGTGCAGTTATTGCTCCTTATCGCCTCTGTGCAGCATATAATGTGACCTCAGGTTATTCTAACAATTGGCATACGCCATGCCGAGCCCTGCTCCCGAGCCAAGTGAAATTGGCCATGTGTGCCGTTTGAAG
>4_1292
AAAGACAGTCCCTTGGTGGCGTGCAGTTATTGCTCCTTATCGCCTCTGTGCAGCATATAATGTGACCTCAGGTTATTCTGACAACGGGCATACGCCATGCCGAGCCCTGCTCCCGAGCCAAGTGAAATTGGCCATGTGTGCCGTTTGAAG
>4_1293
AAAGACAGTCCCTTGGTGGCGTGCAGTTATTGCTCCTTATCGCCTCTGTGCAGCATATAATGTGACCTCAGGTTATTCTGACAATTGGCATACGCCATGACGAGCCCTGCTCCCGAGCCAAGTGAAATTGGCCATGTGTGCCGTTTGAAG
>4_1294
AAAGACAGTCCCTTGGTGGCGTGCAGTTATTGCTCCTTATCGCCTCTGTGCAGCATATAATGTGACCTCAGGTTATTCTGACAATTGGCATACGCCATGCCGAGCCCTGCTCACGAGCCAAGTGAAATTGGCCATGTGTGCCCTATAATT
>4_1295
AAAGACAGTCCCTTGGTGGCGTGCAGTTATTGCTCCTTATCGCCTCTGTGCAGCATATAATGTGACCTCAGGTTATTCTGACAATTGGCATACGCCATGCCGAGCCCTGCTCCCGAGCCAAGTGAAATTGGCATGTGTGCCGTTTGAAGA
>4_1296
AAAGACAGTCCCTTGGTGGCGTGCAGTTATTGCTCCTTATCGCCTCTGTGCAGCATATAATGTGACCTCAGGTTATTCTGACAATTGGCATACGCCATGCCGAGCCCTGCTCCCGAGCCAAGTGAAATTGGCCATGTGTGCCATTTGAAG
>4_1297
AAAGACAGTCCCTTGGTGGCGTGCAGTTATTGCTCCTTATCGCCTCTGTGCAGCATATAATGTGACCTCAGGTTATTCTGACAATTGGCATACGCCATGCCGAGGGACTGTCTTTTTTTTTTCCCATGTACTCTGCGTTGATACCACTGC
>4_1298
AAAGACAGTCCCTTGGTGGCGTGCAGTTATTGCTCCTTATCGCCTCTGTGCAGCATATATTGTGACCTCAGGTTATTCTGACAATTGGCATACGCCATGCCGAGCCCTGCTCCCGAGCCTAGTGAAATTGGCCATGTGTGCCGTTTGAAG
>4_1299
AAAGACAGTCCCTTGGTGGCGTGCAGTTATTTGCTCCTTATCGCCTCTGTGCAGCATATAATGTGACCTCAGGTTATTCTGACAATTGGCATACGCCATGCCGAGCCCTGCTCCCGAGCCAAGTGAAATTGGCCATGTGTGCCGTTTGAA
>4_1300
AAAGACAGTCCCTTGGTGGCTTGCAGTTATTGCTCCTTATCGCCTCTGTGCAGCATATAATGTGACCTCAGGTTATTCTGACAATTGGCATACGCCATGCCGAGCCCTGCTCCCGAGCCAAGTGAAATTGGCCATGTGTGCCGTTTGAAG
>4_1301
AAAGACAGTCCCTTGGTGGTGTGCAGTTATTGCTCCTTATCGCCTCTGTGCAGCATATAATGTGACCTCAGGTTATTCTGACAATTGGCATACGCCATGCCGAGCCCTGCTCCCGAGCCAAGTGAAATTGGCCATGTGTGCCGTTTGAAG
>4_1302
AAAGACTGTCCCTTGGTGGCGTGCAGTTATTGCTCCTTATCGCCTCTGTGCAGCATATAATGTGACCTCAGGTTATTCTGACAATTGGCATACGCCATGCCGAGCCCTGCTCCCGAGCCAAGTGAAATTGGCCATGTGTGCCGTTTGAAG
>4_1303
AAAGAGTCTGACTGTAGAACAGTGCAAATGGTGACGCACCCATAATCAAAAAAAAAACAAACACTTTGGAAAAAAAAAAAGACAGTCCCTTGGTGGCGTGCAGTTATTGCTCCTTATCGCCTCTGTGCAGCATATAATGTGACCTCAGGT
>4_1304
AAAGAGTCTGACTGTATAACAGTGAAAATGGTGACGCACAAATAATCAAAACAAAAACAAACACTTTGGAAAAAAAAAAGACAGTCCCTTGGTGGCGTGCAGTTATTGCTCCTTATCGCCTCTGTGCAGCATATAATGTGACCTCAGGTT
>4_1305
AAAGCATATTACAAATCATACAGTCATACAAGGAAGGATGTCAACAGGGAGACAAGAGTCTGACTGTAGAACAGTGCAAATGGTGACGCACCCATAATCAAAACAAAAACAAACACTTTTCCCATGTACTCTGCGTTGATACCACTGCTT
>4_1306
AAAGGTGACGCACCCATAATCAAAACAAAAACAAACACTTTGGAAAAAAAAAAGACAGTCCCTTGGTGGCATGCAGTTATTGCTCCTTATCGCCTCTGTGCAGCATATAATGTGACCTCACCCATGTACTCTGCGTTGATACCACTGCTT
>4_1307
AAATAAACACAGACAATCTTTATAGGGCATATACAAATCATACAGTCATACAAGGAAGGATGTCAACAGGGAGACAAGAGTCTGACTGTAGAACAGTGCAAATGGTGACGCACCCATAATCAAAACAAAAACAAACACTTTGGAAAAAAA
>4_1308
AAATAAACACAGACCATCTTTATAGGGCATATACAAAATCATACAGTCATACAAGGAAGGATGTCAACAGGGAGACAAGAGTCTGACTGTAGAACAGTGCAAATGGTGACGCACCCATAATCAAAACAAAAACAAACACTTTGGAAAAAA
>4_1309
AAATAAACACAGACCGTCCTTATAGGGCATATACAAAACATACAGTCATACAAGGAAGGATGTCAACAGGGAGACAAGAGTCTGACTGTAGAACAGTGCAAATGGTGACGCACCCATAATCAAAACAAAAACAAACACTTTGGAAAAAAA
>4_1310
AAATAAACACAGACCGTCCTTATAGGGCATATACAAATCATACAGTCATACAAGGAAGGATGTCAACAGGGAGACAAGAGTCTGACTGTAGAACAGTGCAAATGGTGACGCACCCATAATCAAAACAAAAACAAACACTTTGGAAAAAAA
>4_1311
AAATAACAAACACTTTTGAAAAAAAAAAAAAGAGAGTCCGTTGGTGGCGTGCAGTTATTGCTCCTTATCGCCTCTGTGCAGCATATAATGTGACCTCATGTTATTCTGACAATTGGCATACGCCATGCCGAGCCCTGCTCCCGAGCCAAG
>4_1312
AAATATTCATTCCATTCTCAACAAAGTGACATGCCAGAGACTGCACGAGAGTCGACACACACATACGGCAGCTTCCAGTGAAAATCCCCTCAATGAACTGTTTTGTTTGACTGCTTAAACACGGGTTTAGATGAATTGATTGAATGATAA
>4_1313
AAATCATAACGTAATACAAGGTTGGATGTCAACAGTGATAAAAGAGTCTGACTTTAGAACAGTGCAAATGGTGACGCACCCATTATAAAAACAAAAAAAAACCCTTTGGAAAAAAAAAAAGACAGTCCCTTGGTGGCGTGCAGTTATTGC
>4_1314
AAATCATACACTCATACAAGGAAGGATGTCAACAGGGAGACAAGAGTCTGACTGTAGAACAGTGCAAATGGTGACGCACCCATAATCAAAACAAAAACAAACACTTTGGAAAAAAAAAAGACAGTCCCTTGGTGGCGTGCAGTTATTGCT
>4_1315
AAATCATACAGACATACAAGGAAGGATGTCAACAGGGAGACAAGAGTCTGACTGTAGAACAGTGCAAATGGTGACGCACCCATAATCAAAACAAAAACAAACACTTTGGAAAAAAAAAAGACAGTCCCTTGGTGGCGTGCAGTTATTGCT
>4_1316
AAATCATACAGACATACAAGGAAGGATTTCAACAGGGAGACAAGAGTCTGACTGTAGAACAGTGCAAATGGTGACGCACCCATAATCAAAACAAAAAAAAACACTTTGTAAAAAAAAAAGACAGTCCCTTGGTGGCGTGCAGTTATTGCT
>4_1317
AAATCATACAGTAATACAAGGAAGGATGTCAACAGGGAGACAAGAGTCTGACTGTAGAACAGTGCAAATGGTGACGCACCCATAATCAAAACAAAAACAAACACTTTGGAAAAAAAAAAGACAGTCCCTTGGTGGCGTGCAGTTATTGCT
>4_1318
AAATCATACAGTAATACAAGGAAGGATGTCAACAGGGATACAAGAGTCTGACTGTAGAACAGTGCAAATGGTGACGCACCCATAATCAAAACAAAAACAAACACTTTGGAAAAAAAAAAGACAGTCCCTTGGTGGCGTGCAGTTATTGCT
>4_1319
AAATCATACAGTCATAAAAGGAAGGATGTCAACAGGGAGACAAGAGTCTGACTGTAGAACAGTGCAAATGGTGACGCACCCATAATCAAAACAAAAACAAACACTTTGGAAAAAAAAAAAGACAGTCCCTTGGTGGCGTGCAGTTATTGC
>4_1320
AAATCATACAGTCATAAAAGGAAGGATGTCAACAGGGAGACAAGAGTCTGACTGTAGAACAGTTCAAATGGTGACGCACCCATAATCAAAACAAAAACAAACACTTTGGAAAAAAAAAAGACAGTCCCTTGGTGGCGTGCAGTTATTGCT
>4_1321
AAATCATACAGTCATACAAGGAAGGATGTCAACAGGGAGACAAGAGTCTGACTGTAGAACAGTGCAAAGGGTGACGCACCCATAATCAAAACAAAAACAAACACTTTGGAAAAAAAAAAAGACAGTCCCTTGGTGGCGTGCAGTTATTGC
>4_1322
AAATCATACAGTCATACAAGGAAGGATGTCAACAGGGAGACAAGAGTCTGACTGTAGAACAGTGCAAATGGTGACGCACCCATAATCAAAACAAAAAACAAACACTTTGGAAAAAAAAAAAGACAGTCCCTTGGTGGCGTGCAGTTATTG
>4_1323
AAATCATACAGTCATACAAGGAAGGATGTCAACAGGGAGACAAGAGTCTGACTGTAGAACAGTGCAAATGGTGACGCACCCATAATCAAAACAAAAACAAACACTTTGGAAAAAAAAAAAAAGACAGTCCCTTGGTGGCGTGCAGTTATT
>4_1324
AAATCATACAGTCATACAAGGAAGGATGTCAACAGGGAGACAAGAGTCTGACTGTAGAACAGTGCAAATGGTGACGCACCCATAATCAAAACAAAAACAAACACTTTGGAAAAAAAAAAAAGACAGTCCCTTGGTGGCGTGCAGTTATTG
>4_1325
AAATCATACAGTCATACAAGGAAGGATGTCAACAGGGTGACAAGAGTCTGACTGTAGAACAGGGCAAATGGTGACGCACCCATAATCAAAACAAAAACAAACACTTTGGAAAAAAAAAAGACAGTCCCTTGGTGGCGTGCAGTTATTGCT
>4_1326
AAATCATACAGTCATACAAGGAAGGATGTCAACAGGGTGACAAGAGTCTGACTGTAGAACTGTGCAAATGGTGACGCACCCATAATCAAAACAAAAACAAACACTTTGGAAAAAAAAAAAGACAGTCCCTTGGTGGCGTGCAGTTATTGC
>4_1327
AAATCATACAGTCATACAAGGAAGGATGTCAACAGTGAGACAAGATTCTTACTGTATAACAGTGCAAATGGTGACGCACCCATAATCAAAACAAAAAAAAACACTTTGGAAAAAAAAAAGACAGTCCCTTGGTGGCGTGCAGTTATTGCT
>4_1328
AAATCATACAGTCATACATGGAAGGATGTCAACTGGGAGAAATTATTCTGACTGTAGAACAGTTCAAATGTTGACGCACCCATAATCAAAAAAAAAACAAACACTTTGTAAAAAAAAAAGACAGTCCCTTGGTGGCGTGCAGTTATTGCT
>4_1329
AAATCATACATTCATACAAGGAAGGATGTCAACAGGGAGACAAGAGTCTGACTGTAGAACAGTGCAAATGGTGACGCACCCATAATCAAAACAAAAACAAACACTTTGGAAAAAAAAAAGACAGTCCCTTGGTGGCGTGCAGTTATTGCT
>4_1330
AAATCCCCTGAATGAACTGTTTTGTTTGACTGCTTAAACACGGGTTTAGATGAATTGATTGAATGATAATTTTGGTTATTGTAGATAACTTTTTTATAAAAATGTAAATATGGTCATAATTTATTTTACAAATGTGTTATGGGCATTAAA
>4_1331
AAATCTTTGGAAAAAAAAAAGACAGTCCCTTGGTGGCGTGCAGTTTTTGCTCCTTATCGCCTCTGTGCAGCATATAATGTGACCTCAGGTTATTCTGACAATTGGCATACGCCATGCCGAGCCCTGCTCCCGAGCCAAGTGAAATTGGCC
>4_1332
AAATGACATTTCATGTTATCTTGCCACAGCATATAAGAACAGTTTTACTGCCTTAATACACAGTCTCTTTAAAATAAAGTGGGCCTGCTTGGCGTAAAACCACCTATTCTTCACCGCACCAAACTCCATTCAAATATGCATCAATTTATG
>4_1333
AAATGGTGACGCAACAATAATCAAAACAAAAACAAACACTTTGGAAAAAAAAAAGACAGTCCCTTGGTGGCGTGCAGTTATTGCTCCTTATCGCCTCTGTGCAGCATATAATGTGACCTCAGGTTATTCTGACAATTGGCATAAGCCATG
>4_1334
AAATGGTGACGCACCCATAATCAAAACAAAAAACAAACACTTTGGAAAAAAAAAAGACAGTCCCTTGGTGGCGTGCAGTTATTGCTCCTTATCGCCTCTGTGCAGCATATAATGTGACCTCAGGTTATTCTGACAATTGGCATACGCCAT
>4_1335
AAATGGTGACGCACCCATAATCAAAACAAAAAACAAACACTTTGGAAAAAAAAAGACAGTCCCTTGGTGGCGTGCAGTTATTGCTCCTTATCGCCTCTGTGCAGCATATAATGTGACCTCAGGTTATTCTGACAATTGGCATACGCCATG
>4_1336
AAATGGTGACGCACCCATAATCAAAACAAAAACAAAAACTTTGTAAAAAAAAAGACAGTCCCTTGGTGGCGTGCAGTTATTGCTCCTTATCGCCTCTGTGCAGCATATAATGTGACCTCAGGTTATTCTGACAATTGGCATACGCCATGC
>4_1337
AAATGGTGACGCACCCATAATCAAAACAAAAACAAACACTTTGGAAAAAAAAAAAAGACAGTCCCTTGGTGGCGTGCAGTTATTGCTCCTTATCGCCTCTGTGCAGCATATAATGTGACCTCAGGTTATTCTGACAATTGGCATACGCCA
>4_1338
AAATGGTGACGCACCCATAATCAAAACAAAAACAAACACTTTGGAAAAAAAAAAAGACAGTCCCTTGGTGGCGTGCAGTTATTGCTCCTTATCGCCTCTGTGCAGCATATAATGTGACCTCAGGTTATTCTGACAATTGGCATACGCCAT
>4_1339
AAATGGTGACGCACCCATAATCAAAACAAAAACAAACACTTTGGAAAAAAAAAAGACAGTCCCTTGGTGGCGTGCAGTTATTGCTCCTTAGCGCCTCTGTGCAGCATATAATGTGACCTCAGGTTATTCTGACAATTGGCATACGCCATG
>4_1340
AAATGGTGACGCACCCATAATCAAAACAAAAACAAACACTTTGTAAAAAAAAAAGACAGTCCCTTGGTGGCGTGCAGTTATTGCTCCTTATCGCCTCTGTGCAGCATATAATGTGACCTCAGGTTATTCTGACAATTGGCATACGCCATG
>4_1341
AAATGGTGACGCACCCATAATCAAAACAAAAACAAACACTTTTGGAAAAAAAAAAGACAGTCCCTTGGTGGCGTGCAGTTATTGCTCCTTATCGCCTCTGTGCAGCATATAATGTGACCTCAGGTTATTCTGACAATTGGCATACGCCAT
>4_1342
AAATGGTGACGCACCCATAATCAAAACAAAAACTAACACTTTGGAAAAAAAAAAGACAGTCCCTTGGTGGCGTGCAGTTATTGCTCCTTATCGCCTCTGTGCAGCATATAATGTGACCTCAGGTTATTCTGACAATTGGCATACGCCATG
>4_1343
AAATGGTGACGCACCCATAATCAAAACAAGAACAAACACTTTGGAAAAAAAAAAGACAGTCCCTTGGTGGCGTGCAGTTATTGCTCCTTATCGCCTCTGTGCAGCATATAATGTGACCTCAGGTTATTCTGACAATTGGCATACGCCATG
>4_1344
AAATGGTGACGCACCCATAATCACAACAAAAACAAACACTTTGGAAAAAAAAAAGACAGTCCCTTGGTGGCGTGCAGTTATTGCTCCTTATCGCCTCTGTGCAGCATATAATGTGACCTCAGGTTATTCTGACAATTGGCATACGCCATG
>4_1345
AAATGTTGAAGCACCCATAATCAAAACAAAAACAAACAATTTGCAAAAAAAAAAGACAGTCCCTTGGTGGCGTGCAGTTATTGCTCCTTATCGCCTCTGTGCAGCATATAATGTGACCTCAGGTTATTCTGACAATTGGCATACGCCATG
>4_1346
AAATTGGCCATGTGTGCCGTTTGAAGAACAGAACAGAAAACACAATGCCTAACCCCAGACCGGTGCCTAATTTAATGGCACCGTCTGCTAAGCATCGGTCCCACTTTTTCCCCAGCTCCTTCTCAGACATACTGAACATTAGCTTGTGAC
>4_1347
AAATTGGCCATGTGTGCCGTTTGAAGAACAGAACAGAAAACACAATGCCTAACCCCAGACCGGTGCCTAATTTAATGGCACCGTCTGCTAAGCATCGGTCCCACTTTTTCCCCAGCTCCTTCTCAGACATTCTGAACATTAGCTTGTGAC
>4_1348
AACAAAAAAAAAAACAAAAAATTGGTAAAAAAAAAAGACAGTCCCTTGGTGGCGTGCAGTTATTGCTCCTTATCGCCTCTGTGCAGCATATAATGTGACCTCAGGTTATTCTGACAATTGGCATACGCCATGCCGAGCCCTGCTCCCGAG
>4_1349
AACAAAAACAAACACTTTGCAAAAAAAAAAAGACAGTCCCTTGGTGGCGTGCAGTTATTGCTCCTTATCGCCTCTGTGCAGCATATAATGTGACCTCAGGTTATTCTGACAATTGGCATACGCCATGCCGAGCCCTGCTCCCGAGCCAAG
>4_1350
AACAAAAACAAACACTTTGGAAAAAAAAAAAGACAGTCCCTTGGTGGCGTGCAGTTATTGCTCCTTATCGCCTCTGTGCAGCATATAATGTGACCTCAGGTTATTCTGACAATTGGCATACGCCGTGCCGAGCCCTGCTCCCGGGCCAAG
>4_1351
AACAAAAACAAACACTTTGGAAAAAAAAAAGACAGTCCCTTGGTGGCGTGCAGTTATTGCTCCTTATCGCCTCTGTGCAGCATATAATGTGACCTCAGGTTATTCTGACAATGGGCATACGCCATGCCGAGCCCTGCTCCCGAGCCAAGT
>4_1352
AACAAAAACAAACACTTTGGAAAAAAAAAAGACAGTCCCTTGGTGGCGTGCAGTTATTGCTCCTTATCGCCTCTGTGCAGCATATAATGTGACCTCAGGTTATTCTGACAATTGGCATACCCCATGTACTCTGCGTTGATACCACTGCTT
>4_1353
AACAAAAACAAACACTTTGGAAAAAAAAAAGACAGTCCCTTGGTGGCTTGCAGTTATTGCTCCTTATCGCCTCTGTGCAGCATATAATGTGACCTCAGGTTATTCTGACAATTGGCATACGCCATGCCGAGCCCTGCTCCCGAGCCAAGT
>4_1354
AACAAACACTTGGGAAAAAAAAAAAGACAGTCCCTTGGTGGCGTGCAGTTATTGCTCCTTATCGCCTCTGTGCAGCATATAATGTGACCTCAGGTTATTCTGACAATTGGCATACGCCATGCCGAGCCCTGCTCCCGAGCCAAGTGAAAT
>4_1355
AACAAACACTTTGGAAAAAAAAAAAGACAGTCCCTTGGTGGCGTGCAGTTATTGCTCCTTATCGCCTCTGTGCAGCATATAATGTGACCTCAGGTTATTCTGACAATTGGCATACGCCATGCCGAGCCCTGCTCCCGAGCCAAGTGAAAT
>4_1356
AACAAACACTTTGGAAAAAAAAAAGACAGTCCCTTGGTGGCGTGCAGTTATTACTCCTTATCGCCTCTGTGCAGCATATAATGTGACCTCAGGTCATTCTGACAATTGGCATACGCCATGCCGAGCCCTGCTCCCGAGCCAAGTGAAATT
>4_1357
AACAAACACTTTGGAAAAAAAAAAGACAGTCCCTTGGTGGCGTGCAGTTATTGCTCCTTATCACCTCTGTGCAGCATATAATGTGACCTCAGGTTATTCTGACAATTGGCATACGCCATGCCGAGCCCTGCTCCCGAGCCAAGTGAAATT
>4_1358
AACAAACACTTTGGAAAAAAAAAAGACAGTCCCTTGGTGGCGTGCAGTTATTGCTCCTTATCGCCTCTGTGCAGCATATAATGTGACCTCAGGTTATTCTGACAATTGGCATACGCCATGCCGAGCCCTGCTCCCGAGCCGAGTGAAATT
>4_1359
AACAAACACTTTGGAAAAAAAAAAGACAGTCCCTTGGTGGCGTGCAGTTATTGCTCCTTATCGCCTCTGTGCAGCATATAATGTGACCTCAGGTTATTCTGACAATTGGCATACGCCATGCCGAGCCCTGCTCCCGAGCCGAGTGAATTT
>4_1360
AACAAACACTTTGGAAAAAAAAAAGACAGTCCCTTGGTGGCGTGCAGTTATTGCTCCTTATCGCCTCTGTGCAGCATATAATGTGACCTCAGGTTATTCTGACATTTGGCATACGCCATGCCGATCCCTGCTCCCGAGCCAAGTGAAATT
>4_1361
AACAAAGTGACATGCCAGAGACTGCACGAGAGTCGACACACACATACGGCAGCTTCCAGTGAAAATCCCCTGAATGAACTGTTTTGTTTGACTGCTTAAACACGGGTTTAGATAAATTGATTGAATGATAATTTTGGTTATTGTAGATAA
>4_1362
AACAAAGTGACATGCCAGAGACTGCACGAGAGTCGACACACACATACGGCAGCTTCCAGTGAAAATCCCCTGAATGAACTGTTTTGTTTGACTGCTTAAACACGGGTTTAGATGAATTGATTGAATGATAATTTTGGTTATTGTAGATAA
>4_1363
AACAAAGTGACATGCCAGAGACTGCATGAGAGTCGACACACATACGGCAGCTTCCAGTGAAAATCCCCTCAATGAACTGTTTTGTTTGACTGCTTAAACACGGGTTTAGATGTATTGATTGAATGATAATTTTGGTTATTGTAGATAACT
>4_1364
AACAATAACAAACACTTTGTAAAAAAAAAAAAGACAGTCCCTTGGTGGCGTGCAGTTATTGCTCCTTATCGCCTCTGTGCAGCATATAATGTGACCTCAGGTTATTCTGACAATTGGCATACGCCATGCCGAGCCCTGCTCCCGAGCCAA
>4_1365
AACAATAATCACTTTACGTCATCTTGTTATTCTCAATGTACAGAGATGACGAGATAACACCAGAATCCTTCATTTCCTAACAGGAACATTTGAATAGCCTTACTACCTTATAGGACTGCTTTTACATCCCTGCCTCAGCCTTCTTCTCTG
>4_1366
AACAATTTGGAATAAAAAAAGACTGTCCCTTGGTGGCGTGCAGTTATTGATCCTTATGGCCTCTGTGCAGCATATTATGTGACCTCAGGTTATTATGACAATTGGCATACGCCATGCCGAGCCCTGCTCCCGAGCCAAGTGAAATTGGCC
>4_1367
AACACAATGCCTAACCCCAGACCGGTGCCTAATTTAATGGCACCGTCTGCTAAGCATCGGTCCCACTTTTTCCCCAGCTCCTTCTCAGACATACTGAACATTAGCTTGTGACAGGCTAGAACCCCATGTACTCTGCGTTGATACCACTGC
>4_1368
AACACAATGCCTAACCCCAGACCGGTGCCTAATTTAATGGCACCGTCTGCTAAGCATCGGTCCCACTTTTTCCCCAGCTCCTTCTCAGACATACTGAACATTAGCTTGTGACAGGCTAGAAGTAGCAAATGCCCCCATGTACTCTGCGTT
>4_1369
AACACAATGCCTAACCCCAGACCGGTGCCTAATTTAATGGCACCGTCTGCTAAGCATCGGTCCCACTTTTTCCCCAGCTCCTTCTCAGACATACTGAACATTAGCTTGTGACAGGCTAGAAGTCCCATGTACTCTGCGTTGATACCACTG
>4_1370
AACACACTGCCTAACCCCAGACCGGTGCCTAATTTAATGGCACCGTCTGCTAAGCATCGGTCCCACTTTTTCCCCAGCTCCTTCTCAGACATACTGAACAGTAGCTTGTGACAGGCTAGAAGTCCCATGTACTCTGCGTTGATACCACTG
>4_1371
AACACACTGCCTAACCCCAGACCGGTGCCTAATTTAATGGCACCGTCTGCTAAGCATCGGTCCCACTTTTTCCCCAGCTCCTTCTCAGACATACTGAACATTAGCTTGTGACAGGCTAGAAGTCCATGTACTCTGCGTTGATACCACTGC
>4_1372
AACACAGACAATCTTTATCGGGAATATAAAAATCATACCGTCATACAAGTAAGTATGTAAACCGGTAGAAAAGAGTCTGACTGTATAACAGTGCAAATGGTGACGCACCCATAATCAAAACAAAAACAAACACTTTGCAAAAAAAAAAAA
>4_1373
AACACAGACCATCTTTATAGGGAATATACAAATCATACAGTCATACAAGGAAGGATGTCAACAGGGAGACAAGAGTCTGACTGTAGAACAGTGCAAATGGTGACGCACCCATAATCAAAACAAAAACAAACACTTTGGAAAAAAAAAAAA
>4_1374
AACACTTTGGAAAAAAAAAAAAACAGTCCCTTGGTGGCGTGCAGTTATTGCTCCTTATCGCCTCTGTGCAGCATATAATGTGACCTCAGGTTATTCTGACAATTGGCATACGCCATGCCGAGCCCTGCTCCCGAGCCAAGTGAAATTGGC
>4_1375
AACACTTTGGAAAAAAAAAAAAGACAGTCCCTTGGTGGCGTGCAGTTATTGCTCCTTATCGCCTCTGTGCAGCATATAATGTGACCTCAGGTTATTCTGACAATTGGCATACGCCATGCCGAGCCCTGCTCCCGAGCCAAGTGAAATTGG
>4_1376
AACACTTTGGAAAAAAAAAAGACAGTCCCTTGGTGGCATGCAGTTATTGCTCCTTATCGCCTCTGTGCAGCATATAATGTGACCTCAGGTTATTCTGACAATTGGCATACGCCATGCCGAGCCCTGCTCCCGAGCCAAGTGAAATTGGCC
>4_1377
AACACTTTGGAAAAAAAAAAGACAGTCCCTTGGTGGCGTGCAGTTAGTGCTCCTTATCGCCTCTGTGCAGCATATAATGTGACCTCAGGTTATTCTGACAATTGGCATACGCCATGCCGAGCCCTGCTCCCGAGCCAAGTGAAATTGGCC
>4_1378
AACACTTTGGAAAAAAAAAAGACAGTCCCTTGGTGGCGTGCAGTTATTGCCCCTTATCGCCTCTGTGCAGCATATAATGTGACCTCAGGTTATTCTGACAATTGGCATACGCCATGCCGAGCCCTGCTCCCGAGCCAAGTGAAATTGGCC
>4_1379
AACACTTTGGAAAAAAAAAAGACAGTCCCTTGGTGGCGTGCAGTTATTGCTCCTTATCGCCTCTGTGCAGCATAGAATGTGACCTCAGGTTATTCTGACAATTGGCATACGCCATGCCGAGCCCTGCTCCCGAGCCAAGTGAAATTGGCC
>4_1380
AACACTTTGGAAAAAAAAAAGACAGTCCCTTGGTGGCGTGCAGTTATTGCTCCTTATCGCCTCTGTGCAGCATATAACGTGACCTCAGGTTATTCTGACAATTGGCATACGCCATGCCGAGCCCTGCTCCCGAGCCAAGTGAAATTGGCC
>4_1381
AACACTTTGGAAAAAAAAAAGACAGTCCCTTGGTGGCGTGCAGTTATTGCTCCTTCTCGCCTCTGTGCAGCATATAATGTGACCTCAGGTTATTCTGACAATTGGCATACGCCATGCCGAGCCCTGCTCCCGAGCCAAGTGAAATTGGCC
>4_1382
AACACTTTGGAAAAAAAAAAGACAGTCCCTTGGTGGCGTGCAGTTATTGCTCCTTCTCGCCTCTGTGCAGCATATAATGTGACCTCAGGTTATTCTGACAATTGGCATACGCCATGCCGAGCCCTGCTCCCGAGCCAAGTGATATTGGCC
>4_1383
AACACTTTGGAAAAAAAAAAGACAGTCCCTTGGTGGCGTGTAGTTATTGCTCCTTATCGCCTCTGTGCAGCATATAATGTGACCTCAGGTTATTCTGACAATTGGCATACGCCATGCCGAGCCCTGCTCCCGAGCCAAGTGAAATTGGCC
>4_1384
AACACTTTGGAAAAAAAAAGACAGTCCCTTGGTGGCGTGCAGTTATTGCTCCTTATCGCCTCTGTGCAGCATATAATGTGACCTCAGGTTATTCTGACAATTGGCATACGCCATGCCGAGCCCCATGTACTCTGCGTTGATACCACTGCT
>4_1385
AACACTTTGGAAAAAAAAAGGACAGTCCCTTGGTGGCGTGCAGTTATTGCTCCTTATCGCCTCTGTGCAGCATATAATGTGACCTCAGGTTATTCTGACAATTGGCATACGCCATGCCGAGCCCTGCTCCCGAGCCAAGTGAAATTGGCC
>4_1386
AACACTTTGGAAAAAAAAGACAGTCCCTTGGTGGCGTGCAGTTATTGCTCCTTATCGCCTCTGTGCAGCATATAATGTGACCTCAGGTTATTCTGACAATTGGCATACGCCATGCCGAGCCCTGCTCCCGAGCCAAGTGAAATTGGCCAT
>4_1387
AACACTTTGGAAAAATAAAAAGACAGTCCCTTGGTGGCGTGCAGTTATTGCTCCTTATCGCCTCTGTGCAGCATATACTGTGACCTCAGGTTATTCTGACAATTGGCATACGCCATGCCGAGCCCTGCTCCCGAGCCAAGTGAAATTGGC
>4_1388
AACACTTTGGATAAAAAAAAGACAGTCCCTTGGTGGCGTGCAGTTATTGCTCCTTATCGCCTCTGTGCAGCATATAATGTGACCTCAGGTTATTCTGACAATTGGCATACGCCATGCCGAGCCCTGCTCCCGAGCCAAGTGAAATTGGCC
>4_1389
AACACTTTGTAAAAAAAAAAAGACAGTCCCTTGGTGGCGTGCAGTTATTGCTCCTTATCGCCTCTGTGCAGCATATAATGTGACCTCAGGTTATTCTGACAATTGGCATACGCCATGCCGAGCCCTGCTCCCGAGCCAAGTGAAATTGGC
>4_1390
AACAGAAAACACAATGCCTAACCCCAGACCGGTGCCTAATTTAATGGCACCGTCTGCTAAGCATCGGTCCCACTTTTTCCCCAGCTCCTTCTCAGACATACTGAACATTAGCTTGTGACAGGCTAGAAGTAGCAAATGCACCTCTCCCCA
>4_1391
AACAGAACAGAAAACACAATGCCTAACCCCAGACCGGTGCCTAAGTTAATGGCACCGTCTGCTAAGCATCGGTCCCACTTTTTCCCCAGCTCCTTCTCAGACATACTGAACATTAGCTTCCCCATGTACTCTGCGTTGATACCACTGCTT
>4_1392
AACAGAACAGAAAACACAATGCCTAACCCCAGACCGGTGCCTAATTTAAGGGCACCGTCTGCTAAGCATCGGTCCCACTTTTTCCCCAGCTCCTTCTCAGACATACTGAACATTAGCTTCCCCATGTACTCTGCGTTGATACCACTGCTT
>4_1393
AACAGAACAGAAAACACAATGCCTAACCCCAGACCGGTGCCTAATTTAATGGCACCGTCCGCTAAGCATCGGTCCCACTTTGTCCCCAGCTCCTTCTCAGACATACTGAACATTAGCTTGTCCCCATGTACTCTGCGTTGATACCACTGC
>4_1394
AACAGAACAGAAAACACAATGCCTAACCCCAGACCGGTGCCTAATTTAATGGCACCGTCTGCTAAGCATCGGTCCCACTTTTTCCCCAGCTCCTTCTCAGACATACTGAACATGAGCTTCCCCATGTACTCTGCGTTGATACCACTGCTT
>4_1395
AACAGAACAGAAAACACAATGCCTAACCCCAGACCGGTGCCTAATTTAATGGCACCGTCTGCTAAGCATCGGTCCCACTTTTTCCCCAGCTCCTTCTCAGACATACTGAACATTAGCCTCCCCATGTACTCTGCGTTGATACCACTGCTT
>4_1396
AACAGAACAGAAAACACAATGCCTAACCCCAGACCGGTGCCTAATTTAATGGCACCGTCTGCTAAGCATCGGTCCCACTTTTTCCCCAGCTCCTTCTCAGACATACTGAACATTAGCTTCCCCATGTACTCTGCGTTGATACCACTACTT
>4_1397
AACAGAACAGAAAACACAATGCCTAACCCCAGACCGGTGCCTAATTTAATGGCACCGTCTGCTAAGCATCGGTCCCACTTTTTCCCCAGCTCCTTCTCAGACATACTGAACATTAGCTTGTGACCCCATGTACTCTGCGTTGATACCACT
>4_1398
AACAGAACAGAAAACACAATGCCTAACCCCAGACCGGTGCCTAATTTAATGGCACCGTCTGCTAAGCATCGGTCCCACTTTTTCCCCAGCTCCTTCTCAGACATACTGAACATTAGCTTGTGCCCATGTACTCTGCGTTGATACCACTGC
>4_1399
AACAGAACAGAAAACACAATGCCTAACCCCAGACCGGTGCCTAATTTAATGGCACCGTCTGCTAAGCATCGGTCCCACTTTTTCCCCAGCTCCTTCTCAGACATACTGAACATTAGCTTGTGCCCCATGTACTCTGCGTTGATACCACTG
>4_1400
AACAGAACAGAAAACACAATGCCTACCCCCAGACCGGTGCCTAATTTAATGGCACCGTCTGCTAAGCATCGGTCCCACTTTTTCCCCAGCTCCTTCTCAGACATACTGAACATTAGCTTCCCCATGTACTCTGCGTTGATACCACTGCTT
>4_1401
AACAGAACAGAAAACACAATGCCTAGCCCCAGACCGGTGCCTAATTTAATGGCACCGTCTGCTAAGCATCGGTCCCACTTTTTCCCCAGCTCCTTCTCAGACATACTGAACATTAGCTTCCCCATGTACTCTGCGTTGATACCACTGCTT
>4_1402
AACAGATCAGAGATGGTGTGCTACAGCCTTTCACCCCGTAGCCTTTCTTTTCCCTCGTAATTACCTCAATTTTTAACATGCTTCTTTAAAAGCTTTTTGGGCCTTTTGCTGTCTTCGTAAAAAAGGCACATCATTTTCCTACATCTAAAA
>4_1403
AACAGGGAGACAAGAGTCTGACTGNAGAACAGTGCAAATTGTGACGCACCCATAATCAAAACAAAAACAAACACTTTGGAAAAAAAAAAGACAGTCCCTTGGTGGCGTGCAGTTATTGCTCCTTATNGCCTCTGTGCAGCATATAATGTG
>4_1404
AACAGGGAGACAAGAGTCTGACTGTAGAACAGTGCAAATGGTGACGCACCCATAATCAAAACAAAAACAAACACTTTGAAAAAAAAAAAGACAGTCCCTTGGTGGCGTGCAGTTATTGCTCCTGTTGAAGAAAACAGAGACAGGTTTCAT
>4_1405
AACAGGGAGACAAGAGTCTGACTGTAGAACAGTGCAAATGGTGACGCACCCATAATCAAAACAAAAACAAACACTTTGGAAAAAAAAAAAAAAAGACAGTCCCTTGGTGGCGTGCAGTTATTGCTCCTTATCGCCTCTGTGCAGCATATA
>4_1406
AACAGGGAGACAAGAGTCTGACTGTAGAACAGTGCAAATGGTGACGCACCCATAATCAAAACAAAAACAAACACTTTGGAAAAAAAAAAGACAGTCCCTTGGTGGCGTGCAGTTATTGCTCCTTGTCGCCTCTGTGCAGCATATAATGTG
>4_1407
AACAGGGAGACAAGAGTCTGACTGTAGAACAGTGCAAATGGTGACGCACCCATAATCAACACAAAAACAAACACTTTGGAAAAAAAAAAGACAGTCCCTTTGTGGCGTGCATTTATTGCTCCTTATCGCCTCTGTGCAGCATATAATGTG
>4_1408
AACAGGGAGACAAGAGTCTGACTGTAGAACAGTGCATCTGGTGTCGCACCCATAATCAAAACAAAAACAAAAACTTTGTATAAAAAAAAGACAGTCCCTTGGTGGCGTGCAGTTATTGCTCCTTATCGCCTCTGTGCAGCATATAATGTG
>4_1409
AACAGGGAGACACGAGTCTGACTGTAGAACAGTGCAAATGGTGACGCACCCATAATCAAAACAAAAACAAACACTTTGGAAAAAAAAAAGACAGTCCCTTGGTGGCGTGCAGTTATTGCTCCTTATCGCCTCTGTGCAGCATATAATGTG
>4_1410
AACAGGGAGACCATCGTCTGTATGTTGAACAGTGCAAATTGTTACGCACCAATAATAAAAACAAAAACAAACACTTTGGAAAAAAAAATAGACAGTCCATTTGTGGCGTGCAGTTATTGCTCCTTATCGCCTCTGTGCAGCATATAATGT
>4_1411
AACAGGGATACAAGAGTCTGACTGTAGAACAGTGCAAATGGTGACGCACCCATAATCAAAACAAAAACAAACACTTTGGAAAAAAAAAAGACAGTCCCTTGGTGGCGTGCAGTTATTGCTCCTTATCGCCTCTGTGCAGCATATAATGTG
>4_1412
AACAGTCCCTTGGTGGCGTGCAGTTATTGCTCCTTATCGCCTCTGTGCAGCATATAATGTGACCTCAGGTTATTCTGACAATTGGCATACGCCATGCCGAGCCCTGCTCCCGAGCCAAGTGAAATTGGCCATGTGTGCCGTTTGAAGAAC
>4_1413
AACAGTGAAAATGGAGACGCAACCATAATAAAAACAAAAACAAACACTTTGGAAAAAAAAAAAGACAGTCCCTTGGTGGCGTGCAGTTATTGCTCCTTATCGCCACTGTGCAGCATATAATGTGACCTCAGGTTATTCTGACAATTGGCA
>4_1414
AACAGTGAAAATGGTGACGCACCCAAAAACAAAAAAAAAACAAACACTTTGTAAAAAAAAAAGACAGTCCCTTGGTGGCGTGCAGTTATTGCTCCTTATCGCCTCTGTGCAGCATATAATGTGACCTCAGGTTATTCTGACAATTGGCAT
>4_1415
AACAGTGAGACAATAGTCTGACTGTAGAACAGTGCAAATGGTGACTCACCCATAATCAAAACAAAAACAAACACTTTGGAAAAAAAAAAGACAGTCCCTTGGTGGCGTGCAGTTATTGCTCCTTATCGCCTCTGTGCAGCATATAATGTG
>4_1416
AACAGTGCAAAGGGTGACGCACCCATAATCAAAACAAAAACAAACACTTTGGAAAAAAAAAAGACAGTCCCTTGGTGGCGTGCAGTTATTGCTCCTTATCGCCTCTGTGCAGCATATAATGTGACCTCAGGTTATTCTGACAATTGGCAT
>4_1417
AACAGTGCAAATGGTGACGCACCCAGAATCAAAACAAAAACAAACACTTTGGAAAAAAAAAAGACAGTCCCTTGGTGGCGTGCAGTTATTGCTCCTTATCGCCTCTGTGCAGCATATAATGTGACCTCAGGTTATTCTGACAATTGGCAT
>4_1418
AACAGTGCAAATGGTGACGCACCCATAATCAAAACAAAAAAAAACACTTTGGAAAAAAAAAAAAGACAGTCCCTTGGTGGCGTGCAGTTATTGCTCCTTATCGCCTCTGTGCAGCATATAATGTGACCTCAGGTTATTCTGACAATTGGC
>4_1419
AACAGTGCAAATGGTGACGCACCCATAATCAAAACAAAAAAAAACACTTTGGAAAAAAAAAAGACAGTCCCTTGGTGGCGTGCAGTTATTGCTCCTTATCGCCTCTGTGCAGCATATAATGTGACCTCAGGTTATTCTGACAATTGGCAT
>4_1420
AACAGTGCAAATGGTGACGCACCCATAATCAAAACAAAAACAAACACTTTGCAAAAAAAAAAGACAGTCCCTTGGTGGCGTGCAGTTATTGCTCCTTATCGCCTCTGTGCAGCATATAATGTGACCTCAGGTTATTCTGACAATTGGCAT
>4_1421
AACAGTGCAAATGGTGACGCACCCATAATCAAAACAAAAACAAACACTTTGGAAAAAAAAAAGACAGTCCCTTGGTGGCGTGCAGTTATTACTCCTTATCGCCTCTGTGCAGCATATAATGTGACCTCAGGTTATTCTGACAATTGGCAT
>4_1422
AACAGTGCAAATGGTGACGCACCCATAATCAAAACAAAAACAAACACTTTGGAAAAAAAAAAGACAGTCCCTTGGTGGCGTGCAGTTATTGCTCCTTATCGCCTCTGCGCAGCATATAATGTGACCTCAGGTTATTCTGACAATTGGCAT
>4_1423
AACAGTGCAAATGGTGACGCACCCATAATCAAAACAAAAACAAACACTTTGGAAAAAAAAAGACAGTCCCTTGGTGGCGTGCAGTTATTGCTCCTTATCGCCTCTGTGCAGCATATAATGTGACCTCAGGTTATTCTGACAATTGGCATA
>4_1424
AACAGTGCAAATGGTGACGCACCCATAATCAAAACAAAAACAAACACTTTGTAAAAAAAAAAGACAGTCCCTTGGTGGCGTGCAGTTATTGCTCCTTATCGCCTCTGTGCAGCATATAATGTGACCTCAGGTTATTCTGACAATTGGCAT
>4_1425
AACAGTGCAAATGGTGACGCACCCATAATCAAAACATAAACAAACACTTTGGAAAAAAAAAAGTCAGTCCCTTGGTGGCGTGCAGTTATTGCTCCTTATCGCCTCTGTGCAGCATATAATGTGACCTCAGTTTATTCTGACAATTGGCAT
>4_1426
AACAGTGCAAATGGTGACGCACCCTTAATCAAAACAAAAACAAACACTTTGTAAAAAAAAAAGACAGTCCCTTGGTGGCGTGCAGTTATTGCTCCTTATCGCCTCTGTGCAGCATATAATGTGACCTCAGGTTATTCTGACAATTGGCAT
>4_1427
AACAGTGCAAATGTTGACGCACCAATAATCAAAACAAAAACAAACACTTTGTAAAAAAAAAAGACAGTCCCTTGGTGGCGTGCAGTTATTGCTCCTTATCGCCTCTGTGCAGCATATAATGTGACCTCAGGTTATTCTGACAATTGGCAT
>4_1428
AACAGTGCAAATGTTGACGCACCCATAATAAAAACAAAAACATACACTTTGTAAAAAAAAAAAGACAGTCCCTTGGTGGCGTGCAGTTATTTCTCCTTATATCCTCTGTGCAGCATATAATGTGACCTCAGGTTATTCTTACAATTTTCA
>4_1429
AACAGTGCACATGGTGACGCACCCATAATCAAAACAAAAACAAACACTTTGGAAAAAAAAAAGACAGTCCCTTGGTGGCGTGCAGTTATTGCTCCTTATCGCCTCTGTGCAGCATATAATGTGACCTCAGGTTATTCTGACAATTGGCAT
>4_1430
AACAGTTCAAATGGTGACGCACCCATAATCAAAACAAAAACAAACACTTTGGAAAAAAAAAAGACAGTCCCTTGGTGGCGTGCAGTTATTGCTCCTTATCGCCTCTGTGCAGCATATAATGTGACCTCAGGTTATTCTGACAATTGGCAT
>4_1431
AACATGCCAAAGGGGGCCCCACCCAAAAAAAAAACAAAAAAAACAAATTGGAAAAAAAAAAAAGACAGTCCCTTGGTGGCGTGCAGTTATTGCTCCTTATCGCCTCTGTGCAGCATATAATGTGACCTCAGGTTATTCTGACAATTGGCA
>4_1432
AACATGGAGACAAGATTCTTACTGTATAACAGTGCAAATGGTTACGCACCCATAATCAAAACAAAAACAAACACTTTGGAAAAAAAAAAGACAGTCCCTTGGTGGCGTGCAGTTATTGCTCCTTATCGCCTCTGTGCAGCATATAATGTG
>4_1433
AACCCCAGACCGGTGCCTAATTTAAAGGCACCGTCTGCTAAGCATCGGTCCCACTTTTTCCCCAGCTCCTTCTCAGACATACTGAACATTAGCTTGTGACAGGCTAGAAGTAGCAAAATCCCCATGTACTCTGCGTTGATACCACTGCTT
>4_1434
AACCCCAGACCGGTGCCTAATTTAATGGCACCGTCTGCTAAGCATCGGTCCCACTTTTTCCCCAGCTCCTTCTCAGACATACTGAACATTAGCTTGTGACAGGCTAGAAGTAGCAAAATCCCCATGTACTCTGCGTTGATACCACTGCTT
>4_1435
AACCCCAGACCGGTGCCTAATTTAATGGCACCGTCTGCTAAGCATCGGTCCCACTTTTTCCCCAGCTCCTTCTCAGACATACTGAACATTAGCTTGTGACAGGCTAGAAGTAGCAAATGCACCTCTCCCCATGTACTCTGCGTTGATACC
>4_1436
AACCCCAGACCGGTGCCTAATTTAATGGCACCGTCTGCTAAGCATCGGTCCCACTTTTTCCCCAGCTCCTTCTCAGACATACTGAACATTAGCTTGTGACAGGCTAGAAGTAGCAAATGCCACATGTACTCTGCGTTGATACCACTGCTT
>4_1437
AACCGGGAGACAAGAGTCTGACTGTAGAACAGTGCAAATGGTGACGCACCCATAATCAAAACAAAAACAAACACTTTGGAAAAAAAAAAGACAGTCCCTTGGTGGCGTGCAGTTATTGCTCCTTATCGCCTCTGTGCAGCATATAATGTG
>4_1438
AACCTGGAGACAAGAGTCTGACTGTAGAACAGTGCAACTGGTGACGCACCCATAATCAAAACAAAAACAAACACTTTGGAAAAAAAAAAGACAGTCCCTTGGTGGCGTGCAGTTATTGCTCCTTATCGCCTCTGTGCAGCATATAATGTG
>4_1439
AACCTTTCAAATGGTGACGCACCCATAATCAAAACAAAAACAAAAACTTTGGAAAAAAAAAAAGACAGTCCCTTGGTGGCGTGCAGTTATTGCTCCTTATCGCCTCTGTGCAGCATATAATGTGACCTCAGGTTATTCTGACAATTGGCA
>4_1440
AACGTACTTATAGGGCATATACAAATCATACAGTCATACAAGGAAGGATGTCAACTGGGAGACAAGAGTCTGACTGTAGAACATTGCAAATGGTGACGCACCCATAATCAAAACAAAAACAAACACTTTGGAAAAAAAAAAGACAGTCCC
>4_1441
AACTAAATCATAAACACTTCCTGTGTTATATTAAGGACATGGGACATTAGAGTGGTTAAATCTTAAACAAAGTTGCACTGAAAAAATTAACTTATAAGCTTAAAACCCATTTGCTGTTTTTATTTCTATTTTTCCAGAGGTACAGCTATT
>4_1442
AACTCCATTCAAATATGCATCAATTTATGGATCTTTGCTTCTTAGCAGTAAGTGCATGGCCCTGTTATGTTAGGCACCCCCTGGCCAGGACCATCTCCTCAGGTCAAAATTATTTCACTAGATTATCCAACTTTTCCTCTACTATCTGCC
>4_1443
AAGAACAGAACAGAAAACACAATGCCTAACCCCAGACCGGTGCCTAATTTAATGGCACCGTCTGCTAAGCATCGGTCCCACTTTCTCCCCAGCTCCTTCTCAGACATACTGAACATTAGCTTGTGACAGGCTAGAAGTAGCAAATGCACC
>4_1444
AAGAACAGAACAGAAAACACAATGCCTAACCCCAGACCGGTGCCTAATTTAATGGCACCGTCTGCTAAGCATCGGTCCCACTTTTTCCCCAGCTCCTTCTCAGACATACTGAACATTAGCTTGTGACAGGCTAGAAGTAGCAAATGCACC
>4_1445
AAGAACAGAACAGATAACACAATGCCTAACCCCAGACCGGTGCCTTATTTATTGGCACCGTCTGCTAAGCATCGGTCCCACTTTTTCCCCAGCTCCTTCTCAGTCATACTGAACATTAGCTTGTCCATGTACTCTGCGTTGATACAACTG
>4_1446
AAGAACAGCACAGAAAACACAATGCCTAACCCCAGACCGGTGCCTAATTTAATGGCACCGTCTGCTAAGCATCGGTCCCACTTTTTCCCCAGCTCCTTCTCAGACATACTGAACATTAGCTTGTCCCATGTACTCTGCGTTGATACCACT
>4_1447
AAGACAGGCCCTTGGTGGCGTGCAGTTATTGCTCCTTATCGCCTCTGTGCAGCATATAATGTGACCTCAGGTTATTCTGACAATTGGCATACGCCATGCCGAGCCCTGCTCCCGAGCCAAGTGAAATTGGCCATGTGTGCCGTTTGAAGA
>4_1448
AAGACAGTACCTTGGTGGAGTGCAGTTATTGCTCCTTATAGCCTCTGTGCAGCATATAATGTGACCTCAGGTTATTCTGACAATTGGCATACGCCATGCCGAGCCCTGCTCCCGAGCCAAGTGAAATTGGCCATGTGTGCCGTTTGAAGA
>4_1449
AAGACAGTCCCTTGGTGGCGTGCAGTTATTGCTCCTTATCGCCTCTGTGCAGCATATAATGTGACCTCAGGTTATTCTGACAATGGGCATACGCCATGCTGAGCCCTGCTCCCGAGCCAAGTGAAATTGGCCATGTGTGCCGTTTGAAGA
>4_1450
AAGACAGTCCCTTGGTGGCGTGCAGTTATTGCTCCTTATCGCCTCTGTGCAGCATATAATGTGACCTCAGGTTATTCTGACAATTTGGCATACGCCATGCCGAGCCCTGCTCCCGAGCCAAGTGAAATTGGCCATGTGTGCCGTTTGAAG
>4_1451
AAGACAGTCCCTTGGTGGCGTGCAGTTATTGCTCCTTATCGCCTCTGTGCAGCATGTAATGTGACCTCAGGTTATTCTGACAATTGGCATACGCCATGCCGAGCCCTGCTCCCGAGCCAAGTGAAATTGGCCATGTGTGCCGTTTGAAGA
>4_1452
AAGACAGTCCCTTGGTGGCGTGCAGTTATTGCTCCTTATCGCCTTTGTGCAGCATATAATGTGACCTCAGGTTATTCTGACAATTGGCATACGCCATGCCGAGCCCTGCTCCCGAGCCAAGTGAAATTGGCCATGTGTGCCGTTTGAAGA
>4_1453
AAGACAGTCCCTTGGTGGCGTGCAGTTATTTCTCCTTATCGCCTCTGTGCAGCATATAATGTGACCTCAGGTTATTCTTACAATTTGGCATACGCCATGCCGAGCCCTGCTCCCGAGCCAAGTGAAATTGGCCATGTGTGCCGTTTGAAG
>4_1454
AAGACAGTCCCTTGGTGGCGTTCAGTTATTGCTCCTTATCGCCTCTGTGCAGCATATAATGTGACCTCAGGTTATTCTGACAATTGGCATACGCCATGCCGAGCCCTGCTCCCGAGCCAAGTGAAATTGGCCATGTGTGCCGTTTGAAGA
>4_1455
AAGAGTCTGACTGTAGAACAGTGCAAATGGTGACGCACCCATAATCAAAACAAAAACAAACACATTGGAAAAAAAAAAAAGACAGTCCCTTGGTGGCGTGCAGTTATTGCTCCTTATCGCCTCTGTGCAGCATATAATGTGACCTCAGGT
>4_1456
AAGAGTCTGACTGTAGAACAGTGCAAATGGTGACGCACCCATAATCAAAACAAAAACAAACACTTTGGAAAAAAAAAAGACAGTCCCTTGGTGGCGTGCAGTTATTCCTCCTTATCGCCTCTGTGCAGCATATAATGTGACCTCAGGTTA
>4_1457
AAGAGTCTGACTGTAGAACAGTGCAAATGGTGACGCACCCATAATCAAAACAAAAACAAACACTTTGGAAAAAAAAAAGACAGTCCCTTGGTGGCGTGCAGTTATTGCTCCTGTTGAAGAAAACAGAGACAGGTTTCATGAATTTTCATT
>4_1458
AAGAGTCTGACTGTAGAACAGTGCAAATGGTGACGCACCCATAATCAAAACAAAAACAAACACTTTGGAAAAAAAAAGACAGTCCCTTGGTGGCGTGCAGTTATTGCTCCTTATCGCCTCTCCCATGTACTCTGCGTTGATACCACTGCT
>4_1459
AAGAGTCTGACTGTAGAACAGTGCAAATGGTGACGCACCCATAATCAAAACAAAAACAAACACTTTGGAAAAAAAAAGACAGTCCCTTGGTGGCGTGCAGTTATTGCTCCTTATCGCCTCTGTGCAGCATATAATGTAACCTCAGGTTAT
>4_1460
AAGAGTCTGACTGTAGAACAGTGCAAATGGTGGCGCACCCATAATCAAAACAAAAACAAACACTTTGGAAAAAAAAAGACAGTCCCTTGGTGGCGTGCAGTTATTGCTCCTTATCGCCTCTGTGCAGCATATAATGTGACCTCAGGTTAT
>4_1461
AAGATTCTGACTGTAGAACAGTGCAAATGGTGACGCACCCATAATCAAAACAAAAACAAACACTTTGGAAAAAAAAAAGACAGTCCCTTGGTGGCGTGCAGTTATTGCTCCTTATCGCCTCTGTGCAGCATATAATGTGACCTCAGGTTA
>4_1462
AAGCAGTGGTATCAACGCAGAGTACATGAGAGTCGACACACATACGGCAGCTTCCAGTGAAAATCCCCTCAATGAACTGTTTTGTTTGACTGCTTAAACACGGGTGTAGATGTATTGATTGAATGATAATTTTGGTTATTGTAGATAACT
>4_1463
AAGCAGTGGTATCAACGCAGAGTACATGGGACGGCAGCTTCCAGTGAAAATCCCCTCAATGAACTGTTTTGTTTGACTGCTTAAACACGGGTTTAGATGTATTGATTGAATGATAATTTTGGTTATTGTAGATAACTTTTTTTTATAAAA
>4_1464
AAGCAGTGGTATCAACGCAGAGTACATGGGAGAGCATGTTACTGGACCGGCTGCTTCCTTGTAAACTCTTCTCAAGTTTGTTTGTTTGGATTTTTTTTGTTGTTATTGGAGAAAATATTCATTCCATTCTCAACAAAGTGACATGCCAGA
>4_1465
AAGCAGTGGTATCAACGCAGAGTACATGGGAGAGCATGTTACTGGACCGGCTGCTTCCTTGTAAACTCTTCTCATGTTTGTTTGTTTGGATTTTTTTTGTTGTTAATGGAGAAAATATTAATTCCATTCTCAACAAAGTGACATGCCAGA
>4_1466
AAGCAGTGGTATCAACGCAGAGTACATGGGATTCATTCCATTCTCAACAAAGTGACATGCCAGAGACTGCACGAGAGTCGACACACACATACGGCAGCTTCCAGTGAAAATCCCCTGAATGAACTGTTTTGTTTGACTGCTTAAACACGG
>4_1467
AAGCAGTGGTATCAACGCAGAGTACATGGGCGGTGTAGACAAGGGCGAGCAGGATAATGAACACATATCATGGAGCTGGGATGACACACACTGGACTACAGAGAACTCGCACAAGTGAAGGCGGCCAAACTTGTAAAGAGCATGTTACTG
>4_1468
AAGCAGTGGTATCAACGCAGAGTACATGGGGACACACACATACGGCAGCTTCCAGTGAAAATCCCCTGAATGAACTGTTTTGTTTGACTGCTTAAACACGGGTTTAGATGAATTGATTGAATGATAATTTTGGTTATTGTAGATAACTTT
>4_1469
AAGCAGTGGTATCAACGCAGAGTACATGGGGATCTGAATGCCCGGTGTGACGGTGTAGACAAGGGCGAGCAGGATAATGAACACATATCATGGAGCTGGGATGACACACACTGGACTACAGAGAACTCGCACAAGTGAAGGCGGCCAAAC
>4_1470
AAGCAGTGGTATCAACGCAGAGTACATGGGGCTGGGATGACACACACTGGACTACAGAGAACTCGCACAAGTGAAGGCGGCCAAACTTGTAAAGAGCATGTTACTGGACCGGCTGCTTCCTTGTAAACTCTTCTCAAGTTTGTTTGTTTG
>4_1471
AAGCAGTGGTATCAACGCAGAGTACATGGGTGATTGAATGATAATTTTGGTTATTGTAGATAACTTTTTTATAAAAATGTAAATATGGTCATAATTTATTTTACAAATGTGTTATGGGCATTAAAAACCAGTGATGTTTAAAAAAAAAAA
>4_1472
AAGGAAGGATGTAAACTGGGAGACAAGAGTCTGACTGTAGAACAGTGCAAATGGTGACGCACCCATAATCAAAACAAAAACAAACACTTTGGAAAAAAAAAAGACAGTCCCTTGGTGGCGTGCAGTTATTGCTCCTTATCGCCTCTGTGC
>4_1473
AAGGAAGGATGTCAACAGGGAGACAAGAGTCTGAATGTAGAACAGTGCAAATGGTGACGCACCCATAATCAAAACAAAAACAAACACTTTGGAAAAAAAAAAAGACAGTCCCTTGGTGGCGTGCAGTTATTGCTCCTTATCGCCTCTGTG
>4_1474
AAGGAAGGATGTCAACAGGGAGACAAGAGTCTGAATGTAGAACAGTGCAAATGGTGACGCACCCATAATCAAAACAAAAACAAACACTTTGGAAAAAAAAAAGACAGTCCCTTGGTGGCGTGCAGTTATTGCTCCTTATCGCCTCTGTGC
>4_1475
AAGGAAGGATGTCAACAGGGAGACAAGAGTCTGACTGTAGAACAGAGCAAATGGTGACGCACCCATAATCAAAACAAAAACAAACACTTTGGAAAAAAAAGACAGTCCCTTGGTGGCGTGCAGTTATTGCTCCTTATCGCCTCTGTGCAG
>4_1476
AAGGAAGGATGTCAACAGGGAGACAAGAGTCTGACTGTAGAACAGTGCAAATGGTGACGCACCCATAATCAAAACAAAAACAAACACTTTGGAAAAAAAAAAAAAGACAGTCCCTTGGTGGCGTGCAGTTATTGCTCCTTATCGCCTCTG
>4_1477
AAGGAAGGATGTCAACAGGGAGACAAGAGTCTGACTGTATAACAGTGCAAATGGTGACGCACCCATAATCAAAACAAAAACAAACACTTTGGAAAAAAAAAAGACAGTCCCTTGGTGGCGTGCAGTTATTGCTCCTTATCGCCTCTGTGC
>4_1478
AAGGAAGGTTGTCAACAGGGAGACAAGAGTCTGACTGTAGAACAGTGCAAATGGTGACGCACCCATAATCAAAACAAAAACAAACACTTTGGAAAAAAAAAAGACAGTCCCTTGGTGGCGTGCAGTTATTGCTCCTTATCGCCTCTGTGC
>4_1479
AAGGATGTCAACAGGGAGAAAAGAGTCTGACTGTAGAACAGTGCAAATGGTGACGCACCCATAATCAAAACAAAAACAAACACTTTGGAAAAAAAAAAAGACAGTCCCTTGGTGGCGTGCAGTTATTGCTCCTTATCGCCTCTGTGCAGC
>4_1480
AAGGATGTCAACAGGGAGACAAGAGTCTGACTGTAGAAAAGTGAAAATTGTGACGCACCCATAATCAAAACAAAAACAAACACTTTGGAAAAAAAAAAAGACAGTCCCTTGGTGGCGTGCAGTTATTGCTCCTTATCGCCTCTGTGCAGC
>4_1481
AAGGATGTCAACAGGGAGACAAGAGTCTGACTGTAGAACAGTGCAAATAGTGACGCACCCATAATCAAAACAAAAACAAACACTTTGGAAAAAAAAAAGACAGTCCCTTGGTGGCGTGCAGTTATTGCTCCTTATCGCCTCTGTGCAGCA
>4_1482
AAGGATGTCAACAGGGAGACAAGAGTCTGACTGTAGAACAGTGCAAATGGTGACGCACCCATAATCAAAACAAAAACAAACACTTTGGAAAAAAAAAAAAAACAGTCCCTTGGTGGCGTGCAGTTATTGCTCCTTATCGCCTCTGTGCAG
>4_1483
AAGGATGTCAACAGGGAGACAAGAGTCTGACTGTAGAACAGTGCAAATGGTGACGCACCCATAATCAAAACAAAAACAAACACTTTGGAAAAAAAAAAGACAGTCCCTTGGTGGCGTTCAGTTATTGCTCCTTATCGCCTCTGTGCAGCA
>4_1484
AAGGATGTCAACAGGGAGACAAGAGTCTGACTGTAGAACAGTGCAAATGGTGACGCACCCCTAATCAAAACAAAAACAAACACTTTGGAAAAAAAAAAGACAGTCCCTTGGTGGCGTGCAGTTATTGCTCCTTATCGCCTCTGTGCAGCA
>4_1485
AAGGATGTCAACAGGGAGACAAGAGTCTGACTGTATAACAGTGCAAATGGTGACGCACCCATAATCAAAACAAAAACAAACACTTTGAAAAAAAAAAAGACAGTCCCTTGGTGGCGTGCAGTTATTGCTCCTTATCGCCTCTGTGCAGCA
>4_1486
AAGGATGTCAACAGGGAGACACGAGTCTGACTGTAGAACAGTGCAAATGGTGACGCACCCATAATCAAAACAAAAACAAACACTTTGGAAAAAAAAAAAGACAGTCCCTTGGTGGCGTGCAGTTATTGCTCCTTATCGCCTCTGTGCAGC
>4_1487
AAGGATGTCAACAGGGTTACAATATTCTGTCTGTAGAACAGTGCAAATGGTGACACACCCATAATCAAAAAAAAAAAAAACACTTTGGAAAAAAAAAAGACAGTCCCTTGGTGGCGTGCAGTTATTGCTCCTTATCGCCTCTGTGCAGCA
>4_1488
AAGGCCTAACCCCAGACCGGTGCCTAATTTAATGGCACCGTCTGCTAAGCATCGGTCCCACTTTTTCCCCAGCTCCTTCTCAGACATACTGAACATTAGCTTGTGACAGGCTAGAAGTCCCCCATGTACTCTGCGTTGATACCACTGCTT
>4_1489
AAGGGAGACAAGAGTCTGACTGTAGAACAGTGCAAATGGTGACGCACCCATAATCAAAACAAAAACAAACACTTTGGAAAAAAAAAAGACAGTCCCTTGGTGGCGTGCAGTTATTGCTCCTTATCGCCTCTGTGCAGCATATAATGTGAC
>4_1490
AAGGTTCCCCCACCAAAAACCAAACAAAAAAAAAACAATTTGAAAAAAAAAAAGACAGTCCCTTGGTGGCGTGCAGTTATTGCTCCTTATCGCCTCTGTGCAGCATATAATGTGACCTCAGGTTATTCTGACAATTGGCATACGCCATGC
>4_1491
AAGTAAGGATGTCAACAGGGAGACACGAGTCTGACTGTAGAACAGTGCAAATGGTGACGCACCCATAATCAAAACAAAAACAAACACTTTGGAAAAAAAAAAGACAGTCCCTTGGTGGCGTGCAGTTATTGCTCCTTATCGCCTCTGTGC
>4_1492
AAGTAAGTATGTCAACAGGGAGACAAGAGTCTGACTGTAGAACAGTGCAAATGGTGACGCACCCATAATCAAAACAAAAACAAACACTTTGGAAAAAAAAAAGACAGTCCCTTGGTGGCGTGCAGTTATTGCTCCTTATCGCCTCTGTGC
>4_1493
AAGTGAAATTGGCCATGTGTGCCGTTTGAAGAACAGAACAGAAAACACAATGCCTAACCCCAGTCCGGTGCCTAATTTAATGGCACCGTCTGCTAAGCATCGGTCCCACTTTTTCCCCAGCCCATGTACTCTGCGTTGATACCACTGCTT
>4_1494
AAGTGACATGCCAGAGACTGCATGAGAGTCGACACACATACGGCAGCTTCCAGTGAAAATCCCCTCAATGAACTGTTTTGTTTGACTGCTTAAACACGGGTTTAGATGTATTGATTGAATGATAATTTTGGTTATTGTAGATAACTTTTT
>4_1495
AAGTTTGTCAACAGGGAGAAAAGAGTCTGACTGTAGAACAGTGAAAATGTTGACGCACCCATAATAAAAACAAAAACAAACTCTTTGGAAAAAAAAAAGACAGTCCCTTGGTGGCGTGCAGTTATTGCTCCTTATCGCCTCTGTGCAGCA
>4_1496
AATAAAAAAAAAAAAAAACAATTTGGAAAAAAAAAAGACAGTCCCTTGGTGGCGTGCAGTTATTGCTCCTTATCGCCTCTGTGCAGCATATAATGTGACCTCAGGTTATTCTGACAATTGGCATACGCCATGCCGAGCCCTGCTCCCGAG
>4_1497
AATAAAAAAAAAAACAAACACTTTGTAAAAAAAAAAAACAGTCCCTTGGTGGCGTGCAGTTATTGCTCCTTATCGCCTCTGTGCAGCATATAATGTGACCTCAGGTTATTCTGACAATTGGCATACGCCATGCCGAGCCCTGCTCCCGAG
>4_1498
AATAAAAACAAAAAAAAAAACTTTGGAAAAAAAAAAAACAGTCCCTTGGTGGCGTGCAGTTATTGCTCCTTATCGCCTCTGTGCAGCATATAATGTGACCTCAGGTTATTCTGACAATTGGCATACGCCATGCCGAGCCCTGCTCCCGAG
>4_1499
AATAAAAACAAAAAAAAACACTTTGGAAAAAAAAAAGACAGTCCCTTGGTGGCGTGCAGTTATTGCTCCTTATCGCCTCTGTGCAGCATATAATGTGACCTCAGGTTATTCTGACAATTGGCATACGCCATGCCGAGCCCTGCTCCCGAG
>4_1500
AATAAAAACAAAAAAAAACACTTTGTAAAAAAAAAAAACAGTCCCTTGGTGGCGTGCAGTTATTGCTCCTTATCGCCTCTGTGCAGCATATAATGTGACCTCAGGTTATTCTGACAATTGGCATACGCCATGCCGAGCCCTGCTCCCGAG
>4_1501
AATAAAAACAAAAACAAACACTTTGGAAAAAAAAAAGACAGTCCCTTGGTGGCGTGCAGTTAGTGCTCCTTATCGCCTCTGTGCAGCATATAATGTGACCTCAGGTTATTCTGACAATTGGCATACGCCATGCCGAGCCCTGCTCCCGAG
>4_1502
AATAAAAACAAAAACAAACACTTTGGAAAAAAAAAGACAGTCCCTTGGTGGCGTGCAGTTATTGCTCCTTATCGCCTCTGTGCAGCAAATAATGTGACCTCAGGTTATTCTGACAATTGGCATACGCCATGCCGAGCCCTGCTCCCGAGC
>4_1503
AATAAAAACAAAAACAAACACTTTGGAAAAAAAAATGACAGTCCATTGGTGGCGTGCAGTTATTGCTCCTTATCGCCTCTGTGCAGCATATAATGTGACCTCAGGTTTTTCTGACAATTGGCTTACGCCATGCCGAGCCCTGCTCCCGAT
>4_1504
AATAAACACAGACCATCTTTATAGGGCATATACAAATCATACAGTCATACAAGGAAGGATGTCAACAGGGAGACAAGAGTCTGACTGTAGAACAGTGCAAATGGTGACGCACCCATAATCCCCATGTACTCTGCGTTGATACCACTGCTT
>4_1505
AATAAACACAGACCGTCCTTATAGGGCATATACAAATCATACAGTCATACAAGGAAGGATGTCAACAGGGAGACAAGAGTCTGACTGTAGAACAGTGCAAATGGTGACGCACCCATAATCAAAACAAAAACAAACACTTTGGAAAAAAAA
>4_1506
AATAACACATAAAACATGGATCAGCTGTATTTGAATGATTTGCCAGTTTCTCAGTAATACATTGTAATATTTCAGCATATTTTTGTTTGTTTTGGGTGACTCACACATTATACCATTAGTGAAGAAATTCCCTATTATATAACAATAATC
>4_1507
AATAATAATTTAATACAAGGATGTTTTTCAACTGGGAGACAAGAGTCTGACTTTAGAAATGTGCAATGGGTGACGCACCCATAATCAAAACAAAAACAAACACTTTGGAAAAAAAAAGACAGTCCCTTGGTGGCGTGCAGTTATTGCTCC
>4_1508
AATAATACAGTCATACAATGAAGGATGTCAACAGGGAGACAAGAGTCTGACTGTAGAACAGTGCAAATGGTGACGCACCCATAATCAAAACACAAACAAACACTTTGGAAAAAAAAAAGACAGTCCCTTGGTGGCGTGCAGTTATTGCTC
>4_1509
AATAATTATTTTATTAAATAAACACAGACCATCTTTATAGTGCATATACAAATCATACAGTCATAAAAGGAAGGATGTCAACTGGGAGACATGAGTCTGACTGTAGAACTTTGCAAATGGTGACGAACACATATTCAAAACAAAAACAAA
>4_1510
AATACAGTAATACAATGAAGTTTGTAAACAGGTAGACAATAGTCTGAATGTAGAACATTGCAAATGTTGACGCACCCATAATAAAAAAAAAAAAAAACACTTTGGAAAAAAAAAAGACAGTCCCTTGGTGGCGTGCAGTTATTGCTCCTT
>4_1511
AATACATTCATACAAGTAAGGATGTCAACAGGGAGACAATAGTCTGACTGTAGAACAGTGCAAATGGTGACGCACCCATAATCAAAACAAAAACAAACACTTTGGAAAAAAAAAAAGACAGTCCCTTGGTGGCGTGCAGTTATTGCTCCT
>4_1512
AATATTCATTCCATTCTCAACAAAGTGACATGCCAGAGACTGCACGAGAGTCGACACACACATACGGCAGCTTCCAGTGAAAATCCCCTGAATGAACTGTTTTGTTTGACTGCTTAAACACGGGTTTAGATGAATTGATTGAATGATAAT
>4_1513
AATCAAAAAAAAAACAAACACTTTGGAAAAAAAAAAGACAGTCCCTTGGTGGCGTGCAGTTATTGCTCCTTATCGCCTCTGTGCAGCATATAATGTGACCTCAGGTTATTCTGACAATTGGCATACGCCATGCCGAGCCCTGCTCCCGAG
>4_1514
AATCAAAAAAAAAACAAACACTTTTTAAAAAAAAAAGACAGTCCCTTGGTGGCGTGCAGTTATTGCTCCTTATCGCCTCTGTGCAGCATATAATGTGACCTCAGGTTATTCTGACAATTGGCATACGCCATGCCGAGCCCTGCTCCCGAG
>4_1515
AATCAAAACAAAAAAAAACACTTTGGAAAAAAAAAAGACAGTCCCTTGGTGGCGTGCAGTTATTGCTCCTTATCGCCTCTGTGCAGCATATAATGTGACCTCAGGTTATTCTGACAATTGGCATACGCCATGCCGAGCCCTGCTCCCGAG
>4_1516
AATCAAAACAAAAACAAACAATTTGGAAAAAAAAAAGACAGTCCCTTGGTGGCGTGCAGTTATTGCTCCTTATCGCCTCTGTGCAGCATATAATGTGACCTCAGGTTATTCTGACAATTGGCATACGCCATGCCGAGCCCTGCTCCCGAG
>4_1517
AATCAAAACAAAAACAAACACTTTGGAAAAAAAAAAAGACAGTCCCTTGGTGGCGTGCAGTTATTGCTCCTTATCGCCTCTGTGCAGCATATAATGTGACCTCAGGTTATTCTGACAATTGGCATACGCCATGCCGAGCCCTGCTCCCGA
>4_1518
AATCAAAACAAAAACAAACACTTTGGAAAAAAAAAAGACAGTCCCTTGGTGGCGTGCAGTTATTGCTCCTTATCGCCTCTATGCAGCATATAATGTGACCTCAGGTTATTCTGACAATTGGCATACGCCATGCCGAGCCCTGCTCCCGAG
>4_1519
AATCAAAACAAAAACAAACACTTTGGAAAAAAAAAAGACAGTCCCTTGGTGGCGTGCAGTTATTGCTCCTTATCGCCTCTGTGCAACATATAATGTGACCTCAGGTTATTCTGACAATTGGCATACGCCATGCCGAGCCCTGCTCCCGAG
>4_1520
AATCAAAACAAAAACAAACACTTTGGAAAAAAAAAAGACAGTCCCTTGGTGGCGTGCAGTTATTGCTCCTTATCGCCTCTGTGCAGCATATAATGTGACCTCAGGTTATTCTGACAATGGGCATACGCCATGCCGAGCCCTGCTCCCGAG
>4_1521
AATCAAAACAAAAACAAACACTTTGGAAAAAAAAAAGACAGTCCCTTGGTGGCGTTCAGTTATTGCTCCTTATCGCCTCTGTGCAGCATATAATGTGACCTCAGGTTATTCTGACAATTGGCATACGCCATGCCGAGCCCTGCTCCCGAG
>4_1522
AATCAAAACAAAAACAAACACTTTGGAAAAAAAAAAGACTGTCCCTTGGTGGCGTGCAGTTATTGCTCCTTATCGCCTCTGTGCAGCATATAATGTGACCTCAGGTTATTCTGACAATTGGCATACGCCATGCCGAGCCCTGCTCCCGAG
>4_1523
AATCAAAACAAAAACAAACACTTTGTAAAAAAAAAAGACAGTCCCTTGGTGGCGTGCAGTTATTGCTCCTTATCGCCTCTGTGCAGCATATAATGTGACCTCAGGTTATTCTGACAATTGGCATACGCCATGCCGAGCCCTGCTCCCGAG
>4_1524
AATCAAAACAAAAACAAACACTTTTGGAAAAAAAAAAAGACAGTCCCTTGGTGGCGTGCAGTTATTGCTCCTTATCGCCTCTGTGCAGCATATAATGTGACCTCAGGTTATTCTGACAATTGGCATACGCCATGCCGAGCCCTGCTCCCG
>4_1525
AATCAAAACAAAAACAAACATTTTGGAAAAAAAAAAAGACAGTCCCTTGGTGGCGTGCAGTTATTGCTCCTTATCGCCTCTGTGCAGCATATAATGTGACCTCAGGTTATTCTGACAATTGGCATACGCCATGCCGAGCCCTGCTCCCGA
>4_1526
AATCAAAACACAAACAAACACTTTGGAAAAATAAAAGACAGTCCCTTGGTGGCGTGCAGTTATTGCTCCTTATCGCCTCTGTGCAGCATATAATGTGACCTCAGGTTATTCTGACAATTGGCATACGCCATGCCGAGCCCTGCTCCCGAG
>4_1527
AATCAAAACTTAAAATTACAATTTTGAAAAAAAAAAGACAGTCCCTTGGTGGCGTGCATTTATTGCTCCTTATCGCCTCTGTGCAGCATATAATGTGACCTCAGGTTATTCTGACAATTGGCATACGCCATGCCGAGACATTCTCCCGAG
>4_1528
AATCAACACAAAAACAAACACTTTGGAAAAAAAAAAGACAGTCCCTTGGTGGCGTGCAGTTATTGCTCCTTATCGCCTCTGTGCAGCATATAATGTGACCTCAGGTTATTCTTACAATTGGCATACGCCATGCCGAGCCCTGCTCCCGAG
>4_1529
AATCAGACAGTCATACAAGGAAGGATGTCAACAGGGAGACAAGAGTCTGACTGTAGAACAGTGCAAATGGTGACGCACCCATAATCAAAACAAAAACAAACACTTTGGAAAAAAAAAAAGACAGTCCCTTGGTGGCGTGCAGTTATTGCT
>4_1530
AATCATACAGTCATACAAGGAAGGATGTCAACAGGGAGACAAGAGTCTGACTGTAGAACAGTGCAAATGGTGACGCACCCATAATCAAAACAAAAACAAACACTTTGGGAAAAAAAAGACAGTCCCTTGGTGGCGTGCAGTTATTGCTCC
>4_1531
AATCATACAGTCATACAAGGAAGGATGTCAACAGGGAGACAAGAGTCTGACTGTAGAACAGTGCAAATGGTGACGCACCCATAATCAAAACAAAAACAAACACTTTGTAAAAAAAAAAGACAGTCCCTTGGTGGCGTGCAGTTATTGCTC
>4_1532
AATCATACAGTCATACAAGGAAGGATGTCAACAGGGAGACAAGAGTCTGACTGTAGAACAGTGCAAATGGTGACGCACCCATAATCAAAACAAAAACTAACACTTTGGAAAAAAAAAAGACAGTCCCTTGGTGGCGTGCAGTTATTGCTC
>4_1533
AATCATACAGTCATACAAGGAAGGATGTCAACAGGGAGACAAGAGTCTGACTTTAGAACAGTGCAAATGGTGACGCACCCATAATCAAAACAAAAACAAACACTTTGGAAAAAAAAAAGACAGTCCCTTGGTGGCGTGCAGTTATTGCTC
>4_1534
AATCATACAGTCATACAAGGAAGGATGTCAACAGGGAGACAAGAGTCTTACTGTTGAACAGTGCAAATGGTGACGCACCCTTAATCAAAACAAAAACAAACACTTTGTAAAAAAAAAGACAGTCCCTTTGTGGCGTGCAGTTATTGCTCC
>4_1535
AATCATACAGTCATACAAGGAAGGATGTCAACCGGGAGACAAGAGTCTGACTGTAGAACAGTGCAAATGGTGACGCACCCATAATCAAAACAAAAACAAACACTTTGGAAAAAAAAAAGACAGTCCCTTGGTGGCGTGCAGTTATTGCTC
>4_1536
AATCATACAGTCATACAAGGAAGGATGTCACCAGGGAGACAAGAGTCTGACTGTAGAACAGTGCAAATGGTGACGCACCCATAATCAAAACAAAAACAAACACTTTGGAAAAAAAAAAGACAGTCCCTTGGTGGCGTGCAGTTATTGCTC
>4_1537
AATCATACAGTCATACACGGAAGGATGTCAACCGGGAGACAAGAGTCTGACTGTAGAACAGTGCAAATGGTGACGCACCCATAATCAAAACAAAAACAAACACTTTGGAAAAAAAAAGACAGTCCCTTGGTGGCGTGCAGTTATTGCTCC
>4_1538
AATCATACATTCATACAAGGAAGGATGTCAACAGGGAGACAAGAGTCTGACTGTAGAACAGTGCAAATGGTGACGCACCCATAATCAAAACAAAAACAAACACTTTGGAAAAAAAAAAAAGACAGTCCCTTGGTGGCGTGCAGTTATTGC
>4_1539
AATCATACCTTCATAAAAGGAAGGATGTCAACAGGGAGACAAGAGTCTGACTGTAGAACAGTGCAAATGGTGACGCACCCATAATCAAAACAAAAACAAACACTTTGGAAAAAAAAAAGACAGTCCCTTGGTGGCGTGCAGTTATTGCTC
>4_1540
AATGATGTCAACAGGTTGACAATATTCGGAATGTAGAAAATTGCAAATGTTGACGCACCCATAATCAAAACAAAAACAAACACTTTGGAAAAAAAAAAGACAGTCCCTTGGTGGCGTGCAGTTATTGCTCCTTATCGCCTCTGTGCAGCA
>4_1541
AATGCCTAACCCCAGACCGGTGCCTAATTTAATGGCACCGTCTGCTAAGCATCGGTCCCACTTTTTCCCCAGCTCCTTCTCAGACATACTGAACATTAGCTTGTGACAGGCTAGAAGTAGCCCCCATGTACTCTGCGTTGATACCACTGC
>4_1542
AATGCCTAACCCCAGACCGGTGCCTAATTTAATGGCACCGTCTGCTAAGCATCGGTCCCACTTTTTCCCCAGCTCCTTCTCAGACATACTGAACATTAGCTTGTGACAGGCTAGAAGTGCCCCATGTACTCTGCGTTGATACCACTGCTT
>4_1543
AATGCTATTTTTTTTTTTTTTTTTTTTTTTTTTTTTTTCTTAAATAAACACAGACCATCTTTATAGGGCATATACAAATCATACAGTCATACAAGGAAGGATGTCAACAGGGAGACAAGAGTCTGACTGTAGAACAGTGCAAATGGTGAC
>4_1544
AATGGTGACACACCCATAATCAAAACAAAAACAAACACTTTGGAAAAAAAAAAGACAGTCCCTTGGTGGCGTGCAGTTATTGCTCCTTATCGCCTCTGTGCAGCATATAATGTGACCTCAGGTTATTCTGACAATTGGCATACGCCATGC
>4_1545
AATGGTGACCCACCCAAAAACAAAACAAAAAAAAACACTTTGGAAAAAAAAAAGACAGTCCCTTGGTGGCGTGCAGTTATTGCTCCTTATCGCCTCTGTGCAGCATATAATGTGACCTCAGGTTATTCTGACAATTGGCATACGCCATGC
>4_1546
AATGGTGACGCACCCATAATCAAAACAAAAAAAAAAACTTTGGAAAAAAAAAGACAGTCCCTTGGTGGCGTGCAGTTATTGCTCCTTATCGCCTCTGTGCAGCATATAATGTGACCTCAGGTTATTCTGACAATTGGCATACTCCATGCC
>4_1547
AATGGTGACGCACCCATAATCAAAACAAAAAAAAACAATTTGGTAAAAAAAAAGACAGTCCCTTGGTGGCGTGCAGTTATTGCTCCTTATCGCCTCTGTGCAGCATATAATGTGACCTCAGGTTATTCTGACAATTGGCATACGCCATGC
>4_1548
AATGGTGACGCACCCATAATCAAAACAAAAACAAACACTTGGGAAAAAAAAAAGACAGTCCCTTGGTGGCGTGCAGTTATTGCTCCTTATCGCCTCTGTGCAGCATATAATGTGACCTCAGGTTATTCTGACAATTGGCATACGCCATGC
>4_1549
AATGGTGACGCACCCATAATCAAAACAAAAACAAACACTTTGGAAAAAAAAAAAAAAGACTGTCCCTTGGTGGCGTGCAGTTATTGCTCCTTATCGCCTCTGTGCAGCATATAATGTGACCTCAGGTTATTCTGACAATTGGCATACGCC
>4_1550
AATGGTGACGCACCCATAATCAAAACAAAAACAAACACTTTGGAAAAAAAAAAGACAGTCCCTTGGTGGCGTGCAGTTATTGCTCCTTATCGCCTCTGTGCAGCATATAATGTGACCTCAGGTTATTCTGACAATCGGCATACGCCATGC
>4_1551
AATGGTGACGCACCCATAATCAAAACAAAAACAAACACTTTGGAAAAAAAAAAGACAGTCCCTTGGTTGCGTGCAGTTATTGCTCCTTATCGCATCTGTGCTGCATATAATGTGACCTCAGGTTATTCTGACAATTGGCATACGCCATGC
>4_1552
AATGGTGACGCACCCATAATCAAAACAAAAACAAACACTTTGGAAAAAAAAAAGTCAGTCCCTTGGTGGCGTGCAGTTATTGCTCCTTATCGCCTCTGTGCAGCATATAATGTGACCTCAGGTTATTCTGACAATTGGCATACGCCATGC
>4_1553
AATGGTGACGCACCCATAATCAAAACAAAAACAAACACTTTGGAAAAAAAATTGTCAGTCCCTTGGTGGCGTGCATTTATTGCTCCTTATCGCCTCTGTGCAGCTTATAATGTGACCTCAGGTTATTCTGTCAATTGGCATACGCCATGC
>4_1554
AATGGTGACGCACCCATAATCAAAACAAAAACAAACACTTTTGAAAAAAAAAAGACAGTCCCTTGGTGGCGTGCAGTTATTGCTCCTTATCGCCTCTGTGCAGCATATAATGTGACCTCAGGTTATTCTGACAATTGGCATACGCCATGC
>4_1555
AATGGTTACGAACCAATAACAAAAACAAAAAAAAACACTTTGTAAAAAAAAAAGACAGTCCCTTGGTGGCGTGCAGTTATTGCTCCTTATCGCCTCTGTGCAGCATATAATGTGACCTCAGGTTATTCTGACAATTGGCATACGCCATGC
>4_1556
AATGGTTACGCACCAATAATCAAAACAAAAACAAACAATTTTGAAAAAAAAAAGACAGTCCCTTGGTGGCGTGCAGTTATTGCTCCTTATCGCCTCTGTGCAGCATATAATGTGACCTCAGGTTATTCTGACAATTGGCATACGCCATGC
>4_1557
AATGGTTACGCACCCATAATCAAAACAAAAACAAACACTTTGGAAAAAAAAAAGACAGTCCCATGGTGGCGTGCAGTTATTGCTCCTTATCGCATCTGTGCAGCATATAATGTGACCTCAGGTTATTCTGACAATTGGCATACGCCATGC
>4_1558
AATGGTTTCGGACCCATAATCAAAACAAAAAAAAACAATTTTGAAAAAAAAAAGACAGTCCCTTGGTGGCGTGCAGTTATTGCTCCTTATCGCCTCTGTGCAGCATATAATGTGACCTCAGGTTATTCTGACAATTGGCATACGCCATGC
>4_1559
AATGTGACCTCAGGTTATTCTGACAATTGGCATACGCCATGCCGAGCCCTGCTCCCGAGCCAAGTGAAATTGGCCATGTGTGCCGTTTGAAGAACAGAACAGAAAACACAATGCCTAACCCCCATGTACTCTGCGTTGATACCACTGCTT
>4_1560
AATTAATACAAGGAATGATGTAAACAGTGATACAAGAGTATTACTGTAGAACAGTGCAAATGGTGACGCACCCTTAATCAAAACAAAAACAAACACTTTGGAAAAAAAAAAGACAGTCCCTTGTTGGCATGCAGTTATTGCTCCTTATCG
>4_1561
AATTATTTTATTAAATAAACACAGACCGTCCTATAGGGCATATACAAATCATACAGTCATACAAGGAAGGATGTCAACAGGGAGACAAGAGTCTGACTGTAGAACAGTGCAAATGGTGACGCACCCATAATCAAAACAAAAACAAACACT
>4_1562
AATTATTTTATTAAATAAACACAGACCGTCCTTATAGGGCATATACAACTCATACAGTCATACAAGGAAGGATGTCAACAGGGAGACAAGAGTCTGACTGTAGAACAGTGCAAATGGTGACGCACCCATAATCAAAACAAAAACAAACAC
>4_1563
AATTGGCATACGCCATGCCGAGCCCTACTCCCGAGCCAAGTGAAATTGGCCATGTGTGCCGTTTGAAGAACAGAACAGAAAACACAATGCCTAACCCCAGACCGGTGCCTAATTTAATGGCACCGTCTGCTAAGCATCGGTCCCACTTTT
>4_1564
AATTGGCATACGCCATGCCGAGCCCTGCTCCCGAGCCAAGTGAAATTGGCCATGTGTGCCCTATAATTGAGAAAGATGCTTTAGATTCTTCTCAAACACTTCACAGCATGATTAAAAACAGATCAGAGATGGTGTGCTCCAGCCTTTCAC
>4_1565
AATTGGCATACGCCATGCCGAGCCCTGCTCCCGAGCCAAGTGAAATTGGCCATGTGTGCCGTTTGAAGAACAGAACAGAAAACACAATGCCTAACCCCAGACCGGTGCCTAATTTAATGGCCCATGTACTCTGCGTTGATACCACTGCTT
>4_1566
AATTGGCATACGCCATGCCGAGCCCTGCTCCCGAGCCAAGTGAAATTGGCCATGTGTGCCGTTTGAAGAACAGAACAGAAAACACAATGCCTAACCCCAGACCGGTGCCTAATTTAATGGCTCCGTCTGCTCCCATGTACTCTGCGTTGA
>4_1567
AATTGTGACTCACCCATAATCAAAACAAAAACAAACACTTTGGAAAAAAAAAAGACAGTCCCTTGGTGGCGTGCAGTTATTGCTCCTTATCGCCTCTGTGCAGCATATAATGTGACCTCAGGTTATTCTGACAATTGGCATACGCCATGC
>4_1568
AATTTCTCAGCATATTCTGCCATCCTGATTGGCTAACTACATCAGCACCACTTCCTGTGGTCTATAAAGGACATGGGACATTAGAGTGGTTAAAGCTTAAACCAAGTAGCACTGAAAAACATAACTGATAAGCTGAAAACCACTCTAATG
>4_1569
AATTTGCATACGACATGCCGAGCCCTTCTCCCGAGCCAAGTGAAATTGGCAATGTGTGCCGTTTGAAGAACATAACAGAAAACAAAATTCCTAACCCCAGACCGGTGCATAATTTAATGGCACCGTCTGCTCCCATGTACTCTGCGTTGA
>4_1570
AATTTTTTTTTTTTTTTTTTTTTTTTTTTTTTTTCAATAATTATTTTATTAAATAAAACACAGACCATCTTTATAGGGCATATACAAATCATACAGTCATACAAGGAAGGATGTCAACAGGGAGACAAGAGTCTGACTGTAGAACAGTGC
>4_1571
ACAAAAAATTTGGAAAAAAAAAAGACAGTCCCTTGGTGGCGTGCAGTTATTGCTCCTTATCGCCTCTGTGCAGCATATAATGTGACCTCAGGTTATTCTGACAATTGGCATACGCCATGCCGAGCCCTGCTCCCGAGCCAAGTGAAATTG
>4_1572
ACAAAAACAAACACTTTGGAAAAAAAAAAGACAGTCCCTTGGTGGCGTGCAGTTATTGCTCCTCATCGCCTCTGTGCAGCATATAATGTGACCTCAGGTTATTCTGACAATTTGCATACGCCATGCCGAGCCCTGCTCCCGAGCCAAGTG
>4_1573
ACAAAAACAAACACTTTGGAAAAAAAAAAGACAGTCCCTTGGTGGCGTGCAGTTATTGCTCCTTATCGCCTCTGTGCAGCATATAATGTGACCTCAGGTTATTCTGACAATTGGCATACGCCATGCCGAGCCCTACTCCCGAGCCAAGTG
>4_1574
ACAAAAACAAACACTTTGGAAAAAAAAAAGACAGTCCCTTGGTGGCGTGCAGTTATTGTTCCTTATCGCCTCTGTGCAGCATATAATGTGACCTCAGGTTATTCTGACAATTGGCATACGCCATGCCGAGCCCTGCTCCCGAGCCAAGTG
>4_1575
ACAAAAACAAACACTTTGGAAAAATAAAAGACAGTCCCTTGGTTGCGTGCAGTTATTGCTCCTTATCGCCTCTGTGCAGCATATAATGTGACCTCAGGTTATTCTGACTATTGGCATACGCCATGCCGAGCCCTGCTCCCGAGCCAAGTG
>4_1576
ACAAAAACAAACACTTTGTAAAAAAAAAAAAGACAGTCCCTTGGTGGCGTGCAGTTATTGCTCCTTATCGCCTCTGTGCAGCATATAATGTGACCTCAGGTTATTCTGACAATTGGCATACGCCATGCCGAGCCCTGCTCCCGAGCCAAG
>4_1577
ACAAAAACTTTTTAAAAAAAAAGACAGTCCCTTGGTGGCGTGCAGTTTTTGCTCCTTATCGCCTCTGTGCAGCATATAATGTGACCTCAGGTTATTCTGACAATTGGCATACGCCATGCCGAGCCCTGCTCCCGAGCAAAGTGAAATTGG
>4_1578
ACAAAACAAAAAAAAACACTTTTGAAAAAAAAAAAGACAGTCCCTTGGTGGCGTGCAGTTATTGCTCCTTATCGCCTCTGTGCAGCATATAATGTGACCTCAGGTTATTCTGACAATTGGCATACGCCATGCCGAGCCCTGCTCCCGAGC
>4_1579
ACAAACACATTGGAAAAAAAAAAGACAGTCCCTTGGTGGCGTGCAGTTATTGCTCCTTATCGCCTCTGTGCAGCATATAATGTGACCTCAGGTTATTCTGACAATTGGCATACGCCATGCCGAGCCCTGCTCCCGAGCCAAGTGAAATTG
>4_1580
ACAAACACTTTGGAAAAAAAAAAACAGTCCCTTGGTGGCGTGCAGTTATTGCTCCTTATCGCCTCTGTGCAGCATATAATGTGACCTCAGGTTATTCTGACAATTGGCATACGCCATGCCGAGCCCTGCTCCCGAGCCAAGTGAAATTGG
>4_1581
ACAAACACTTTGGAAAAAAAAAAGACAGTCCCTGGGTGGCGTGCAGTTATTGCTCCTTATCGCCTCTGTGCAGCATATAATGTGACCTCAGGTTATTCTGACAATTGGCATACGCCATGCCGAGCCCTGCTCCCGAGCCAAGTGAAATTG
>4_1582
ACAAACACTTTGGAAAAAAAAAAGACAGTCCCTTGGTGGCGTGCAGTTATTGCTCCTTATCGCCTCTGTGCAGCATATAATGTGACCTCAGGTTATTCTGACAATTGGCATACGCCATGCCGAGCCCTGCTCCCGAGCCAAGTGAAACTG
>4_1583
ACAAACACTTTGGAAAAAAAAAAGACAGTCCCTTGGTGGCGTGCAGTTATTTCTCCTTATCGCCTCTGTGCAGCATATAATGTGACCTCAGGTTATTCTGACAATTGGCATACGCCATGCCGAGCCCTGCTCCCGAGCCAAGTGAAATTG
>4_1584
ACAAACACTTTGGAAAAAAAAAGACAGTCCCTTGGTGGCGTGCAGTTATTGCTCCTTATCGCCTCTGTGCAGCATATAATGTGACCTCAGGTTATTCTGACAATTGGCATACGCCATGCCGAGCCCTGCTCCCGAGCCAAGTGAAATTGG
>4_1585
ACAAACACTTTGGAAAAAAAAAGGACAGTCCCTTGGTGGCGTGCAGTTATTGCTCCTTATCGCCTCTGTGCAGCATATAATGTGACCTCAGGTTATTCTGACAATTGGCATACGCCATGCCGAGCCCTGCTCCCGAGCCAAGTGAAATTG
>4_1586
ACAAACACTTTGTAAAAAAAAAAGACAGTCCCTTGGTGGCGTGCAGTTATTGCTCCTTATCGCCTCTGTGCAGCATATAATGTGACCTCAGGTTATTCTGACAATTGGCATACGCCATGCCGAGCCCTGCTCCCGAGCCAAGTGAAATTG
>4_1587
ACAAACACTTTGTAAAAAAAAAAGACAGTCCCTTGGTGGCGTTCAGTTATTGCTCCTTATCGCCTCTGTGCAGCATATAATGTGACCTCAGGTTATTCTGACAATTGGCATACGCCATGCCGAGCCCTGCTCACGAGCCAAGTGAAATTG
>4_1588
ACAAAGTGACATGCCAGAGACTGCACGAGAGTCGACACACACATACGGCAGCTTCCAGTGAAAATCCCCTCAATGAACTGTTTTGTTTGACTGCTTAAACACGGGTTTAGATGAATTGATTGAATGATAATTTTGGTTATTGTAGATAAC
>4_1589
ACAAAGTGACATGCCAGAGACTGCACGAGAGTCGACACACACATACGGCAGCTTCCAGTGAAAATCCCCTGAATGAACTGTTTTGTTTGACTGCTTAAACACGGGTTTAGATGAATTGATTGAATGATAATTTTGGTTATTGTAGATAAC
>4_1590
ACAAATAAAACATGGATCAGCTGTATTTGAATGATTTGCCAGTTTCTCAGTAATACATTGTAATATTTCAGCATATTTTTGTTTGTTTTTGGGTGACTCACACATTATACCATTAGTGAAGAAATTCCCTATTATATAACAATAATCACT
>4_1591
ACAAATAATACAGTCATACAAGGAAGGATGTCAACAGGGAGACAAGAGTCTGACTGTAGAACAGTGCAAATGGTGACGCACCCATAATCAAAACAAAAACAAACACTTTGGAAAAAAAAAAGACAGTCCCTTGGTGGCGTGCAGTTATTG
>4_1592
ACAAATAATACAGTCATACAAGGAAGTATGTCAACAGGTAGACAAGAGTCTGACTGTAGAACAGTGCAAATGGTGACGCACCCATAATCAAAACAAAAACAAACACTTTGGAAAAAAAAAAGACAGTCCCTTGGTGGCGTGCAGTTATTG
>4_1593
ACAAATAATACAGTCATACAAGTAAGGATGTCAACAGGTAGAAAATAGTCTGACTGTAGAACTGTGCAAATGGTGACGCACCCATAATCAAAACAAAAACAAACACTTTGGAAAAAAAAAAGACAGTCCCATGGTGGCGTGCATTTATTG
>4_1594
ACAAATAATACAGTCATACAATGAAGGATGTCAACAGGGAGACAATAGTCTGACTGTATAACAGTGCAAATGGTGACGCACCCATAATCAAAACAAAAACAAACACTTTGGAAAAAAAAAAAGACAGTCCCTTGGTGGCGTGCAGTTATT
>4_1595
ACAAATCATACAGTCATACAAGGAAGGATGACAACAGGGAGACAAGAGTCTGACTGTAGAACAGTGCAAATGGTGACGCACCCATAATCAAAACAAAAACAAACACTTTGGAAAAAAAAAAGACAGTCCCTTGGTGGCGTGCAGTTATTG
>4_1596
ACAAATCATACAGTCATACAAGGAAGGATGTCAACAGGGAGACAAGAGTCCGACTGTAGAACAGTGCAAATGGTGACGCACCCATAATCAAAACAAAAACAAACACTTTGGAAAAAAAAAAGACAGTCCCTTGGTGGCGTGCAGTTATTG
>4_1597
ACAAATCATACAGTCATACAAGGAAGGATGTCAACAGGGAGACAAGAGTCGGACTGTAGAACAGTGCAAATGGTGACGCACCCATAATCAAAACAAAAACAAACACTTTGGAAAAAAAAAAAGACAGTCCCTTGGTGGCGTGCAGTTATT
>4_1598
ACAAATCATACAGTCATACAAGGAAGGATGTCAACAGGGAGACAAGAGTCTAACTGTAGAACAGTGCAAATGGTGACGCACCCATAATCAAAACAAAAACAAACACTTTGGAAAAAAAAAAGACAGTCCCTTGGTGGCGTGCAGTTATTG
>4_1599
ACAAATCATACAGTCATACAAGGAAGGATGTCAACAGGGAGACAAGAGTCTGACGGTAGAACAGTGCAAATGGTGACGCACCCATAATCAAAACAAAAACAAACACTTTGGAAAAAAAAAAGACAGTCCCTTGGTGGCGTGCAGTTATTG
>4_1600
ACAAATCATACAGTCATACAAGGAAGGATGTCAACAGGGAGACAAGAGTCTGACTGTAGAAAAGTGCAAATGGTGACGCACCCATAATCAAAACAAAAACAAACACTTTGGAAAAAAAAAAGACAGTCCCTTGGTGGCGTGCAGTTATTG
>4_1601
ACAAATCATACAGTCATACAAGGAAGGATGTCAACAGGGAGACAAGAGTCTGACTGTAGAACAGTATAAATGGTGACGCACCCATAATCAAAACAAAAACAAACACTTTGGAAAAAAAAAAGACAGTCCCTTGGTGGCGTGCAGTTATTG
>4_1602
ACAAATCATACAGTCATACAAGGAAGGATGTCAACAGGGAGACAAGAGTCTGACTGTAGAACAGTGCAAATGGTGACGCACCCATAATAAAAACAAAAACAAACACTTTGGAAAAAAAAAAAGACAGTCCCTTGGTGGCGTGCAGTTATT
>4_1603
ACAAATCATACAGTCATACAAGGAAGGATGTCAACAGGGAGACAAGAGTCTGACTGTAGAACAGTGCAAATGGTGACGCACCCATAATCAAAACAAAAACAAACACTTTGAAAAAAAAAAAGACAGTCCCTTGGTGGCGTGCAGTTATTG
>4_1604
ACAAATCATACAGTCATACAAGGAAGGATGTCAACAGGGAGACAAGAGTCTGACTGTAGAACAGTGCAAATGGTGACGCACCCATAATCAAAACAAAAACAAACACTTTGGAAAAAAAAAAAAAGACAGTCCCTTGGTGGCGTGCAGTTA
>4_1605
ACAAATCATACAGTCATACAAGGAAGGATGTCAACAGGGAGACAAGAGTCTGACTGTAGAACAGTGCAAATGGTGACGCACCCATAATCAAAACAAAAACAAACACTTTGGAAAAAAAAAGACAGTCCCTTGGTGGTGTGCAGTTATTGC
>4_1606
ACAAATCATACAGTCATACAAGGAAGGATGTCAACAGGGAGACAAGAGTCTGACTGTAGAACAGTGCAAATTGTGACGCACCCATAATCAAAACAAAAACAAACACTTTGGAAAAATAAAAGACAGTCCCTTGGTGGCGTGCAGTTATTG
>4_1607
ACAAATCATACAGTCATACAAGGAAGGATGTCAACAGGGATAAAAGAGTCTGACTGTAGAACAGTGCAAATGGTGTCGCACCCATAATAAAAACAAAAACAAACACTTTGGAAAAAAAAAAGACAGTCCCTTGGTGGCGTGCAGTTATTG
>4_1608
ACAAATCATACAGTCATACAAGGAAGGTTGTCAACAGGGAGACAAGAGTCTGACTGTAGAACAGTGCAAATGGTGACGCACCAATAATCAAAACAAAAACAAACACTTTGGAAAAAAAAAAGACAGTCCCTTGGTGGCGTGCAGTTATTG
>4_1609
ACAAATCATACAGTCCTACAAGGAAGGATTTCAACAGGGAGACAATAGTCTTACTGTAGAACAGTGCAAATGGTGACGCACCCATAATCAAAACAAAAACAAACACTTTGGAAAAAAAAAAGACAGTCCCTTGGTGGCGTGCAGTTATTG
>4_1610
ACAAATCATACCGTCATACAAGGAAGGATGTCAACAGGGAGACAAGAGTCTGACTGTAGAACAGTGCAAATGGTGACGCACCCATAATCAAAACAAAAACAAACACTTTGGAAAAAAAAAAGACAGTCCCTTGGTGGCGTGCAGTTATTG
>4_1611
ACAAATCATTCAGTCATACAAGGAATGATGTCAACAGGGAGACAAGAGTCTGACTGTAGAACAGTGCAAATGGTGACGCACCCATAATCAAAACAAAAACAAACACTTTGGAAAAAAAAAAAGACAGTCCCTTGGTGGCGTGCAGTTATT
>4_1612
ACAAGAGTCTGACTGGAGAACAGTTCAAATGGTGACGCACCCATAATCAAAACAAAAACAAACACTTTGGAAAAAAAAAAGACAGTCCCTTGGTGGCGTGCAGTTATTGCTCCTTATCGCCTCTGTGCAGCATATAATGTGACCTCAGGT
>4_1613
ACAAGAGTCTGACTGTAGAACAGTGCAAATGGCGACGCACCCATAATCAAAACAAAAACAAACACTTTGGAAAAAAAAAAGACAGTCCCTTGGTGGCGTGCAGTTATTGCTCCTTATCGCCTCTGTGCAGCATATAATGTGACCTCAGGT
>4_1614
ACAAGAGTCTGACTGTAGAACAGTGCAAATGGTGACACACCCATAATCAAAACAAAAACAAACACTTTGGAAAAAAAAAAGACAGTCCCTTGGTGGCGTGCAGTTATTGCTCCTTATCGCCTCTGTGCAGCATATAATGTGACCTCAGGT
>4_1615
ACAAGAGTCTGACTGTAGAACAGTGCAAATGGTGACGCACCCAAAATCAAAACAAAAACAAACACTTTGGAAAAAAAAAAGACAGTCCCTTGGTGGCGTGCAGTTATTGCTCCTTATCGCCTCTGTGCAGCATATAATGTGACCTCAGGT
>4_1616
ACAAGAGTCTGACTGTAGAACAGTGCAAATGGTGACGCACCCATAATCAAAACAAAAACAAACACTTTGGAAAAAAAAAAAAGACAGTCCCTTGGTGGCGTGCAGTTATTGCTCCTTATCGCCTCTGTGCAGCATATAATGTGACCTCAG
>4_1617
ACAAGAGTCTGACTGTAGAACAGTGCAAATGGTGACGCACCCATAATCAAAACAAAAACAAACACTTTGGAAAAAAAAAAGACAGTCCCTTGGTGGCGTGCAGTTATTGCTCCTTATCGCCTCTGTGCAGCATATAATGTGATCTCAGGT
>4_1618
ACAAGAGTCTGACTGTAGAACAGTGCAAATGGTGACGCACCCATAATCAAAACAAAAACAAACACTTTGGAAAAAAAAAAGACAGTCCCTTTGTGGCGTGCAGTTATTGCTCCTTATCGCCTCTGTGCAGCATATAATGTGACCTCAGGT
>4_1619
ACAAGAGTCTGACTGTAGAACAGTGCAAATGGTGACGCACCCATAATCAAAACAAAAACAAACACTTTGGAAGAAAAAAAGACAGTCCCTTGGTGGCGTGCAGTTATTGCTCCTTATCGCCTCTGTGCAGCATATAATGTGACCTCAGGT
>4_1620
ACAAGAGTCTGACTGTAGAACAGTGCAAATGGTGACGCACCCATAATCAAAACAAAAACAAACACTTTGGGAAAAAAAAAAGACAGTCCCTTGGTGGCGTGCAGTTATTGCTCCTTATCGCCTCTGTGCAGCATATAATGTGACCTCAGG
>4_1621
ACAAGAGTCTGACTGTAGAACAGTGCAAATGGTGACGCACTCATAATCAAAACAAAAACAAACACTTTGGAAAAAAAAAAGACAGTCCCTTGGTGGCGTGCAGTTATTGCTCCTTATCGCCTCTGTGCAGCATATAATGTGACCTCAGGT
>4_1622
ACAAGAGTCTGACTGTAGAACATTGCAAATGGTGACGCACCCATAATCAAAACAAAAACAAACACTTTGGAAAAAAAAAAGACAGTCCCTTGGTGGCGTGCAGTTATTGCTCCTTATCGCCTCTGTGCAGCATATAATGTGACCTCAGGT
>4_1623
ACAAGAGTCTGACTGTAGAACATTGCAAATGGTGACTCACCCATAATCAAAACAAAAACAAACACTTTGGAAAAAAAAAAGACAGTCCCTTGGTGGCGTGCAGTTATTGCTCCTTATCGCCTCTGTGCAGCATATAATGTGACCTCAGGT
>4_1624
ACAAGAGTCTGACTTTAGAACAGTGCAAATGGTGACGCACCCATAATCAAAACAAAAACAAACACTTTGGAAAAAAAAAAGACAGTCCCTTGGTGGCGTGCAGTTATTGCTCCTTATCGCCTCTGTGCAGCATATAATGTGACCTCAGGT
>4_1625
ACAAGGAAGGATGTAAACAGGGATAAAAGAGTCTGTCTGTAGAACATTGCAAATGGTTACGCACCCATAATCAAAAAAAAAACAAACACTTTGGAAAAAAAAAAAGACAGTCCCTTGGTGGCGTGCAGTTATTGCTCCTTATCGCCTCTG
>4_1626
ACAAGGAAGGATGTCAACAGGGAGACAAGAGTCTGACTGTAGAACAGTGCAAATGGTGACGCACCCATAATCAAAACAAAAACAAACACTTTGGAAAAAAAAAAAAGACAGTCCCTTGGTGGCGTGCAGTTATTGCTCCTTATCGCCTCT
>4_1627
ACAAGGAAGGATGTCAACAGGGAGACAAGAGTCTGACTGTAGAACAGTGCAAATGGTGACGCACCCATAATCAAAACAAAAACAAACACTTTGGAAAAAAAAAAGACAGTCCCTTGGTGGCGCCCATGTACTCTGCGTTGATACCACTGC
>4_1628
ACAAGGAAGGATGTCAACAGGGAGACAAGAGTCTGACTGTAGAACTGTGAAAATGGTGACGCAACCATAATCAAAACAAAAACAAACACTTTGGAAAAAAAAAAGACAGTCCCTTGGTGGCGTGCAGTTATTGCTCCTTATCGCCTCTGT
>4_1629
ACAAGGAAGGATGTCAACAGGGAGACGAGAGTCTGACTGTAGAACAGTGCAAATGGTGACGCACCCATAATCAAAACAAAAACAAACACTTTGGAAAAAAAAAAAGACAGTCCCTTGGTGGCGTGCAGTTATTGCTCCTTATCGCCTCTG
>4_1630
ACAAGGAAGGATGTCAACCGGGAGACAAGAGTCTGACTGTAGAACAGTGCAAATGGTGACGCACCCATAATCAAAACAAAAACAAACACTTTGGAAAAAAAAAAGACAGTCCCTTGGTGGCGTGCAGTTATTGCTCCTTATCGCCTCTGT
>4_1631
ACAAGGAATGATGTCAACAGGGAGACAAGAGTCTGACTGTAGAACAGTGCAAATGGTGACGCACCCATAATCAAAACAAAAACAAACACTTTGGAAAAAAAAAAGACAGTCCCTTGGTGGCGTGCAGTTATTGCTCCTTATCGCCTCTGT
>4_1632
ACAAGGCCTAACCCCAGACCGGTGCCTAATTTAATGGCACCGTCTGCTAAGCATCGGTCCCACTTTTTCCCCAGCTCCTTCTCAGACATACTGAACATTAGCTTGTGACAGGCTAGAAGTCCCATGTACTCTGCGTTGATACCACTGCTT
>4_1633
ACAAGTCATACAGTCATACAAGGAAGGATGTCAACAGGGAGACAAGAGTCTGACTGTAGAACAGTGCAAATGGTGACGCACCCATAATCAAAACAAAAACAAACACTTTGGAAAAAAAAAAGACAGTCCCTTGGTGGCGTGCAGTTATTG
>4_1634
ACAAGTGTCTGACTGTAGAACAGTGCAAATGGTGACGCACCCATAATCAAAACAAAAACAAACACTTTGGAAAAAAAAAAAGACAGTCCCTTGGTGGCGTGCAGTTATTGCTCCTTATCGCCTCTGTGCAGCATATAATGTGACCTCAGG
>4_1635
ACAAGTTTCTGACTGTAGAACAGTGCAAATGGTGACGCACCCATAATCAAAACAAATACAATCACTTTGGAAAAAAAAAAGACAGTCCCTTGGTGGCGTGCAGTTATTGCTCCTTATCGCCTCTGTGCAGCATATAATGTGACCTCAGGT
>4_1636
ACAATAGTCTGACTGTATAAAAGTGCAAATTGGGACGCACCCATAATCAAAACAAAAACAAACACTTTGGAAAAAAAAAAGACAGTCCCTTGGTGGCGTGCAGTTATTGCTCCTTATCGCCTCTGTGCAGCATATAATGTGACCTCAGGT
>4_1637
ACAATGCATAACCCCAGAGCGGTGCCTAATTTAATGGCTCCTTCTGCTAAGAATCGGTCCCACTTTTTCCCCAGCTCGTTCTCAGAGATACTGTACATTAGCTTGTGACAGGCTAGAAGTCCCATGTACTCTGCGTTGATACCACTGTTT
>4_1638
ACAATGCCGAACCCCAGACCGGTGCCTAATTTAATGGCACCGTCTGCTAAGCATCGGTCCCACTTTTTCCCCAGCTCCTTCTCAGACATACTGAACATTAGCTTGTGACAGGCTAGAAGTCCCATGTACTCTGCGTTGATACCACTGCTT
>4_1639
ACAATGCCTAACCCCAGACCGGGGCCTAATTTAATGGCACCGTCTGCTAAGCATCGGTCCCACTTTTTCCCCAGCTCCTTCTCAGACATACTGAACATTAGCTTGTGACAGGCTAGAAGTCCCATGTACTCTGCGTTGATACCACTGCTT
>4_1640
ACAATGCCTAACCCCAGACCGGTGCCTAATTTAATGGCACCGTCTGCTAAGCATCGGTCCCACTTTTTCCCCAGCTCCTTCTCAGACATACTGAACATGAGCTTGTGACAGGCTAGAAGTCCCATGTACTCTGCGTTGATACCACTGCTT
>4_1641
ACAATGCCTAACCCCAGACCGGTGCCTAATTTAATGGCACCGTCTGCTAAGCATCGGTCCCACTTTTTCCCCAGCTCCTTCTCAGACATACTGAACATTAGCTTGTGACAGGCTAGAAGTACCCCATGTACTCTGCGTTGATACCACTGC
>4_1642
ACAATGCCTAACCCCAGACCGGTGCCTAATTTAATGGCACCGTCTGCTAAGCATCGGTCCCACTTTTTCCCCAGCTCCTTCTCAGACATACTGAACATTAGCTTGTGACTTCTAGAAGTCCCCATGTACTCTGCGTTGATACCACTGCTT
>4_1643
ACAATGCCTAACCCCAGACCGGTGCCTAATTTAATGGCACCGTCTGCTAAGCATCGGTCCCACTTTTTCCCCCGCTCCGTCTCAGACATACAGAACATTAGCTTGTGACAGGCTAGAAGTCCCATGGACTCTGCGTTGATACCACTGCTT
>4_1644
ACAATGCCTAACCCCAGACCGGTGCCTAATTTAATGGCACCGTCTGCTAAGCCTCGGTCCCACTTTTTCCCCAGCTCCTTCTCAGACATACTGAACATTAGCTTGTGACAGGCTAGAAGTCCCATGTACTCTGCGTTGATACCACTGCTT
>4_1645
ACAATGCCTAACCCCAGACCGGTGCCTAATTTACTGGCACCGTCTGCTAAGCATCGGTCCCACTTTTTCCCCAGCTCCTTCTCAGACAGACTGAACATTAGCTTGGGACAGGCTAGAAGTCCCCATGTACTCTGCGTTGATACCACTGCT
>4_1646
ACAATTCATAACCCCATACCGGTGCCTAATTTAATGGCACCGTCTGCTAAGCATAGGTCCCACTTTTTCCCCAGATCCTTCTCAGACATACTGAACATTAGCTTGTGACAGGCTAGAAGTCCCCATGTACTCTGCGTTGATACCACTGCT
>4_1647
ACAATTGGCATACGCCATGCCGAGCCCTGCTCCCGAGCCAAGTGAAATTGGCCATGTGTGCCGTTTGAAGAACAGAACAGAAAACACAATGCCTAACCCCAGACCGGTGCCTAATTTAATGGCCCCATGTACTCTGCGTTGATACCACTG
>4_1648
ACACAATGCCTAACCCCAGACCGGTGCCTAATTTAATGGCACCGTCTGCGAAGCATCGGTCCCACTTTTTCCCCAGCTCCTTCTCAGACATACTGAACATTAGCTTGTGACAGGCTAGAAGTCCCATGTACTCTGCGTTGATACCACTGC
>4_1649
ACACACCCATAATCAAAACAAAAACAAACACTTTGGAAAAAAAAAAGACAGTCCCTTGGTGGCGTGCAGTTATTGCTCCTTATCGCCTCTGTGCAGCATATAATGTGACCTCAGGTTATTCTGACAATTGGCATACGCCATGCCGAGCCC
>4_1650
ACACACTGGACTACAGAGAACTCGCACAAGTGAAGGCGGCCAAACTTGTAAAGAGCATGTTACTGGACCGGCTGCTTCCTTGTAAACTCTTCTCAAGTTTGTTTGTTTGGATTTTTTTTGTTGTTATTGGAGAAAATATTCATTCCATTC
>4_1651
ACACAGACCATCTTTATAGGGCATATACAAATCATACAGTAATACAAGGAAGGATGTCAACAGGGAGACAAGAGTCTGACTGTAGAACAGTGCAAATGGTGACGCACCCATAATCAAAACAAAAACAAACACTTTGGAAAAAAAAAAAAG
>4_1652
ACACAGACCATCTTTATAGGGCATATACAAATCATACAGTCATACAAGGAAGGATGTCAACAGGGAGACAAGAGTCTGACTGTAGAACAGTGCAAATGGTGACGCACCCATAATCAAAACAAAAACAAACACTCTGGAAAAAAAAAAGAC
>4_1653
ACACAGACCATCTTTATAGGGCATATACAAATCATACAGTCATACAAGGAAGGATGTCAACAGGGAGACAAGAGTCTGACTGTAGAACAGTGCAAATGGTGACGCACCCATAATCAAAACAAAAACAAACACTTTGGAAAAAAAAAAAAC
>4_1654
ACACAGACCATCTTTATAGGGCATATACAAATCATACAGTCATACAAGGAAGGATGTCAACAGGGAGACAAGAGTCTGACTGTAGAACAGTGCAAATGGTGACGCACCCATAATCAAAACAAAAACAAACACTTTGGAAAAAAAAAAAAG
>4_1655
ACACAGACCATCTTTATAGGGCATATACAAATCATACAGTCATACAAGGAAGGATGTCAACAGGGAGACAAGAGTCTGACTGTAGAACAGTGCAAATGGTGACGCACCCATAATCAAAACAAAAACAAACACTTTGGAAAAAAAAGACAG
>4_1656
ACACAGACCATCTTTATAGGGCATATACAAATCATACAGTCATACAAGGAAGGATGTCAACAGGTAGACAAGAGTCTGACTGTAGAACAGTGCAAATGGTGACGCACCCATAATCAAAACAAAAACAAACACTTTGGAAAAAAAAAAAGA
>4_1657
ACACAGACCATCTTTATAGGGCATATACACATCATCCAGTCATACAAGGAAGGATGTCAACAGGGAGACAAGAGTCTGACTGTAGAACAGTGCAAATGGTGACGCACCCATAATCAAAACAAAAACAAACACTTTGGAAAAAAAAAAGAC
>4_1658
ACACATACCTTCTTTATAGGGCATATACAAATCATACAGTCATACAAGGAAGGATGTCAACAGGGAGACAATAGTCTGACTGTAGAACAGTGCAAATGGTGACGCACCCATAATCAAAACAAAAACAAACACTTTGGAAAAAAAAAAGAC
>4_1659
ACACCATGCCTAACCCCAGACCGGTGCCTAATTTAATGGCACCGTCTGCTAAGCATCGGTCCCACTTTTTCCCCAGCTCCTTCTCAGACATACTGAACATTAGCTTGTGACAGGCTAGAAGTCCCCATGTACTCTGCGTTGATACCACTG
>4_1660
ACACTGCCTAACCCCAGACCGGTGCCTAATTTAATGGCACCGTCTGCTAAGCATCGGTCCCACTTTTTCCCCAGCTCCTTCTCAGACATACTGAACATTAGCTTGTGACAGGCTAGAAGTCCCCATGTACTCTGCGTTGATACCACTGCT
>4_1661
ACACTTTGAAAAAAAAAAAGACAGTCCCTTGGTGGCGTGCAGTTATTGCTCCTTATCGCCTCTGTGCAGCATATAATGTGACCTCAGGTTATTCTGACAATTGGCATACGCCATGCCGAGCCCTGCTCCCGAGCCAAGTGAAATTGGCCA
>4_1662
ACACTTTGGAAAAAAAAAAAGACAGTCCCTTGGTGGCGTGCAGTTATTGCTCCTTATCGCCTCTGTGCAGCATATAATGTGACCTCAGGTTATTCTGACAATTGGCATACGCCATGCCGAGCCCTGCTCCCGAGCCAAGTGGAATTGGCC
>4_1663
ACACTTTGGAAAAAAAAAAGACAGTCCCTGGGTGGCGTGCAGTTATTGCTCCTTATCGCCTCTGTGCAGCATATAATGTGACCTCAGGTTATTCTGACAATTGGCATACGCCATGCCGAGCCCTGCTCCCGAGCCAAGTGAAATTGGCCA
>4_1664
ACACTTTGGAAAAAAAAAAGACAGTCCCTTGGTGGCGTGCAGTTATTGCTCCTTATCGCCTCTGTGCAGCATATAATGTGACCTCAGGTTATTCTGACAATTGGCATACGCCATGCCGAGCCCTGCTCCCGAGCCAAGTGAAACTGGCCA
>4_1665
ACACTTTGGAAAAAAAAAGACAGTCCCTTGGTGGCGTGCAGTTATTGCTCCTTATCGCCTCTGTGCAGCATATAATGTGACCTCAGGTTATTCTGACAATTGGCATACGCCATGCCGAGCCCTGCTCCCGAGCCAAGTGAAATTGGCCAT
>4_1666
ACACTTTGGAAAAAAAATAGACAGTCCCTTGGTGGCGTGCAGTTATTGCTCCTTATCGCCTCTGTGCAGCATATAATGTGACCTCAGGTTATTCTGACAATTGGCATACGCCATGCCGAGCCCTGCTCCCGAGCCAAGTGAAATTGGCCA
>4_1667
ACACTTTGTAAAAAAAAAAGACAGTCCCTTGGTGGCGTGCAGTTATTGCTCCTTATCGCCTCTGTGCAGCATATAATGTGACCTCAGGTTATTCTGACAATTGGCATACGCCATGCCGAGCCCTGCTCCCGAGCCAAGTGAAATTGGCCA
>4_1668
ACAGAACAGAAAACACAATGCCTAACCCCAGACCGGTGCCTAATTTAATGGCACCGTCTGCTAAGCATCGGTCCCACTTTTTCCCCAGCTCCTTCTCAGACATACTGAACATTAGCTTGTCCCATGTACTCTGCGTTGATACCACTGCTT
>4_1669
ACAGAACAGAAAACACAATGCCTAACCCCAGACCGGTGCCTAATTTAATGGCACCGTCTGCTAAGCATCGGTCCCACTTTTTCCCCAGCTCCTTCTCAGACATACTGAACATTAGCTTGTCCCCCATGTACTCTGCGTTGATACCACTGC
>4_1670
ACAGAACAGAAAACACAATGCCTAACCCCAGACCGGTGCCTAATTTAATGGCACCGTCTGCTAAGCATCGGTCCCACTTTTTCCCCAGCTCCTTCTCAGACATACTGAACATTAGCTTGTGACAGGCTAGAAGTAGCAAATGCACCTCTC
>4_1671
ACAGAACAGAAAACACAATGCCTAACCCCAGACCGGTGCCTAATTTAATGGCACCGTCTGCTAAGCATCGGTCCCACTTTTTCCCCAGCTCCTTCTCAGACATACTGAACATTAGCTTGTGACAGGCTAGAAGTCCCATGTACTCTGCGT
>4_1672
ACAGAACAGAAAACACACTGCCTAACCCCAGACCGGTGCCTAATTTAATGGCACCGTCTGCTAAGCATCGGTCCCACTTTTTCCCCAGCTCCTTCTCAGACATACTGAACATTAGCTTGTGTCCCATGTACTCTGCGTTGATACCACTGC
>4_1673
ACAGAACAGGAAACACAATGCCTAACCCCAGACCGGTGCCTAATTTAATGGCACCGTCTGCTAAGCATCGGTCCCACTTTTTCCCCAGCTCCTTCTCAGACATACTGAACATTAGCTTGTCCCATGTACTCTGCGTTGATACCACTGCTT
>4_1674
ACAGACATACAAGGAAGGATGTCAACAGGGAGACAAGAGTCTGACTGTAGAACAGTGCAAATGGTGACGCACCCATAAACAAAACAAAAACAAACACTTGGGAAAAAAAAAAGACAGTCCCTTGGTGGCGTGCAGTTATTGCTCCTTATC
>4_1675
ACAGACCATATTTATAGGGCATATACAAATCATACAGTCATACAAGGAAGGATGTCAACAGGGAGACAAGAGTCTGACTGTAGAACAGTGCAAATGGTGACGCACCCATAATCAAAACAAAAACAAACACTTTGGAAAAAAAAAAAAGAC
>4_1676
ACAGACCATCTTTAGAGGGCATATACAAATCATACAGTCATACAAGGAAGGATGTCAACAGGGAGACAAGAGTCTGACTGTAGAACAGTGCAAATGGTGACGCACCCATAATCAAAACAAAAACAAACACTTTGGAAAAAAAAAAGACAG
>4_1677
ACAGACCATCTTTATAGGGCATATACAAATCATACAGTCATACAAGGAAGGATGTCAACAGGGAGACAAGAGTCTGACTGTAGAACAGTGCAAATGGTGACGCACCCATAATCAAAACAAAAACAAACACTTTGGAAAAAAAAAAAGACA
>4_1678
ACAGACCATCTTTATAGGGCATATACAAATCATACAGTCATACAAGGAAGGATGTCAACAGGGAGACAAGAGTCTGACTGTAGAACAGTGCAAATGGTGACGCACCCATAATCAAAACAAAAACAAACACTTTGTAAAAAAAAAAGACAG
>4_1679
ACAGACCCTCTTTATAGGGCATATACAAATCATACAGTCATACAAGGAAGGATGTCAACAGGGAGACAAGAGTCTGACTGTAGAACAGTGCAAATGGTGACGCACCCATAATCAAAACAAAAACAAACACTTTGGAAAAAAAAAAGACAG
>4_1680
ACAGAGAACTCGCACAAGTGAAGGCGGCCAAACTTGTAAAGAGCATGTTACTGGACCGGCTGCTTCCTTGTAAACTCTTCTCAAGTTTGTTTGTTTGGATTTTTTTTGTTGTTCTTGGAGAAAATATTCATTCCATTCTCAACAAAGTGA
>4_1681
ACAGCATATAAGAACAGTTTTACTGCCTTAATACAGTCTCTTTAAAATAAAGTGGGCCTGCTTGGCGTAAAACCACCTATTCTTCACCGCACCAAACTCCATTCAAATATGCATCAATTTATGGATCTTTGCTTCTTAGCAGTAAGTGCA
>4_1682
ACAGCATGATTAAAAACAGATCAGAGATGGTGTGCTACAGCCTTTCACCCCGTAGCCTTTCTTTTCCCTCGTAATTACCTCAATTTTTAACATGCTTCTTTAAAAGCTTTTTGGGCCTTTTGCTGTCTTCGTAACAAAGGCACATCATTT
>4_1683
ACAGGGAGAAAAGAGTCTGACTGTAGAACAGTGCAAATGGTGACGCACCCATAATCAAAACAAAAACAAACACTTTGGAAAAAAAAAAAGACAGTCCCTTGGTGGCGTGCAGTTATTGCTCCTTATCGCCTCTGTGCAGCATATAATGTG
>4_1684
ACAGGGAGACAAGAGTCTGACTGTAGAACAGTGCAAATGGTGACGCACCCAAAATCAAAACAAAAACAAACACTTTGGAAAAAAAAAAAGACAGTCCCTTGGTGGCGTGCAGTTATTGCTCCTTATCGCCTCTGTGCAGCATATAATGTG
>4_1685
ACAGGGAGACAAGAGTCTGACTGTAGAACAGTGCAAATGGTGACGCACCCATAATCAAAACAAAAACAAACACTTTGAAAAAAAAAAAGACAGTCCCTTGGTGGCGTGCAGTTATTGCTCCTTATCGCCTCTGTGCAGCATATAATGTGA
>4_1686
ACAGGGAGACAAGAGTCTGACTGTAGAACAGTGCAAATGGTGACGCACCCATAATCAAAACAAAAACAAACACTTTGGAAAAAAAAAAAGACAGTCCCTTGGTGGTGTGCAGTTATTGCTCCTTATCGCCTCTGTGCAGCATATAATGTG
>4_1687
ACAGGGAGACAAGAGTCTGACTGTAGAACAGTGCAAATGGTGACGCACCCATAATCAAAACAAAAACAAACACTTTGGAAAAAAAAAAGACAGTCCCTTGGTGGCGTGCAGTTATTGCTCCTGTTGAAGAAAACAGAGACAGGTTTCATG
>4_1688
ACAGGGAGACAAGAGTCTGACTGTAGAACAGTGCAAATGGTGACGCACCCATAATCAAAACAAAAACAAACACTTTGGAAAAGAAAAAGACAGTCCCTTGGTGGCGTGCAGTTATTGCTCCTTATCGCCTCTGTGCAGCATATAATGTGA
>4_1689
ACAGGGAGACAAGAGTCTGACTGTAGAACAGTGCAAATGGTGACGCACCCATAATCAAAACAAAAACAAACACTTTGGAAAAGAAAAGACAGTCCCTTGGTGGCGTGCAGTTATTGCTCCTTATCGCCTCTGTGCAGCATATAATGTGAC
>4_1690
ACAGGGAGACAAGAGTCTGACTGTAGAACAGTGCAAATGGTGACGCACCCATAATCAAAACAAAAACAAACACTTTGGAAAGAAAAAAGACAGTCCCTTGGTGGCGTGCAGTTATTGCTCCTTATCGCCTCTGTGCAGCATATAATGTGA
>4_1691
ACAGGGAGACAAGAGTCTGACTTTAGAACTGTGCAAATGGTGACGCACCCATAATCAAAACAAAAACAAACACTTTGGAAAAAAAAAGACAGTCCCTTGGTGGCGTGCAGTTATTGCTCCTTATCGCCTCTGTGCAGCATATAATGTGAC
>4_1692
ACAGGGAGACAAGAGTCTGTCTGTAGAACAGTGCAAATGGGGCCGCACCCATAATCAAAAATAAAAATAACTCTTTTGAAAAAAAAAAGTCATTCCCTTGGTGGCGTGCAGTTATTGCTCCTTATCGCCTCTGTGCAGCATATAATGTGA
>4_1693
ACAGGGAGACAATAGTCTGACTGTAGAACAGTGCAAATGGTGACGCACCCATAATCAAAACAAAAACAAACACTTTGGAAAAAAAAAAGACAGTCCCTTGGTGGCGTGCAGTTATTGCTCCTTATCGCCTCTGTGCAGCATATAATGTGA
>4_1694
ACAGGGAGACTAGAGTCTGACTGTATAAAAGTGCAAATGGTGACGCACCCATAATCAAACCAAAAAAAAACACTTTTGAAAAAAAAAAGACAGTCCCTTGGTGGCGTGCAGTTATTGCTCCTTATCGCCTCTGTGCAGCATATAATGTGA
>4_1695
ACAGGTAGACAAGAGTCTGACTGTAGAACAGTGCAAATGGTGACGCACCCATAATCAAAACAAAAACAAACACTTTGGAAAAAAAAAAAGACAGTCCCTTGGTGGCGTGCAGTTATTGCTCCTTATCGCCTCTGTGCAGCATATAATGTG
>4_1696
ACAGTCATACAAGGAAGGATGTAAACAGGGAGACAAGAGTCTGACTGTAGAACAGTGCAAATGGTGACGCACCCATAATCAAAACAAAAACAAACACTTTGGAAAAAAAAGACAGTCCCTTGGTGGCGTGCAGTTATTGCTCCTTATCGC
>4_1697
ACAGTCATACAAGGAAGGATGTCAACAGGGAGACAAGAGTCTGACTGTAGAACAGTGCAAATGGTGACGCACCCATAATCAAAACAAAAACAAACACTTGGGAAAAAAAAAGACAGTCCCTTGGTGGCGTGCAGTTATTGCTCCTTATCG
>4_1698
ACAGTCATACAAGGAAGGATGTCAACAGGGAGACAAGAGTCTGACTGTAGAACAGTGCAAATGGTGACGCACCCATAATCAAAACAAAAACAAACACTTTGGAAAAAAAGACAGTCCCTTGGTGGCGTGCAGTTATTGCTCCTTATCGCC
>4_1699
ACAGTCATACAAGGAAGGATGTCAACAGGGAGACAAGAGTCTGACTGTATAACAGTGCAAATGGTGACGCACACATAATCAAAACAAAAACAAACACTTTGGAAAAAAAAAAGACAGTCCCTTGGTGGCGTGCAGTTTTTGCTCCTTATC
>4_1700
ACAGTCATACAAGGAAGGATGTCAACAGGGAGACAATAGTCTGACTGTAGAACAGTGCAAATGGTGACGCACCCATAATCAAAACAAAAACAAACAATTTGGAAAAAAAAAAAGACAGTCCCTTGGTGGCGTGCAGTTATTGCTCCTTAT
>4_1701
ACAGTCATACAAGGAAGGATGTCAACAGGGATACAAGAGTCTGACTGTATAACAGTGCAAATGGTGACGCACCCATAATCAAAACAAAAACAAACACTTTGGAAAAAAAAAAAGACAGTCCCTTGGTGGCGTGCAGTTATTGCTCCTTAT
>4_1702
ACAGTCATACAAGGAATGATGTAAACAGTGAGACTATAGTCTGACTTTATTACAGTGCAAATGGTGACGCACCCATAATAAAAACAAAAACAAACACTTTGGAAAATAAAAAGACAGTCCCTTGGTGGCGTGCAGTTATTGCTCCTTATC
>4_1703
ACAGTCCCTTGGTGGCGTGCAGTTATTGCTCCTTATCGCCTCTGTGCAGCATATAATGTGACCTCAGGTTATTCTGACAATTGGCATACGCCATGCCGAGCCCTGCTCCCGAGCCAAGTGAAATTGGCCATGTGTCCCGTTTGAAGAACA
>4_1704
ACAGTCCCTTGGTGGCGTGCAGTTATTGCTCCTTATCGCCTCTGTGCAGCATATAATGTGACCTCAGGTTATTCTGACAATTGGCATACGCCATGCCGAGCCCTGCTCCCGAGCCAAGTGAAATTGGCCATGTGTGCCGTTTGAAGAACN
>4_1705
ACAGTCCCTTGGTGGCGTGCAGTTATTGCTCCTTATCGCCTCTGTGCAGCATATAATGTGACCTCAGGTTATTCTGACAATTGGCATATGCCATGCCGAGCCCTGCTCCCGAGCCAAGTGAAATTGGCCATGTGTGCCGTTTGAAGAACA
>4_1706
ACAGTCCCTTGGTGGCGTGCAGTTATTGCTCCTTATCGCCTCTGTGCAGCATATAATGTTACCTCAGGTTATTCTGACAATTGGCATACGCCATGCCGAGCCCTGCTCCCGAGCCAAGTGAAATTGGCCATGTGTGCCGTTTGAAGAACA
>4_1707
ACAGTGCAAATGGTGACGCACCCATAATCAAAACAAAAACAAACACTTTGGAAAAAAAAAAGACAGTCCCTTGGTGGCGTGCAGTTATTGCTCCTTATCGCCTCTGTGCAGCATATAATGTGACCTCAGGTTATTCTGACAATTGGCATN
>4_1708
ACAGTGCAAATGGTGACGCACCCATAATCAAAACAAAAACAAACACTTTGGAAAAAAAAAAGACAGTCCCTTGGTGGCGTGCAGTTATTGCTCCTTATCGCCTCTGTGCAGCATATAATGTGCCCATGTACTCTGCGTTGATACCACTGC
>4_1709
ACAGTGCAACTGGTGACGCACCCATAATCAAAACAAAAACAAACACTTTGGAAAAAAAAAAAAGACAGTCCCTTGGTGGCGTGCAGTTATTGCTCCTTATCGCCTCTGTGCAGCATATAATGTGACCTCAGGTTATTCTGACAATTGGCA
>4_1710
ACAGTGCAACTGGTGACGCACCCATAATCAAAACAAAAACAAACACTTTGGAAAAAAAAAAGACAGTCCCTTGGTGGCGTGCAGTTATTGCTCCTTATCGCCTCTGTGCAGCATATAATGTGACCTCAGGTTATTCTGACAATTGGCATA
>4_1711
ACATCATACAGTCATACAAGGAAGGATGTCAACAGGGAGACAAGAGTCTGACTGTAGAACAGTGCAAATGGTGACGCACCCATAATCAAAACAAAAACAAACACTTTGGAAAAAAAAAAGACAGTCCCTTGGTGGCGTGCAGTTATTGCT
>4_1712
ACATGCCAGAGACTGCACGAGAGTCGACACACACATACGGCAGCTTCCAGTGAAAATCCCCTCAATGAACTGTTTTGTTTGACTGCTTAAACACGGGTTTAGATGAATTGATTGAATGATAATTTTGGTTATTGTAGATAACTTTTTTTA
>4_1713
ACATGCCAGAGACTGCATGAGAGTCGACACACATACGGCAGCTTCCAGTGAAAATCCCCTCAATGAACTGTTTTGTTTGACTGCTTAAACACGGGTTTAGATGTATTGATTGAATGATAATTTTGGTTATTGTAGATAACTTTTTTTTTA
>4_1714
ACATGCCAGAGACTGCATGAGAGTCGACACACATACGGCAGCTTCCAGTGAAAATCCCCTCAATGAACTGTTTTGTTTGACTGCTTAAACACGGGTTTAGATGTATTGATTGAATGATAATTTTGGTTATTGTAGATAACTTTTTTTTTT
>4_1715
ACATTAATAAATTTAAGGTTGTCAACAGGTATACAAGTTTCTGACTGTAGAACTGTGCAAATGGTGACGCACCCATAATCAAAACAAAAACAAACACTTTGGAAAAAAAAAAGACAGTCCCTTGGTGGCGTGCAGTTATTGCTCCTTATC
>4_1716
ACATTCCCTTGGTGGCGTGCAGTTATTGCTCCTTATCGCCTCTGTGCAGCATATAATGTGACCTCAGGGTATTCTGACAATTGGCATACGCCATGCCGAGCCCTGCTCCCGAGCCAAGTTAATTTGGCCATGTGTGCCGTTTGAAGAACA
>4_1717
ACATTGCAAATGGTGACGCACCCATAATCAAAACAAAAACAAACACTTTGGAAAAAAAAAAAGACAGTCCCTTGGTGGCGTGCAGTTATTGCTCCTTATCGCCTCTGTGCAGCATATAATGTGACCTCAGGTTATTCTGACAATTGGCAT
>4_1718
ACCAAAAAAAAAAAAAAAAACAAAAACTTTGGAAAAAAAAAGACAGTCCCTTGGTGGCGTGCAGTTATTGCTCCTTATCGCCTCTGTGCAGCATATAATGTGACCTCAGGTTATTCTGACAATTGGCATACGCCATGCCGAGCCCTGCTC
>4_1719
ACCAATAATCAAAACAAAAACAAACACTTTGGAAAAAAAAAAGACAGTCCCTTGGTGGCGTGCAGTTATTGCTCCTTATCGCCTCTGTGCAGCATATAATGTGACCTCAGGTTATTCTGACAATTGGCATACGCCATGCCGAGCCCTGCT
>4_1720
ACCATATTTATAGGGCATATACAAATCATACAGTCATAAAAGGTAGGATGTAAACAGGGAGACAAGAGTCTGACTGTAGAACAGTGCAAATGGTGACGCACCCATAATCAAAAAAAAAACAAACACTTTGGAAAAAAAAAAGACAGTCCC
>4_1721
ACCATCTTTATAGGGCATATACAAATCATACAGTCATACAAGGAAGGATGTCAACAGGGAGACAAGAGTCTGACTGTAGAACAGTGCAAATGGTGACGCACCCATAATCAAAACAAAAACAAACACTTTGGAAAAAAAAAAAGACAGTCC
>4_1722
ACCATCTTTATAGGGCATATACAAATCATACAGTCATACAAGGAAGGATGTCAACAGGGAGACAAGAGTCTGACTGTAGAACAGTGCAAATGGTGACGCACCCATAATCAAAACAAAAACAAACACTTTGGAAAAAAAAAAGACAGTCAC
>4_1723
ACCATCTTTATAGGGCATATACAAATCATACAGTCATACAAGGAAGGATGTCAACAGGGAGACAAGAGTCTGACTGTAGAACAGTGCAAATGGTGACGCACCCATAATCAAAACAAAAACAAACCCCATGTACTCTGCGTTGATACCACT
>4_1724
ACCATCTTTATTGGGCATATACAAATCATACCGTCATACACGGAAGGATGTCAACAGGGAGACAAGAGTCTGACTGTAGAACAGTGCAAATGGTGACGCACCCATAATCAAAACAAAAACAAACACTTTGGAAAAAAAAAAAGACAGTCC
>4_1725
ACCCAAGCCTCCGTGCCCGGTCTTTTTTTTTTTTTTTTTTTTTTTTTTCAATAATTATTTTATTAAATAAACACAGACCGTCCTTATAGGGCATATACAAATCATACAGTCATACAAGGAAGGATGTCAACAGGGAGACAAGAGTCTGAC
>4_1726
ACCCACAAACAAAACAAAAACAAACACGTCGGAAAAAAAAAGACAGTCCCTTGGTGGCGTGCAGTTATTGCTCCTTATCGCCTCTGTGCAGCATATAATGTGACCTCAGGTTATTCTGACAATTGGCATACGCCATGCCGAGCCCTGCTC
>4_1727
ACCCATAAAAAAAACAAAAACAAACACTTTGTAAAAAAAAAAAGACAGTCCCGTGGTGGCGTGCAGTTATTGCTCCTTATCGCCTCTGTGCAGCATATAATGTGACCTCAGGTTATTCTGACAATTGGCATACGCCATGCCGAGCCCTGC
>4_1728
ACCCATAATAAAAACAAAAAAAAACACTTTGGAAAAAAAAAAAGACAGTCCCTTGGTGGCGTGCAGTTATTGCTCCTTATCGCCTCTGTGCAGCATATAATGTGACCTCAGGTTATTCTGACAATTGGCATACGCCATGCCGAGCCCTGC
>4_1729
ACCCATAATCAAAACAAAAACAAACACTTGGGAAAAAAAAAAGACAGTCCCTTGGTGGCGTGCAGTTATTGCTCCTTATCGCCTCTGTGCAGCATATAATGTGACCTCAGGTTATTCTGACAATTGGCATACGCCATGCCGAGCCCTGCT
>4_1730
ACCCCAGACCGGGGCCTAATTTAATGGCACCGTCTGCTAAGCATCGGTCCCACTTTTTCCCCAGCTCCTTCTCAGACATACTGAACATTAGCTTGTGACAGGCTAGAAGTAGCAAATGCCCCCATGTACTCTGCGTTGATACCACTGCTT
>4_1731
ACCCCAGACCGGTGCCGAATTTAATGGCACCGTCTGCTAAGCATCGGTCCCACTTTTTCCCCAGCTCCTTCTCAGACATACTGAACATTAGCTTGTGACAGGCTAGAAGTAGCAAATGCCCCCATGTACTCTGCGTTGATACCACTGCTT
>4_1732
ACCCCAGACCGGTGCCTAATTTAATCGCACCGACTGCTAAGCATCGGTCCCACTTTTTCCCCAGCTCCTTCTCAGACATACTGAACATTAGCTTGTGACAGGCTAGAAGTAGCAAATGCACCCCCATGTACTCTGCGTTGATACCACTGC
>4_1733
ACCCCAGACCGGTGCCTAATTTAATGGCACCGTCTGCTAAGCATCGGTCCCACTTTGTCCCCAGCTCCTTCTCAGACATACTGAACATTAGCTTGTGACAGGCTAGAAGTAGCAAATGCACCTCTCCCATGTACTCTGCGTTGATACCAC
>4_1734
ACCCCAGACCGGTGCCTAATTTAATGGCACCGTCTGCTAAGCATCGGTCCCACTTTGTCCCCAGCTCCTTCTCAGACATACTGAACATTAGCTTGTGACAGGCTAGAAGTAGCAAATGCACCTCTGCCCCATGTACTCTGCGTTGATACC
>4_1735
ACCCCAGACCGGTGCCTAATTTAATGGCACCGTCTGCTAAGCATCGGTCCCACTTTTTCCCCAGCTCCTTCTCAGACATACTGAACATGAGCTTGTGACAGGCGAGAAGTAGCAAATGCCCCCATGTACTCTGCGTTGATACCACTGCTT
>4_1736
ACCCCAGACCGGTGCCTAATTTAATGGCACCGTCTGCTAAGCATCGGTCCCACTTTTTCCCCAGCTCCTTCTCAGACATACTGAACATTAGCTTGTGACAGGCTAGAAGTAGCAAATGCACCTCTGCCCCCATGTACTCTGCGTTGATAC
>4_1737
ACCCCAGACCGGTGCCTACTTTAATGGCACCGTCTGCTAAGCATCGGTCCCACTTTTTCCCCAGCTCCTTCTCAGACATACTGAACATTAGCTTGTGACAGGCTAGAAGTAGCAAATGCCCCCATGTACTCTGCGTTGATACCACTGCTT
>4_1738
ACCCCCGACCGGTGCCTAATTTAATGTCACCGTCTGCTAAGCATCGGTCCCACTTTTTCCCCAGCTCCTTCTCAGACATACTGAACATTAGCTTGTGACAGGCTAGAAGTAGCAAATGCCCCCATGTACTCTGCGTTGATACCACTGCTT
>4_1739
ACCCCGTAGCCTTTCTTTTCCCTCGTAATTACCTCAATTTTTAACATGCTTCTTTAAAAGCTTTTTGGGCCTTTTGCTGTCTTCGTAACAAAGGCACATCATTTTCCTACATCTAAAATCTGAAATGACTATTGTCTGTGGACAAAAAAA
>4_1740
ACCGGCTGCTTCCTTGTAAACTCTTCTCATGTTTGTTTGTTTGGATTTTTTTTGTTGTTAATGGAGAAAATATTAATTCCATTCTCAACAAAGTGACATGCCAGAGACTGCATGAGAGTCGACACACATACGGCAGCTTCCAGTGAAAAT
>4_1741
ACCGGCTGCTTCCTTGTAAACTCTTCTCATGTTTGTTTGTTTGGATTTTTTTTTGTTGTTAATGGAGAAAATATTAATTCAATTCTCAACAAAGTGACATGCCAGAGACTGCATGAGAGTCGACACACAAACGGCAGCTTCCAGTGAAAA
>4_1742
ACCGGGATTCAATAGTCTGACTGTATAACAGTGCAAATGGTGACGCACCCATAATAAAAACAAAAACAAAAACTTTGGAAAAAAAAAAAGACAGTCCCTTGGTGGCGTGCAGTTATTGCTCCTTATCGCCTCTGTGCAGCATATAATGTG
>4_1743
ACCGGTGCCTAATTTAAGGGCACCGTCTGCTAAGCATCGGTCCCACTTTTTCCCCAGCTCCTTCTCAGACATACTGAACATTAGCTTGTGACAGGCTAGAAGTAGCAAATGCACCTCTGCCCCATGTACTCTGCGTTGATACCACTGCTT
>4_1744
ACCGTCCTGATAGGGCATATACAAATCATACAGTCATACAAGGAAGGATGTCAACAGGGAGACAAGAGTCTGACTGTAGAACAGTGCAAATGGTGACGCACCCATAATCAAAACAAAAACAAACACTTTGGAAAAAAAAAAGACAGTCCC
>4_1745
ACCGTCCTTATAGGGCATATACAAATCATACAGTCATACAAGGAAGGATGTCAACAGGGAGACAAGAGTCTGACTGTAGAACAGTGCAAATGGTGACGCACCCATAATCAAAACAAAAACAAACACTTTGGAAAAAAAAAAGACAGTCCC
>4_1746
ACCGTCCTTATAGGGCATATACAAATCATACAGTCATACAAGGAAGGATGTCAACAGGGAGACAAGAGTCTGACTGTAGAACAGTGCAAATGGTGACGCACCCATAATCAAAACAAAAACAAACACTTTGGAAAAAAAAAGACAGTCCCT
>4_1747
ACCTCAGGTTATTCTGACAATAGGCATACGCCATGCCGAGCCCTGCTCCCGAGCCAAGTGAAATTGGCCATGTGTGCCGTTTGAAGAACAGAACAGAAAACACAATGCCTAACCCCAGACCGGTGCCTAATTTAATGGCACCGTCTGCTA
>4_1748
ACCTCAGGTTATTCTGACAATTGGCATACGCCATGCCGAGCCCTGCTCCCGAGCCAAGTGAAATTGGCCAGGTGTGCCGTTTGAAGAACAGAACAGAAAACCCAATGCCTAACCCCAGACCGGTGCCTAATTTAATGGCACCGTCTGCTA
>4_1749
ACCTTTATCAAAACAAAAAAAAAAACTTTGGATAAAATATGACAGTCCCTTGGTGGCGTGCAGTTATTGCTCCTTATCGCCTCTGTGCAGCATATAATGTGACCTCAGGTTATTCTGACATTTGGCATACGCCATGCCGTGCCCTGCTCT
>4_1750
ACGACGGCCACTGATCTGAATGCCCGGTGTGACGGTGTAGACAAGGGCGAGCAGGATAATGAACACATATCATGGAGCTGGGATGACACACACTGGACTACAGAGAACTCGCACAAGTGAAGGCGGCCAAACTTGTAAAGAGCATGTTAC
>4_1751
ACGCAACCATAAACAAAACAAAAACAAACACTTTGGAAAAAAAAAAGACAGTCCCTTGGTGGCGTGCAGTTATTGCTCCTTATCGCCTCTGTGCAGCATATAATGTGACCTCAGGTTATTCTGACAATTGGCATACGCCATGCCGAGCCC
>4_1752
ACGCACCAATAATCAAAACAAAAACAAACACTTTGGAAAAAAAAAAGACAGTCCCTTGGTGGCGTGCAGTTATTGCTCCTTATCGCCTCTGTGCAGCATATAATGTGACCTCAGGTTATTCTGACAATTGGCATACGCCATGCCGAGCCC
>4_1753
ACGCACCAATAATCAAAACAAAAACAAACACTTTGTAAAAAAAAAAAGACAGTCCCTTGGTGGCGTGCAGTTATTGCTCCTTATCGCCTCTGTGCAGCATATAATGTGACCTCAGGTTATTCTGACAATTGGCATACGCCATGCCGAGCC
>4_1754
ACGCACCCACAATCAAAACTAAAACAAAAACATTGGAAAAAAAAAAGACAGTCCCTTGGTGGCTTGCAGTTATTGCTCCTTATCGCCTCTGTGCAGCATTTAATGTGACCTCAGGTTATTCTGACAATTGGCATACGCCATGCCGAGCCC
>4_1755
ACGCACCCATAAACAAAACAAAAACAAACACTTTGGAAAAAAAAAAAAGACAGTCCCTTGGTGGCGTGCAGTTATTGCTCCTTATCGCCTCTGTGCAGCATATAATGTGACCTCAGGTTATTCTGACAATTGGCATACGCCATGCCGAGC
>4_1756
ACGCACCCATAACCAAAACAAAAACAAACACTTTGGAAAAAAAAAAGACAGTCCCTTGGTGGCGTGCAGTTATTGCTCCTTATCGCCTCTGTGCAGCATATAATGTGACCTCAGGTTATTCTGACAATTGGCATACGCCATGCCGAGCCC
>4_1757
ACGCACCCATAATCAAAACAAAAAAAAACACTTTGGAAAAAAAAAAAGACAGTCCCTTGGTGGCGTGCAGTTATTGCTCCTTATCGCCTCTGTGCAGCATATAATGTGACCTCAGGTTATTCTGACAATTGGCATACGCCATGCCGAGCC
>4_1758
ACGCACCCATAATCAAAACAAAAACAAACACTTTGGAAAAAAAAAAGACAGGCCCTTGGTGGCGTGCAGTTATTGCTCCTTATCGCCTCTGTGCAGCATATAATGTGACCTCAGGTTATTCTGACAATTGGCATACGCCATGCCGAGCCC
>4_1759
ACGCACCCATAATCAAAACAAAAACAAACACTTTGGAAAAAAAAAAGACAGTCCCTTAGTGGCGTGCAGTTATTGCTCCTTATCGCCTCTGTGCAGCATATAATGTGACCTCAGGTTATTCTGACAATTGGCATACGCCATGCCGAGCCC
>4_1760
ACGCACCCATAATCAAAACAAAAACAAACACTTTGGAAAAAAAAAAGACAGTCCCTTGGTGGCGTGCAGTTATTGCTCCTTATCGCCTCTGTGAAGCATATAATGTGACCTCAGGTTATTCTGACAATTGGCATACGCCATGCCGAGCCC
>4_1761
ACGCACCCATAATCAAAACAAAAACAAACACTTTGGAAAAAAAAAAGACAGTCCCTTGGTGGCGTGCAGTTATTGCTCCTTATCGCCTCTGTGCAGCATAGAATGTGACCTCAGGTTATTCTGACAATTGGCATACGCCATGCCGAGCCC
>4_1762
ACGCACCCATAATCAAAACAAAAACAAACACTTTGGAAAAAAAAAAGACAGTCCCTTGGTGGCGTGCAGTTATTGCTCCTTATCGCCTCTGTGCAGCATATAATGTGACCTCAGGTTATTCTGACAATTGGCATACGCCATGCCGAGACC
>4_1763
ACGCACCCATAATCAAAACAAAAACAAACACTTTGGAAAAAAAAATGACAGTCCCTTGGTGGCGTGCAGTTATTGCTCCTTATCGCCTCTGTGCAGCATATAATGTGACCTCAGGTTATTCTGACTATTGGCATACGCCATGCCGAGTGA
>4_1764
ACGCACCCATAATCAAAACAAAAACAAACACTTTGGAAAAAATAAAGACAGTCCCTTGGTGGCGTGCAGTTATTGCTCCTTATCGCCTCTGTGCAGCATATAATGTGACCTCAGGTTATTCTGACAATTGGCATACGCCATGCCGAGCCC
>4_1765
ACGCACCCATAATCAAAACAAACACAAACACTTGGGAAATAAAAAAGACAGTCCCTTGGTGGCGTGCAGTTTTTGCCCCTTATCGCCTCTGTGCAGCATATAATGTGACCTCAGGTTATTCTGACAATTGGCATACGCCATGCCGCGCCC
>4_1766
ACGTTTGAAGAACAGAACAGAAAACACAATGCCTAACCCCAGACCGGTGCCTGAGAGAGACAGACAAAAAAACAAACAAAACACCTGTTAAAGTAGACCTGTAACTGTATAATTTATACAGCTACTTTCTAATGCTTATTTGGTGTATAT
>4_1767
ACTAGAGTCTGACTGTAGAACAGTGCAAATGGTGACGCACCCATAATCAAAACAAAAACAAACACTTTGGAAAAAAAAAAGACAGTCCCTTGGTGGCGTGCAGTTATTGCTCCTTATCGCCTCTGTGCAGCATATAATGTGACCTCAGGT
>4_1768
ACTCAAAACAAAAACAAACACTTTGGAAAAAAAAAAGACAGTCCCTTGGTGGCGTGCAGTTATTGCTCCTTATCGCCTCTGTGCAGCATATAATGTGACCTCAGGTTATTCTGACAATTGGCATACGCCATGCCGAGCCCTGCTCCCGAG
>4_1769
ACTCACACATAATCAAAAAAAAAACAAACACTTTGGAAAAAAAAAAGACAGTCCCTTGGTGGCGTGCAGTTATTGCTCCTTATCGCCTCTGTGCAGCATATAATGTGACCTCAGGTTATTCTGACAATTGGCATACGCCATGCCGAGCCC
>4_1770
ACTCACCCATAATCAAAAAAAAAACAAAAACTTTGGAAAAAAAAAAGACAGTCCCTTGGTGGCGTGCAGTTATTGCTCCTTATCGCCTCTGTGCAGCATATAATGTGACCTCAGGTTATTCTGACAATTGGCATACGCCATGCCGAGCCC
>4_1771
ACTCATCCAGTCATACAAGGAAGGATGTCAACAGGGAGACAAGAGTCTGACTGTAGAACAGTGCAAATGGTGACGCACCCATAATCAAAACAAAAACAAACACTTTGGAAAAAAAAAAAAGACAGTCCCTTGGTGGCGTGCAGTTATTGC
>4_1772
ACTGCGGTGATGTGCTTGTGAGCTTTGGAGATAAGCTGTTGTGCCTCTGCACGTTAAGTTACAGACAAAATTATAAATTTCTCTGGAGATCACCGGGTTTCAGTTGAACCACTTACAGAGGTTCCCATGTACTCTGCGTTGATACCACTG
>4_1773
ACTGGACCGGCTGCTTCCTTGTAAACTCTTCTCATGTTTGTTTGTTTGGATTTTTTTTGTTGTTAATGGAGAAAATATTAATTCCATTCTCAACAAAGTGACATGCCAGAGACTGCATGAGAGTCGACACACATACGGCAGCTTCCAGTG
>4_1774
ACTGTAGAAAAGTGCAAATGGTGACGCACCCATAATCAAAACAAAAACAAACACTTTGGAAAAAAAAAAGACAGTCCCTTGGTGGCGTGCAGTTATTGCTCCTTATCGCCTCTGTGCAGCATATAATGTGACCTCAGGTTATTCTGACAA
>4_1775
ACTGTAGAACAGTGCAAAGGGTGACGCACCCATAATCAAAACAAAAACAAACACTTTGGAAAAAAAAAAAGACAGTCCCTTGGTGGCGTGCAGTTATTGCTCCTTATCGCCTCTGTGCAGCATATAATGTGACCTCAGGTTATTCTGACA
>4_1776
ACTGTAGAACAGTGCAAATGGTGACGCACCCATAATCAAAACAAAAACAAACAATTTGGAAAAAAAAAAGACAGTCCCTTGGTGGCGTGCAGTTATTGCTCCTTATCGCCTCTGTGCAGCCCCATGTACTCTGCGTTGATACCACTGCTT
>4_1777
ACTGTAGAACAGTGCAAATGGTGACGCACCCATAATCAAAACAAAAACAAACACTTTGGAAAAAAAAAAGACAGTCCCTTGGTGGCGTGCAGTTATTGCTCCTTATCGCCTCTGTGCAGCCCCATGTACTCTGCGTTGATACCACTGCTT
>4_1778
ACTGTAGAACAGTGCAAATGGTGACGCACCCATAATCAAAACAAAAACAAACACTTTGGAAAAAAAAGACAGTCCCTTGGTGGCGTGCAGTTATTGCTCCTTATCGCCTCTGTGCAGCATATAATGTGACCTCAGGTTATTCTGACAATT
>4_1779
ACTGTAGAACAGTGCTATTGGTGACGCACCCATAATCAAAACAAAAACAAACACTTTGGAAAAAAAAAAAGACAGTCCCTTGGTGGCGTGCAGTTATTGCTCCTTATCGCCTCTGTGCAGCATATAATGTGACCTCAGGTTATTCTGACA
>4_1780
ACTGTAGAACAGTTCAAAGGGTGACGCACCCATCATCAAAACAAAAACAAACACTTTGGAAAAAAAAAAGACAGTCCCTTGGTGGCGTGCAGTTAGTGCTCCTTATCGCCTCTGTGCAGCATATAATGTGACCTCAGGTTATTCTGACAA
>4_1781
ACTGTATAACAGTGCAAATGGTGACGCACCCATAATCAAAACAAAAACAAACACTTTGGAAAAAAAAAAAAGACAGTCCCTTGGTGGCGTGCAGTTATTGCTCCTTATCGCCTCTGTGCAGCATATAATGTGACCTCAGGTTATTCTGAC
>4_1782
ACTGTATAACAGTGCAAATGGTGACGCACCCATAATCAAAACAAAAACAAACACTTTGGAAAAAAAAAAGACAGTCCCTTGGTGGCGTGCAGTTATTGCTCCTTATCGCCTCTGTGCAGCATATAATGTGACCTCAGGTTATTCTGACAA
>4_1783
ACTGTATAACATTGCAAATTGTGACGCACCCATAATAAAAACAAAAACAAACACTTTGGAAAAAAAAAAAGACAGTCCCTTGGTGGCGTGCAGTTATTGCTCCTTATCGCCTCTGTGCAGCATATAATGTGACCTCAGGTTATTCTGACA
>4_1784
ACTGTGCAAATGGTGACGCACCCATAATCAAAACAAAAACAAACACTTTGGAAAAAAAAAGACAGTCCCTTGGTGGCGTGCAGTTATTGCTCCTTATCGCCTCTGTGCAGCATATAATGTGACCTCAGGTTATTCTGACAATTGGCATAC
>4_1785
ACTTTGGAAAAAAAAAAGACAGTCCCTTGGTGGCGTGCAGTTAGTGCTCCTTATCGCCTCTGTGCAGCATATAATGTGACCTCATGTTATTCTGACAATTGGCTTACGCCATGCCGAGCCCTGCTCCCGAGCCAAGTGAAATTGGCCATG
>4_1786
ACTTTGGAAAAAAAAAAGACAGTCCCTTGGTGGCGTGCAGTTATTGCTCCTTATCGCCTCTGTGCAGCATATAATGTGACCTCAGGTTATTCTGACAATTGGCATACGCCATGCCGAGCCCTCCCATGTACTCTGCGTTGATACCACTGC
>4_1787
ACTTTGGAAAAAAAAAAGACAGTCCCTTGGTGGCGTGCAGTTATTGCTCCTTATCGCCTCTGTGCAGCATATAATGTGACCTCAGGTTATTCTGACAATTGGCATACGCCATGCCGAGCCCTGCTCCCGAGCCAATTTCACTTGGCTCGG
>4_1788
AGAAAACACAATGCCTAACCCCAGACCGGTGCCTAATATAATGGCACCGTCTGCTAAGCATCGGTCCCACTTTTTCCCCAGCTCCTTCTCAGACATCCTGAACATTAGCTTGTGACAGGCTAGAAGTCCCATGTACTCTGCGTTGATACC
>4_1789
AGAAAACACAATGCCTAACCCCAGACCGGTGCCTAATTTAATGGCACCGTCTGCTAAGCATCAGTCCCACTTTTTCCCCAGCTCCTTCTCAGACATACTGAACATTAGCTTGTGACAGGCTCCCCATGTACTCTGCGTTGATACCACTGC
>4_1790
AGAAAAGAGTCTGAATTTAGAACAGTGCAAATTTTTACGCACCCATAATCAAAACATAAACTAACACTTTTGAAAAAAAAAAGACAGTCCCTTGGTGGCGTGCAGTTATTGCTCCTTATCGCCTCTGTGCAGCATATAATGTGAGCTCAG
>4_1791
AGAAAATATTCATTCCATTCTCAACAAAGTGACATGCCAGAGACTGCACGAGAGTCGACACACACATACGGCAGCTTCCAGTGAAAATCCCCTCAATGAACTGTTTTGTTTGACTGCTTAAACACGGGTTTAGATGAATTGATTGAATGA
>4_1792
AGAACAGAAAACACAATGCCTAACCCCAGACCGGTGCCTAATTTAATGGCACCGTCTGCTAAGCATCGGTCCCACTTTTTCCCCAGCTCCTTCTCAGACATACTGAACATTAGCTTGTGACAGGCTAGAAGTCCCATGTACTCTGCGTTG
>4_1793
AGAACAGAAAACACAATGCCTAACCCCAGACCGGTGCCTAATTTAATGGCACCGTCTGCTAAGCATCGGTCCCACTTTTTCCCCAGCTCCTTCTCAGACATACTGAACATTAGCTTGTGCCCCATGTACTCTGCGTTGATACCACTGCTT
>4_1794
AGAACAGAACAGAAAACACAATGCATAACCCCAGACCGGTGCCTAATTTAATGGCACAGTCTGCTAAGCATCGGTCCCACTTTTTCCCCAGCTCCTTCTCAGACATACTGAACTTTAGCTTCCCATGTACTCTGCGTTGATACCACTGCT
>4_1795
AGAACAGAACAGAAAACACAATGCCTAACCCCAGACCGGTGCCTAATTTAATGGCACCGTCTGCTAAGCATCGGTCCCACTTTTTCCCCAGCTCCTTCTCAGACATACTGAACATTAGCTTGTGACAGGCTAGAAGTAGCAAATGCCCCA
>4_1796
AGAACAGTGAAAATGGTGACGCACCAATAATAAAAACAAAAAAAAACACTTTGGAAAAAAAAAAGACAGTCCCTTGGTGGCGTGCAGTTATTGCTCCTTATCGCCTCTGTGCAGCATATAATGTGACCCCAGGTTATTCTGACAATTGGC
>4_1797
AGAACAGTGAAAATGGTGACGCACCCATAATCAAAACAAAAACAAACACTTTGGAAAAAAAAAAGACAGTCCCTTGGTGGCGTGCAGTTATTGCTCCTTATCGCCTCTGTGCAGCATATAATGTGACCTCAGGTTATTCTGACAATTGGC
>4_1798
AGAACAGTGCAAATGGTGACGCACCCATAATAAAAAAAAAAACAAACACTTTTGATAAAAAAAAGAGTGTCCCTTGGTGGCGTGCAGTTATTGCTCCTTATCGCCTCTGTGCAGCATATTATGTGACCTCAGGTTATTCTGACAATTGGC
>4_1799
AGAACAGTGCAAATGGTGACGCACCCATAATCAAAACAAAAAAAAAAAATTTTGAAAAAAAAAAAAGACAGTCCCTTGGTGGCGTGCAGTTATTGCTCCTTATCGCCTCTGTGCAGCATATCCCATGTACCTCTGCGTTGATACCACTGC
>4_1800
AGAACAGTGCAAATGGTGACGCACCCATAATCAAAACAAAAAAAAACACTTTGGAAAAAAAAAAGACAGTCCCTTGGTGGCGTGCAGTTATTGCTCCTTATCGCCTCTGTGCAGCATATAATGTGACCTCAGGTTATTCTGACAATTGGC
>4_1801
AGAACAGTGCAAATGGTGACGCACCCATAATCAAAACAAAAACAAAACACTTTGGAAAAAAAAAAGACAGTCCCTTGGTGGCGTGCAGTTATTGCTCCTTATCGCCTCTGTGCAGCATATAATGTGACCTCAGGTTATTCTGACAATTGG
>4_1802
AGAACAGTGCAAATGGTGACGCACCCATAATCAAAACAAAAACAAACACCTTGGAAAAAAAAAAGACAGTCCCTTGGTGGCGTGCAGTTATTGCTCCTTATCGCCTCTGTGCAGCATATAATGTGACCTCAGGTTATTCTGACAATTGGC
>4_1803
AGAACAGTGCAAATGGTGACGCACCCATAATCAAAACAAAAACAAACACTTTGGAAAAAAAAAAAACAGTCCCTTGGTGGCGTGCAGTTATTGCTCCTTATCGCCTCTGTGCAGCATATAATGTGACCTCAGGTTATTCTGACAATTGGC
>4_1804
AGAACAGTGCAAATGGTGACGCACCCATAATCAAAACAAAAACAAACACTTTGGAAAAAAAAAAAGACAGTCCCTTGGTGGCGTGCAGTTAGTGCTCCTTATCGCCTCTGTGCAGCATATAATGTGACCTCAGGTTATTCTGACAATTGG
>4_1805
AGAACAGTGCAAATGGTGACGCACCCATAATCAAAACAAAAACAAACACTTTGGAAAAAAAAAAGACAGTCCCTTGGTGGCGTGCAGTTATTGCTCCCTATCGCCTCTGTGCAGCATATAATGTGACCTCAGGTTATTCTGACAATTGGC
>4_1806
AGAACAGTGCAAATGGTGACGCACCCATAATCAAAACAAAAACAAACACTTTGGAAAAAAAAAAGACAGTCCCTTGGTGGCGTGCAGTTATTGCTCCTTACCGCCTCTGTGCAGCATATAATGTGACCTCAGGTTATTCTGACAATTGGC
>4_1807
AGAACAGTGCAAATGGTGACGCACCCATAATCAAAACAAAAACAAACACTTTGGAAAAAAAAAAGACAGTCCCTTGGTGGCGTGCAGTTATTGCTCCTTATCGCCTCTGTGCAACATATAATGTGACCTCAGGTTATTCTGACAATTGGC
>4_1808
AGAACAGTGCAAATGGTGACGCACCCATAATCAAAACAAAAACAAACACTTTGGAAAAAAAAAAGACAGTCCCTTGGTGGCGTGCAGTTATTGCTCCTTATCGCCTCTGTGCAGCATATAATGTGACCCCAGGTTATTCTGACAATTGGC
>4_1809
AGAACAGTGCAAATGGTGACGCACCCATAATCAAAACAAAAACAAACACTTTGGAAAAAAAAAAGACAGTCCCTTGGTGGCGTGCAGTTATTGCTTCTTATCGCCTCTGTGCAGCATATAATGTGACCTCAGGTTATTCTGACAATTGGC
>4_1810
AGAACAGTGCAAATGGTGACGCACCCATAATCAAAACAAAAACAAACACTTTGGAAAAAAAAAGGACAGTCCCTTGGTGGCGTGCAGTTATTGCTCCTTATCGCCTCTGTGCAGCATATAATGTGACCTCAGGTTATTCTGACAATTGGC
>4_1811
AGAACAGTGCAAATGGTGACGCACCCATAATCAAAACAAAAACAAACACTTTGGAAAAAAAAGAGACAGTCCCTTGGTGGCGTGCAGTTATTGCTCCTTATCGCCTCTGTGCAGCATATAATGTGACCTCAGGTTATTCTGACAATTGGC
>4_1812
AGAACAGTGCAAATGGTGACGCACCCATAATCAAAACAAAAACAAACACTTTGTAAAAAAAAAAGACAGTCCCTTGGTGGCGTGCAGTTATTGCTCCTTATCGCCTCTGTGCAGCATATAATGTGACCTCAGGTTATTCTGACAATTGGC
>4_1813
AGAACAGTGCAAATGGTGACGCACCCATAATCAAAACAAAAACAAACACTTTTGAAAAAAAAAAGACAGTCCCTTGGTGGCGTGCAGTTATTGCTCCTTATCGCCTCTGTGCAGCATATAATGTGACCTCAGGTTATTCTGACAATTGGC
>4_1814
AGAACAGTGCAAATGGTTACGCACCCATAATCAAAACAAAAACAAACACTTTGGAAAAAAAAAAAGACAGTCCCTTGGTGGCGTGCAGTTATTGCTCCTTATCGCCTCTGTGCAGCATATAATGTGACCTCAGGTTATTCTGACAATTGG
>4_1815
AGAACAGTGCACATGGTGACGCACCCATAATCAAAACAAAAACAAACACTTTGGAAAAAAAAAAGACAGTCCCTTGGTGGCGTGCAGTTATTGCTCCTTATCGCCTCTGTGCAGCATATAATGTGACCTCAGGTTATTCTGACAATGGGC
>4_1816
AGAACAGTGCAGATGGTGACGCACCCATAATCAAAACAAAAACAAACACTTTGGAAAAAAAAAAAGACAGTCCCTTGGTGGCGTGCAGTTATTGCTCCTTATCGCCTCTGTGCAGCATATAATGTGACCTCAGGTTATTCTGACAATTGG
>4_1817
AGAACAGTGCATATGGTGACGCACCCATAATCAAAACAAAAACAAACACTTTGGAAAAAAAAAGACAGTCCCTTGGTGGCGTGCAGTTATTGCTCCTTATCGCCTCTGTGCAGCATATAATGTGACCTCAGGTTATTCTGACAATTGGCA
>4_1818
AGAACAGTTCAAATGGTGACGCACCCATAATCAAAACAAAAACAAAAACTTTGGAAAAAAAAAAGACAGTCCCTTGGTGGCGTGCAGTTATTGCTCCTTATCGCCTCTGTGCAGCATATAATGTGACCTCAGGTTATTCTGACATTTGGC
>4_1819
AGAACAGTTCAAATGGTGACGCACCCATAATCAAAACAAAAACAAACACTTGGGAAAAAAAAAAAGACAGTCCCTTGGTGGCGTGCAGTTATTGCTCCTTATCGCCTCTGTGCAGCATATAATGTGACCTCAGGTTATTCTGACAATTGG
>4_1820
AGAACTGTGCAAATGGTGACGCACCCATAATCAAAACAAAAACAAACACTTTGGAAAAAAAAAAGACAGTCCCTTGGTGGCGTGCAGTTATTGCTCCTTATCGCCTCTGTGCAGCATATAATGTGACCTCAGGTTATTCTGACAATTGGC
>4_1821
AGAAGAGTCCCAAGAGGACTCCCAGAGTCAGACTGGCCTTGAGTGCCCTCCGACCCTGCCTGTGAGCCAGGCGACGCTCGCTGTTCACTGACGGCTGTGGACAGGTGGGTATAATAGAGAGCCTTAATCTCAACAAGCACTGATATCATT
>4_1822
AGAATTATTTTATTAAATAAACACAGACCATCTTTATAGGGCATATACAAATCATACAGTCATACAAGGAAGGATGTCAACAGGGAGACAAGAGTCTGACTGTAGAACAGTGCAAATGGTGACGCACCCATAATCAAAACAAAAACAAAC
>4_1823
AGACAAGAGTCTGAATGTAGAACAGTGCAAATGGTGACGCACCCATAATCAAAACAAAAACAAACACTTTGTAAAAAAAAAAGACAGTCCCTTGGTGGCGTGCAGTTATTGCTCCTTATCGCCTCTGTGCAGCATATAATGTGACCTCAG
>4_1824
AGACAAGAGTCTGACCGTAGAACAGTGCAAATGGTGACGCACCCATAATCAAAACAAAAAAAAACACTTTGGAAAAAAAAAAGACAGTCCCTTGGTGGCGTGCAGTTATTGCTCCTTATCGCCTCTGTGCAGCATATAATGTGACCTCAG
>4_1825
AGACAAGAGTCTGACGGTAGAACAGTGCAAATGGTGACGCACCCATAATCAAAACAAAAACAAACACTTTGGAAAAAAAAAAGACAGTCCCTTGGTGGCGTGCAGTTATTGCTCCTTATCGCCTCTGTGCAGCATATAATGTGACCTCAG
>4_1826
AGACAAGAGTCTGACTGTAGAACAGTGCAAATGGTGACGCACACATAATCAAAACAAAAACAAACACTTTGGAAAAAAAAAAGACAGTCCCTTGGTGGCGTGCAGTTATTGCTCCTTATCGCCTCTGTGCAGCATATAATGTGACCTCAG
>4_1827
AGACAAGAGTCTGACTGTAGAACAGTGCAAATGGTGACGCACCCATAATAAAAACAAAAACAAACACTTTGGAAAAAAAAAAGACAGTCCCTTGGTGGCGTGCAGTTATTGCTCCTTATCGCCTCTGTGCAGCATATAATGTGACCTCAG
>4_1828
AGACAAGAGTCTGACTGTAGAACAGTGCAAATGGTGACGCACCCATAATCAAAACAAAAACAAACACTTGGGAAAAAAAAAAAGACAGTCCCTTGGTGGCGTGCAGTTATTGCTCCTTATCGCCTCTGTGCAGCATATAATGTGACCTCA
>4_1829
AGACAAGAGTCTGACTGTAGAACAGTGCAAATGGTGACGCACCCATAATCAAAACAAAAACAAACACTTTGGAAAAAAAAAAAAAGACAGTCCCTTGGTGGCGTGCAGTTATTGCTCCTTATCGCCTCTGTGCAGCATATAATGTGACCT
>4_1830
AGACAAGAGTCTGACTGTAGAACAGTGCAAATGGTGACGCACCCATAATCAAAACAAAAACAAACACTTTGGAAAAAAAAAAAGACAGTCCCTTGGTGGCGTGCAGTTATTGCTCATTATCGCCTCTGTGCAGCATATAATGTGACCTCA
>4_1831
AGACAAGAGTCTGACTGTAGAACAGTGCAAATGGTGACGCACCCATAATCAAAACAAAAACAAACACTTTGGAAAAAAAAAAGACAGACCCTTGGTGGCGTGCAGTTATTGCTCCTTATCGCCTCTGTGCAGCATATAATGTGACCTCAG
>4_1832
AGACAAGAGTCTGACTGTAGAACAGTGCAAATGGTGACGCACCCATAATCAAAACAAAAACAAACACTTTGGAAAAAAAAAAGACAGTCCCTTGGGGGCGTGCAGTTATTGCTCCTTATCGCCTCTGTGCAGCATATAATGTGACCTCAG
>4_1833
AGACAAGAGTCTGACTGTAGAACAGTGCAAATGGTGACGCACCCATAATCAAAACAAAAACAAACACTTTGGAAAAAAAAAAGACAGTCCCTTGGTGGCGTGCAGTTATTGCTCCTTATCGCCTCTGCGCAGCATATAATGTGACCTCAG
>4_1834
AGACAAGAGTCTGACTGTAGAACAGTGCAAATGGTGACGCACCCATAATCAAAACAAAAACAAACACTTTGTAAAAAAAAAAGACAGTCCCTTGGTGGCGTGCAGTTATTGCTCCTTATCGCCTCTGTGCAGCATATAATGTGACCTCAG
>4_1835
AGACAAGAGTCTGACTGTAGAACAGTGCAAATGGTGACGCACCCATAATCAAAACAAAAACAAACACTTTTGAAAAAAAAAAGACAGTCCCTTGGTGGCGTGCAGTTATTGCTCCTTATCGCCTCTGTGCAGCATATAATGTGACCTCAG
>4_1836
AGACAAGAGTCTGACTGTAGAACAGTGCAAATGGTGACGCACCCATAATCAACACAAAAACAAACAATTTGGAAAAAAAAAAGACAGTCCCTTGGTGGCGTGCAGTTATTGCTCCTTATCGCCTCTGTGCAGCATATAATGTGACCTCAG
>4_1837
AGACAAGAGTCTTACTGTAGACCATTGCAAATTGTGACGCACCCATAATCAAAAAAAAAACAAACACTTTGGAAAAAAAAAAGACAGTCCCTTGGTGGCGTGCAGTTATTGCTCCTTATCGCCTCTGTGCAGCATATAATGTGACCTCAG
>4_1838
AGACAGTCCCTTGGTGGCGTGCAGTTATTGCTCCTTATCGCCTCTGTGCAGCATATAATGTGACCTCAGGTTATTCTGACAATTGGCATACGCCATGCCGAGCCCTGCTCCCGAGCCAAGCCCATGTACTCTGCGTTGATACCACTGCTT
>4_1839
AGACAGTCCCTTGGTGGCGTGCAGTTATTGCTCCTTATCGCCTCTGTGCAGCATATAATGTGACCTCAGGTTATTCTGACAATTGGCATACGCCATGCCGAGCCCTGCTCCCGAGCCAAGTGAAATTGGCCATGTGTGCCGTTTAAAGAA
>4_1840
AGACATGTGCAAATGTTTACGCACCAAAAATAAAAACAAAAACAAACACTTTGTAAAAAAAAAGACAGTCCCTTGGTGGCGTGCAGTTATTGCTCCTTATCGCCTCTGTGCAGCATATAATGTGACCTCAGGTTATTCTGACAATTGGCA
>4_1841
AGACCATCTTTATAGGGCATATACAAATCATACAGTCATACAAGGAAGGATGTCAACAGGGAGACAAGAGTCTGACTGTAGAACAGTGCAAATGGTGACGCACCCATAATCAAAACAAAAACAAACACTTTGGAAAAAAAAAAAGACAGT
>4_1842
AGACCATCTTTATAGGGCATATACAAATCATACAGTCATACAAGGAAGGATGTCAACCGGGAGACAAGAGTCTGACTGTAGAACAGTGCAAATGGTGACGCACCCATAATCAAAACAAAAACAAACACTTTGGAAAAAAAAAAAGACAGT
>4_1843
AGACCGGTGCCTAATTTAAGGGCACCGTCTGCTAAGCATCGGTCCCACTTTTTCCCCAGCTCCTTCTCAGACATACTGAACATTAGCTTGTGACAGGCTAGAAGTAGCAAATGCACCTCTCCCATGTACTCTGCGTTGATACCACTGCTT
>4_1844
AGACCGGTGCCTAATTTAATGGCACCGTCTGCTAAGCATCGGTCCCACTTTTTCCCCAGCTCCGTCTCAGACATACTGAACATTAGCTTGTGACAGGCTAGAAGTAGCAAATGCACCTCTCCCATGTACTCTGCGTTGATACCACTGCTT
>4_1845
AGACCGGTGCCTAATTTAATGGCACCGTCTGCTAAGCATCGGTCCCACTTTTTCCCCAGCTCCTTCTCAGACATACTGAACATTAGCTTGTGACAGGATAGAAGTAGCAAATGCACCTCTGCCCCCATGTACTATGCGTTGATACCACTG
>4_1846
AGACCGGTGCCTAATTTAATGGCACCGTCTGCTAAGCATCGGTCCCACTTTTTCCCCAGCTCCTTCTCAGACATACTGAACATTAGCTTGTGACAGGCTAGAAGTAGCAAATGCACCTCTCCCCATGTACTCTGCGTTGATACCACTGCT
>4_1847
AGACCGGTGCCTAATTTAATGGCACCGTCTGCTAAGCATCGGTCCCACTTTTTCCCCAGCTCCTTCTCAGACATACTGAACATTAGCTTGTGACAGGCTAGAAGTAGCAAATGCACCTCTGCCCCATGTACTCTGCGTTGATACCACTGC
>4_1848
AGACCGGTGCCTAATTTAATGGCACCGTCTGCTAAGCATCGGTCCCACTTTTTCCCCAGCTCCTTCTCAGACATACTGAACATTAGCTTGTGACAGGCTAGAAGTAGCAAATGCACCTCTGCCCCCATGTACTCTGCGTTGATACCACTG
>4_1849
AGACCGGTGCCTAATTTAATGGCACCGTCTGCTAAGCATCGGTCCCACTTTTTCCCCAGCTCCTTCTCAGACATACTGAACATTAGCTTGTGACAGGCTAGAAGTAGCAAATGCACCTCTTCCCATGTACTCTGCGTTGATACCACTGCT
>4_1850
AGACCGGTGCCTAATTTAATGGCACCGTCTGCTAAGCATCGGTCCCACTTTTTCCCCAGCTCCTTCTCAGACATTCTGAACATTAGCTTGTGACAGGCTAGAAGTAGCAATTGCACCTCTCCCCATGTACTATGCGTTGATAACACTGCT
>4_1851
AGACCGGTGCCTAATTTAATGGCACCGTCTGCTACGCATCGGTCCCACTTTTTCCCCAGCTCCTTCTCAGACATACTGAACATTAGCTTGTGACAGGCTAGAAGTAGCAAATGCACCTCTCCCCATGTACTCTGCGTTGATACCACTGCT
>4_1852
AGACCGGTGCCTAATTTAATGTCACCGTCTGCTAAGCATCGGTCCCACATTGTCCCCAGCTCCTTCTCAGACATACTGAACATTAGCTTGTGACAGGCTAGAAGTAGCAAATGCACCTCTCCCATGTACTCTGCGTTGATACCACTGCTT
>4_1853
AGACCGGTGCCTAATTTACTGGCACCGTCTGCTAAGCATCGGTCCCACTTTTTCCCCAGCTCCTTCTCAGACATACTGAACATTAGCTTGTGACAGGCTAGAAGTAGCAAATGCACCTCTCCCATGTACTCTGCGTTGATACCACTGCTT
>4_1854
AGACCGGTGCCTGATTTAATGGCACCGTCTGCTAAGCATCGGTCCCACTTTTTCCCCAGCTCCTTCTCAGACATACTGAACATTAGCTTGTGACAGGCTAGAAGTAGCAAATGCACCTCTCCCATGTACTCTGCGTTGATACCACTGCTT
>4_1855
AGACCGTCCTTATAGGGCATATACAAATCATACAGTCATACAAGGAAGGATGTCAACAGGGAGACAAGAGTCTGACTGTAGAACAGTGCAAATGGTGACGCACCCATAATCAAAACAAAAACAAACACTTTGGAAAAAAAAAAAAGACAG
>4_1856
AGACCGTCCTTATAGGGCATATACAAATCATACAGTCATACAAGGAAGGATGTCAACAGGGAGACAAGAGTCTGACTGTAGAACAGTGCAAATGGTGACGCACCCATAATCAAAACAAAAACAAACACTTTGGAAAAAAAAAAGACAGTC
>4_1857
AGACGCCATGCCGAGCCCTGCTCCCGAGCCAAGTGAAATTGGCCATGTGTGCCGTTTGAAGAACAGAACAGAAAACACAATGCCTAACCCCAGACCGGTGCCTAATTTAATGGCACCGTCTGCTAAGCATCGGTCCCACTTTTTCCCCAG
>4_1858
AGAGACAGTCCCTTGGTGGCGTGCAGTTATTGCTCCTTATCGCCTCTGTGCAGCATATAATGTGACCTCAGGTTATTCTGACAATTGGCATACGCCATGCCGAGCCCTGCTCCCGAGCCAAGTGAAATTGGCCATGTGTGCCGTTTGAAG
>4_1859
AGAGCATGTTACTGGACCGGCTGCTTCCTTGTAAACTCTTCTCAAGTTTGTTTGTTTGGATTATTTTTGTTGTTATTTGAGAAAATATTCATTCCATTATCAACAAAGTGACATGCCAGAGACTGCACGAGAGTCGACACACACAAACGG
>4_1860
AGAGTCTGACTGTAGAACAGTGCAAATGGTGACGCACCCATAATCAAAACAAAAACAAACACTTTGGAAAAAAAAAAGACAGTCCCTTGGTGGCGTGCAGTTATTGCTCCTTATCGCCCCTGTGCAGCATATAATGTGACCTCAGGTTAT
>4_1861
AGAGTCTGACTGTAGAACAGTGCAAATGGTGACGCACCCATAATCAAAACAAAAACAAACACTTTGGAAAAAAAAAAGACAGTCCCTTGGTGGCGTGCAGTTTTTGCTCCTTATCGCCTCTGTGCAGCATATAATGTGACCTCAGGTTAT
>4_1862
AGAGTCTGACTGTAGAACAGTGCAAATGGTGACGCACCCATAATCAAAACAAAAACAAACACTTTGGAAAAAAAAAGACAGTCCCTTGGTGGCGTGCAGTTATTGCTCCTTATCGCCTCTGTGCAGCATATAATGTGACCTCAGGTTATT
>4_1863
AGAGTCTGACTGTAGAACAGTGCAAATGGTGACGCACCCATAATCAAAACAAAAACAAACACTTTGTAAAAAAAAAAGACAGTCCCTTGGTGGCGTGCAGTTATTGCTCCTTATCGCCTCTGTGCAGCATATAATGTGACCTCAGGTTAT
>4_1864
AGCAACCAAAAAAAAAAAAAAAAAAAAAAAATTTGAAAAAAAAAAAGACAGTCCCTTGGTGGCGTGCAGTTATTGCTCCTTATCGCCTCTGTGCAGCATATAATGTGACCTCAGGTTATTCTGACAATTGGCATACGCCATGCCGAGCCC
>4_1865
AGCAGTGGTATCAACGCAGAGTACATGGGGTTTGGATTTTTTTTGTTGTTAATGGAGAAAATATTAATTCCATTCTCAACAAAGTGACATGCCAGAGACTGCATGAGAGTCGACACACATACGGCAGCTTCCAGTGAAAATCCCCTCAAT
>4_1866
AGCATATAATGTGACCTCAGGTTATTCTGACAATTGGCATACGCCATGCCGAGCCCTGCTCCCGAGCCAAGTGAAATTGGCCATGCGTGCCGTTTGAAGAACAGAACAGAAAACACAATGCCTAACCCCAGACCGGTGCCTAATTTAATG
>4_1867
AGCATATAATGTGACCTCAGGTTATTCTGACAATTGGCATACGCCATGCCGAGCCCTGCTCCCGAGCCAAGTGAAATTGGCCATGTGTGCCGTTTGAAGAACAGAACATAAAACACAATGCCTAACCCCAGACCGGTGCCTAATTTAATG
>4_1868
AGCATATAATGTGACCTCAGGTTATTCTGACAATTGGCATACGCCATGCCGAGCCCTGCTCCCGAGCCAAGTGAAATTGGCCATGTGTGCCGTTTTGAAGAACAGAACAGAAAACACAATGCCTAACCCCAGACCGGTGCCTAATTTAAT
>4_1869
AGCATTTAATGTGACCTCAGGTTATTCTGACAATTGGCATACGCCATGCCGAGCCCTGCTCCCGAGCCAAGTGAAATTGGCCATGTGTGCCGTTTGAAGAACAGAACAGAAAACACAATGCCTAACCCCAGACCGGTGCCTAATTTAATG
>4_1870
AGCCAAGTGAAATTGGCCATGTGTGCCGTTTGAAGAACAGAACAGAAAACACAATGCCTAACCCCAGACCGGTGCCTAATTTAATGGCACCGTCTGCTAAGCATCGGTCCCACTTTTTCCCCCAGGTACTCTGCGTTGATACCACTGCTT
>4_1871
AGCCAAGTGAAATTGGCCATGTGTGCCGTTTGAAGAACAGAACAGAAAACACAATGCCTAACCCCAGACCGGTGCCTAATTTAATGGCACCGTCTGCTAAGCATCGGTCCCACTTTTTCCCCCATGTACTCTGCGTTGATACCACTGCTT
>4_1872
AGCCAAGTGAAATTGGCCATGTGTGCCGTTTGAAGAACAGAACAGAAAACACAATGCCTAACCCCAGACCGGTGCCTAATTTAATGGCACCGTCTGCTAAGCATCGGTCCCACTTTTTCCCCCCCATGTACTCTGCGTTGATACCACTGC
>4_1873
AGCCATATGTATGTGTTACTGTAGCGGGAGCAGAACATTACTGCAGCCCTGCTTTTCTTTTCTATAAGGACTTCTGAGCAAAAGGAGCTGATTGAGATTCAGTAAAGCAATTCAACTACTTACGTTTGAAGAACAGAACAGAAAACACAA
>4_1874
AGCCCGGCTCCCGAGCCAAGTGAAATTGGCCATGTGTGCCCTATAATTGAGAAAGATGCTTTAGATTCTTCTCAAACACTTCACAGCATGATTAAAAACAGATCAGAGATGGTGTGCTACAGCCTTTCACCCCGTAGCCTTTCTTTTCCC
>4_1875
AGCCCTGCTCCCGAGCCAAGTGAAATTGGCCATGTGTGCCCTATAATTGAGAAAGATGCTTTAGATTCTTCTCAAACACTTCACAGCATGATTAAAAACAGATCAGAGATGGTGTGCTACAGCCTTTCACCCCGTAGCCTTTCTTTTCCC
>4_1876
AGCCCTGCTCCCGAGCCAAGTGAAATTGGCCATGTGTGCCGTTTGAAGAACAGAACAGACAACACAATGCCTAACCCCAGACCGGTGCCTAATGTAATGGCACCGTCTGCTAAGCATCGGCCCATGTACTCTGCGTTGATACCACTGCTT
>4_1877
AGCGCCTCTGTGCAGCATATAATGTGATCTCAGGTTATTCTGACAATTGGCATACGCCATGCCGAGCCCTGCTCCCGAGCCAAGTGAAATTGGCCATGTGTGCCGTTTGAAGAACAGAACAGAAAACACAATGCCTAACCCCAGACCGGT
>4_1878
AGGAAGGATGTCAACAGGGAGAAAAGAGTCTGACTGTAGAACAGTGCAAATGGTGACGCACCCATAATCAAAACAAAAACAAACACTTTGTAAAAAAAAAAAAAAACAGTCCCTTGGTGGCGTGCAGTTATTGCTCCTTATCGCCTCTGT
>4_1879
AGGAAGGATGTCAACAGGGAGACAAGAGTCTGACTGTAGAACAGTGCAAAATGGTGACGCACCCATAATCAAAACAAAAACAAACACTTTGGAAAAAAAAAAGACAGTCCCTTGGTGGCGTGCAGTTATTGCTCCTTATCGCCTCTGTGC
>4_1880
AGGAAGGATGTCAACAGGGAGACAAGAGTCTGACTGTAGAACAGTGCAAATGGTGACGCACCCATAAACAAAACAAAAACAAACACTTTGGAAAAAAAAAAAGACAGTCCCTTGGTGGCGTGCAGTTATTGCTCCTTATCGCCTCTGTGC
>4_1881
AGGAAGGATGTCAACAGGGAGACAAGAGTCTGACTGTAGAACAGTGCAAATGGTGACGCACCCATAATCAAAACAAAAAACAAACACTTTGGAAAAAAAAAAGACAGTCCCTTGGTGGCGTGCAGTTATTGCTCCTTATCGCCTCTGTGC
>4_1882
AGGAAGGATGTCAACAGGGAGACAAGAGTCTGACTGTAGAACAGTGCAAATGGTGACGCACCCATAATCAAAACAAAAACAAACACTTTGGAAAAAAAAAAAAGACAGTCCCTTGGTGGCGTGCAGTTATTGCTCCTTATCGCCTCTGTG
>4_1883
AGGAAGGATGTCAACAGGGAGACAAGAGTCTGACTGTAGAACAGTGCAAATGGTGACGCACCCATAATCAAAACAAAAACAAACACTTTGGAAAAAAAAAAGACAGTCCCTTGGTGGCGTGCAGTTATTGCTCCTAATTTAATGGCACCG
>4_1884
AGGAAGGATGTCAACAGGGAGACAAGAGTCTGACTGTAGAACAGTGCAAATGGTGACGCACTCATAATCAAAACAAAAACAAACACTTTGGAAAAAAAAAAGACAGTCCCTTGGTGGCGTGCAGTTATTGCTCCTTATCGCCTCTGTGCA
>4_1885
AGGAAGGATGTCAACAGGGAGACAAGAGTCTGACTGTATAACAGTGCAAATGGTGACGCACCCATAATCAAAACAAAAACAAACACTTTGGAAAAAAAAAAAAAAACAGTCCCTTGGTGGCGTGCAGTTATTGCTCCTTATCGCCTCTGT
>4_1886
AGGAAGGATGTCAACAGGGTTACAAGAGTCTGACTGTAGAACAGTGCAAATGGTTACGCTCACATAATCAATACAAAAACAAACACTTTGGAAAAAAAAAAGACAGTCCCTTGGTGGCGTGCAGTTATTGCTCCTTATCGCCTCTGTGCA
>4_1887
AGGATGGATGTCAACAGGTAGACAAGAGTCTGACTGTAGAACAGTGCAAATGGTGACGCACCCATAATCAAAACAAAAACAAACACTTTGGAAAAAAAAAAGACAGTCCCTTGGTGGCGTGCAGTTATTGCTCCTTATCGCCTCTGTGCA
>4_1888
AGGATGTCAACAGGGAGACAAGAGACTGACTGTAGAACAGTGCAAATGGTGACGCACCCATAATCAAAACAAAAACAAACACTTTGGAAAAAAAAAAGACAGTCCCTTGGTGGCGTGCAGTTATTGCTCCTTATCGCCTCTGTGCAGCAT
>4_1889
AGGATGTCAACAGGGAGACAAGAGTCTGACTGTAGAACAGTGCAAATGGTGACGCACCCATAATCAAAACAAAAAACAAACACTTTGGAAAAAAAAAGACAGTCCCTTGGTGGCGTGCAGTTATTGCTCCTTATCGCCTCTGTGCAGCAT
>4_1890
AGGATGTCAACAGGGAGACAAGAGTCTGACTGTAGAACAGTGCAAATGGTGACGCACCCATAATCAAAACAAAAACAAACACTTTGGAAAAAAAAAAGACAGTCCCTTGGCGGCGTGCAGTTATTGCTCCTTATCGCCTCTGTGCAGCAT
>4_1891
AGGATGTCAACAGGGAGACAAGAGTCTGACTGTAGAACAGTGCAAATGGTGACGCACCCATAATCAAAACAAAAACAAACACTTTGGAAAAAAAAAAGACAGTCCCTTGGTGGCGTGCAGTTATTGCTCCTTATCGCCTCTGTGCAGCAG
>4_1892
AGGATGTCAACAGGGAGACAAGAGTCTGACTGTAGAACAGTGCAAATGGTGACGCATCCATAATCAAAACAAAAACAAACACTTTGGAAAAAAAAAAGACAGTCCCTTGGTGGCGTGCAGTTATTGCTCCTTATCGCCTCTGTGCAGCAT
>4_1893
AGGATGTCAACAGGGAGACAAGAGTCTGACTGTAGAACAGTGCAAATGGTGACTCACCCATAATCAAAACAAAAACAAACACTTTGGAAAAAAAAAAGACAGTCCCTTGGTGGCGTGCAGTTATTGCTCCTTATCGCCTCTGTGCAGCAT
>4_1894
AGGATGTCAACAGGGAGACAAGAGTCTGACTGTAGAACATTGAAAATGGTGACGCACCCATAATCAAAAAAAAAACAAACACTTTGGAAAAAAAAAAGACAGTCCCTTGGTGGCGTGCAGTTATTGCTCCTTATCGCCTCTGGGCAGCAT
>4_1895
AGGATGTCAACAGGGAGACAAGAGTCTGACTGTATAACAGTGCAAATGGTGACGCACCCATAATCAAAACAAAAACAAACACTTTGGAAAAAAAAAAGACAGTCCCTTGGTGGCGTGCAGTTATTGCTCCTTATCGCCTCTGTGCAGCAT
>4_1896
AGGATTGATGTCAAACGGGAGACAAGAGTCTGACTGTAGACCAGTGCAAATGGTGACGCACCCATAATCAAAACAAAAACAAACACTTTGGAAAAAAAAAAGACAGTCCCTTGGTGGCGTGCAGTTATTGCTCCTTATCGCCTCTGTGCA
>4_1897
AGGGAGAAAAGAGTCTGACTGTAGAACAGTGCAAATGGTGACTCACCCATAATAAAAACAAAAACAAACACTTTGGAAAAAAAAAAAGACAGTCCCTTGGTGGCGTGCAGTTATTGCTCCTTATCGCCTCTGTGCAGCATATAATGTGAC
>4_1898
AGGGAGACAAGAGTCTGAATGTAGAACAGTGCAAATGGTGACGCACCCATAATCAAAACAAAAACAAACACTTTTGAAAAAAAAAAGACAGTCCCTTGGTGGCGTGCAGTTATTGCTCCTTATCGCCTCTGTGCAGCATATAATGTGACC
>4_1899
AGGGAGACAAGAGTCTGACTGTAGAAAAGTGCAAATGGTGACGCACCCATAATCAAAACAAAAACAAACACTTTGGAAAAAAAAAAAGACAGTCCCTTGGTGGCGTGCAGTTATTGCTCCTTATCGCCTCTGTGCAGCATATAATGTGAC
>4_1900
AGGGAGACAAGAGTCTGACTGTAGAACAGTGCAAATGGTGACGAACCCATAATCAAAACAAAAACAAACACTTTGGAAAAAAAAAAGACAGTCCCTTGGTGGCGTGCAGTTATTGCTCCTTATCGCCTCTGTGCAGCATATAATGTGACC
>4_1901
AGGGAGACAAGAGTCTGACTGTAGAACAGTGCAAATGGTGACGCACCCATAATAAAAACAAAAACAAACACTTTGGAAAAAAAAAAGACAGTCCCTTGGTGGCGTGCAGTTATTGCTCCTTATCGCCTCTGTGCAGCATATAATGTGACC
>4_1902
AGGGAGACAAGAGTCTGACTGTAGAACAGTGCAAATGGTGACGCACCCATAATCAAAACAAAAACAAACACTTTGGAAAAAAAAAAGACAGTCCCTTGGTGGCGTGCAGTTATTACTCCTTATCGCCTCTGTGCAGCATATAATGTGACC
>4_1903
AGGGAGACAAGAGTCTGACTGTAGAACAGTGCAAATGGTGACGCACCCATAATCAAAACAAAAACAAACACTTTGGAAAAAAAAAAGACAGTCCCTTGGTGGCGTGCAGTTATTGCTCCTGTTGAAGAAAACAGAGACAGGTTTCATGAA
>4_1904
AGGGAGACAAGAGTCTGACTGTAGAACAGTGCAAATGGTGACGCACCCATAATCAAAACAAAAACAAACACTTTGGAAAAAAAAAAGACAGTCCCTTGGTGGCGTGCAGTTATTGCTCCTTATCGCCACTGTGCAGCATATAATGTGACC
>4_1905
AGGGAGACAAGAGTCTGACTGTAGAACAGTGCAAATGGTGACGCACCCATAATCAAAACAAAAACAAACACTTTGGAAAAAAAAAAGACAGTCCCTTGGTGGCGTGCAGTTATTGCTCCTTATCGGCTCTGTGCAGCATATAATGTGACC
>4_1906
AGGGAGACAAGAGTCTGACTGTAGAACAGTGCAAATGGTGACGCACCCATAATCAAAACAAAAACAAACACTTTGGAAAAAAAAAAGACAGTCCCTTGGTGGCGTGCAGTTATTGCTCCTTCCCATGTACTCTGCGTTGATACCACTGCT
>4_1907
AGGGAGACAAGAGTCTGACTGTAGAACAGTGCAAATGGTGACGCACCCATAATCAAAACAAAAACAAACACTTTGGAAAAAAAAAAGACAGTCCCTTGGTGGCGTGCAGTTATTGCTCCTTCCCATGTACTCTGCGTTGATACCTCTGCT
>4_1908
AGGGAGACAAGAGTCTGACTGTAGAACAGTGCAAATGGTGACGCACCCATAATCAAAACACAAACAAACACTTTGGAAAAAAAAAAAGACAGTCCCTTGGTGGCGTGCAGTTATTGCTCCTTATCGCCTCTGTGCAGCATATAATGTGAC
>4_1909
AGGGAGACAAGAGTCTGACTGTAGAACAGTGCAAATGGTGACGCACCCATAATCAAACAAAAACAAACACTTTGGAAAAAAAAAAGACAGTCCCTTGGTGGCGTGCAGTTATTGCTCCTTATCGCCTCTGTGCAGCATATAATGTGACCT
>4_1910
AGGGAGACAAGAGTCTGACTGTAGAACAGTGCAAATGTTGACGCACCCATAATCAAAACAAAAACAAACACTTTGGAAAAAAAAAAGACAGTCCCTTGGTGGCGTGCAGTTATTGCTCCTTATCGCCTCTGTGCAGCATATAATGTGACC
>4_1911
AGGGAGACAAGAGTCTGACTGTAGAACAGTGCAACTGGTGACGCACCCATAATCAAAACAAAAACAAACACTTTGGAAAAAAAAAAGACAGTCCCTTGGTGGCGTGCAGTTATTGCTCCTTATCGCCTCTGTGCAGCATATAATGTGACC
>4_1912
AGGGAGACAAGAGTCTGACTGTATAAAAGTGCAAATGGTTACGCACCCATAATCAAAACAAAAACAAACACTTTGTAAAAAAAAAAAGACAGTCCCTTGGTGGCGTGCAGTTATTGCTCCTTATCGCCTCTGTGCAGCATATAATGTGAC
>4_1913
AGGGAGACAAGATTCTGACTGTAGAACAGTGCAAATGGTGACGCACCCATAATCAAAACAAAAACAAACACTTTGGAAAAAAAAAAGACAGTCCCTTGGTGGCGTGCAGTTATTGCTCCTTATCGCCTCTGTGCAGCATATAATGTGACC
>4_1914
AGGGAGACAAGATTCTGACTGTATAACAGTGCAAATTGTGACGCACACATAATCAAAACAAAAAAAAACACTTTGGAAAAAAAAAAAGACAGTCCCTTGGTGGCGTGCAGTTATTGCTCCTTATCGCCTCTGTGCAGCATATAATGTGAC
>4_1915
AGGGAGACAAGTGTCTGACTGTAGAACAGTGCAAATGGTGACGCACCCATAATCAAAACAAAAACAAACACTTTGGAAAAAAAAAAGACAGTCCCTTGGTGGCGTGCAGTTATTGCTCCTTATCGCCTCTGTGCAGCATATAATGTGACC
>4_1916
AGGGAGACAATAGTCTGACTGTAGAACAGTGCAAATGGTGACGCACCCATAATCAAAACAAAAACAAACACTTTGGAAAAAAAAAAGACAGTCCCTTGGTGGCGTGCAGTTATTGCTCCTTATCGCCTCTGTGCAGCATATAATGTGACC
>4_1917
AGGGCATATACAAATCATACAGTCATACAAGGAAGGATGTCAACAGGGAGACAAGAGTCTGACCGTAGAACAGTGCAAATGGTGACGCACCCATAATCAAAACAAAAACAAACACTTTGGAAAAAAAAAAGACAGTCCCTTGGTGGCGTG
>4_1918
AGGGCATATACAAATCATACAGTCATACAAGGAAGGATGTCAACAGGGAGACAAGAGTCTGACTGTAGAACAGTGCAAATGGTGACGCACCCATAATCAAAACAAAAACAAACACTTTGGAAAAAAAAAAAAAGACAGTCCCTTGGTGGC
>4_1919
AGGGCATATACAAATCATACAGTCATACAAGGAAGGATGTCAACCGGGAGACAAGAGTCTGACTGTAGAACAGTGCAAATGGTGACGCACCCATAATCAAAACAAAAACAAACACTTTGGAAAAAAAAAAAGACAGTCCCTTGGTGGCGT
>4_1920
AGGGCATATACACATCATACAGTCATACAAGGAAGGATGTCAACAGGGAGACAAGAGTCTGACTGTAGAACAGTGCAAATGGTGACGCACCCATAATCAAAACAAAAACAAACACTTTGGAAAAAAAAAAGACAGTCCCTTGGTGGCGTG
>4_1921
AGGTAGACAAGAGTCTGACTGTAGAACAGTGCAAATGGTGACGCACCCATAATCAAAACAAAAACAAACACTTTGGAAAAAAAAAAGACAGTCCCTTGGTGGCGTGCAGTTATTGCTCCTTATCGCCTCTGTGCAGCATATAATGTGACC
>4_1922
AGGTAGACAAGAGTCTGACTGTATAACAGTGCAAATGGTGACGCACCCATAATCAAAACAAAAACAAACACTTTGGAAAAAAAAAAGACAGTCCCTTGGTGGCGTGCAGTTATTGCTCCTTATCGCCTCTGTGCAGCATATAATGTGACC
>4_1923
AGGTAGACAAGAGTCTGACTTTAGAACAGTGCAAATGGTGACGCACCCATAATCAAAACAAAAACAAACACTTTGTAAAAAAAAAAGACAGTCCCTTGGTGGCGTGCAGTTATTGCTCCTTATCGCCTCTGTGCAGCATATAATGTGACC
>4_1924
AGGTAGACATGATTCTGACTGTAGAACATTGCAAATGGTGACGCACCCATAATCAAAAAAAAAACAAACTCTTTGGAAAAAAAAAAGACAGTCCCTTGGTGGCGTGCAGTTATTGCTCCTTATCGCCTCTGTGCAGCATATAATGTGACC
>4_1925
AGGTAGGATGTCAACAGGGAGACAAGTGTCTGACTGTAGAACATTGCAAATGGTGACGCACCCATAATCAAAACAAAAAAAAACACTTTGGAAAAAAAAAAGACAGTCCCTTGGTGGCGTGCAGTTATTGCTCCTTATCGCCTCTGTGCA
>4_1926
AGGTCATATACAAATCATACAGTCATAAAAGGAAGTATGTCAACAGGGAGACAAGAGTCTGACTGTAGAACAGTGCAAATGGTGACGCACCCATAATCAAAACAAAAACAAACACTTTGGAAAAAAAAAAGACAGTCCCTTGGTGGCGTG
>4_1927
AGGTCATATACAAATCATACAGTCATACAAGGAAGGATGTCAACAGGGAGACAAGAGTCTGACTGTAGAACAGTGCAAATGGTGACGCACCCATAATCAAAACAAAAACAAACACTTTGGAAAAAAAAAAGACAGTCCCTTGGTGGCGTG
>4_1928
AGGTTATTCTGACAATTGGCATACGCCATGCCGAGCGCTGCTCCCGAGCCTAGTGAAATTGGCGATGTGTGCCGTTTGAAGAACAGAACAGATTACTCAATGCCTAACCCCAGACCGGTGCCTAATTTAATGGCTCCTTCTTCTAAGCAT
>4_1929
AGTAAAGTGCAAATGGTTACGCACCCATAATAAAAAAAAAAAAAAACACTTTGGAAAAAAAAAAAGACAGTCCCTTGGTGGCGTGCAGTTATTGCTCCTTATCGCCTCTGTGCAGCATATAATGTGACCTCAGGTTATTCTGACAATTGG
>4_1930
AGTAAGGATGTCAACAGGTAGAAAATTGTCTGACTGTAGAACAGTGCAATTGGTGACGCACCCATAATCAAAACAAAAACAAACACTTTGTAAAAAAAAAAGACAGTCCCTTGGTGGCGTGCAGTTATTGCTCCTTATCGCCTCTGTGCA
>4_1931
AGTAATACATTGTAATATTTCAGCATATTTTTGTTTGTTTTGGGTGACTCACACATTATACCATTAGTGAAGAAATTCCCTATTATATAACAATAATCACTTTACGTCATCTTGTTATTCTCAATGTACTCTGCGTTGATACCACTGCTT
>4_1932
AGTACAACTGGTGACGCACCCATAATCAAAACAAAAACAAACACTTTGCAAAAAAAAAAGACAGTCCCTTGGTGGCGTGCAGTTATTGCTCCTTATCGCCTCTGTGCAGCATATAATGTGACCTCAGGTTATTCTGACAATTGGCATACG
>4_1933
AGTCATAAAAGTAAGTATGTCAACAGGGATACAAGTTTCTTACTTTAGAACAGTGCAAATGGTGACGCACAAATAATAAAAACAAAAACAAACACTTTTGAAAAAAAAAAAAAGACAGTCCCTTGGTGGCGTGCAGTTATTGCTCCTTAT
>4_1934
AGTCATACAAGGAAGGATGTAAACAGGGAGACAAGAGTCTGACTGTAGAACAGTGCAAATGGTGACGCACCCATAATCAAAACAAAAACAAACACTTTGTAAAAAAAAAAAGACAGTCCCTTGGTGGCGTGCAGTTATTGCTCCTTATCG
>4_1935
AGTCATACAAGGAAGGATGTCAACAGGGAGACAAGAGTCTGACTGTAGAACAGTGCAAAGGGTGACGCACCCATAATCAAAACAAAAACAAACACTTTGGAAAAAAAAAAGACAGTCCCTCCCATGTACTCTGCGTTGATACCACTGCTT
>4_1936
AGTCATACAAGGAAGGATGTCAACAGGGAGACAAGAGTCTGACTGTAGAACAGTGCAAATGGTGACGCACCCATAATCAAAACAAAAACAAACACTTTGAAAAAAAAAAAGACAGTCCCTTGGTGGCGTGCAGTTATTGCTCCTTATCGC
>4_1937
AGTCATACAAGGAAGGATGTCAACAGGGAGACAAGAGTCTGACTGTAGAACAGTGCAAATGGTGACGCACCCATAATCAAAACAAAAACAAACACTTTGGAAAAAAAAAAAACAGTCCCTTGGTGGCGTGCAGTTATTGCTCCTTATCGC
>4_1938
AGTCATACAAGGAAGGATGTCAACAGGGAGACAAGAGTCTGACTGTAGAACAGTGCAAATGGTGACGCACCCATAATCAAAACAAAAACAAACACTTTGGAAAAAAAAAAGACAGTCCCTCCCATGTACTCTGCGTTGATACCACTGCTT
>4_1939
AGTCATACAAGGAAGGATGTCAACAGGGAGACAAGAGTCTGACTGTAGAACAGTGCAAATGGTGACGCACCCATATTCAAAACAAAAACAAACACTTTGGAAAAAAAAAGACAGTCCCTTGGTGGCGTGCAGTTATTGCTCCTTATCGCC
>4_1940
AGTCATACAAGGAAGGATGTCAACAGGGAGACAAGAGTCTGACTGTAGAACAGTGCTAATGGTGACGCACCCATAATCAAAACAAAAACAAACACTTTGGAAAAAAAAAAGACAGTCCCTTGGTGGCGTGCAGTTATTGCTCCTTATCGC
>4_1941
AGTCATACAAGGAAGGATGTCAACAGGGAGACAAGAGTCTGACTGTGGAACAGTGCAAATGGTGACGCACCCATAATCAAAACAAAAACAAACACTTTGGAAAAAAAAAGACAGTCCCTTGGTGGCGTGCAGTTATTGCTCCTTATCGCC
>4_1942
AGTCCCTTGGTGGCGTGCAGTTATTGCTCCTTATCGCCTCTGTACAGCATATAATGTGACCTCAGGTTATTCTGACAATTGGCATACGCCATGCCGAGCCCTGCTCCCGAGCCAAGTGAAATCCCATGTACTCTGCGTTGATACCACTGC
>4_1943
AGTCCCTTGGTGGCGTGCAGTTATTGCTCCTTATCGCCTCTGTGCAGCATATAATGTGACCTCAGGTTATTCTGACAATTGGCATACGCCATGCCGAGCCCTGCTCCCGAGCCAAGTGAAATCCCATGTACTCTGCGTTGATACCACTGC
>4_1944
AGTCCTTCCTTATAGGGCATATACAAATCATACAGTAATACAAGGATGTATGTGAACAGGGAGACAAGAGTCTGACTGTTGAACAGTGCAAATGGTGACGCACCCATAATCAAAACAAAAACAAACACTTTGGAAAAAAAAAATACAGTG
>4_1945
AGTCTGACAAGTGGCATACGCCATGCCGAGCCCTGCTCCCGAGCCAAGTGAAATTGGCCATGTGTGCCGTTTGAAGAACAGAACAGAAAACACACTGCCTAACCCCAGACCGGTGCCTAATTTAATGGCACCGTCTGCTAAGCATCGGTC
>4_1946
AGTCTGACTGTAGAACAGTGAAAATGGTGACGCACCCATAATCAAAACAAAAACAAACACTTTGGAAAAAAAAAAGACAGTCCCTTGGTGGCGTGCAGTTATTGCTCCTTATCGCCTCTGTGCAGCATATAATGTGACCTCAGGTTATTC
>4_1947
AGTCTGACTGTAGAACAGTGCAAATGGTGACGCACCCAAAATCAAAACAAAAACAAACACTTTGGAAAAAAAAAAGACAGTCCCTGGGTGGCGTGCAGTTATTGCTCCTTATCGCCTCTGTGCAGCATATAATGTGACCTCAGGTTATTC
>4_1948
AGTCTGACTGTAGAACAGTGCAAATGGTGACGCACCCATAATCAAAACAAAAACAAACACTTTGGAAAAAAAAAAAACAGTCCCTTGGTGGCGTGCAGTTATTGCTCCTTATCGCCTCTGTGCAGCATATAATGTGACCTCAGGTTATTC
>4_1949
AGTCTGACTGTAGAACAGTGCAAATGGTGACGCACCCATAATCAAAACAAAAACAAACACTTTGGAAAAAAAAAAAGACAGTCCCTTGGTGGCGTGCAGTTATTGCTCCTTATCGCCTCTGCCCATGTACTCTGCGTTGATACCACTGCT
>4_1950
AGTCTGACTGTAGAACAGTGCAAATGGTGACGCACCCATAATCAAAACAAAAACAAACACTTTGGAAAAAAAAAAGACAGTCCCTTGGTGGCGTGCAGTTATTGCTCCTTATCGCCTCTGTGCAGCATATAATGTGACCTCAGGTTGTTC
>4_1951
AGTCTGACTGTAGAACAGTGCAAATGGTGACGCACCCATAATCAAAACAAAAACAAACACTTTGGAAAAAAAAAAGACAGTCCCTTGGTGGCGTGCAGTTATTGCTCCTTATCGCCTCTGTGCAGCATATAATGTGACCTTAGGTTATTC
>4_1952
AGTCTGACTGTAGAACAGTGCAAATGGTGACGCACCCATAATCAAAACAAAAACAAACACTTTGGAAAAAAAAAAGACAGTCCCTTGGTGGCGTGCAGTTATTGCTCCTTATCGCCTCTGTGCAGCATATGATGTGACCTCAGGTTATTC
>4_1953
AGTCTGACTGTAGAACAGTGCAAATGGTGACGCACCCATAATCAAAACAAAAACAAACACTTTGGAAAAAAAAAAGACAGTCCCTTGGTTGCGTGCAGTTATTGCTCCTTATCGCCTCTGTGCAGCATATAATGTGACCTCAGGTTATTC
>4_1954
AGTCTGACTGTAGAACAGTGCAAATGGTGACGCACCCATAATCAAAACAAAAACAAACACTTTGGAAAAAAAAAAGACAGTCGCTTGGTGGCGTGCAGTTATTGCTCCTTATCGCCTCTGTGCAGCATATAATGTGACCTCAGGTTATTC
>4_1955
AGTCTGACTGTAGAACAGTGCAAATGGTGACGCACCCATAATCAAAACAAAAACAAACACTTTGGAAAAAATAAAGACAGTCCCTTGGTGGCGTGCAGTTATTGCTCCTTATCGCCTCTGTGCAGCATATAATGTGACCTCAGGTTATTC
>4_1956
AGTCTGACTGTAGAACAGTGCAAATGGTGACGCACCCATAATCAAAACAAAAACAAACACTTTGTAAAAAAAAAAGACAGTCCCTTGGTGGCGTGCAGTTATTGCTCCTTATCGCCTCTGTGCAGCATATAATGTGACCTCAGGTTATTC
>4_1957
AGTCTGACTGTAGAACAGTGCAAATGGTGACGCACCCATAATCAAAACAAAAACAAACTCTTTGGAAAATAAAAAGACAGTCCCTTGGTGGCGTGCAGTTATTGCTCCTTATCGCCTCTGTGCAGCATATAATGTGACCTCAGGTTATTC
>4_1958
AGTCTGACTGTAGAACAGTTCAAATGGTGACGCACCCATAATCAAAACAAAAACAAACACTTTGGAAAAAAAAAAGACAGTCCCTTGGTGGCGTGCAGTTATTGCTCCTTATCGCCTCTGTGCAGCATATAATGTGACCTCAGGTTATTC
>4_1959
AGTCTGACTGTAGAACCGTGCAAATGGTGACGCACCCATAATCAAAACAAAAACAAACACTTTGGAAAAAAAAAAGACAGTCCCTTGGTGGCGTGCAGTTATTGCTCCTTATCGCCTCTGTGCAGCATATAATGTGACCTCAGGTTATTC
>4_1960
AGTCTGACTGTATAACAGTGCAAATGGTGACGCACCCATAATCAAAACAAAAACAAAAACTTTGGAAAAAAAAAAGACAGTCCCTTGGTGGCGTGCAGTTATTGCTCCTTATCGCCTCTGTGCAGCATATAATGTGACCTCAGGTTATTC
>4_1961
AGTCTGACTGTATAACAGTGCAAATGTTGACGCACCCATAATCAAAACAAAAACAAACACTTTGGAAAAAAAAAAGACAGTCCCTTGGTGGCGTGCAGTTATTGCTCCTTATCGCCTCTGTGCAGCATATAATGTGACCTCAGGTTATTC
>4_1962
AGTCTGACTGTATAACAGTTCAAATGGTGACGCACCCATAATCAAAACAAAAACAAACACTTTGGAAAAAAAAAAGACAGTCCCTTGGTGGCGTGCAGTTATTGCTCCTTATCGCCTCTGTGCAGCATATAATGTGACCTCAGGTTATTC
>4_1963
AGTGAAAATCCCCTGAATGAACTGTTTTGTTTGACTGCTTAAACACGGGTTTAGATGAATTGATTGAATGATAATTTTGGTTATTGTAGATAACTTTTTTATAAAAATGTAAATATGGTCATAATTTATTTTACAAATGTGTTATGGGCA
>4_1964
AGTGAAAATGGTGACGCACCCATAATCAAAACAAAAAAAAACACTTTGGAAAAAAAAAAGACAGTCCCTTGGTGGCGTGCAGTTATTGCTCCTTATCGCCTCTGTGCAGCATATATTGTGACCTCAGGTTATTCTGACAATTGGCATACG
>4_1965
AGTGAAATTGGCCATGTGTGCCGTTTGAAGAACAGAACAGAAAACACAATGCCTAACCCCAGACCGGTGCCTAATTTAATGGCACCGTCTGCTAAGCATCGGTCCCACTTTTTCCCCAGCTCCTTCTCAGACATACTGAACATTAGCTTG
>4_1966
AGTGAGACAATAGTCTGACTTTAGAACAGTGCAAATGGTTACGCACCCATAATAAAAACAAAAACAAACACTTTGGAAAAAAAAAAAGACAGTCCCTTGGTGGCGTGCAGTTATTGCTCCTTATCGCCTCTGTGCAGCATATAATGTGAC
>4_1967
AGTGAGTATTTTTTGATATTTTTTGTTGTTATTGGAGAAAATATTCATTCCATTATAAAAAAAGTGACATGACAGAGACTGCACGAGAGTCGACACACACATACTGCAGCTACCAGTGAAAATCCCCTGAATGAACTGTTTTGTTTGACT
>4_1968
AGTGATACAATAGTCTGACTGTAGAAAAGTGAAAATGGTGACGCACCCATAATCAAAACAAAAACAAACACTTTGGAAAAAAAAAAAGACAGTCCCTTGGTGGCGTGCAGTTATTGCTCCTTATCGCCTCGGTGCAGCATATAATGTGAC
>4_1969
AGTGCAAAGGGTGACGCACCCATAATCAAACCAAAAACATACACTTTGGAAAAAAAAAAGACTGTCCCTTGGTGGCGTGCAGTTATTGCTCCTTATCGCCTCTGTGCAGCATATAATGTGACCTCAGTTTATTCTGACAATTGGCATACG
>4_1970
AGTGCAAATGGTGACGCACCCATAAACAAAACAAAAACAAACACTTTGGAAAAAAAAAAGACAGTCCCTTGGTGGCGTGCAGTTATTGCTCCTTATCGCCTCTGTGCAGCATATAATGTGACCTCAGGTTATTCTGACAATTGGCATACG
>4_1971
AGTGCAAATGGTGACGCACCCATAATAAAAACAAAAACAAACACTTTGGAAAAAAAAAAGACAGTCCCTTGGTGGCGTGCAGTTATTGCTCCTTATCGCCTCTGTGCAGCATATAATGTGACCTCAGGTTATTCTGACAATTGGCATACG
>4_1972
AGTGCAAATGGTGACGCACCCATAATCAAAACAAAAAAAAACACTTTGGAAAAAAAAAAAGACAGTCCCTTGGTGGCGTGCAGTTATTGCTCCTTATCGCCTCTGTGCAGCATATAATGTGACCTCAGGTTATTCTGACAATTGGCATAC
>4_1973
AGTGCAAATGGTGACGCACCCATAATCAAAACAAAAAAAAACACTTTGGAAAAAAAAAAGACAGTCCCTTGGTGGCGTGCAGTTATTGCTCCTTATCGCCTCTGTGCAGCATATAATGTGACCTCAGGTTATTCTGACAATTGGCATACG
>4_1974
AGTGCAAATGGTGACGCACCCATAATCAAAACAAAAACAAACACTTGGGAAAAAAAAAAGACAGTCCCTTGGTGGCGTGCAGTTATTGCTCCTTATCGCCTCTGTGCAGCATATAATGTGACCTCAGGTTATTCTGACAATTGGCATACG
>4_1975
AGTGCAAATGGTGACGCACCCATAATCAAAACAAAAACAAACACTTTGGAAAAAAAAAAGACAGTCCCTTGGTGGCGTGCAGTTATTGCTCCTGTTGAAGAAAACAGAGACAGGTTTCATGAATTTTCATTTACATAACCAGCGATACAG
>4_1976
AGTGCAAATGGTGACGCACCCATAATCAAAACAAAAACAAACACTTTGGAAAAAAAAAAGACAGTCCCTTGGTGGCGTGCAGTTATTGCTCCTTATCGCCTCTGTGCAGCATATAATGTGACCCCATGTACTCTGCGTTGATACCACTGC
>4_1977
AGTGCAAATGGTGACGCACCCATAATCAAAACAAAAACAAACACTTTGGAAAAAAAAAAGACAGTCCCTTGGTGGCGTGCAGTTATTGCTCCTTATCGCCTCTGTGCAGCATATAATGTGACCTCCCCATGTACTCTGCGTTGATACCAC
>4_1978
AGTGCAAATGGTGACGCACCCATACTCAAAACAAAAACAAACACTTTGGAAAAAAAAAAGACAGTCCCTTGGTGGCGTGCAGTTATTGCTCCTTATCGCCTCTGTGCAGCATATAATGTGACCTCAGGTTATTCTGACAATTGGCATACG
>4_1979
AGTGCAAATGGTTACGCACCCATAATCAAAACAAAAACAAACACTTTGGAAAAAAAAAAGACAGTCCCTTGGTGGCGTGCAGTTATTGCTCCTTATCGCCTCTGTGCAGCATATAATGTGACCTCAGGTTATTCTGACAATTGGCATACG
>4_1980
AGTGCAACTGGTGACGCACCCATAATCAAAACAAAAACAAACACTTTGGAAAAAAAAAAGACAGTCCCTTGGTGGCGTGCAGTTATTGCTCCTTATCGCCTCTGTGCAGCATATAATGTGACCTCAGGTTATTCTGACAATTGGCATACG
>4_1981
AGTGCAATTGGTGACGCACCCATAATCAAAACAAAAACAAACACTTTGGAAAAAAAAAAGACAGTCCCTTGGTGGCGTGCAGTTATTGCTCCTTATCGCCTCTGTGCAGCATATAATGTGACCTCAGGTTATTCTGACAATTGGCATACG
>4_1982
AGTGGTATCAACGCAGAGTACATGGGAAGGGGTGAAGTATTAGAAAGTCAGTTTTTAAGAAAAACTGCATTAAAAATCAGGAGATCAGCTTGTGCGCTCTGGAGATAAGCTGTTGTGCCTCTGCACGTTAAGTTACAGTCAAAATTATAA
>4_1983
AGTGGTATCAACGCAGAGTACATGGGGGAAAAGGGGTGAAGTATTAGAAAGTCAGTTTTTAAGAAAAACTGCATTAAAAATCAGGAGATCAGCTTGTGCGCTCTGGAGATAAGCTGTTGTGCCTCTGCACGTTAAGTTACAGTCAAAATT
>4_1984
AGTGGTATCAACGCAGAGTACATGGGGTGAAGTATTAGAAAGTCAGTTTTTAAGAAAAACTGCATTAAAAATCAGGAGATCAGCTTGTGCGCTCTGGAGATAAGCTGTTGTGCCTCTGCACGTTAAGTTACAGTCAATATTATAAATTTC
>4_1985
AGTGGTATCAACGCAGAGTACATGGGGTTTGGATTTTTTTTGTTGTTAATGGAGAAAATATTAATTCCATTCTCAACAAAGTGACATGCCAGAGACTGCATGAGAGTCGACACACATACGGCAGCTTCCAGTGAAAATCCCCTCAATGAA
>4_1986
AGTGTGTCAGTCTATAACTGTCAAATGGGACCCCCCCCAAAAAAAAACAAAAAAAAACACATTTTAAAAAAAAAAAGACAGTCCCTTGGTGGCGTGCAGTTATTGCTCCTTATCGCCTCTGTGCAGCATATAATGTGACCTCAGGTTATT
>4_1987
AGTGTTACAATATTATGACTGTATAAAATTGCAAATTGTGTAGCACCCATAATAAAAAAAAAAAAAAACACTTTTGAAAAAAAAAAAGACAGTCCCTTGGTGGCGTGCAGTTATTGCTCCTTATCGCCTCTGTGCAGCATATAATGTGAT
>4_1988
AGTTAGTGCTCCTTATCGCCTCTGTGCAGCATATAATGTGACCTCAGGTTATTCTGACAATTGGCATACGCCATGCCGAGCCCTGCTCCCGAGCCAAGTGAAATTGGCCATGTGTGCCCTCCCATGTACTCTGCGTTGATACCACTGCTT
>4_1989
AGTTATTGCTCCTTATCGCCTCTGTGCAGCATATAATGTGACCTCAGGTTATTCTGACAATTGGCATACGCCATGCCGAGCCCTGCTCCCGAGCCAAGTGAAATTGGCCATGTGTGCCCTCCCATGTACTCTGCGTTGATACCACTGCTT
>4_1990
AGTTATTGCTCCTTATCGCCTCTGTGCAGCATATAATGTGACCTCAGGTTATTCTGACAATTGGCATACGCCATGCCGAGCCCTGCTCCCGAGCCAAGTGAAATTGGCCATGTGTGCCGTTTGAAGAACAGAACAGAAAACACAATACCT
>4_1991
AGTTATTGCTCCTTATCGCCTCTGTGCAGCATATAATGTGACCTCAGGTTATTCTGACAATTGGCATACGCCATGCCGAGCCCTGCTCCCGAGCCAAGTGAAATTGGCCATGTGTGCCGTTTGAAGAACAGATCAGAAAACACAATGCCT
>4_1992
AGTTATTGCTCCTTATCGCCTCTGTGCAGCATATAATGTGACCTCATGTTATTCTGACAATTGGCATACGCCATGCCGAGCCCTGCTCCCGAGCCAAGTGAAATTGGCCATGTGTGCCGTTTGAAGAACAGAACAGAAAACACAATGCCT
>4_1993
AGTTATTGCTCCTTATCGCCTCTGTGCAGCTTATAATGTGACCTCAGGTTTTTCTGACAATTGGCATACGCCATGCCGAGCCCTGCTCCCGAGCCATGTTAAATTGGCAATGTGTGCCGTTTGAAGAACAGAACAGAAAACACAATGCCT
>4_1994
AGTTATTGCTCCTTTTGGCCTCTGTGCAGCATATAATGTGACCTCTGGTTATTCTTACAATTGGCATACTACATGCCTAGCCCTGCTCCCGAGCCTAGTGAAATTTGCCATTTGTGCCGTTTGAAGAACAGAACAGAAAACACAATTCCT
>4_1995
AGTTCAAATGGTGACGCACCCATAATAAAAAAAAAAACAAACACTTTGGAAAAAAAAAAGACAGTCCCTTGGTGGCGTGCAGTTATTGCTCCTTATCGCCTCTGTGCAGCATATAATGTGACCTCAGGTTATTCTGTCAATTGGCATACG
>4_1996
AGTTCAAATGGTGACGCACCCATAATCAAAAAAAAAACAAAAAATTTGGAAAAAAAAAAGACAGTCCCTTGGTGGCGTGCAGTTATTGCTCCTTATCGCCTCTGTGCAGCATATAATGTGACCTCAGGTTATTCTGACAATTGGCATACG
>4_1997
ATAAAAAAAAAAACCAAAAAATTTGTAAAAAAAAAGACAGTCCCTTGGTGGCGTGCAGTTATTGCTCCTTATCGCCTCTGTGCAGCATATAATGTGACCTCAGGTTATTCTGACAATTGGCATACGCCATGCCGAGCCCTGCTCCCGAGC
>4_1998
ATAAAAGACAGTCCCTTGGTGGCGTGCAGTTATTGCTCCTTATCGCCTCTGTGCAGCATATAATGTGACCTCAGGTTATTCTGACAATTGGCATACGCCATGCCGAGCCCTGCTCCCGAGCCAAGTGAAATTGGCCATGTGTGCCGTTTG
>4_1999
ATAAAAGATTCTGACTTTAGAAAAGTTAAAATGGTGACGCACCCATAATCAAAACAAAAAAAAACACTTTGGAAAAAAAAAAGACAGTCCCTTGGTGGCGTGCAGTTATTGCTCCTTATCGCCTCTGTGCAGCATATAATGTGACCTCAG
>4_2000
ATAAAAGTGCAAATGGTGACGCACCCATAATAAAAACAAAAAAAAACACTTTGGAAAAAAAAAAGACAGTCCCTTGGTGGCGTGCAGTTATTGCTCCTTATCGCCTCTGTGCAGCATATAATGTGACCTCAGGTTATTCTGACAATTGGC
>4_2001
ATAAAAGTGCAAATGGTGACGCACCCATAATCAAAACAAAAACAAACACTTTGGAAAAAAAAAAGACAGTCCCTTGGTGGCGTGCAGTTATTGCTCCTTATCGCCTCTGTGCAGCATATAATGTGACCTCAGGTTATTCTGACAATTGGC
>4_2002
ATAAACACAGACCATCTTTATAGGGCATATACAAATCATACAGTCATACAAGGAAGGATGTCAACAGGGAGACAAGAGTCTGACTGTAGAACAGTGCAAATGGTGACGCACCCATAATCAAAACAAAAACAAACACTTTGGAAAAAAAAA
>4_2003
ATAAATGTAATGATGTAAACAGGGATACAAGAGTCTGACTGTAGAACAGTTCAAATGGTGACGCACCCATAATCAAAACAAAAACAAACACTTTGTAAAAAAAAAAGACAGTCCCTTGGTGGCGTGCAGTTATTGCTCCTTATCGCCTCT
>4_2004
ATAACAGTGCAAATGGTGACGCACCCATAATCAAAACAAAAACAAACACTTTGGAAAAAAAAAAGAAAGTCCCTTGGTGGCGTGCAGTTATTGCTCCTTATCGCCTCTGTGCAGCATATAATGTGACCTCAGGTTATTCTGACAATTGGC
>4_2005
ATAACAGTGCAAATGGTGACGCACCCATAATCAAAACAAAAACAAACACTTTGTAAAAAAAAAAGACAGTCCCTTGGTGGCGTGCAGTTATTGCTCCTTATCGCCTCTGTGCAGCATATAATGTGACCTCAGGTTATTCTGACAATTGGC
>4_2006
ATAACAGTGCAAATGGTGACGCACCCATAATCAAAACAAAAACAAACACTTTTGAAAAAAAAAAGACAGTCCCTTGGTGGCGTGCAGTTATTGCTCCTTATCGCCTCTGTGCAGCATATAATGTGACCTCAGGTTATTCTGAAAATTGGA
>4_2007
ATAACATTGAAAATGTTTACGAACCAATAATAAAAAAAAAAAAAAACACTTTGTAAAAAAAAAAGACAGTCCCTTGGTGGCGTGCAGTTATTGCTCCTTATCGCCTCTGTGCAGCATATAATGTGACCTCAGGTTATTCTGACAATTGGC
>4_2008
ATAACTCTAAAAGACAACTCATTACTCATTGTTCAACAGATCCCTCCACTCCAAATCATCTGGAACTAAACACACCCATGTGTGGACTTCGGACACCTTACTCCCTTTAGCCTGCAGGATACCCATCACCCTCTGTCACATCAGCCAACA
>4_2009
ATAATACAGTCATACAAGGAAGGATGTCAACAGGGAGACAAGAGTCTGACTGTAGAACAGTGCAAATGGTGACGCACCCATAATCAAAACAAAAACAAACACTTTGGAAAAAAAAAAGACAGTCCCTTGGTGGCGTGCAGTTATTGCTCC
>4_2010
ATAATACAGTCATACAAGGAAGGATGTCAACAGGGAGACAAGAGTCTGACTGTAGAACAGTGCAAATGGTGACGCACCCATAATCAAAACAAAAACAAACACTTTGGAAAAAAAAAGACAGTCCCTTGGTGGCGTGCAGTTATTGCTCCT
>4_2011
ATAATCAAAACAAAAACAAACACTTTGGAAAAAAAAAAAACAGTCCCTTGGTGGCGTGCAGTTATTGCTCCTTATCGCCTCTGTGCAGCATATAATGTGACCTCAGGTTATTCTGACAATCCCATGTACTCTGCGTTGATACCACTGCTT
>4_2012
ATAATCAAAACAAAAACAAACACTTTGGAAAAAAAAAAGACAGTCCCTTGGTGGCGTGCAGTTATTGCTCCTTATCGCCTCTGTGCAACATATAATGTGACCTCAGGTTATTCTGACAATTGGCATACGCCATGCCGAGCCCTGCTCCCG
>4_2013
ATAATCAAAACAAAAACAAACACTTTGGAAAAAAAAAGACAGTCCCTTGGTGGCGTGCAGTTATTGCTCCTTATCGCCTCTGTGCAGCATATAATGTGACCTCAGGTTATTCTGACAATTGGCATACGCCATGCCGAGCCCTGCTCCCGA
>4_2014
ATAATGAACACATATCATGGAGCTGGGATGACACACACTGGACTACAGAGAACTCGCACAAGTGAAGGCGGCCAAACTTGTAAAGAGCATGTTACTGGACCGGCTGCTTCCTTGTAAACTCTTCTCAAGTTTGTTTGTTTGGATTTTTTT
>4_2015
ATAATGTGACCTCATGTTATTCTGTCACTTGGCATACGCCATGCCGAGCCCTGCTCCAGAGCCAAGTGAAATTTGCCATGTGTGCCGTTTGAAGAACAGAACAGAAATCACAATGCCTAACCCCAGACCGGTGCCTAATTTAATGGCACC
>4_2016
ATAATTATTTTATTAAATAAAAACAGACCATCTTTATAGGGCATATACAAATCATACAGTCATACAAGGAAGGATGTCAACAGGGAGACAAGAGTCTGACTGTAGAACAGTGCAAATGGTGACGCACCCATAATCAAAACAAAAACAAAC
>4_2017
ATAATTATTTTATTAAATAAACACAGACCATCTTTATAGGGCACATACAAATCATACAGTCATACAAGGAAGGATGTCAACAGGGAGACAAGAGTCTGACTGTAGAACAGTGCAAATGGTGACGCACCCATAATCAAAACAAAAACAAAC
>4_2018
ATAATTATTTTATTAAATAAACACAGACCATCTTTATAGGGCATATACAAATCATACAGTCATACAAGGAAGGATGTCAACAGGGAGACAAGAGTCTGACTGTAGAACAGTGCAAATGGTGACGCACCCATAATCATAACAAAAACAAAC
>4_2019
ATAATTATTTTATTAAATAAACACAGACCATCTTTATAGGGCATATACAAATCATACAGTCATTCAAGGAAGGATGTCAACAGGGAGACAAGAGTCTGACTGTAGAACAGTGCAAATGGTGACGCACCCATAATCAAAACAAAATCAAAC
>4_2020
ATAATTATTTTATTAAATAAACACAGACCGTCCTTATAGGGCATATACAAATCATACAGTCATACAAGGAAGGATGTCAACAGGGAGACAAGAGTCTGACTGTAGAACAGTGCAAATGGTGACGCACCCATAATCAAAACAAAAACAANC
>4_2021
ATAATTATTTTATTAAATAAACACAGACCGTCCTTATAGGGCATATACAAATCATACAGTCATACAAGGAAGGATGTCTACAGGGAGACAAGAGTCTGACTGTAGAACAGTGCAAATGGTGACGCACCCATAATCAAAACAAAAACAAAC
>4_2022
ATAATTATTTTATTAAATAAACACAGACCGTCCTTATAGGGCATATACACATCATACAGTCATACAAGGAAGGATGTCAACAGGGAGACAAGAGTCTGACTGTAGAACAGTGCAAATGGTGACGCACCCATAATCAAAACAAAAACAAAC
>4_2023
ATAATTATTTTATTAAATAAACATAGACCATCTTTATAGGGCATATACAAATCATACAGTCATACAAGGAAGGATGTCAACAGGGAGACAAGAGTCTGACTGTAGAACAGTGCAAATGGTGACGCACCCATAATCAAAACAAAAACAAAC
>4_2024
ATAATTTTTTTTTTTTTTTTTTTTTTTTTTTTTTTCCTTTTTTTAATAATTATTTTATTAAATAAACACAGACCATCTTTATAGGGCATATACAAATCATACAGTCATACAAGGAAGGATGTCAACAGGGAGACAAGAGTCTGACTGTAG
>4_2025
ATACAAAAACAAACACTTTTGAAAAAAAAAAGACAGTCCCTTGGTGGCGTGCAGTTATTGCTCCTTATCGCCTCTGTGCAGCATATAATGTGACCTCAGGTTATTCTGACAATTGGCATACGCCATGCCGAGCCCTGCTCCCGAGCCAAG
>4_2026
ATACAAATCATACAGTCATACAAGGAAGGATGTCAACAGGGAGACAAGAGTCTGACTGTAGAACAGTGCAAATGGTGACGCACCCATAATCAAAACAAAAAAAAACACTTTGGAAAAAAAAAAGACAGTCCCTTGGTGGCGTGCAGTTAT
>4_2027
ATACAAATCATACAGTCATACAAGGAAGGATGTCAACAGGGATACAAGAGTCTGACTGTAGAACAGTGCAAATGGTGACGCACCCATAATCAAAACAAAAACAAACACTTTGGAAAAAAAAAAGACAGTCCCTTGGTGGCGTGCAGTTAT
>4_2028
ATACAAATCATACAGTCATACAAGGAAGTATGTCAACAGGGAGACAAGAGTCTGACTGTAGAACAGTGCAAATGGTGACGCACCCATAATCAAAACAAAAACAAACACTTTGGAAAAAAAAAAGACAGTCCCTTGGTGGCGTGCAGTTAT
>4_2029
ATACAAGAGTCTGACTGTAGAACAGTGCAAATGGTGACGCACCCATAATCAAAACAAAAACAAACACTTTGGAAAAAAAAAAGACAGTCCCTTGGTGGCGTGCAGTTATTGCTCCTTATCGCCTCTGTGCAGCATATAATGTGACCTCAG
>4_2030
ATACAAGGAAGGATGTCAAAAGGGAGACAAGAGTCTGACTGTAGAACAGTGCAAATGGTGACGCACCCATAATCAAAACAAAAACAAACACTTTGGAAAAAAAAAAGACAGTCCCTTGGTGGCGTGCAGTTATTGCTCCTTATCGCCTCT
>4_2031
ATACAAGGAAGGATGTCAACAGGGAGACAAGAGTCTGACTGTAGAACAGTGCAAATGGTGACGCACCCATAATCAAAACAAAAACAAACACTTTGGAAAAAAAAAAAAAGACAGTCCCTTGGTGGCGTGCAGTTATTGCTCCTTATCGCC
>4_2032
ATACAAGGAAGGATGTCAACAGGGAGACAAGAGTCTGACTGTAGAACAGTGCAAATGGTGACGCACCCATAATCAAAACAAAAACAAACACTTTGGAAAAAAAAAAGACAGTCCCTTGGTGGCCCATGTACTCTGCGTTGATACCACTGC
>4_2033
ATACAAGGAAGGATGTCAACAGGGAGACAAGAGTCTGACTGTAGAACATTGCAAATGGTGACGCACCCATAATCAAAACAAAAACAAACACTTTGGAAAAAAAAAAGACAGTCCCTTGGTGGCGTGCAGTTATTGCTCCTTATCGCCTCT
>4_2034
ATACAAGGAAGGTTGTNAACAGGGAGACAAGATTCTGACTGTAGAACAGTGCAAATGGTGACGCACCCATAATCAAAACACAAACAAACAATTTGGAAAAAAAAAAGACAGTCCCTTGGTGGCGTGCAGTTATTGCTCCTTATCGCCTCN
>4_2035
ATACAAGTAAGGATGTCAACAGGGAGACAAGAGTCTGACTGTAGAACAGTGCAAATGGTGACGCACCCATAATCAAAACAAAAACAAACACTTTGGAAAAAAAAAAAGACAGTCCCTTGGTGGCGTGCAGTTATTGCTCCTTATCGCCTC
>4_2036
ATACAATGAACGCTGTCAAAAGGGATAAAACAGTCTGCCTGTATAACAGTTCAAATGGTGACGCACCCATAATAAAAACAAAAAAAAAAACTTTGGAAAAAAAAAAAGACAGTCCCTTGGTGGCGTGCAGTTATTGCTCCTTATCGCCTC
>4_2037
ATACAATGAAGGATGTCAACAGGGAGACAAGAGTCTGACTGTAGAACAGTGCAAATGGTGACGCACCCATAATCAAAACAAAAACAAACACTTTGGAAAAAAAAAAGACAGTCCCTTGGTGGCGTGCAGTTATTGCTCCTTATCGCCTCT
>4_2038
ATACAGTCATACAAGGAAGGATGTCAACAGGGAGACAAGAGTCTGACTGTAGAACAGTGCAAATGGTGACGCACCCATAATCAAAACAAAAACAAACACTTTGGAAAAAAAAAAAAGACAGTCCCTTGGTGGCGTGCAGTTATTGCTCCT
>4_2039
ATACAGTCATACAAGGAAGGATGTCAACAGGGAGACAAGAGTCTGACTGTAGAACAGTGCAAATGGTGACGCACCCATAATCAAAACAAAAACAAACACTTTGGAAAAAAAAAGACAGTCCCTTGGTGGCGTGCAGTTATTGCTCCTTAT
>4_2040
ATACAGTCATACAAGGAAGGATGTCAACAGGGAGACAAGAGTCTGACTGTAGCACAGTGCAAATGGTGACGCACCCATAATCAAAACAAAAACAAACACTTTGGAAAAAAAAAAGACAGTCCCTTGGTGGCGTGCAGTTATTGCTCCTTA
>4_2041
ATACCGTCATACAAGGAAGGATGTCAACAGGGAGACAAGAGTCTGACTGTAGAACAGTGCAAATGGTGACGCACCCATAATCAAAACAAAAACAAACACTTTGGAAAAAAAAAAGACAGTCCCTTGGTGGCGTGCAGTTATTGCTCCTTA
>4_2042
ATACGCCATGCCGAGCCCTGCTCCCGAGCCAAGTGAAATTGGCCATGTGTGCCGTTTGAAGAACAGAACAGAAAACACAATGCCTAACCCCAGACCGGTGCCTAATTTAATGGCACCGTCCCCATGTACTCTGCGTTGATACCACTGCTT
>4_2043
ATACGGTCATACAAGGAAGGATGTCAACAGGGAGACAAGAGTCTGACTGTAGAACAGTGCAAATGGTGACGCACCCATAATCAAAACAAAAACAAACACTTTGGAAAAAAAAAAGACAGTCCCTTGGTGGCGTGCAGTTATTGCTCCTTA
>4_2044
ATAGACAGTCCCTTGGTGGCGTGCAGTTATTGCTCCTTATCGACTCTGTGCAGCATATAATGTGACCTCAGTTTATTCTGACAATTGGCATACGCCATGCCGAGCCCTGCTCCCGAGCCAAGTGAAATTGGCCATGTGTGCCGTTTGAAG
>4_2045
ATAGGGAATATACAAATCATACAGTCATACAAGGAAGGATGTCAACAGGGAGACAAGAGTCTGACTGTAGAACAGTGCAAATGGTGACGCACCCATAATCAAAACAAAAACAAACACTTTGGAAAAAAAATGACAGTCCCTTGGTGGCGT
>4_2046
ATAGGGAATATACTAATCATTCTGTCATACAAGGAATGATTTAAACTGGGTGTAAAGAGTCTGACTGTAGAACAGTTCAAATGGTGACGCACCCATAATAAAAACAAAAACAAACACTGTGGAAAAAAAAAAGACAGTCCCTTGGTGGCG
>4_2047
ATAGGGCATATACAAATCATACAGTCATACAAGGAAGGATGTAAACAGGGAGACAAGAGTCTGACTGTAGAACAGTGCAAATGGTGACGCACCCATAATCAAAACAAAAACAAACACTTTGGAAAAAAAAAAGACAGTCCCTTGGTGGCG
>4_2048
ATAGGGCATATACAAATCATACAGTCATACAAGGAAGGATGTCAACAGGGAGACAAGAGTCTGACTGTAGAACAGTGCAAATGGTGACGCACCCATAATCAAAACAAAAACAAACACTTTGCCCATGTACTCTGCGTTGATACCACTGCT
>4_2049
ATAGGGCATATACAAATCATACAGTCATACAAGGAAGGATGTCAACAGGGAGACAAGAGTCTGACTGTAGAACAGTGCAAATGGTGACGCACCCATAATCAAAACAAAAACAAACACTTTGGAAAAAAAAAGACAGTCCCTTGGTGGCGT
>4_2050
ATAGGGCATATACAAATCATACAGTCATACAAGGAAGGATGTCAACCGGGAGACAAGAGTCTGACTGTAGAACAGTGCAAATGGTGACGCACCCATAATCAAAACAAAAACAAACACTTTGGAAAAAAAAAAGACAGTCCCTTGGTGGCG
>4_2051
ATAGGGCATATACAAATCATCCAGACATACAAGCAAGGATTACAACAGGGAGACACGCGTCTGACTGAACAACAGTGCAAATGGTGACGCACCCATAATCAAAACAAAAACAAACACTTGGGAAAAAAAAAAGACAGTCCCTTGGTGGCG
>4_2052
ATAGGGCATATACAAATCCTACAGTCATACAAGGAAGGATGTCAACAGTGAGACAAGAGTCTGACTGTAGAACAGTGCAAATGGTGACGCACCCATAATCAAAACAAAAACAAACACTTTGGAAAAAAAAAAGACAGTCCCTTGGTAGCG
>4_2053
ATAGGGCATATACAACTCATACAGTCATACAAGGAAGGATGTCAACAGGGAGACAAGAGTCTGACTGTAGAACAGTGCAAATGGTGACGCACCCATAATCAAAACAAAAACAAACACTTTGGAAAAAAAAAAGACAGTCCCTTGGTGGCG
>4_2054
ATAGGGCATATACTAATCATACCGTCATACAAGGAAGGATGTCAACTGGGAGACAAGAGTCTGACTGGAGAACAGTGCAAATGGTGACGCACCCATAATCAAAACAAAAACAAACACTTTTGAAAAAAAAAAGACAGTCCCTTGGTGGCG
>4_2055
ATAGTATGACTGTATAACAGTGCAAATGGTGACGCACCCATAATCAAAACAAAAACAAACACTTTGGAAAAAAAAAAGACAGTCCCTTGGTGGCGTGCAGTTATTGCTCCTTATCGCCTCTTTGCAGCATATAATGTGACCTCAGGTTAT
>4_2056
ATATAATGTGACCTCAGGTTATTCTGACAATTGGCATACGCCATGCCGAGCCCTGCTCCCGAGCCAAGTGAAATTGGCCATGTGTGCCGTTTGAAGAACAGAACAGAAAACACAATGCCTCCCATGTACTCTGCGTTGATACCACTGCTT
>4_2057
ATATACAAATCATACAGTCATACAAGGAAGGATGTAAACAGGGAGACAAGAGTCTGACTGTAGAACAGTGCAAATGGTGACGCACCCATAATCAAAACAAAAACAAACACTTTGGAAAAAAAAAAGACAGTCCCTTGGTGGCGTGCAGTT
>4_2058
ATATACAAATCATACAGTCATACAAGGAAGGATGTCAACAGGGAGACAAGAGTCTGACTGTAGAACAGTGCAAATGGTGACGCACCCATAATCAAAACAAAAAACAAACACTTTGGAAAAAAAAAAGACAGTCCCTTGGTGGCGTGCAGT
>4_2059
ATATACAAATCATACAGTCATACAAGGAAGGATGTCAACAGGGAGACAAGAGTCTGACTGTAGAACAGTGCAAATGGTGACGCACCCATAATCAAAACAAAAACAAACACTTTGGAAAAAAAAAAAAGACAGTCCCTTGGTGGCGTGCAG
>4_2060
ATATACAAATCATACAGTCATACAAGGAAGGATGTCAACAGGGAGACAAGAGTCTGACTGTAGAACAGTGCAAATGGTGACGCACCCATAATCAAAACAAAAACAAACACTTTGGAAAAAAAAAGACAGTCCCTTGGTGGCGTGCAGTTA
>4_2061
ATATACAAATCATACAGTCATACAAGGAAGGATGTCAACAGTGAGACAAGAGTCTGACTGTAGAACAGTGCAAATGGTGACGCACCCATAATCAAAACAAAAACAAACACTTTGGAAAAAAAAAAGACAGTCCCTTGGTGGCGTGCAGTT
>4_2062
ATATACAACTCATACAGCCATACAAGGAAGGATGTCAACAGGGAGACAAGAGTCTGACTGTAGAACAGTGCAAATGGTGACGCACCCATAATCAAAACAAAAACAAACACTTTGGAAAAAAAAAAGACAGTCCCTTGGTGGCGTGCAGTT
>4_2063
ATATACACATATTTTGACACTACTCCACCACCACAGTGTTTAATTATCAGCCTTAGTTACAAGTTACTTTGCAGTGATTGTCATTGATCCATCATTTATAGGGTGATTACTGTTTAAAACCAATAACACATAAAACATGGATCAGCTGTA
>4_2064
ATCAAAACAAAAAAAAAAAATTTGTAAAAAAAAAAGACAGTCCCTTGGTGGCGTGCAGTTATTGCTCCTTATCGACTCTGTGCAGCATATAATGTGACCTCAGGTTATTCTGACAATTGGCATACGCCATGCCGAGCCCTGCTCCCGAGC
>4_2065
ATCAAAACAAAAAAAAACACTTTGGAAAAAAAAAAAAGACAGTCCCTTGGTGGCGTGCAGTTATTGATCCTTATCGCCTCTGTGCAGCATATAATGTGACCTCAGGTTATTCTGACAATTGGCATACGCCATGCCGAGCCCTGCTCCCGA
>4_2066
ATCAAAACAAAAACAAACACTTTGGAAAAAAAAAAAGACAGTCCCTTGGTGGCGTGCAGTTATTGCTCCTTATCGCCTCTGTGCAGCATATAATGTGACCTCAGGTTATCCTGACAATTGGCATACGCCATGCCGAGCCCTGCTCCCGAG
>4_2067
ATCAAAACAAAAACAAACACTTTGGAAAAAAAAAAGACAGTCCCTTGGTGACGTGCAGTTATTGCTCCTTATCGCCTCTGTGCAGCATATAATGTGACCTCAGGTTATTCTGACAATTGGCATACGCCATGCCGAGCCCTGCTCCCGAGC
>4_2068
ATCAAAACAAAAACAAACACTTTGGAAAAAAAAAAGACAGTCCCTTGGTGGCGTGCAGTTATTGCTCCTGTTGAAGAAAACAGAGACAGGTTTCATGAATTTTCATTTACATAACCAGCGATACAGGGTTGTTATTGAGAGTTAGAAGTG
>4_2069
ATCAAAACAAAAACAAACACTTTGGAAAAAAAAAAGACAGTCCCTTGGTGGCGTGCAGTTATTGCTCCTTATCGCCTCTGTGCAGAATATAATGTGACCTCAGGTTATTCTGACAATTGGCATACGCCATGCCGAGCCCTGCTCCCGAGC
>4_2070
ATCAAAACAAAAACAAACACTTTGGAAAAAAAAAAGACAGTCCCTTGGTGGCGTGCAGTTATTGCTCCTTATCGCCTCTGTGCAGCATATAATGTGACCTCAGGTTATTCTGACAATTGGCATCCCATGTACTCTGCGTTGATACCACTG
>4_2071
ATCAAAACAAAAACAAACACTTTGTAAAAAAAAAAAACAGTCCCTTGGTGGCGTGCAGTTATTGCTCCTTATCGCCTCTGTGCAGCATATAATGTGACCTCAGGTTATTCTGACAATTGGCATACGCCATGCCGAGCCCTGCTCCCGAGC
>4_2072
ATCAAAACAAAAACAAACACTTTGTAAAAAAAAAAGACAGTCCCTTGGTGGCGTGCAGTTATTGCTCCTTATCGCCTCTGTGCAGCATATAATGTGACCTCAGGTTATTCTGACAATTGGCATACGCCATGCCGAGCCCTGCTCCCGAGC
>4_2073
ATCAAAACCAAAAAAAAACCTTTGGAAAAAAAAAAAGACAGTCCCTTGGTGGCGTGCAGTTATTGCTCCTTATCGCCTCTGTGCAGCATATAATGTGACCTCAGGTTATTCTGACAATTGGCATACGCCATGCCGAGCCCTGCTCCCGAG
>4_2074
ATCAAAACTAAAACAAACACTTTGGAAAAAAAAAAAGACAGTCCCTTGGTGGCGAGCAGTTATTGCTCCTTATCGCCTCTGTGCAGCATATAATGTGACCTCAGGTTATTCTGACAATTGGCATACGCCATGCCGAGCCCTGCTCCCGAG
>4_2075
ATCACTTTGGAAAAAAAAAAGACAGTCCCTTGGTGGCGTGCAGTTATTGCTCCTTATCGCCTCTGTGCAGCATATAATGTGACCTCAGGTTATTCTGACAATTGGCATACGCCATGCCGAGCCCTGCTCCCGAGCCAAGTGAAATTGGCC
>4_2076
ATCAGACAGTCATACAAGGAAGGATGTCAACACGGAGACAAGAGTCTGACTGTAGAACAGTGCAAATGGTGACGCACCCATAATCAAAACAAAAACAAACACTTGGGAAAAAAAAAAAGACAGTCCCTTGGTGGCGTGCAGTTATTGCTC
>4_2077
ATCATAAAAAAATGAGCGAGAACATCAAAGACCAAATATCTTGAGACTTTAATAAAATGACAGAGTATAACCAATCGTACCTGTATGTACTTAAAATAAACAAAGCAAGAAAAAATGACTGGTCATTCAGTTGTCCTTTACAAGCCCTTA
>4_2078
ATCATAAATTCATACAAGTAAGTATGTCAACATGGAGACAAGAGTCTTACTGTATAACATTGCAAATGGTGACGCACCCATAATCAAAACAAAAACAAACACTTTGGAAAAAAAAAAGACAGTCCCTTGGTGGCGTGCAGTTATTGCTCC
>4_2079
ATCATACACTCATACAAGGAAGGATGTCAACAGGGAGACAATAGTCTTACTGTAGAACAGTGCAAATGGTGACGCACCCATAATCAAAACAAAAACAAACACTTTGGAAAAAAAAAAGACAGTCCCTTGGTGGCGTGCAGTTATTGCTCC
>4_2080
ATCATACAGTAATACAAGGAAGGATGTCAACAGGGAGACAAGAGTCTGACTGTAGAACAGTGCAAATGGTGACGCACCCATAATCAAAACAAAAACAAACACTTTGGAAAAAAAAAAAGACAGTCCCTTGGTGGCGTGCAGTTATTGCTC
>4_2081
ATCATACAGTCATACAAGGAAAGATGCCAACAGGGAGACAAGAGTCTGACTGTAGAACAGTGCAAATGGTGACGCACCCATAATCAAAACAAAAACAAACACTTTGGAAAAAAAAAAGACAGTCCCTTGGTGGCGTGCAGTTATTGCTCC
>4_2082
ATCATACAGTCATACAAGGAAGGATGTCAACAGGAAGACAAGAGTCTGACTGTAGAACAGTGCAAATGGTGACGCACCCATAATCAAAACAAAAACAAACACTTTGGAAAAAAAAAAGACAGTCCCTTGGTGGCGTGCAGTTATTGCTCC
>4_2083
ATCATACAGTCATACAAGGAAGGATGTCAACAGGGAGAAAAGAGTCTGACTGTATAACAGTGCAACTGGTGACGCACCCATAATCAAAACAAAAACAAACACTTTGGAAAAAAAAAAGACAGTCCCTTGGTGGCGTGCAGTTATTGCTCC
>4_2084
ATCATACAGTCATACAAGGAAGGATGTCAACAGGGAGACAAGAGTATGACTGTAGAACAGTGCAAATGGTGACGCACCCATAATCAAAACAAAAACAAACACTTTGGAAAAAAAAAAAGACAGTCCCTTGGTGGCGTGCAGTTATTGCTC
>4_2085
ATCATACAGTCATACAAGGAAGGATGTCAACAGGGAGACAAGAGTCTGACTGTAGAACAGTGCAAATGGTGACGCACCACAATCAAAACAAAAACAAACACTTTGGAAAAAAAAAAGACAGTCCCTTGGTGGCGTGCAGTTATTGCTCCT
>4_2086
ATCATACAGTCATACAAGGAAGGATGTCAACAGGGAGACAAGAGTCTGACTGTAGAACAGTGCAAATGGTGACGCACCCATAATCAAAACAAAAACAAACACTTTGGAAAAAAAAAAAACAGTCCCTTGGTGGCGTGCAGTTATTGCTCC
>4_2087
ATCATACAGTCATACAAGGAAGGATGTCAACAGGGAGACAATAGTCTGACTGTAGAACAGTGCAAATGGTGACGCACCCATAATCAAAACAAAAACAAACACTTTGGAAAAAAAAAAAGACAGTCCCTTGGTGGCGTGCAGTTATTGCTC
>4_2088
ATCATACAGTCATACAAGGAAGGATGTCAACAGGGAGACAATAGTCTGACTGTAGAACAGTGCAAATGGTGACGCACCCATAATCAAAACAAAAACAAACACTTTGGAAAAAAAAAAGACAGTCCCTTGGTGGCGTGCAGTTATTGCTCC
>4_2089
ATCATACAGTCATACAAGGAAGGATGTCAACAGGGATACAAGAGTCTGACTGTAGAACAGTGCAAATGGTGACGCACCCATAATCAAAACAAAAACAAACACTTTGGAAAAAAAAAAGACAGTCCCTTGGTGGCGTGCAGTTATTGCTCC
>4_2090
ATCATACAGTCATACAAGGAAGGATGTCAACCGGGAGACAAGAGTCTGACTGTAGAACAGTGCAAATGGTGACGCACCCATAATCAAAACAAAAACAAACACTTTGGAAAAAAAAAAAGACAGTCCCTTGGTGGCGTGCAGTTATTGCTC
>4_2091
ATCATACAGTCATACAAGGAAGGATGTCAACCGGGAGACAAGAGTCTGACTGTAGAACAGTGCAAATGGTGACTCACCCATAAGCAAAACAAAAACAAACACTTTGGAAAAAAAAAAGACAGTCCCTTGGTGGCGTGCAGTTATTGCTCC
>4_2092
ATCATACAGTCATACAAGGAAGTATGTCAACAGGGAGACAAGAGTATGACTGTAGAACAGTGCAAATGGTGACGCACCCATAATCAAAACAAAAACAAACACTTTGTAAAAAAAAAAAACAGTCCCTTGGTGGCGTGCAGTTATTGCTCC
>4_2093
ATCATACAGTCATACAAGGAAGTATGTCAACAGGGAGACAAGAGTCTGACTGTAGAACATTGCAAATGGTGACGCACCCATAATCAAAACAAAAACAAACACTTTGGAAAAAAAAAAGACAGTCCCTTGGTGGCGTGCAGTTATTGCTCC
>4_2094
ATCATACAGTCATACAAGGAATGATGTCAACAGGGATACAAGAGTCTGACTGTAGAACAGTGCAAATGGTGACGCACCCATAATCAAAAAAAAAACAAACAATTTGGAAAAAAAAAAGACAGTCCCTTGGTGGCGTGCAGTTATTGCTCC
>4_2095
ATCATACAGTCATACAAGTAAGGATGTCAACAGGGAGACAAGAGTCGGACTGTAGAACAGTGCAAATGGTGACGCACCCATAATCAAAACAAAAACAAACACTTTGGAAAAAAAAAAGACAGTCCCTTGGTGGCGTGCAGTTATTGCTCC
>4_2096
ATCATACAGTCATACAATGAAGGATGTCAACAGGGAGACAAGAGTCTGACTGTAGAACAGTGCAAATGGTGACGCACCCATAATCAAAACAAAAACAAACACTTTGGAAAAAAAAAAGACAGTCCCTTGGTGGCGTGCAGTTATTGCTCC
>4_2097
ATCATACAGTCATACATGGATGGATGTAAACTGGGAGACAATTGTCTGACTTTTGAACTGTGCAAATGTTTACGCACCCATAATCAAAAAAAAAACAAACACTTTGGAAAAAAAAAAGACAGTCCCTTGGTGGCGTGCAGTTATTGCTCC
>4_2098
ATCATACTCTCATACAAGGAAGGTTGTCAACATGGAGACAAGATTCTGACTGTAGAACAGTGCAAATGGTGACGCACCCATAATCAAAACAAAAACAAACACTTTGGAAAAAAAAAAGACAGTCCCTTGGTGGCGTGCAGTTATTGCTCC
>4_2099
ATCCAGTCATACAAGGAAGGATTTCAACAGGGAGACAAGAGTCTGACTGTAGAACAGTGCAAATGGTGACGCACCCATAATCAAAACAAAAACAAACACTTTGGAAAAAAAAAAAAAGACAGTCCCTTGGTGGCGTGCAGTTATTGCTCC
>4_2100
ATCGCATTTTTTTTTTTTTTTTTTTTTTTTTTTTTTGCTTCTTAGCAGTAAGTGCATGGCCCTATTATGTTAGGCACCCCCTGGCCAGGACCATCTCCTCAGGTCAAAATTATTTTACTAGATTATCCAACTTTTCCTCTACTATCTGCC
>4_2101
ATCGCCTCTGTGCAGCATATAATGTGACCTCAGGTTATTCTGACAATTGGCATACGCCATGCCGAGCCCTGCTCCCGAGCCAAGTGAAATTGGCCATGTGTGCCCTAATTTAATGGCACCGTCTGCTAAGCATCGGTCCCACTTTTTCCC
>4_2102
ATCGCCTCTGTGCAGCATATAATGTGACCTCAGGTTATTCTGACAATTGGCATACGCCATGCCGAGCCCTGCTCCCGAGCCAAGTGAAATTGGCCATGTGTGCCGTTTGAAGAACAGAACAGAAAACACAATGCCTAACCCCAGACCTGT
>4_2103
ATCGCCTCTGTGCAGCATATAATGTGACCTCAGGTTATTCTGACAATTGGCATACGCCATGCCGAGCCCTGCTCCCGAGCCAAGTGAAATTGGCCATGTGTGCCGTTTGAAGAACAGAACCCCATGTACTCTGCGTCGATACCACTGCTT
>4_2104
ATCTTACAGTCATACAAGGATGGATGTCAACAGGGAGACAAGAGTCTGACTGTAGAACAGTGCAAATGGTGACGCACCCATAATCAAAACAAAAACAAACACTTTGGAAAAAAAAAAGACAGTCCCTTGGTGGCGTGCAGTTATTGCTCC
>4_2105
ATCTTTATAGGGCATATACAAATCATACAGTCATACAAGGAAGGATGTCAACAGGGAGACAAGAGTCTGACTGTAGACCAGTGCAAATGGTGACGCACCCATAATCAAAACAAAAACAAACACTTTGGAAAAAAAAAAGACAGTCCCTTG
>4_2106
ATCTTTATAGGGCATATACAAATCATACAGTCATACAAGGAAGGATGTCAACAGTGAGACAAGAGTCTGACTGTAGAACAGTGCAAATGGTGACGCACCCATAATCAAAACAAAAACAAACACTTTGGAAAAAAAAAAGACAGTCCCTTG
>4_2107
ATCTTTATAGGGCATATACAAATCATACAGTCATACAAGGAAGGATGTCAACCGGGAGACAAGAGTCTGACTGTAGAACAGTGCAAATGGTGACGCACCCATAATCAAAACAAAAACAAACACTTTGGAAAAAAAAAAAGACAGTCCCTT
>4_2108
ATCTTTATAGGGCATATACAAATCATACATTCATACAAGGAAGGATGTCAACAGGGAGACAAGAGTCTGACTGTAGAACATTGCAAATGGTGACGCACCCATAATCAAAAAAAAAACAAACACTTTGGAAAAAAAAAAAGACAGTCCCTT
>4_2109
ATGAACTGTTTTGTTTGACTGCTTAAACACGGGTTTAGATGAATTGATTGAATGATAATTTTGGTTATTGTAGATAACTTTTTTATAAAAATGTAAATATGGTCATAATTTATTTTACAAATGTGTTATGGGCATTAAAAACCAGTGATG
>4_2110
ATGACATTTCATGTTATCTTGCCACAGCATATAAGAACAGTTTTACTGCCTTAATACACAGTCTCTTTAAAATAAAGTGGGCCTGCTTGGCGTAAAACCACCTATTCTTCACCGCACCAAACTCCATTCAAATATGCATCAATTTATGGA
>4_2111
ATGACGAGATAACACCAGAATCCTTCATTTCCTAACAGGAACATTTGAATAGCCTTACTACCTTATAGGACTGCTTTTACATCCCTGCCTCAGCCTTCTTCTCTGACAGTTTTCAGAAAAATTACTTCAAGCACCTTTTTCAAATCTGCA
>4_2112
ATGACTTTAGAACAGTGCAAATGGAGACGCACCCATAATCAAAACAAAAACAAACACTTTGGAAAAAAAAAGACAGTCCCTTGTTGGCGTGCAGTTATTGCTACTTATCGCCTCTGTGCAGCATATAATGTGACCTCAGGTTATTCTGAC
>4_2113
ATGAGAGTCGACACACATACGGCAGCTTCCAGTGAAAATCCCCTCAATGAACTGTTTTGTTTGACTGCTTAAACACGGGTGTAGATGTCTTGATTGACTGATAATTTTGGTTATTGGAGATAACTTTTTTTGTATAAAGATGTAAATAGG
>4_2114
ATGCCGAGCCCTGCTCCCGAGCCAAGTGAAATTGGCCATGTGTGCCGTTTGAAGAACAGAACAGAACACACACTGCCTAACCCCAGACCGGTGCCTAATTTAATGGCACCGTCTGCTAAGCATCGGTCCCACTTTTTCCCCAGCTCCTTC
>4_2115
ATGCCTAACCCCAGACCGGGGCCTAATTTAATGGCACCGTCTGCTAAGCATCGGTCCCACTTTTTCCCCAGCTCCTTCTCAGACATACTGAACATTAGCTTGTGACAGGCTAGAAGTAGCCCCATGTACTCTGCGTTGATACCACTGCTT
>4_2116
ATGCCTAACCCCAGACCGGTGCCTAATTTAATGGCACCGTCTGCTAAGCATCGGTCCCACTTTTTCCCCAGCTCCTTCTCAGACATACTGAACATTAGCTTGTGACAGGCTAGAAGTAGCCCCCATGTACTCTGCGTTGATACCACTGCT
>4_2117
ATGGAGAAAATATTAATTCCATTCTCAACAAAGTGACATGCCAGAGACTGCATGAGAGTCGACACACATACGGCAGCTTCCAGTGAAAATCCCCTCAATGAACTGTTTTGTTTGACTGCTTAAACACGGGTTTAGATGTATTGATTGAAT
>4_2118
ATGGATACTAGAGTCTGAATTTATAACAGTGCAAATGGTGACGCACCAATAATCAAAACAAAAACAAAAACTTTGGAAAAAAAAAAGACAGTCCCTTGGTGGCGTGCAGTTATTGCTCCTTATCGCCTCTGTGCAGCATATAATGTGACC
>4_2119
ATGGTGACGCACACATAATCAAAACAAAAACAAACACTTTGGAAAAAAAAAAGACAGTCCCTTGGTGGCGTGCAGTTATTGCTCCTTATCGCCTCTGTGCAGCATATAATGTGACCTCAGGTTATTCTGACAATTGGCATACGCCATGCC
>4_2120
ATGGTGACGCACCAATAATCAAAACAAAAACAAACACTTTGGAAAAAAAAAAGACAGTCCCTTGGTGGCGTGCAGTTATTGCTCCTTATCGCCTCTGTGCAGCATATAATGTGACCTCAGGTTATTCTGACAATTGGCATACGCCATGCC
>4_2121
ATGGTGACGCACCCATAATAAAAACAAAAACAAAAACTTTGTAAAAAAAAAAGACAGTCCCTTGGTGGCGTGCAGTTATTGCTCCTTATCGCCTCTGTGCAGCATATAATGTGACCTCAGGTTATTCTGACAATTGGCATACGCCATGCC
>4_2122
ATGGTGACGCACCCATAATAAAAACAAAAACAAACACTTTGGAAAAAAAAAAGACAGTCCCTTGGTGGCGTGCAGTTATTGCTCCTTATCGCCTCTGTGCAGCATATAATGTGACCTCAGGTTATTCTGACAATTGGCATACGCCATGCC
>4_2123
ATGGTGACGCACCCATAATCAAAAAAAAAACAAACACTTTGGAAAAAAAAAAAGACAGTCCCTTGGTGGCGTGCAGTTATTGCTCCTTATCGCCTCTGTGCAGCATATAATGTGACCTCAGGTTATTCTGACAATTGGCATACGCCATGC
>4_2124
ATGGTGACGCACCCATAATCAAAACAAAAAAAAACACTTTGGAAAAAAAAAAGACAGTCCCTTGGTGGCGTGCAGTTATTGCTCCTTATCGCCTCTGTGCAGCATATAATGTGACCTCAGGTTATTCTGACAATTGGCATACGCCATGCC
>4_2125
ATGGTGACGCACCCATAATCAAAACAAAAACAAACACTTTGGAAAAAAAAAAAAGACAGTCCCTTGGTGGCGTGCAGTTATTGCTCCTTATCGCCTCTGTGCAGCATATAATGTGACCTCAGGTTATTCTGACAATTGGCATACGCCATG
>4_2126
ATGGTGACGCACCCATAATCAAAACAAAAACAAACACTTTGGAAAAAAAAAAAGACAGTCCCTTGGTGGCGTGCAGTTATTGCTCCGTATCGCCTCTGTGCAGCATATAATGTGACCTCAGGTTATTCTGACAATTGGCATACGCCATGC
>4_2127
ATGGTGACGCACCCATAATCAAAACAAAAACAAACACTTTGGAAAAAAAAAAGACAGTCCCTTGGTGGCGTGCAGTTATTGCTCCTTATCGCCTCTGTGCAGCATATAATGTGACCTCAGGTTATTCTGACAATTGGCATACGCCATGTT
>4_2128
ATGGTGACGCACCCATAATCAAAACAAAAACAAACACTTTGGAAAAAAAAAAGACAGTCCCTTGGTGGCGTGCAGTTATTGCTCCTTATCGCCTCTGTGCAGCATATAATGTGACCTCAGGTTCCATGTACTCTGCGTTGATACCACTGC
>4_2129
ATGGTGACGCACCCATAATCAAAACAAAAACAAACACTTTGGAAAAAAAAAAGACAGTCCCTTGGTGGCGTGCAGTTATTGCTCCTTCTCGCCTCTGTGCAGCATATAATGTGACCTCAGGTTATTCTGACAATTGGCATACGCCATGCC
>4_2130
ATGGTGACGCACCCATAATCAAAACAAAAACAAACACTTTGGAAAAAAAGAAGACAGTCCCTTGGTGGCGTGCAGTTATTGCTCCTTATCGCCTCTGTGCAGCATATAATGTGACCTCAGGTTATTCTGACAATTGGCATACGCCATGCC
>4_2131
ATGGTGACGCACCCATAATCAAAACAAAAACAAACACTTTGTAAAAAAAAAAGACAGTCCCTTGGTGGCGTGCAGTTATTGCTCCTTATCGCCTCTGTGCAGCATATAATGTGACCTCAGGTTATTCTGACAATTGGCATACGCCATGCC
>4_2132
ATGGTGACGCACCCATAATCAAAACAAAAACAAACACTTTTGAAAAAAAAAAGACAGTCCCTTGGTGGCGTGCAGTTATTGCTCCTTATCGCCTCTGTGCAGCATATAATGTGACCTCAGGTTATTCTGACAATTGGCATACGCCATGCC
>4_2133
ATGGTGACGCACCCATAATCAAAACAAAAACATACACTTTGGAAAAAAAAAAGACAGTCCCTTGGTGGCGTGCAGTTATTGCTCCTTATCGCCTCTGTGCAGCATATAATGTGACCTCAGGTTATTCTGACAATTGGCATACGCCATGCC
>4_2134
ATGGTGTCGCAACCATAATCAAAAAAAAAAAAAACACCTTGGTAAAAAAAAAGACAGTCCCTTGGTGGCGTGCAGTTATTGCTCCTTATCGCCTCTGTGCAGCATATAATGTGACCTCAGGTTATTCTGACAATTGGCATACGCCATGCC
>4_2135
ATGGTGTCGCACCAATAATCAAAACAAAAACAAACACTTTGTAAAAAAAATAGACAGTCCCTTGGTGGCGTGCAGTTATTGCTCCTTATCGCCTCTGTGCAGCATATAATGTGACCTCAGGTTATTCTGACAATTGGCATACGCCATGCC
>4_2136
ATGGTTACGCACCCATAAACAAAACAAAAAAAAACACTTTGGAAAAAAAAAAGACAGTCCCTTGGTGGCGTGCAGTTATTGCTCCTTATCGCCTCTGTGCAGCATATAATGTGACCTCAGGTTATTCTGACAATTGGCATACGCCATGCC
>4_2137
ATGGTTACGCACCCATAATAAAAACAAAAACAAACCCTTTGGAAAAAAAAAAGACAGTCCCTTGGTGGCGTGCAGTTATTGCTCCTTATCGCCTCTGTGCAGCATATAATGTGACCTCAGGTTATTCTGACAATTGGCATACGCCATGCC
>4_2138
ATGTCAACAGGGAGACAAGAGTCTGACTGTAGAACAGTGCAAATGGTGACCCACCCATAATCAAAACAAAAACAAACACTTTGGAAAAAAAAAAGACAGTCCCTTGGTGGCGTGCAGTTATTGCTCCTTATCGCCTCTGTGCAGCATATA
>4_2139
ATGTCAACAGGGAGACAAGAGTCTGACTGTAGAACAGTGCAAATGGTGACGCACCCATAATCAAAACAAAAAAAAACACTTTGGAAAAAAAAAAGACAGTCCCTTGGTGGCGTGCAGTTATTGCTCCTTATCGCCTCTGTGCAGCATATA
>4_2140
ATGTCAACAGGGAGACAAGAGTCTGACTGTAGAACAGTGCAAATGGTGACGCACCCATAATCAAAACAAAAACAAACACTTTGGAAAAAAAAAAGACAGTCCCTTGGTGGCGTGCAGTTATTGCTCCTTATCGCCTCTATGCAGCATATA
>4_2141
ATGTCAACAGGGAGACAAGAGTCTGACTGTAGAACAGTGCAAATGGTGACGCACCCATAATCAAAACAAAACAAACACTTTGGAAAAAAAAAAAAGACAGTCCCTTGGTGGCGTGCAGTTATTGCTCCTTATCGCCTCTGTGCAGCATAT
>4_2142
ATGTCAACAGGGAGACAAGAGTCTGACTGTAGAACAGTGCAAATGGTGACGCACCCATAATCAAAACAGAAACAAACACTTTGGAAAAAAAAAAAGACAGTCCCTTGGTGGCGTGCAGTTATTGCTCCTTATCGCCTCTGTGCAGCATAT
>4_2143
ATGTCAACAGGGAGACCAGAGTCTGACTGTAGAACAGTGCAATTGGTGACGCACCCATAATCAAAACAAAAACAAACACTTTGGAAAAAAAAAAGACAGTACCTTGGTGGCGTGCAGTTATTGCTCCTTATCGCCTCTGTGCAGCATATA
>4_2144
ATGTGACCTCAGGTTATTCTGACAATTGGCATACGCCATGCCGAGCCCTGCTCCCGAGCCAAGTGAAATTGGCCATGTGTGCCGTTTGAAGAACAGAACAGAAAACACAATGCCTAACCCCAGACCGGTGCCTAATTAAATGGCACCGTC
>4_2145
ATGTGACCTCAGGTTATTCTGACTATTGGCAGACGCCATGCCGAGCCCTGCTCCCGAGCCAAGTGAAATTGGCCATGTGTGCCGTTTGAAGAACAGAACAGAAAACACAATGCCTAACCCCAGACCGGTGCCTAATTTAATGGCACCGTC
>4_2146
ATGTGTGCCGTTTGAAGAACAGAACAGAAAACACAATGCCTAACCCCAGACCGGTGCCTAATTGAATGGCACCGTCTGCTAAGCATCGGTCCCACTTTTTCCCCAGCTCCTTCTCAGACATACTGAACATTAGCTTGTGACAGGCTAGAA
>4_2147
ATGTGTGCCGTTTGAAGAACAGAACAGAAAACACAATGCCTAACCCCAGACCGGTGCCTAATTTAATGGCACCGTCTGCTAAGCATCGGTCCCACTTTTTCCCCAGCTCCTTCTCAGACATACTGAACATTAGCTTGTGACAGGCTAGAA
>4_2148
ATGTGTGCCGTTTGAAGAACAGAACAGAAAACACAATGCCTAACCCCAGACCGGTGCCTAATTTAATGGCACCGTCTGCTAAGCATCGGTCCCACTTTTTCCCCAGCTCCTTCTCAGACATCCCATGTACTCTGCGTTGATACCACTGCT
>4_2149
ATGTTACTGGACCGGCTGCTTCCTTGTAAACTCTTCTCATGTTTGTTTGTTTGGATTTTTTTTGTTGTTAATGGAGAAAATATTAATTCCATTCTCAACAAAGTGACATGCCAGAGACTGCATGAGAGTCGACACACATACGGCAGCTTC
>4_2150
ATTAAACTGCAAATTGTGCACGAACCAATAACAAAAAAAAAAAAAAACCCTTGGTAAAAAAAAAGACAGTCCCTTGGTGGCGTGCAGTTATTGCTCCTTATCGCCTCTGTGCAGCATATAATGTGACCTCAGGTTATTCTGACAATTGGC
>4_2151
ATTAATTCCATTCTCAACAAAGTGACATGCCAGAGACTGCATGAGAGTCGACACACATACGGCAGCTTCCAGTGAAAATCCCCTCAATGAACTGTTTTGTTTGACTGCTTAAACACGGGTTTAGATGTATTGATTGAATGATAATTTTGG
>4_2152
ATTACAGGGCAAAGACAAATCATACAGTCATACAAGGAAGGATGTCAACAGGGAGACAAGAGTCAGCCTGTAGAACAGTGCAAATGGTGACGCACCCAGAATCAAAACAAAAACAAACACTTTGGAAAAAAAAAAGACAGTCCCTTGGTG
>4_2153
ATTATTTTATTAAATAAACACAGACCGTCCTTATAGGGCATATACAAATCATACAGTCATACAAGGAAGGATGTCAACAGGGAGACAAGAGTCTGACTGTAGAACAGTGCAAATGGTGACCCCATGTACTCTGCGTTGATACCACTGCTT
>4_2154
ATTCATACAAGGAAGGATGTCCACAGGGAGAAAATAGTCTGACTGTAGAACATTGCAAATGGTGACGCACCCCTAATCAAAACAAAAACAAACACTTTGGAAAAAAAAAAGACAGTCCCTTGGTGGCGTGCAGTTATTGCTCCTTATCGC
>4_2155
ATTCATATTTTTTATTTTTTTTTTTTTTTTTTTTAATAATTATTTTATTAAATAAACACAGACCATCTTTATAGGGCATATACAAATCATACAGTCATACAAGGAAGGATGTCAACAGGGAGACAAGAGTCTGACTGTAGAACAGTGCAA
>4_2156
ATTCATTCCATTCTCAACAAAGTGACATGCCAGAGACTGCACGAGAGTCGACACACACAAACGGCAGCTTCCAGTGAAAATCCCCTCAATGAACTGTTTTGTTTGACTGCTTAAACACGGGTTTAGATGAATTGATTGAATGATAATTTT
>4_2157
ATTCATTCCATTCTCAACAAAGTGACATGCCAGAGACTGCACGAGAGTCGACACACACATACGGCAGCTTCCAGAGAAAAACCCCTCAATGAACTGATAAGTTTGACAGCTAAAACACGAGAAAAGAAGAATAGAATGAAAGAAAAATTA
>4_2158
ATTCCATTCTCAACAAAGTGACATGCCAGAGACTGCACGAGAGTCGACACACACATACGGCAGCTTCCAGTGAAAATCCCCTCAATGAACTGTTTTGTTTGACTGCTTAAACACGGGTTTAGATGAATTGATTGAATGATAATTTTGGTT
>4_2159
ATTCCATTCTCAACAAAGTGACATGCCAGAGACTGCATGAGAGTCGACACACATACGGCAGCTTCCAGTGAAAATCCCCTCAATGAACTGTTTTGTTTGACTGCTTAAACACGGGTTTAGATGTATTGATTGAATGATAATTTTGGTTAT
>4_2160
ATTCTGACAATTGGCATACGCCATGCCGAGCCCTGCTCCCGAGCCAAGTGAAATTGGCCATGTGTGACGTTTGAATAACAGAACAGAAAACACAATGCCTAACCCCAGACCGGTGCCTAATTTAATGGCACCGTCTGCTAAGCATCGGTC
>4_2161
ATTCTGACAATTGGCATACGCCATGCCGAGCCCTGCTCCCGAGCCAAGTGAAATTGGCCATGTGTGCCGTTTGAAGAACAGAACAGAAAACACAAGGCCTAACCCCAGACCGGTGCCTAATTTAATGGCACCGTCTGCTAAGCATCGGTC
>4_2162
ATTCTGACAATTGGCATACGCCATGCCGAGCCCTGCTCCCGAGCCAAGTGAAATTGGCCATGTGTGCCGTTTGAAGAACAGAACAGAAAACACAATGCCTAACCCCAGACCGGGGCCTAATTTAATGGCACCGTCTGCTAAGCATCGGTC
>4_2163
ATTCTGACAATTGGCATACGCCATGCCGAGCCCTGCTCCCGAGCCAAGTGAAATTGGCCATGTGTGCCGTTTGAAGAACAGAACAGAAAACACAATGCCTAACCCCAGACCGGTGCCCAATTTAATGGCACCGTCTGCTAAGCATCGGTC
>4_2164
ATTCTGACAATTGGCATACGCCATGCCGAGCCCTGCTCCCGAGCCAAGTGAAATTGGCCATGTGTGCCGTTTGAAGAACAGAACAGAAAATACAATGCCTAACCCCAGACCGGTGCCTAATTTAATGGCACCGTCTGCTAAGCATCGGTC
>4_2165
ATTCTGACAATTGGCATACGCCATGCCGAGCCCTGCTCCCGAGCCAAGTGAAATTTGCCATGTGTGCCGTTTGAAGAACAGAACAGAAAACACAATGCCTAACCCCAGACCGGTGCCTAATTTAATGGCACCGTCTGCTAAGCATCGGTC
>4_2166
ATTGCTCCTTATCGCCTCTGTGCAGCATATAATGTGACCTCAGGTTATTCTGACAATTGGCAGACGCCATGCCGAGCCCTGCTCCCGAGCCAAGTGAAATTGGCCATGTGTGCCGTTTGAAGAACAGAACAGAAAACACAATGCCTAACC
>4_2167
ATTGCTCCTTATCGCCTCTGTGCAGCATATAATGTGACCTCAGGTTATTCTGACAATTGGCATACGCCATGCCGAGCCCTGCTCCCGAGCCAAGTGAAATTGGCCATGTGTGCCGTTTGAAGAACAGAACAGAAAACACTATGCCTAACC
>4_2168
ATTGCTCCTTATCGCCTCTGTGCAGCATATAATGTGACCTCAGGTTATTCTGACAATTGGCATACTCCATGCCGAGCCCTGCTCCCGAGCCAAGTGAAATTGGCCATGTGTGCCGTTTGAAGAACAGAACAGAAAACACAATGCCTAACC
>4_2169
ATTGGAGAAAATATTCATTCCATTCTCAACAAAGTGACATGCCAGAGACTGCACGAGAGTCGACACACACATACGGCAGCTTCCAGTGAAAATCCCCTGAATGAACTGTTTTGTTTGACGGCTTAAACACGGGTTTAGATGAATTGATTG
>4_2170
ATTGGAGAAAATATTCATTCCATTCTCAACAAAGTGACATGCCAGAGACTGCACGAGAGTCGACACACACATACGGCAGCTTCCAGTGAAAATCCCCTGAATGAACTGTTTTGTTTGACTGCTTAAACACGGGTTTAGATAAATTGATTG
>4_2171
ATTGGCATACGCCATGCCGAGCCCTGCTCCCGAGCCAAGTGAAATTGGCCATGTGTGCCGTTTGAAGAACAGAACAGAAAACACAATGCCTAAACCCAGACCGGTGCCTAATTTAATGGCACCGTCTGCTAAGCATCGGTCCCACTTTTT
>4_2172
ATTGGCATACGCCATGCCGAGCCCTGCTCCCGAGCCAAGTGAAATTGGCCATGTGTGCCGTTTGAAGAACAGAACAGAAAACACAATGCCTAACCCCAGACCGGTGCATAATTTAATGGCACCGTCTGCTAAGCATCGGTCCCACTTTTT
>4_2173
ATTGGCATACGCCATGCCGAGCCCTGCTCCCGAGCCAAGTGAAATTGGCCATGTGTGCCGTTTGAAGAACAGAACAGAAAACACAATGCCTAACCCCAGACCGGTGCCTAATTTAATGGCACCCCATGTACTCTGCGTTGATACCACTGC
>4_2174
ATTGGCATACGCCATGCCGAGCCCTGCTCCCGAGCCAAGTGAATTTGGCCATGTGTGCCGTTTGTAGAACAGAACAGAAAACTCAATGCCTAACCCCAGACCGGTGCCTAATTTAATGGCACCGTCTGCTACGCATCGGTCCCACTTTTT
>4_2175
ATTGGCATTCGCCATGCCGAGCCCTGCTCCCGAGACAAGTGAAATTGGCCATGTGTGCCGTTTGAAGAACAGAACAGAAAACACAATGCCTAACCCCAGACCGGTGCCTAATTTAATGGCACCGTCTGCTAAGCATCGGTCCCACTTTTT
>4_2176
ATTGGCCATGTGTGCCGTTTGAAGAACAGAACAGAAAACACAATGCCTAACCCCAGACCGGTGCCTAATTTAATGGCACCGTCTGCTAAGCATCGGTCCCACTTTTTCCCCAGCTCCTTCTCAGACATACTGAACATGAGCTTGTGACAG
>4_2177
ATTGTGACCTCAGGTTATTCTGACAATTGGCATACGCCATGCCGAGCCCTGCTCCCGAGCCAAGTGAAATTGGCCTTGTGTGCCGTTTGAAGAACAGAACATAAAACACAATGCCTAACCCCAGACCGGTGCCTAATTTAATGGCACCGT
>4_2178
ATTGTGACGCACCCATAATCAAAACAAAAACAAACACTTTGGAAAAAAAAAGACAGTCCCTTGGTGGCGTGCAGTTATTGCTCCTTATCGCCTCTGTGCAGCATATAATGTGACCTCAGGTTATTCTGACAATTGGCATACGCCATGCCG
>4_2179
ATTTATAAATTTTTTTTTTTTTTTTTTTTTTTTTTTTTTTTTTTTGAATAATTATTTTATTAAATAAACACAGACCGTCCTTATAGGGCATATACAAATCATACAGTCATACAAGGAAGGATGTCAACAGGGAGACAAGAGTCTGACTGT
>4_2180
ATTTATGGATCTTTGCTTCTTAGCAGTAAGTGCATGGCCCTGTTATGTTAGGCACCCCCTGGCCAGGACCATCTCCTCAGGTCAAAATTATTTCACTAGATTATCCAACTTTTCCTCTACCCCATGTACTCTGCGTTGATACCACTGCTT
>4_2181
ATTTATTTTTTTTTTTTTTTTTTTTTTTTTTTTTTAATAATTATTTTATTAAATAAACACAGACCATCTTTATAGGGCATATACAAATCATACAGTCATACAAGGAAGGATGTCAACAGGGAGACAAGAGTCTGACTGTAGAACAGTGCA
>4_2182
ATTTCACCAGGTATACAAGAGTCTTACTGTATAACAGTTAAAATGGTGACGCACCCATAAAAAAAAAAAAAAAAAAAACTTTGGAAAAAAAAAAGACAGTCCCTTGGTGGCGTGCAGTTATTGCTCCTTATCGCCTCTGTGCAGCATATA
>4_2183
ATTTTATTAAATAAACACAGACCATCTTTATAGGGCATATACAAAACATACAGTCATACAAGGAAGGATGTCAACAGGGAGACAAGAGTCTGACTGTAGAACAGTGCAAATGGTGACGCACCCATAATCAAAACAAAAACAAACACTTTG
>4_2184
ATTTTATTAAATAAACACAGACCATCTTTATAGGGCATATACAACTCATACAGTCATACAAGGAAGGATGTCAACAGGGAGACAAGAGTCTGACTGTAGAACAGTGCAAATGGTGACGCACCCATAATCAAAACAAAAACAAACACTTTG
>4_2185
ATTTTATTAAATAAACACAGACCGTCCTTATAGGGCATATACAAATCATACAGTCATACAAGGAAGGATGTCAACAGGGAGACAAGAGTCTGACTGTAGAACAGTGCAAATGGTGACGCACCCATAATCAAAACAAAAACAAACACTTTN
>4_2186
ATTTTATTAAATAAACTCAGACCATCTTTATAGGGCATATACAACTCATACAGTCATACAAGGAAGGATGTCAACAGGGAGACAAGAGTCTGACTGTAGAACAGTGCAACTGGTGACGCACCCATAATCAAAACAAAAACAAACACTTTG
>4_2187
ATTTTTAACATGCTTCTTTAAAAGCTTTTTGGGCCTTTTGCTGTCTTCGTAAAAAAGGCACATCATTTTCCTACATCTAAAATCTGAAATGACTATTGTCTGTGGACAAAAAAAATACATCTCATCTGTTCACAGTAAAAGACAGCCATA
>4_2188
ATTTTTCACGCAGCCATACTACGGTCTTTTTATTTCTTTATTATGAAGTACTTCATATGGGGTATGATTCTTTGATCTATCCTGTATGATTAGTTTAAGAGCAATATTTTCCCCCACTTTTTCCTACAAGATGGTTAAAAAATGACATTT
>4_2189
ATTTTTTTTTGTTGTTATTGGAGAAAATATTCATTCCATTCTCAACAAAGTGACATGCCAGAGACTGCACGAGAGTCGACACACACATACGGCAGCTTCCAGTGAAAATCCCCTGAATGAACTGTTTTGTTTGACTGCTTAAACACGGGT
>4_2190
ATTTTTTTTTTTATTTTTTTTTTTTTTTTTTTTTTTTTTTTTAATAATTATTTTATTAAATAAACACAGACCGTCCTTATAGGGCATATACAAATCATACAGTCATACAAGGAAGGATGTCAACAGGGAGACAAGAGTCTGACTGTAGAA
>4_2191
ATTTTTTTTTTTTTTTTTTTTTTTTTTTACTAATTATTTTATTAAATAAACACAGACCATCTTTATAGGGCATATACAAATCACACAGTCATACAAGGAAGGATGTCAACAGGGAGACAAGAGTCTGACTGTAGAACAGTGCAAATGGTG
>4_2192
CAAAAAAAAAACAAACACTTTGGAAAAAAAAAAAGACAGTCCCTTGGTGGCGTGCAGTTATTGCTCCTTATCGCCTCTGTGCAGCATATAATGTGACCTCAGGTTATTCTGACAATTGGCATACGCCATGCCGAGCCCTGCTCCCGAGCC
>4_2193
CAAAAAAAAAACAAACACTTTGGAAAAAAAAAAGACAGTCCCTTGGTGGCGTGCAGTTATTGCTCCTTATCGCCTCTGTGCAGCATATAATGTGACCTCAGGTTATTCTGACAATTGGCATACGCCATGCCGAGCCCTGCTCCCGAGCCA
>4_2194
CAAAAAAAAAACAATTGGTAAAAAAAAAAGACAGTCCCTTGGTGGCGTGCAGTTATTGCTCCTTATCGCCTCTGTGCAGCATATAATGTGACCTCAGGTTATTCTGACAATTGGCATACGCCATGCCGAGCCCTGCTCCCGAGCCAAGTG
>4_2195
CAAAAAAAAAGACAGTCCCTTGGTGGCGTGCAGTTATAGCTCCTTATCGCCTCTGTGCAGCATATAATGTGACCTCAGGTTATTCTGACAATTGGCATACGCCATGCCGAGCCCTGCTCCCGAGCCAAGTGAAATTGGCCATGTGTGCCG
>4_2196
CAAAAAAACAAAAAAACAAACAAAACACCTGTTAAAGTAGACCTGTAACTGTATAATTTATACAGCTACTTTCTAATGCTTATTTGGTGTATATGGTGTCTTCTGCTGCCTTTGGTTAATGTAATTTTAATCATGTGTTCAACATTTTTC
>4_2197
CAAAAAACAAACACTTTGGAAAAAAAAAAGACAGTCCCTTGGTGGCGTGCAGTTATTGCTCCTTATCGCCTCTGTGCAGCATATAATGTGACCTCAGGTTATTCTGACAATTGGCATACGCCATGCCGAGCCCTGCTCCCGAGCCAAGTG
>4_2198
CAAAAAATACCGTCATCCAAGGACGGAGGTAAACAGGGATACAATAGTCTGACTGTACACCAGTGCAAATGGTGACGCACCCATAATCAAACCAAAAAAAAACAATTTGAAAAAAAAAAAGACAGTCCCTTGGTGGCGTGCAGTTATTGC
>4_2199
CAAAAACAAAAACTTTGGAAAAAAAAAAAAAGACAGTCCCTTGGTGGCGTGCAGTTATTGCTCCTTATCGCCTCTGTGCAGCATATAATGTGACCTCAGGTTATTCTGACAATTGGCATACGCCATGCCGAGCCCTGCTCCCGAGCCAAG
>4_2200
CAAAAACAAAAACTTTGGAAAAAAAAAAGACAGTCCCTTGGTGGCGTGCAGTTATTGCTCCTTATCGCCTCTGTGCAGCATATAATGTGACCTCAGGTTATTCTGACAATTGGCATACGCCATGCCGAGCCCTGCTCCCGAGCCAAGTGA
>4_2201
CAAAAACAAACACTTTGGAAAAAAAAAGACAGTCCCTTGGTGGCGTGCAGTTATTGCTCCTTATCGCCTCTGTGCAGCATATAATGTGACCTCAGGTTATTCTGACAATTGGCATACGCCATGCCGAGCCCTGCTCCCGAGCCAAGTGAA
>4_2202
CAAAACAAAAACAAACACTTTGAAAAAAAAAAAAGACAGTCCCTTGGTGGCGTGCAGTTATTGCTCCTTATCGCCTCTGTGCAGCATATAATGTGACCTCAGGTTATTCTGACAATTGGCATACGCCATGCCGAGCCCTGCTCCCGAGCC
>4_2203
CAAAACAAAAACAAACACTTTGGAAAAAAAAAAAAGACAGTCCCTTGGTGGCGTGCAGTTATTGCTCCTTATCGCCTCTGTGCAGCATATAATGTGACCTCAGGTTATTCTGACAATTGGCATACGCCATGCCGAGCCCTGCTCCCGAGC
>4_2204
CAAAACAAAAACAAACACTTTGGAAAAAAAAAAGACAGTCCCTTGGTGGCGTGCAGTTATTGCTCCTGTTGAAGAAAACAGAGACAGGTTTCATGAATTTTCATTTACATAACCAGCGATACAGGGTTGTTATTGAGAGTTAGAAGTGGG
>4_2205
CAAAACAAAACAAACACTTTGAAAAAAAAAAAAAGACAGTCCCTTGGTGGCGTGCAGTTATTGCTCCTTATCGCCTCTGTGCAGCATATAATGTGACCTCAGGTTATTCTGACAATTGGCATACGCCATGCCGAGCCCTGCTCCCGAGCC
>4_2206
CAAAATCATACAGTCATACAAGGAAGGATGTCAACAGGGAGACAAGAGTCTGACTGTAGAACAGTGCAAATGGTGACGCACCCATAATCAAAACAAAAACAAACACTTTGGAAAAAAAAAAGACAGTCCCTTGGTGGCGTGCAGTTATTG
>4_2207
CAAACACTTTGAAAAAAAAAAAGACAGTCCCTTGGTGGCGTGCAGTTATTGCTCCTTATCGCCTCTGTGCAGCATATAATGTGACCTCAGGTTATTCTGACAATTGGCATACGCCATGCCGAGCCCTGCTCCCGAGCCAAGTGAAATTGG
>4_2208
CAAACACTTTGGAAAAAAAAAAAGACAGTCCCTTGGTGGCTTGCAGTTATTGCTCCTTATCGCCTCTGTGCAGCATATAATGTGACCTCAGGTTATTCTGACAATTGGCATACGCCATGCCGAGCCCTGCTCCCGATCCAAGTGAAATTG
>4_2209
CAAACACTTTGGAAAAAAAAAAGACAGTCCATTGGTGGCGTGCAGTTATTGCTCCTTATCGCCTCTGTGCAGCATATAATGTGACCTCAGGTTATTCTGACAATTGGCATACGCCATGCCGAGCCCTGCTCCCGAGCCAAGTGAAATTGG
>4_2210
CAAACACTTTGGAAAAAAAAAAGACAGTCCCCTGGTGGCGTGCAGTTATTGCTCCTTATCGCCTCTGTGCAGCATATAATGTGACCTCAGGTTATTCTGACAATTGGCATACGCCATGCCGAGCCCTGCTCCCGAGCCAAGTGAAATTGG
>4_2211
CAAACACTTTGGAAAAAAAAAAGACAGTCCCTGGGTGGCGCGCAGTTATTGCTCCTTATCGCCTCTGTGCGGCATATAATGTGACCTCAGGTTATTCTGACAATTGGCATACGCCATGCCGAGCCCTGCTCCCGAGCCAAGTGAAATTGG
>4_2212
CAAACACTTTGGAAAAAAAAAAGACAGTCCCTTGGTGGCGTGCAGTTATTGCTCCTTATCGCCTCTGTGCAGCATATAATGTGACCTCAGGTTATTCTGACAATTGGCATACGCCATGCCGAGCCCCGCTCCCGAGCCAAGTGAAATTGG
>4_2213
CAAACACTTTGGAAAAAAAAAAGACAGTCCCTTGGTGGCGTGCAGTTATTGCTCCTTATCGCCTCTGTGCAGCATATAATGTGACCTCAGGTTATTCTGACAATTGGCATACGCCTTGCCGAGCCCTGCTCCCGAGCCAAGTGAAATTGG
>4_2214
CAAACACTTTGGAAAAAAAAAGACAGTCCCTTGGTGGCGTGCAGTTATTGCTCATTATCGCCTCTGTGCAGCATATAATGTGACCTCAGGTTATTCTGACAATTGGCATACGCCATGCCGAGCCCTGCTCCCGAGCCAAGTGATATTGGC
>4_2215
CAAACACTTTGGAAAAAAAAAGACAGTCCCTTGGTGGCGTGCAGTTATTGCTCCTTATCGCCTCTGTGCAGCATATAATGTGACCTCAGGTTATTCTGACAATTGGCATACGCCATGCCGAGCCCTGCTCCCGAGCCAAGTGAAATTAGC
>4_2216
CAAACACTTTGGAAAAAAAAAGACAGTCCCTTGGTGGCGTGCAGTTATTGCTCCTTATCGCCTCTGTGCAGCATATAATGTGACCTCAGGTTATTCTGACAATTGGCATACGCCATGCCGAGCCCTGTTCCCGAGCCAAGTGAAATTGGC
>4_2217
CAAACACTTTGGAAAANAAAAAGACAGTCCCTTGGTGGCGTGCAGTTATTGCTCCTTATCGCCTCTGTGCAGCATATAATGTGACCTCAGGTTATTCTGACAATTGGCATACGCCATGCCGAGCCCTGCTCCCGAGCCAAGTGAAATTGN
>4_2218
CAAACACTTTGTAAAAAAAAAAGACAGTCCCTTGGTGGCGTGCAGTTATTGCTCCTTATCGCCTCTGTGCAGCATATAATGTGACCTCAGGTTATTCTGACAATTGGCATACGCCATGCCGAGCCCTGCTCCCGAGCCAAGTGAAATTGG
>4_2219
CAAACTCTTTGGATAATAAAAAGACAGTCCCTTGGTGGCGTGCAGTTATTGGTTCTTATCGCCTCTGTGCAGCATATTATGTGACCTCAGGTTATTCTGACAATTGGCATACGCCATGCCGAGCCCTGCTCGCGAGCCAAGTGAAATTGG
>4_2220
CAAACTTGTAAAGAGCATGTTACTGGACCGGCTGCTTCCTTGTAAACTCTTCTCAAGTTTGTTTGTTTGGATTTTTTTTGTTGTTATTGGAGAAAATATTCATTCCATTCTCAACAAAGTGACATGCCAGAGACTGCACGAGAGTCGACA
>4_2221
CAAACTTGTAAAGAGCATGTTACTGGACCGGCTGCTTCCTTGTAAACTCTTCTCATGTTTGTTTGTTTGGATTTTTTTTGTTGTTAATGGAGAAAATATTAATTCAATTCTCAACAAAGTGACATGCCAGAGACTGCATGAGAGTCGACA
>4_2222
CAAAGTGACATGCCAGAGACTGCACGAGAGTCGACACACACATACGGCAGCTTCCAGTGAAAATCCCCTCAATGAACTGTTTTGTTTGACTGCTTAAACACGGGTTTAGATGAATTGATTGAATGATAATTTTGGTTATTGTAGATAACT
>4_2223
CAAATCATACAGCCATACAAGGAAGGATGTCAACAGGGAGACAAGAGTCTGACTGTAGAACAGTGCAAATGGTGACGCACCCATAATCAAAACAAAAACAAACACTTTGGAAAAAAAAAAGACAGTCCCTTGGTGGCGTGCAGTTATTGC
>4_2224
CAAATCATACAGTCAGACAAGGAAGGATGTCAACAGGGAGACAAGAGTCTGACTGTAGAACAGTGCAAATGGTGACGCACCCATAATCAAAACAAAAACAAACACTTTGGAAAAAAAAAAGACAGTCCCTTGGTGGCGTGCAGTTATTGC
>4_2225
CAAATCATACAGTCATAAAAGGAAGGATGTCAACAGGTAGAAAAGAGTCTGACTGTAGAACAGTGAAAATGGTGACGCACCCATAATCAAAACAAAAACAAACACTTTGTAAAAAAAAAAAGACAGTCCCTTGGTGGCGTGCAGTTATTG
>4_2226
CAAATCATACAGTCATACAAGGAAGGATGTAAACAGGGAGAAAAGAGTCTGACTGTAGAAATGTGCAAATGGTGACGCACCCATAATCAAAACAAAAACAAACACTTTGGAAAAAAAAAAGACAGTCCCTTGGTGGCGTGCAGTTATTGC
>4_2227
CAAATCATACAGTCATACAAGGAAGGATGTCAACAGGGAGACAAGAGTCTGACTGTAGAACAGTGCAAATGGTGACGCACCCATAATCAAAACAAAAACAAACACTTTGAAAAAAAAAAAGACAGTCCCTTGGTGGCGTGCAGTTATTGC
>4_2228
CAAATCATACAGTCATACAAGGAAGGATGTCAACAGGGAGACAAGAGTCTGACTGTAGAACAGTGCAAATGGTGACGCACCCATAATCAAAACAAAAACAAACACTTTGGAAAAAAAAAGACAGTCCCTTGGTGGCGTGCAGTTACTGCT
>4_2229
CAAATCATACAGTCATACAAGGAAGGATGTCAACAGGGAGACAAGAGTCTGACTGTAGAACAGTGCAAATGGTGACGCACCCATAATCAAAACAAAAACAAACACTTTGGAAAAATAAAAGACAGTCCCTTGGTGGCGTGCAGTTATTGC
>4_2230
CAAATCATACAGTCATACAAGGAAGGATGTCAACAGGGAGACAAGAGTCTGACTGTAGAACAGTGCAAATGGTGACGCACCCATAATCAAAACAAAAACAAACACTTTGTAAAAAAAAAAAAGACAGTCCCTTGGTGGCGTGCAGTTATT
>4_2231
CAAATCATACAGTCATACAAGGAAGGATGTCAACCGGGAGACAAGAGTCTGACTGTAGAACAGTGCAAATGGTGACGCACCCATAATCAAAACAAAAACAAACACTTTGGAAAAAAAAAAGACAGTCCCTTGGTGGCGTGCAGTTATTGC
>4_2232
CAAATCATACCGTCATACAAGGAAGGATGTCAACAGGGAGACAAGAGTCTGACTGTAGAACAGTGCAAATGGTGACGCACCCATAATCAAAACAAAAACAAACACTTTGGAAAAAAAAAAGACAGTCCCTTGGTGGCGTGCAGTTATTGC
>4_2233
CAAATGGAGACGCACCCATAATCAAAACAAAAACAAACACTTTGGAAAAAAAAAAGACAGTCCCTTGGTGGCGTGCAGTTATTGCTCCTTATCGCCTCTGTGCAGCATATAATGTGACCTCAGGTTATTCTGACAATTGGCATACGCCAT
>4_2234
CAAATGGTGACACACCCATAATCAAAACAAAAACAAACACTTTGGAAAAAAAAAAGACAGTCCCTTGGTGGCGTGCAGTTATTGCTCCTTATCGCCTCTGTGCAGCATATAATGTGACCTCAGGTTATTCTGACAATTGGCATACGCCAT
>4_2235
CAAATGGTGACGCACCCATAATCAAAACAAAAACAAACACTTTGGAAAAAAAAAAGACAGTCCCTTGGTGGCGTGCAGTTATTGCTCCTTATCGCCTCCGTGCAGCATATAATGTGACCTCAGGTTATTCTGACAATTGGCATACGCCAT
>4_2236
CAAATGGTGACGCACCCATAATCAAAACAAAAACAAACACTTTGGAAAAAAAAAAGACAGTCCCTTGGTGGCGTGCAGTTATTGCTCCTTATCGCCTCTGTGCAGCATATAATTTGACCTCAGGTTATTCTGACAATTGGCATACGCCAT
>4_2237
CAAATGGTGACGCACCCATAATCAAAACAAAAACAAACACTTTGGAAAAAAAAAAGACAGTCCCTTGGTGGCGTGCAGTTATTTCTCCTTATCGCCTCTGTGCAGCATATAATGTGACCTCAGGTTATTCTGACAATTGGCATACGCCAT
>4_2238
CAAATGGTGACGCACCCATATTCAAAACAAAAACAAACACTTTGGAATAAAAAAAAAGACAGTCCCTTGGTGGCGTGCAGTTATTGCTCATTATCGCCTCTGTGCAGCATATAATGTGACCTCATGTTATTCTGACAATTGGCATACGCC
>4_2239
CAACAGGGAGACAAGAGTCTGACTGTAGAACAGTGCAAATGGTGACGCACCCATAATCAAAACAAAAACAAACACTTTGAAAAAAAAAAAGACAGTCCCTTGGTGGCGTGCAGTTATTGCTCCTTATCGCCTCTGTGCAGCATATAATGT
>4_2240
CAACAGGGAGACAAGAGTCTGACTGTAGAACAGTGCAAATGGTGACGCACCCATAATCAAAACAAAAACAAACACTTTGGAAAAAAAAAAGACTGTCCCTTGGTGGCGTGCAGTTATTGCTCCTTATCGCCTCTGTGCAGCATATAATGT
>4_2241
CAACAGGGAGACAAGAGTCTGACTGTATAACAGTGCAAATGGTGACGCACCCATAATCAAAACAAAAACAAACACTTTGGAAAAAAAAAAAGACAGTCCCTTGGTGGCGTGCAGTTATTGCTCCTTATCGCCTCTGTGCAGCATATAATG
>4_2242
CAACAGGGAGACAAGAGTCTGACTGTATAACAGTGCAAATGGTGACGCACCCATAATCAAAACAAAAACAAACACTTTGGAAAAAAAAAAGACAGTCCCTTGGTGGCGTGCAGTTATTGCTCCTTATCGCCTCTGTGCAGCATATAATGT
>4_2243
CAACAGGGAGACAAGATTCTGACTGTAGAACAGTGCAAATGGTGACGCACCCATAATCAAAACAAAAACAAACACTTTGGAAAAAAAAAAGACAGTCCCTTGGTGGCGTGCAGTTATTGCTCCTTATCGCCTCTGTGCAGCATATAATGT
>4_2244
CAACAGTGAGACAAGAGTCTGACTGTAGAACAGTGCAAATGGTGACGCACCCATAATCAAAACAAAAACAAACACTTTGGAAAAAAAAAAGACAGTCCCTTGGTGGCGTGCAGTTATTGCTCCTTATCGCCTCTGTGCAGCATATAATGT
>4_2245
CAACAGTGAGACAAGAGTCTGACTGTAGAACAGTTCAAATGGTGACGCACCAATAATCAAAACAAAAACAAACACTTTGGAAAAAAAAAGACAGTCCCTTGGTGGCGTGCAGTTATTGCTCCTTATCGCCTCTGTGCAGCATATAATGTG
>4_2246
CAACATACAGTGTACACAAAAAAACCCTGGCATGTTTGAAAGTGTTCTCACTAACAAAGATGTGCCATTAGCTGGTACGCAATACTCTGAATCGGCAAACTGTACAACTTGTGTCTAACACACAGAATTAAGGTACCAAAACATGAAAAC
>4_2247
CAACTCATACAGTCATACAAGGAAGGATGTCAACAGGGAGACAAGAGTCTGACTGTAGAACAGTGCAAAGGGTGACGCACCCATAATCAAAACAAAAACAAACACTTTGGAAAAAAAAAAGACAGTCCCTTGGTGGCGTGCAGTTATTGC
>4_2248
CAAGAGTCTGACTGTAGAACAGTGCAAAGGGTGACGCACCCATAATCAAAACAAAAACAAACACTTTGGAAAAAAAAAAGACAGTCTCTTGGTGGCGTGCAGTTATTGCTCCTTATCGCCTCTGTGCAGCATATAATGTGACCTCAGGTT
>4_2249
CAAGAGTCTGACTGTAGAACAGTGCAAATGGTGACGCACCAATAATAAAAACAAAAACAAACACTTTGTAAAAAAAAAGACAGTCCCTTGGTGGCGTGCAGTTATTGCTCCTTATCGCCTCTGTGCAGCATATAATGTGACCTCAGGTTA
>4_2250
CAAGAGTCTGACTGTAGAACAGTGCAAATGGTGACGCACCCATAATCAAAACAAAAACAAAAACTTTGGAAAAAAAAAAGACAGTCCCTTGGTGGCGTGCAGTTATTGCTCCTTATCGCCTCTGTGCAGCATATAATGTGACCTCAGGTT
>4_2251
CAAGAGTCTGACTGTAGAACAGTGCAAATGGTGACGCACCCATAATCAAAACAAAAACAAACACTTTGGAAAAAAAAAAGACAGTCCCTTGGTGGCGTGCAGTTATTGCTCGTTTGAAGAACAGAACAGAAAACACAATGCCTAACCCCA
>4_2252
CAAGAGTCTGACTGTAGAACAGTGCAAATGGTGACGCACCCATAATCAAAACAAAAACAAACACTTTGGAAAAAAAAAAGACAGTCTCTTGGTGGCGTGCAGTTATTGCTCCTTATCGCCTCTGTGCAGCATATAATGTGACCTCAGGTT
>4_2253
CAAGAGTCTGACTGTAGAACAGTGCAAATGGTGACGCACCCATAATCAAAACAAAAACAAACACTTTGGAAAAAAAAAGACAGTCCCTTGGTGGCGTGCAGTTATTGCTCCTTATCGCCTCTGTGCAGCATATAATGTGACCTCAGGTTA
>4_2254
CAAGAGTCTGACTGTAGAACAGTGCAATTGGTGACGCACCCATAATCAAAACAAAAAAAAACACTTTTGAAAAAAAAAAAAGACAGTCCCTTGGTGGAGTGCAGTTATTGCTCCTTATCGCATCTGTGCAGCATATAATGTGACCTCATG
>4_2255
CAAGAGTCTGACTGTTGAACAGTGCAAATGGTGACGCACCCATAATCAAAACAAAAACAAACACTTTGGAAAAAAAAAAGACAGTCCCTTGGTGGCGTGCAGTTATTGCTCCTTATCGCCTCTGTGCAGCATTTAATGTGACCTCAGGTT
>4_2256
CAAGGAAGGATGTCAAAAGGGAGACAAGAGTCTGACTGTAGAACAGTGCAAATGGTGACGCACCCATAATCAAAACAAAAACAAACACTTTGGAAAAAAAAAAAGACAGTCCCTTGGTGGCGTGCAGTTATTGCTCCTTATCGCCTCTGT
>4_2257
CAAGGAAGGATGTCAACAGGGAGACAAGAGTCGGACTGTAGAACAGTGCAAATGGTGACGCACCCATAATCAAAACAAAAACAAACACTTTGGAAAAAAAAAAGACAGTCCCTTGGTGGCGTGCAGTTATTGCTCCTTATCGCCTCTGTG
>4_2258
CAAGGAAGGATGTCAACAGGGAGACAAGAGTCTGACTGTAGAACAGTGCAAATGGTGACGCACCCATAATCAAAACAAAAACAAACACTTTGGAAAAAAAAAAAAAGACAGTCCCTTGGTGGCGTGCAGTTATTGCTCCTTATCGCCTCT
>4_2259
CAAGGAAGGATGTCAACAGGGAGACAAGAGTCTGACTGTAGAACAGTGCAAATGGTGACGCACCCATAATCAAAACAGAAACAAACACTTTGGAAAAAAAAAAGACAGTCCCTTGGTGGCGCGCAGTTATTGCTCCTTATCGCCTCTGTG
>4_2260
CAAGGAAGGATGTCAACAGGGAGACAAGAGTCTGACTTTAGAACAGTGCAAATGGTGACGCACCCATAATCAAAACAAAAACAAACACTTTGGAAAAAAAAAAGACAGTCCCTTGGTGGCGTGCAGTTATTGCTCCTTATCGCCTCTGTG
>4_2261
CAAGGAAGGATGTCAACAGGTAGACAAGAGTCTGACTGTAGAACAGTGAAAATTGTGACGCACCCATAATCAAAACAAAAACATAAAATTTGTAAAAAAAAAGACAGTACCTTGGTGGCGTGCAGTTATTGCTCCTTATCGCCTCTGTGC
>4_2262
CAAGGAAGTATGTCAACAGGGAGACAAGAGTCTGACTGTAGAACAGTGCAAATGGTGACGCACCCATAATCAAAACAAAAACAAACACTTTGGAAAAAAAAAAAGACAGTCCCTTGGTGGCGTGCAGTTATTGCTCCTTATCGCCTCTGT
>4_2263
CAAGGAAGTATGTCAACAGGGAGACAAGAGTCTGACTGTAGAACAGTGCAAATGGTGACGCACCCATAATCAAAACAAAAACAAACACTTTGGAAAAAAAAAAGACAGTCCCTTGGTGGCGTGCAGTTATTGCTCCTTATCGCCTCTGTG
>4_2264
CAAGGCAGGATCTCAACAGGGACACAAGCGTCTGACTGTCGACCAGTGCAAATGGTGACGCACCCCTAATCACAACAAAAACAACCACTTTGGAAAAAAAAAAGACAGTCCCTTGGTGGCGTGCAGTTATGGCTCCTTCTCGCCTCTGTG
>4_2265
CAAGGTGTTTTTAACTACTCTGGAATAACAATTTTAAAAATGTCTGTCACGCCTTGATTTTCTTTCTCTCATATGCACTATATACACATATTTTGACACTACTCCACCACCACAGTGTTTAATTATCAGCCTTAGTTACAAGTTACTTTG
>4_2266
CAAGTTACTTTTCAGTGATTGTCATTGATCCATCATTTATAGGGTGATTACTGTTTAAAACCAATAACACATAAAACATGGATCAGCTGTATTTGAATGATTTGCCAGTTTCTCAGTAATACATTGTAATATTTCAGCATATTTTTGTTT
>4_2267
CAATAATCAAAAAAAAAAAAAACACTTTGGAAAAAAAAAAGACAGTCCCTTGGTGGCGTGCAGTTATTGCTCCTTATCGCCTCTGTGCAGCATATAATGTGACCTCAGGTTATTCTGACAATTGGCATACGCCATGCCGAGCCCTGCTCC
>4_2268
CAATAGTCTGACTGTATAACAGTGCAAATGGTGACGCACCCATAATCAAAACAAAAACAAACACTTTGGAAAAAAAAAAGACAGTCCCTTGGTGGCGTGCAGTTATTGCTCCTTATCGCCTCTGTGCAGCATATAATGTGACCTCAGGTT
>4_2269
CAATATTCTTTTTTTTTTTTTTTTTTTTTTTTTTTTTTTTTGCTAATTATTTTATTAAATAAACACAGACCATCTTTATAGGGCATATACAAATCATACAGTCATACAAGGAAGGATGTCAACAGGGAGACAAGAGTCTGACTGTAGAAC
>4_2270
CAATCTGCTTTTTTTTTTTTTTTTTTTTTTTTTTTTTTTTTGCTAATTATTTTATTAAATAAACACAGACCATCTTTATAGGGCATATACAAATCATACAGTCATACAAGGAAGGATGTCAACAGGGAGACAAGAGTCTGACTGTAGAAC
>4_2271
CAATGAAGGATGTCAACATGGAGACAAGAGTCTGACTGTAGAACAGTGCAAATGGTGACGCACCCATAATCAAAACAAAAACAAACACTTTGGAAAAAAAAAAGACAGTCCCTTGGTGGCGTGCAGTTATTGCTCCTTATCGCCTCTGTG
>4_2272
CAATGCCTAACCCCAGACCGGTGCCGAATTTAATGGCACCGTCTGCTAAGCATCGGTCCCACTTTTTCCCCAGCTCCTTCTCAGACATACTGAACATTAGCTTGTGACAGGCTAGAAGTAGCCCCATGTACTCTGCGTTGATACCACTGC
>4_2273
CAATGCCTAACCCCAGACCGGTGCCTAATTTAAGGGCACCGTCTGCTAAGCATCGGTCCCACTTTTTCCCCAGCTCCTTCTCAGACATACTGAACATTAGCTTGTGACAGGCTAGAAGTCCCCATGTACTCTGCGTTGATACCACTGCTT
>4_2274
CAATGCCTAACCCCAGACCGGTGCCTAATTTAATGGCACCGTCTGCTAAGCATCGGTCCCACTTTTTCCCCAGCTCCTTCTCAGACATACTGAACATTAGCTTGTGACAGGCTAGAAGTAGCAAATGCACCTCTCCCATACTCTGCGTTG
>4_2275
CAATGCCTAACCCCAGACCGGTGCCTAATTTAATGGCACCGTCTGCTAAGCATCGGTCCCACTTTTTCCCCAGCTCCTTCTCAGACATACTGAACATTAGCTTGTGACAGGCTAGAAGTAGCAAATGCACCTCTGCGTTGATACCACTGC
>4_2276
CAATGCCTAACCCCAGACCGGTGCCTAATTTAATGGCACCGTCTGCTAAGCATCGGTCCCACTTTTTCCCCAGCTCCTTCTCAGACATACTGAACATTAGCTTGTGACAGGCTAGAAGTAGCCCCCATGTACTCTGCGTTGATACCACTG
>4_2277
CAATGCCTAACCCCAGACCGGTGCCTAATTTAATGGCACCGTCTGCTAAGCATCGGTCCCACTTTTTCCCCAGCTCCTTCTCAGACATACTGAACATTAGCTTGTGACAGGCTAGAAGTCCCCATGTACTCTGCGCTGATACCACTGCTT
>4_2278
CAATGCCTAACCCCAGACCGGTGCCTAATTTAATGGCACCGTCTGCTAAGCATCTGTCCCTCTTTTTCCCCAGCTCCTTCTCAGACATACTGAACATTAGCTTGTGACAGGCTAGAAGTAGCCCCATGTACTCTGCGTTGATACCACTGC
>4_2279
CAATGCCTAACCCCAGACCGGTGCCTAATTTAATGGCACCGTCTGCTCAGCATCGGTCCCACTTTTTCCCCAGCTCCTTCTCAGACATACTGAACATTAGCTTGTGACAGGCTAGAAGTAGCAAATGCACCTCTCCCATACTCTGCGTTG
>4_2280
CAATTGGCATACGCCATGCCGAGCCCTGCTCCCGAGCCAAGTGAAATTGGACATGTGTGCCGTTTGAAGAACGGAACAGAAAACACAATGCCTAACCCCAGACCGGTGCCTAATTTAATGGCACCGTCTGCTAAGCATCGGTCCCACTTT
>4_2281
CAATTGGCATACGCCATGCCGAGCCCTGCTCCCGAGCCAAGTGAAATTGGCCATGTGTGCCCTATAATTGAGAAAGATGCTTTAGATTCTTCTCAAACACTTCACAGCATGATTAAAAACAGATCAGAGATGGTGTGCTACAGCCTTTCA
>4_2282
CAATTGGCATTCGCCATGCCGAGCCCTGCTCCCGAGCCAAGTGAAATTGGCCATGTGTGCCGTTTGAAGAACAGAACAGAAAACACAATGCCTAACCCCAGACCGGTGCCTAATTTAATGGCACCGTCTGCTAAGCATCGGTCCCACTTT
>4_2283
CAATTGGTGACGCACCCATAATCAAAACAAAAACAAACACTTTGGAAAAAAAAAAAGACAGTCCCTTGGTGGCGTGCAGTTATTGCTCCTTATCGCCTCTGTGCAGCATATAATGTGACCTCAGGTTATTCTGACAATTGGCATACGCCA
>4_2284
CAATTTGTGACGCACCCAAACTCAAACCAAAAAAAAACACTTTGTAAAAAAAAAAAGACAGTCCCTTGGTGGCGTGCAGTTATTGCTCCTTCTCGCCTCTGTGCAGCATATAATGTGACCTCAGGTTATTCTGACAATTGGCATACGCCA
>4_2285
CAATTTTTAACATGCTTCTTTAAAAGCTTTTTGGGCCTTTTGCTGTCTTCGTAAAAAAAGGCACATCATTTTCCTACATCTAAAATCTGAAATGACTATTGTCTGTGGACAAAAAAAATACATCTCATCTGTTCACAGTAAAAGACAGCC
>4_2286
CACAATGCCTAACCCCAGACCGGTGCCTAATTTAATGGCACCGTCTGCTAAGCATCGGTCCCACTTTGTCCCCAGCTCCTTCTCAGACATACTGAACATTAGCTTGTGACAGGCTAGAAGTCCCCATGTACTCTGCGTTGATACCACTGC
>4_2287
CACAATGCCTAACCCCAGACCGGTGCCTAATTTAATGGCACCGTCTGCTAAGCATCGGTCCCACTTTTCCCCAGCTCCTTCTCAGACATACTGAACATTAGCTTGTGACAGGCTAGAAGTCCCATGTACTCTGCGTTGATACCACTGCTT
>4_2288
CACAATGCCTAACCCCCGACCGGTGCCTAATTTAATGGCACCGTCTGCTAAGCATCGGTCCCACTTTTTCCCCAGCTCCTTCTCAGACATACTGAACATTAGCTTGTGACAGGCTAGAAGTCCCATGTACTCTGCGTTGATACCACTGCT
>4_2289
CACACAAACAAGGAAGGATGTCAACAGCGAGACAAGAGTCTGACTGTAGAACAGTGCAAATGCTGACGCACCCATAATCAAAACAAAAACAAACACTATGGAAAAAAAAAAGACAGTCCCTTGGTGGCGTGCAGTTATTGCTCCTTATCG
>4_2290
CACACACTGGACTACAGAGAACTCGCACAAGTGAAGGCGGCCAAACTTGTAAAGAGCATGTTACTGGACCGGCTGCTTCCTTGTAAACTCTTCTCAAGTTTGTTTGTTTGGATTTTTTTTGTTGTTATTGGAGAAAATATTCATTCCATT
>4_2291
CACACATACGGCAGCTTCCAGTGAAAATCCCCTGAATGAACTGTTTTGTTTGACTGCTTAAACACGGGTTTAGATGAATTGATTGAATGATAATTTTGGTTATTGTAGATAACTTTTTTTATAAAAATGTAAATATGGTCATAATTTATT
>4_2292
CACACTGCCTAACCCCAGACCGGTGCCTAATTTAATGGCACCGTCTGCTAAGCATCGGTCCCACTTTTTCCCCAGCTCCTTCTCAGACATACTGAACATTAGCTTGTGACAGGCTAGAAGTCCCATGTACTCTGCGTTGATACCACTGCT
>4_2293
CACAGACCATCTTTATAGGGCATATACAAATCATACAGTCATACAAGGAAGGATGTCAACAGGGAGACAAGAGTCTGACTGTAGAACAGTGCAAATGGTGACGCACCCATAATCAAAACAAAAACAAACACTTTGGAAAAAAAAAGACAG
>4_2294
CACATAATCAAAACAAAAACAAACACTTTGTAAAAAAAAAAGACAGTCCCTTGGTGGCGTGCAGTTATTGCTCCTTATCGCCTCTGTGCAGCATATAATGTGACCTCAGGTTATTCTGACAATTGGCATACGCCATGCCGAGCCCTGCTC
>4_2295
CACATGGTGACTCACCCATAATCAAAACAAAAACAAACACTTTGGAAAAAAAAAAGACAGTCCCTTGGTTGCGTGCAGTTATTGCTCCTTATCGCCTCTGTGCAGCATATAATGTGACCTCAGGTTATTCTGACAATTGGCATACGCCAT
>4_2296
CACCATGCCTAACCCCAGACCGGTGCCTAATTTAATGGCACCGTCTGCGAAGCATCGGTCCCACTTTTTCCCCAGCTCCTTCTCAGACATCCTGAACATTAGCTTGTGACAGGCTAGAAGTCCCATGTACTCTGCGTTGATACCCCTGCT
>4_2297
CACCCATAAACAAAACAAAAACAAACACTTTGGAAAAAAAAAAGACAGTCCCTTGGTGGCGTGCAGTTATTGCTCCTTATCGCCTCTGTGCAGCATATAATGTGACCTCAGGTTATTCTGACAATTGGCATACGCCATGCCGAGCCCTGC
>4_2298
CACCCATAATCAAAAAAAAAACAAACACTTTGGAAAAAAAAAAAGACAGTCCCTTGGTGGCGTGCAGTTATTGCTCCTTATCGCCTCTGTGCAGCATATAATGTGACCTCAGGTTATTCTGACAATTGGCATACGCCATGCCGAGCCCTG
>4_2299
CACCCATAATCAAAACAAAAACAAACACTTTGGAAAAAAAAAAAGACAGTCCCTTGGTGGCGTGCAGTTATTGCTCCTTATCGCCTCTGTGCAGCATATAATGTGACCTCAGGTTATTCTGACAATTGTCATACGCCATGCCGAGCCCTG
>4_2300
CACCCATAATCAAAACAAAAACAAACACTTTGGAAAAAAAAAAGACAGTCCCTTGGTGGCGTGCAGTTATTGCTCCTTATCGCCTCTGTGCAGCATATAATGTGACCTCAGGTTATTCTGACAATTGGCATACCCATGTACTCTGCGTTG
>4_2301
CACCCATAATCAAAACAAAAACAAACACTTTGGAAAAAAAAAAGACAGTCCCTTGGTGGCGTGCAGTTATTGCTCCTTATCGCCTCTGTGCAGCATATAATGTGACCTCAGGTTATTCTGCCCATGTACTCTGCGTTGATACCACTGCTT
>4_2302
CACCCATGATCAAAACAAAAACAAACACTTTGGAAAAAAAAAAGACAGTCCCTTGGTGGCGTGCAGTTATTGCTCCTTATCGCCTCTGTGCAGCATATAATGTGACCTCAGGTTATTCTGACAATTGGCATACGCCATGCCGAGCCCTGC
>4_2303
CACCGTCTGCTAAGCATCGGTCCCACTTTTTCCCCGGCTCCTTCTCAGACATACTGAACATTAGCTTGTGACAGGCTAGAAGTAGCAAATGCACCTCTGCGTGATGCTTTCACGTGTTGTCCCCCATGTACTCTGCGTTGATACCACTGC
>4_2304
CACGACCCAAAAACAAAAAAAAAAACAAAAACTTTGTAAAAAAAAAAGACAGTCCCTTGGTGGCGTGCAGTTATTGCTCCTTATCGCCTCTGTGCAGCATATAATGTGACCTCAGGTTATTCTGACAATTGGCATACGCCATGCCGAGCC
>4_2305
CACGGAGACAACAGTCGGACTGTAGAACAGTGCAAATGGTGACGCACCCATAATCAAAACAAAAACAAACACTTTGGAAAAAAAAAAGACAGTCCCTTGGTGGCGTGCAGTTATTGCTCCTTATCGCCTCTGTGCAGCATATAATGTGAC
>4_2306
CACTTCACAGCATGATTAAAAACAGATCAGAGATGGTGTGCTACAGCCTTTCACCCCGTAGCCTTTCTTTTCCCTCGTAATTACCTCAATTTTTAACATGCTTCTTTAAAAGCTTTTTGGGCCTTTTGCTGTCTTCGTAACAAAGGCACA
>4_2307
CACTTTGAAAAAAAAAAAGACAGTCCCTTGGTGGCGTGCAGTTATTGCTCCTTATCGCCTCTGTGCAGCATATAATGTGACCTCAGGTTATTCTGACAATTGGCATACGCCATGCCGAGCCCTGCTCCCGAGCCAAGTGAAATTGGCCAT
>4_2308
CACTTTGGAAAAAAAAAAGACAGTCCCTGGGTGGCGTGCAGTTATTGCTCCTTATCGCCTCTGTGCAGCATATAATGTGACCTCAGGTTATTCTGACAATTGGCATACGCCATGCCGAGCCCTGCTCCCGAGCCAAGTGAAATTGGCCAT
>4_2309
CACTTTGGAAAAAAAAAAGACAGTCCCTTGGTGGCGTGCAGTTATTGCTCCTTATCGCCTCTGTGCAGCATATAATGTGACCTCAGGTTATTCTGACAATTGGCATACGCCATGCCGAGCCCCCCATGTACTCTGCGTTGATACCACTGC
>4_2310
CACTTTGGGAAAAAAAAAAGACAGTCCCTTGGTGGCGTGCAGTTATTGCTCCTTATCGCCTCTGTGCAGCATATAATGTGACCTCAGGTTATTCTGACAATTGGCATACGCCATGCCGAGCCCTGCTCCCGAGCCAAGTGAAATTGGCCA
>4_2311
CACTTTTGAAAAAAAAAAGACAGTCCCTTGGTGTCGTGCAGTTATTGCTCCTTATCGCCTCTGTGCAGCATCTAATGTGACCTCAGGTTATTCTGACAATTGGCATACGCCATGCCGAGCCCTGCTCCCGAGCCAAGTGAAATTGGCCAT
>4_2312
CAGAAAACACAATGCCTAACCCCAGACCGGTGCCTAATTTAATGGCACCGTCTGCTAAGCATCGGTCCCACTTTTTCCCCAGCTCCTTCTCAGACATACTGAACATTAGCTTGTGACAGGCTCCCATGTACTCTGCGTTGATACCACTGC
>4_2313
CAGAACAGAAAACACAATGCCTAACCCCAGACCGGGGCCTAATTTAATGGCTCCGTCTGCTAAGCATCGGTCCCACTTTTTCCCCAGCTCCTTCTCAGACATACTGTACATTAGCTTGTCCCCATGTACTCTGCGTTGATACCACTGCTT
>4_2314
CAGAACAGAAAACACAATGCCTAACCCCAGACCGGTGCCTAATTTAATGGCACCGTCTGCTAAGCATCGGTCCCACTTTTTCCCCAGCTCCTTCTCAGACATACTGAACATTAGCTTGACCCCATGTACTCTGCGTTGATACCACTGCTT
>4_2315
CAGAACAGAAAACACAATGCCTAACCCCAGACCGGTGCCTAATTTAATGGCACCGTCTGCTAAGCATCGGTCCCACTTTTTCCCCAGCTCCTTCTCAGACATACTGAACATTAGCTTGTGCCCATGTACTCTGCGTTGATACCACTGCTT
>4_2316
CAGAACAGAAAACACAATGCCTAACCCCAGACCGGTGCCTAATTTACTGGCACCGTCTGCTAAGCATCGGTCCCACTTTTTCCCCAGCTCCTTCTCAGACATACTGAACATTAGCTTGTGACAGGCTAGAAGTAGCAAATGCACCTCTCC
>4_2317
CAGAACAGAAAACACACGGCCTAACCCCAGACCGGTGCCTAATTTAATGGCACCGTCTGCTAAGCATCGGTCCCACTTTTTCCCCAGCTCCTTCTCAGACATACTGAACATTAGCTTGTCCCCATGTACTCTGCGTTGATACCACTGCTT
>4_2318
CAGAACAGAAAACCCAATGCCTAACCCCAGACCGGTGCCTAATTTAATGGCACCGTCTGCTAAGCATCGGTCCCACTTTTTCCCCAGCTCCTTCTCCGACATACTGAACATTAGCTTGTCCCCATGTACTCTGCGTTGATACCACTGCTT
>4_2319
CAGAATATAATGTGACCTCAGGTTATTCTGACAATTGGCATACGCCATGCCGAGCCCTGCTCCCGAGCAAAGTGAAATTGGCCATGTGTGCCGTTTGAAGAACAGAACAGAAAACACAATGCCTAACCCCAGACCGGTGCCTAATTTAAT
>4_2320
CAGACAAAAAAAACAAAAAAACAAACAAAACACCTGTTAAAGTAGACCTGTAACTGTATAATTTATACAGCTACTTTCTAATGCTTATTTGGTGTATATGGTGTCTTCTGCTGCCTTTGGTTAATGTAATTTTAATCATGTGTTCAACAT
>4_2321
CAGACCATCTTTATAGGGCATATACAAATCATACAGTCATACAAGGAAGGATGTCAACAGGGAGACAAGAGTCTGACTGTAGAACAGTGCAAATGGTGACGCACCCATAATCAAAACAAAAACAAACACTTTGGAAAAAAAAAAAAAGAC
>4_2322
CAGACCATCTTTATAGGGCATATACAAATCATACAGTCATACAAGGAAGGATGTCAACAGGGAGACAAGAGTCTGACTGTAGAACAGTGCAAATGGTGACGCACCCATAATCAAAACCAAAACAAACACTTTGGAAAAAAAAAAAGACAG
>4_2323
CAGACCATCTTTATAGGGCATATACAAATCATACAGTCATACAAGGAAGGATGTCAACAGGGAGACAAGAGTCTGACTGTAGAACATTGCAAATGGTGACGCACCCATAATCAAAACAAAAACAAACACTTTGGAAAAAAAAAAAGACAG
>4_2324
CAGACCATCTTTATAGGGCATATACAAATCATACAGTCATACAAGGAAGGATGTCAACCGGGAGACAAGAGTCTGACTGTAGAACAGTGCAAATGGTGACGCACCCATAATCAAAACAAAAACAAACACTTTGGAAAAAAAAAAAGACAG
>4_2325
CAGACCATCTTTATAGGGCATATACAAATCATACCGTCATACAAGGAAGGATGTCAACAGGGAGACAAGAGTCTGACTGTAGAACAGTGCAAATGGTGACGCACCCATAATCAAAACAAAAACAAACACTTTGGAAAAAAAAAAGACAGT
>4_2326
CAGACCATCTTTATCGGGCATATACAAATCATACAGTCATACAAGGAAGGATGTCAACAGGGAGACACGAGTCTGACTGTAGAACAGTGCAAATGGTGACGCACCCATAATCAAAACAAAAACAAACACTTTGGAAAAAAAAAAAGACAG
>4_2327
CAGACCGGTGCCTAATTTAAGGGCACCGTCTGCTAAGCATCGGTCCCACTTTTTCCCCAGCTCCTTCTCAGACATACTGAACATTAGCTTGTGACAGGCTAGAAGTAGCAAATGCACCTCTCCCATGTACTCTGCGTTGATACCACTGCT
>4_2328
CAGACCGGTGCCTAATTTAATGGCACCGTCTGCTAAGCATCGGTCACACTTTTTCCCCAGCTCCTTCTCAGACATACTGAACATTAGCTTGTGTCAGGCTAGAAGTAGCAAATGCACCTCTCCCCATGTACTCTGCGTTGATACCACTGC
>4_2329
CAGACCGGTGCCTAATTTAATGGCACCGTCTGCTAAGCATCGGTCCCACTTTTTCCCCAGCTCCTTCTCAGACATACTGAACATTAGCTTGTGACAGGCTAGAAGTAGCAAATGCACCTCTCCATGTACTCTGCGTTGATACCACTGCTT
>4_2330
CAGACCGGTGCCTAATTTAATGGCACCGTCTGCTAAGCATCGGTCCCACTTTTTCCCCAGCTCCTTCTCAGACATACTGAACATTAGCTTGTGACAGGCTAGAAGTAGCAAATGCACCTCTCCCATGTACTCGGCGTTGATACCACTGCT
>4_2331
CAGACCGGTGCCTAATTTAATGGCACCGTCTGCTAAGCATCGGTCCCACTTTTTCCCCAGCTCCTTCTCAGACATACTGAACATTAGCTTGTGACAGGCTAGAAGTAGCAAATGCACCTCTCCCCATGTACTCTGCGTTGATACCACTGN
>4_2332
CAGACCGGTGCCTAATTTAATGGCACCGTCTGCTAAGCATCGGTCCCACTTTTTCCCCAGCTCCTTCTCAGACATACTGAACATTAGCTTGTGACAGGCTAGAAGTAGCAAATGCACCTCTCCCCATGTACTCTGCGTTGTACCACTGCT
>4_2333
CAGACCGGTGCCTAATTTAATGGCACCGTCTGCTAAGCATCGGTCCCACTTTTTCCCCAGCTCCTTCTCAGACATACTGAACATTAGCTTGTGACAGGCTAGAAGTAGCAAATGCACCTCTGCCCCATGTCTCTGCGTTGATACCACTGC
>4_2334
CAGACCGGTGCCTACTTTAATGGCACCGTCTGCTAAGCATCGGTCCCACTTTTTCCCCAGCTCCTTCTCAGACATACTGAACATTAGCTTGTGACAGGCTAGAAGTAGCAAATGCACCTCTCCCATGTACTCTGCGTTGGTACCACTGCT
>4_2335
CAGACCGTCCTTATAGGGCATATACAAATCATACAGTCATACAAGGAAGGATGTCAACAGGGAGACAAGAGTCTGACTGTAGAACAGTGCAAATGGTGACGCACCCATAATCAAAACAAAAACAAACACTTTGGAAAAAAAAAAGACAGT
>4_2336
CAGACCGTCCTTATAGGGCATATACAAATCATACAGTCATACAAGGAAGGATGTCAACAGGGAGACAAGAGTCTGACTGTATAACAGTGCAAATGGTGACGCACCCATAATCAAAACAAAAACAAACACTTTGGAAAAAAAAAAAGACAG
>4_2337
CAGAGAACTCGCACAAGTGAAGGCGGCCAAACTTGTAAAGAGCATGTTACTGGACTGACTGCTTAAACACGGGTTTAGATGAATTGATTGAATGATAATTTTGGTTATTGTAGATAACTTTTTTATAAAAATGTAAATATGGTCATAATT
>4_2338
CAGAGAACTCGCATAAGTGAAGGCGGCCAAACTTGTAAAGAGCATGTTACTGGACCGGCTGCTTCCTTGTAAACTCTTCTCAAGTTTGTTTGTTTGGATTTTTTTTGTTGTTATTGGAGAAAATATTCATTCCATTCTCAACAAAGTGAC
>4_2339
CAGAGACTGCACGAGAGTCGACACACACATACGGCAGCTTCCAGTGAAAATCCCCTGAATGAACTGTTTTGTTTGACTGCTTAAACACGGGTTTAGATGAATTGATTGAATGATAATTTTGGTTATTGTAGATAACTTTTTTATAAAAAT
>4_2340
CAGAGACTGCATGAGAGTCGACACACATACGGCAGCTTCCAGTGAAAATCCCCTCAATGAACTGTTTTGTTTGACTGCTTAAACACGGGTTTAGATGTATTGATTGAATGATAATTTTGGTTATTGTAGATAACTTTTTTTTTATAAAAA
>4_2341
CAGAGACTGCATGAGAGTCGACACACATACGGCAGCTTCCAGTGAAAATCCCCTCAATGAACTGTTTTGTTTGACTGCTTAAACACGGGTTTAGATGTATTGATTGAATGATAATTTTGGTTATTGTAGATAACTTTTTTTTTTATAAAA
>4_2342
CAGCATATAATGTGACCTCAGGTTATTCTGACAATTGGCATAAGCCATGCCGAGCCCTGCTCCCGAGCCAAGTGAAATTGGCCATGTGTGCCGTTTGAAGAACAGAACAGAAAACACAATGCCTAACCCCAGACCGGTGCCTAATTTAAT
>4_2343
CAGCATATAATGTGACCTCAGGTTATTCTGACAATTGGCATACGCCATGCCGAGCCCTGCTCCCGAGCCAAGTGAAATTGGCCATGTGTGCCGTTTGAAGAACAGAACAGAAAACACAATGCCTAACCCCAGACCGGGGCCTAATTTAAT
>4_2344
CAGCATATAATGTGACCTCAGGTTATTCTGACAATTGGCATACGCCATGCCGAGCCCTGCTCCCGAGCCAAGTGAAATTGGCCATGTGTGCCGTTTGAAGAACAGAACAGAAAACACAATGCCTAACCCCAGACCGGTGCCTAATTTAAN
>4_2345
CAGCATATAATGTGACCTCAGGTTATTCTGACAATTGGCATACGCCATGCCGAGCCCTGCTCCCGAGCCAAGTGAAATTGGCCATGTGTGCCGTTTGAAGAACTGAACAGAAAACACAATGCCTAACCCCAGACCGGTGCCTAATTTAAT
>4_2346
CAGCATATAATGTGACCTCAGGTTATTCTGACAATTGGCATACGCCATGCCGAGCCCTGCTCCCGAGCCAAGTGAAATTGGCCATTTGTGCCGTTTGAAGAACAGAACAGAAAACACAATGCCTAACCCCAGACCGGTGCCTAATTTAAT
>4_2347
CAGCATATAATGTGACCTCAGGTTATTCTGACAATTGGCATACGCCATGCCGAGCCCTGCTCCCGAGCCAATTGAAATTTGCCATGTGTGCCGTTTTAAGAACAGAACATAAAACACAATGCCTAACACCATTCCTTTGCATATTTTAAT
>4_2348
CAGCCATACAAGGATGTATGTCAACCGGTATACAATTGTCTGACTTTATAACCGTGCAATTGGTGACGCACCCATAATCAAAACAAAAACAAACACTTTGTAAAAAAAAAAGACAGTCCCTTGGTGGCGTGCAGTTATTGCTCCTTATCG
>4_2349
CAGCGTATAATGTGACCTCAGGTTATTCTGACAATTGGCATACGCCATGCCGAGCCCTGCTCCCGAGCCAAGTGAAATTGGCCATGTGTGCCGTTTGAAGAACAGAACAGAAAACACAATGCCTAACCCCAGACCGGTGCCTAATTTAAT
>4_2350
CAGGGAGACAAGAGTCTGAATGTAGAACAGTGCAAATGGGGACGCACCCATAATAAACACAAAAACAAACACTTTGGAAAAAAAAAAGACAGTCCCTTGGTGGCGTGCAGTTATTGCTCCTTATCGCCTCTGTGCAGCATATAATGTGAC
>4_2351
CAGGGAGACAAGAGTCTGACAGTAGAACAGTGCAAATGGTGACGCACCCATAATCAAAACAAAAACAAACACTTTGGAAAAAAAAAAGACAGTCCCTTGGTGGCGTGCAGTTATTGCTCCTTATCGCCTCTGTGCAGCATATAATGTGAC
>4_2352
CAGGGAGACAAGAGTCTGACTGAAGAACAGTGCAAATGGTGACGCACCCATAATCAAAACAAAAACAAACACTTTGGAAAAAAAAAAGACAGTCCCTTGGTGGCGTGCAGTTATTGCTCCTTATCGCCTCTGTGCAGCATATAATGTGAC
>4_2353
CAGGGAGACAAGAGTCTGACTGTAGAACAGTACAAATGGTGACGCACCCATAATCAAAACAAAAACAAACACTTTGGAAAAAAAAAGACAGTCCCTTGGTGGCGTGCAGTTATTGCTCCTGTTGAAGAAAACAGAGACAGGTTTCATGAA
>4_2354
CAGGGAGACAAGAGTCTGACTGTAGAACAGTGCAAAGGGTGACGCACCCATAATCAAAACAAAAACAAACACTTTGGAAAAAAAAAAGACAGTCCCTTGGTGGCGTGCAGTTATTGCTCCTTATCGCCTCTGTGCAGCATATAATGTGAC
>4_2355
CAGGGAGACAAGAGTCTGACTGTAGAACAGTGCAAATGGTGACGCACCCATAATCAAAACAAAAAACAAACACTTTGGAAAAAAAAAAGACAGTCCCTTGGTGGCGTGCAGTTATTGCTCCTTATCGCCTCTGTGCAGCATATAATGTGA
>4_2356
CAGGGAGACAAGAGTCTGACTGTAGAACAGTGCAAATGGTGACGCACCCATAATCAAAACAAAAACAAACACATTGGAAAAAAAAAAGACAGTCCCTTGGTGGCGTGCAGTTATTGCTCCTTATCGCCTCTGTGCAGCATATAATGTGAC
>4_2357
CAGGGAGACAAGAGTCTGACTGTAGAACAGTGCAAATGGTGACGCACCCATAATCAAAACAAAAACAAACACTTTGGAAAAAAAAAAAAGACAGTCCCTTGGTGGCGTGCAGTTATTGCTCCTTATCGCCTCTGTGCAGCATATAATGTG
>4_2358
CAGGGAGACAAGAGTCTGACTGTAGAACAGTGCAAATGGTGACGCACCCATAATCAAAACAAAAACAAACACTTTGGAAAAAAAAAAAGACAGTCCCTTGGTGGCGTGCAGTTATTGCTCCCCATGTACTCTGCGTTGATACCACTGCTT
>4_2359
CAGGGAGACAAGAGTCTGACTGTAGAACAGTGCAAATGGTGACGCACCCATAATCAAAACAAAAACAAACACTTTGGAAAAAAAAAAGACAGTCCCTTGGTGGCGTGCAGTTAGTGCTCCTTATCGCCTCTGTGCAGCATATAATGTGAC
>4_2360
CAGGGAGACAAGAGTCTGACTGTAGAACAGTGCAAATGGTGACGCACCCATAATCAAAACAAAAACAAACACTTTGGAAAAAAAAAAGACAGTCCCTTGGTGGCGTGCAGTTATTGCTCCTTATCGCCTCTGTGCAGCATATAATGTGAG
>4_2361
CAGGGAGACAAGAGTCTGACTGTAGAACAGTGCAAATGGTGACGCACCCATAATCAAAACAAAAACAAACACTTTGGAAAAAAAAAAGACAGTCCCTTGGTGGCGTGCAGTTATTGCTCCTTATCGCCTCTGTGCAGCATATATTGTGAC
>4_2362
CAGGGAGACAAGAGTCTGACTGTAGAACAGTGCAAATGGTGACGCACCCATAATCAAAACAAAAACAAACACTTTGGAAAAAAAAAGGACAGTCCCTTGGTGGCGTGCAGTTATTGCTCCTTATCGCCTCTGTGCAGCATATAATGTGAC
>4_2363
CAGGGAGACAAGAGTCTGACTGTAGAACAGTGCAAATGGTGACGCACCCATAATCAAAACAAAAACAAACACTTTGGAAAAAAAAGACAGTCCCTTGGTGGCGTGCAGTTATTGCTCCTTATCGCCTCTGTGCAGCATATAATGTGACCT
>4_2364
CAGGGAGACAAGAGTCTGACTGTAGAACAGTGCAAATGGTGACGCACCCATAATCAAAACAAAAACAAACACTTTGTAAAAAAAAAAGACAGTCCCTTGGTGGCGTGCAGTTATTGCTCCTTATCGCCTCTGTGCAGCATATAATGTGAC
>4_2365
CAGGGAGACAAGAGTCTGACTGTAGAACAGTGCAAATGGTGACGCACCCATAATCAAAACAAAGACAAACACTTTGGAAAAAAAAAAGACAGTCCCTTGGTGGCGTGCAGTTATTGCTCCTTATCGCCTCTGTGCAGCATATAATGTGAC
>4_2366
CAGGGAGACAAGAGTCTGACTGTAGAACAGTGCGAATGGTGACGCACCCATAATCAAAACAAAAACAAACACTTTGGAAAAAAAAAAGACAGTCCCTTGGTGGCGTGCAGTTATTGCTCCTTATCGCCTCTGTGCAGCATATAATGTGAC
>4_2367
CAGGGAGACAAGAGTCTGACTGTAGAACTGTGCAAATGGTGACGCACCCATAATCAAAACAAAAACAAACACTTTGGAAAAAAAAAAGACAGTCCCTTGGTGGCGTGCAGTTATTGCTCCTTATCGCCTCTGTGCAGCATATAATGTGAC
>4_2368
CAGGGAGACAAGAGTCTGACTGTAGTACAGTGCAAATGGTGACGCACCCATAATCAAAACAAAAACAAACACTTTGGAAAAAAAAAAGACAGTCCCTTGGTGGCGTGCAGTTATTGCTCCTTATCGCCTCTGTGCAGCATATAATGTGAC
>4_2369
CAGGGAGACAAGAGTCTGACTGTATTACAGTGCTAATGGTGACGCACCCATAATCAAAACAAAAACAAACACTTTGGAAAAAAAATAGACAGTCCCTTGGTGGCGTGCAGTTATTGCTCCTTATCGCCTCTGTGCAGCATATAATGTGAC
>4_2370
CAGGGAGACAAGAGTCTGACTTTAGAACAGTGCAAATGGTGACGCACCCATAATCAAAACAAAAACAAACACTTTGGAAAAAAAAAAGACAGTCCCTTGGTGGCGTGCAGTTATTGCTCCTTATCGCCTCTGTGCAGCATATAATGTGAC
>4_2371
CAGGGAGACAAGATTCTGAATGTATAACAGTGAAAATGGTGACGAACCCATAATAAAAACAAAAACAAAAACTTTGTAAAAAAAAAATACAGTCCCTTGGTGGCGTGCAGTTATTGCTCCTTATCTCCTCTGTGCAGCATATAATGTGAC
>4_2372
CAGGGAGACAAGATTCTGACTGTAGAACAGTGCAAATGGTGACGCACCCATAATCAAAACAAAAACAAACACTTTGGAAAAAAAAAAGACAGTCCCTTGGTGGCGTGCAGTTATTGCTCCTTATCGCCTCTGTGCAGCATATAATGTGAC
>4_2373
CAGGGAGACAAGTGTCTGACTGTAGAACAGTGCAAATGGTGACGCACCCATAATCAAAACAAAAACAAACACTTTGGAAAAAAAAAAGACAGTCCCTTGGTGGCGTGCAGTTATTGCTCCTTATCGCCTCTGTGCAGCATATAATGTGAC
>4_2374
CAGGGAGACAATAGTCTGACTGTAGAACAGTGCAAATGGTGACGCACCCATAATCAAAACAAAAACAAACACTTTGGAAAAAAAAAAAAAAAGACAGTCCCTTGGTGGCGTGCAGTTATTGCTCCTTATCGCCTCTGTGCAGCATATAAT
>4_2375
CAGGGAGACAATAGTCTGACTGTAGAACAGTGCAAATGGTGACGCACCCATAATCAAAACAAAAACAAACACTTTGGAAAAAAAAAAGACAGTCCCTTGGTGGCGTGCAGTTATTGCTCCTTATCGCCTCTGTGCAGCATATAATGTGAC
>4_2376
CAGGGATACAAGAGTCTGACTGTAGAACAGTGCAAATGGTGACGCACCCATAATCAAAACAAAAACAAACACTTTGGAAAAAAAAAAAACAGTCCCTTGGTGGCGTGCAGTTATTGCTCCTTATCGCCTCTGTGCAGCATATAATGTGAC
>4_2377
CAGGTAGACAAGAGTCTGACTGTAGAACAGTGCAAATGGTGACGCACCCATAATCAAAACAAAAACAAACACTTTGGAAAAAAAAAAGACAGTCCCTTGGTGGCGTGCAGTTATTGCTCCTTATCGCCTCTGTGCAGCATATAATGTGAC
>4_2378
CAGGTTATTCTGACAATTGGCATACGCCATGCCGAGCCCTGCTCCCGAGCCAAGAGAAATTGGCCATGTGTGCCGTTTGAAGAACAGAACAGAAAACACAATGCCTAACCCCAGACCGGTGCCTAATTTAATGGCACCGTCTGCTAAGCA
>4_2379
CAGGTTATTCTGACAATTGGCATACGCCATGCCGAGCCCTGCTCCCGAGCCAAGTGAAATTGGCCATGTGTGCCGTTTGAAGAACAGAACAGAAAACACAATGCCTAACCCCAGACCGGTGCCTGAGAGAGACAGACAAAAAAACAAAAA
>4_2380
CAGGTTATTCTGACTATTGGCATACGCCATGCCGAGCACTGCTCCCGAGCCAATTGAATTTGGCAATGTGTGCCGTTTGAAGAACAGAACAGAAAACACAATGCCTTACCCAAGTCCGGTGCCTTCTTTAATGGCTCCGTCTGCTAAGCA
>4_2381
CAGTAATACAAGGAAGGATGTCAACAGGGAGACAAGAGTCTGACTGTAGAACAGTGCAAATGGTGACGCACCCATAATCAAAACAAAAACAAACACTTTGGAAAAAAAAAAAAGACAGTCCCTTGGTGGCGTGCAGTTATTGCTCCTTAT
>4_2382
CAGTAATACATTGTAATATTTCAGCATATTTTTGTTTGTTTTGGGTGACTCACACATTATACCATTAGTGAAGAAATTCCCTATTATATAACAATAATCACTTTACGTCATCTTGTTATTCTCAATGTACAGAGATGACGAGATAACACC
>4_2383
CAGTACCTTGGTGGCGTGCAGTTATTGCTCCTTATCGCCTCTGTGCAGCATATAATGTGACCTCAGTTTATTCTGACAATTGGCATACGCCATGCCGAGCCCTGCTCCCGAGCCAAGTGAAATTGGCCATGTGTGCCGTTTGAAGAACAG
>4_2384
CAGTCAAACAAGGAAGGATGTCAACAGGGAGACAAGAGTCTGACTGTAGAACAGTGCAAATGGTGACGCACCCATAATCAAAACAAAAACAAACACTTTGGAAAAAAAAAAGACAGTCCCTTTGTGGCGTGCAGTTATTGCTCCTTATCG
>4_2385
CAGTCATACAAGGAAGGATGTAAAAAGGGAGACAAGAGTCTGACTGTAGAACAGTGCAAATGGTGACGCACCCATAATCAAAACAAAAACAAACACTTTGGAAAAAAAAAAAGACAGTCCCTTGGTGGCGTGCAGTTATTGCTCCTTATC
>4_2386
CAGTCATACAAGGAAGGATGTCAACAGGGAGACAAGAGTCTGACTGTAGAACAGTGCAAATGGTGACGCACCCATAATCAAAACAAAAACAAACACTTTGGAAAAAAAAAAGACAGTCCCTTCCCATGTACTCTGCGTTGATACCACTGC
>4_2387
CAGTCATACAAGGAAGGATGTCAACAGGGAGACAAGAGTCTGACTGTAGAACAGTGCAAATGGTGACGCACCCATAATCAAAACAAAAACAAACACTTTGGAAAAAAAAAAGACAGTCCCTTGGTGGCGTGCAGCTATTGCTCCTTATCG
>4_2388
CAGTCATACAAGGAAGGATGTCAACAGGGAGACAAGAGTCTGACTGTAGAACAGTGCAAATGGTGACGCACCCATAATCAAAACAAAAACAAACACTTTGGAAAAAAAAAAGGACAGTCCCTTGGTGGCGTGCAGTTATTGCTCCTTATC
>4_2389
CAGTCATACAAGGAAGGATGTCAACAGGGAGACAAGAGTCTGACTGTAGAACAGTGCAAATGGTGACGCACCCATAATCAAAACAAAAACAAACACTTTGTAAAAAAAAAAAGACAGTCCCTTGGTGGCGTGCAGTTATTGCTCCTTATC
>4_2390
CAGTCATACAAGGAAGGATGTCAACAGGGAGACAAGAGTCTGACTGTATAACAGTGCAAATGGTGACGCACCCATAATCAAAACAAAAACAAACACTTTGGAAAAAAAAAAGACAGTCCCTTGGTGGCGTGCAGTTATTGCTCCTTATCG
>4_2391
CAGTCATACAAGGAAGGATGTCAACAGGGATACAATTGTCTGACTGTTTAACAGTGCAAATGGTGACGCACCCATAATCAAAACAAAAACAAACAATTTGGAAAAAAAAAAAAAAAAGACAGTCCCTTGGTGGCGTGCAGTTATTGCTCC
>4_2392
CAGTCATACAAGGAAGGTTGTCAACAGGGAGACAAGAGTCTGACTGTAGAACAGTGCAAATGGTGACGCACCCATAATCAAAACAAAAACAAACACTTTGGAAAAAAAAAAGACAGTCCCTTGGTGGCGTGCAGTTATTGCTCCTTATCG
>4_2393
CAGTCATACAAGGAAGTATGTCAACAGGGAGACAAGAGTCTGACTGTAGAACAGTGCAAATGGTGACGCACCCATAATCAAAACAAAAACAAACACTTTGGAAAAAAAAAAGACAGTCCCTTGGTGGCGTGCAGTTATTGCTCCTTATCG
>4_2394
CAGTCATACAAGTAAGTATGTCAACAGGGAGACAAGAGTCTGACTGTAGAACAGTGCAAATGGTTACGCACCCATAATCAAAACAAAAAAAAACACTTTGGAAAAAAAAAAAGACAGTCCCTTGGTGGCGTGCAGTTATTGCTCCTTATC
>4_2395
CAGTCATACAATGAAGGATGTCAACAGGGATACAAGAGTCTGACTGTAGAACAGTGCAAATGGTGACGCACCCATAAACAAAACAAAAACAAACACTTTGGAAAAAAAAAAAGACAGTCCCTTGGTGGCGTGCAGTTATTGCTCCTTATC
>4_2396
CAGTCATACTAGGAAGGATGTCATCTGGGAGACAAGAGTCTGAATGTAGAACAGTGCATTTTGTGACGAACCCATATTCAAAACAAAAACAAACACTTTGGAAAAAAAAAAGACAGTACCTTGGTGGCGTACAGTTATTGCTCCTTATCG
>4_2397
CAGTCCCTTGGTGGCGTGCAGTTATTGCTCCGTATCGCCTCTGTGCAGCATATAATGTGACCTCAGGTTATTCTGACAATTGGCATACGCCATGCCGAGCCCTGCTCCCGAGCCAAGTGAAATTGGCCATGTGTGCCGTTTGAAGAACAG
>4_2398
CAGTCCCTTGGTGGCGTGCAGTTATTGCTCCTTATCACCTCTGTGCAGCATATAATGTGACCTCAGGTTATTCTGACAATTGGCATACGCCATGCCGAGCCCTGCTCCCGAGCCAAGTGAAATTGGCCATGTGTGCCGTTTGAAGAACAG
>4_2399
CAGTCCCTTGGTGGCGTGCAGTTATTGCTCCTTATCGCCTCTGTGCAGAATATAATGTGACCTCAGGTTATTCTGACAATTGGCATACGCCATGCCGAGCCCTGCTCCCGAGCCAAGTGAAATTGGCCATGTGTGCCGTTTGAAGAACAG
>4_2400
CAGTCCCTTGGTGGCGTGCAGTTATTGCTCCTTATCGCCTCTGTGCAGCATATAATGTGACCTCAGGTTATCCTGACAATTGGCATACGCCATGCCGAGCCCTGCTCCCGAGCCAAGTGAAATTGGCCATGTGTGCCGTTTGAAGAACAG
>4_2401
CAGTCCCTTGGTGGCGTGCAGTTATTGCTCCTTATCGCCTCTGTGCAGCATATAATGTGACCTCAGGTTATTCTGACAATTGGCATACGCCATGCCGAGCCCTGCTCCCGAGCCAAGTGAAATCCCATGTACTCTGCGTTGATACCACTG
>4_2402
CAGTCCCTTGGTGGCGTGCAGTTATTGCTCCTTATCGCCTCTGTGCAGCATATAATGTGACCTCAGGTTATTCTGACAATTGGCATACGCCATGCCGAGCCCTGCTCCCGAGCCAAGTGAAATTGGCCATGTGTGCCGTTCGAAGAACAG
>4_2403
CAGTCCCTTGGTGGCGTGCAGTTATTGCTCCTTATCGCCTCTGTGCAGCATATAATGTGACCTCAGGTTATTCTGACAATTGGCATACGCCATGCCGAGCCCTGCTCCCGAGCCAAGTGAAATTGGCCATGTGTGCCGTTTGAGGAACAG
>4_2404
CAGTCCCTTGGTGGCGTGCAGTTATTGCTCCTTATCGCCTCTGTGCAGCATATAATGTGACCTCAGGTTATTCTGACAATTGGCATACGCCATGCCGAGCCCTGCTCCCGAGCCTAGTGAAATTGGCCATGTGTGCCGTTTGAAGAACAG
>4_2405
CAGTCCCTTGGTGGCGTGCAGTTATTGCTCCTTATCGCCTCTGTGCAGCATATAATGTGACCTCAGGTTATTCTGGCAATTGGCATACGCCATGCCGAGCCCTGCTCCCGAGCCAAGTGAAATTGGCCATGTGTGCCGTTTGAAGAACAG
>4_2406
CAGTCCCTTGGTGGCGTGCAGTTATTGCTCCTTATCGCCTCTGTGCAGCATATAATGTGACCTCATGTTATTCTGACAATTGGCATACGCCATGCCGAGCCCTGCTCCCGAGCCAAGTGAAATTGGCCATGTGTGCCGTTTGAAGAACAG
>4_2407
CAGTCCCTTGGTGGCGTGCAGTTATTGCTCCTTATCGCCTCTGTGCATCATATAATGTGACCTCAGGTTATTCTGACAATTGGCATACGCCATGCCGAGCCCTGCTCCCGAGCCAAGTGAAATTGGCCATGTGTGCCGTTTGAAGAACAG
>4_2408
CAGTGAAAATCCCCTGAATGAACTGTTTTGTTTGACTGCTTAAACACGGGTTTAGATGAATTGATTGAATGATAATTTTGGTTATTGTAGATAACTTTTTTATAAAAATGTAAATATGGTCATAATTTATTTTACAAATGTGTTATGGGC
>4_2409
CAGTGATTGCTCCTTCTCGCCTCTGTGCAGCATATAATGTGACCTCTGGTTATTCTGACAAGTGGCATACGCCATGCCGAGCCCTGCTCCCGAGCCAAGTGAAATTGGCCATGTGTGCCGTTTGAAGAACAGAACTGAAAACACAATGCC
>4_2410
CAGTGCAAATGGTGACGCACCCATAATCAAAACAAAAACAAACACTTTGGAAAAAAAAAAGACAGTCCCTGGGTGGCGTGCAGTTATTGCTCCTTATCGCCTCTGTGCTGCATTTAATGTGACCTCAGGTTATTATGACACTTGGCATAC
>4_2411
CAGTGCAAATGGTGACGCACCCATAATCAAAACAAAAACAAACACTTTGGAAAAAAAAAAGACAGTCCCTTGGTGGCGTGCAGTTATTTCTCCTTATCGCCTCTGTGCAGCATATAATGTGACCTCAGGTTATTCTGACAATTGGCATAC
>4_2412
CAGTGCAAATGGTGACGCACCCATAATCAAAACAAAAACAAACACTTTGGAAAAAAAAGACAGTCCCTTGGTGGCGTGCAGTTATTGCTCCTTATCGCCTCTGTGCAGCATATAATGTGACCTCAGGTTATTCTGACAATTGGCATACGC
>4_2413
CAGTTAGTGCTCCTTATCGCCTCTGTGCAGCATATAATGTGACCTCAGGTTATTCTGACAATTGGCATACGCCATGCCGAGCCCTGCTCCCGAGCCAAGTGAAATTGGCCATGTGTGCCGTTTGAAGAACAGAACAGAAAACACAATGCC
>4_2414
CAGTTATTGCTCCTTATCGCCTCTGTGCAGCATATAATGTGACCTCAGGTTATTCTGACAATTGGCATACACCATGCCGAGCCCTGCTCCCGAGCCAAGTGAAATTGGCCATGTGTGCCGTTTGAAGAACAGAACAGAAAACACAATGCC
>4_2415
CAGTTATTGCTCCTTATCGCCTCTGTGCAGCATATAATGTGACCTCAGGTTATTCTGACAATTGGCATACGCCATGCCAAGCCCTGCTCCCGAGCCAAGTGAAATTGGCCATGTGTGCCGTTTGAAGAACAGAACAGAAAACACAATGCC
>4_2416
CAGTTATTGCTCCTTATCGCCTCTGTGCAGCATATAATGTGACCTCAGGTTATTCTGACAATTGGCATACGCCATGCCAAGCCCTGCTCCCGAGCCAAGTGAAATTGGCCATGTGTGCCGTTTGAAGAACAGAACAGGAAACACAATGCC
>4_2417
CAGTTATTGCTCCTTATCGCCTCTGTGCAGCATATAATGTGACCTCAGGTTATTCTGACAATTGGCATACGCCATGCCGAGCCCTGCTCCCGAGCCAAGTGAAATTGGCCATGTGTGCCCTATAATTGAGAAAGATGCTTTAGATTCTTC
>4_2418
CAGTTATTGCTCCTTATCGCCTCTGTGCAGCATATAATGTGACCTCAGGTTATTCTGACAATTGGCATACGCCATGCCGAGCCCTGCTCCCGAGCCAAGTGAAATTGGCCATGTGTGCCGTTTGAAGAACAGAACAGAAAACACGATGCC
>4_2419
CAGTTATTGCTCCTTATCGCCTCTGTGCAGCATATAATGTGACCTCAGGTTATTCTGACAATTGGCATACGCCATGCCGAGCCCTGCTCCCGAGCCAAGTGAAATTGGCCATGTGTGCCGTTTGTAGAACAGAACAGAAATCACATTGCC
>4_2420
CAGTTATTGCTCCTTCTCGCCTCTGTGCAGCATATAATGTGACCTCAGGTTATTCTGACAATTGGCATACGCCATGCCGAGCCCTGCTCCCGAGCCAAGTGAAATTGGCCATGTGTGCCGTTTGAAGAACAGAACAGAAAACACAATGCC
>4_2421
CAGTTTCTCAGTAATACATTGTAATATTTCAGCATATTTTTGTTTGTTTTGGGTGACTCACACATTATACCATTAGTGAAGAAATTCCCTATTATATAACAATAATCACTTTACGTCATCTTGTTATTCTCAATGTACAGAGATGACGAG
>4_2422
CATAAAAGGAAGGATGTCAACAGGGAGACAAGAGTCTGACTGTAGAACAGTGCAAATGGTGACGCACCCATAATCATAACAAAAACAAACACTTTGGAAAAAAAAAGACAGTCCCTTGGTGGCGTGCAGTTATTGCTCCTTATCGCCTCT
>4_2423
CATAATCAAAAAAAAAAAAAACACTTTGTAAAAAAAAAAAGACAGTCCCTTGGTGGCGTGCAGTTATTGCTCCTTATCGCCTCTGTGCAGCATATAATGTGACCTCAGGTTATTCTGACAATTGGCATACGCCATGCCGAGCCCTGCTCC
>4_2424
CATAATCAAAAAAAAAACAAACACTTTGGAAAAAAAAAAAGACAGTCCCTTGGTGGCGTGCAGTTATTGCTCCTTATCGCCTCTGTGCAGCATATAATGTGACCTCAGGTTATTCTGACAATTGGCATACGCCATGCCGAGCCCTGCTCC
>4_2425
CATAATCAAAACAAAAAAAAACACTTTGGAAAAAAAAAAGACAGTCCCTTGGTGGCGTGCAGTTATTGCTCCTTATCGCCTCTGTGCAGCATATAATGTGACCTCAGGTTATTCTGACAATTGGCATACGCCATGCCGAGCCCTGCTCCC
>4_2426
CATAATCAAAACAAAAACAAACACTTTAGAAAAAAAAAAGACAGTCCCTTGGTGGCGTGCAGTTATTGCTCCTTATCGCCTCTGTGCAGCATATAATGTGACCTCAGGTTATTCTGACAATTGGCATACGCCATGCCGAGCCCTGCTCCC
>4_2427
CATAATCAAAACAAAAACAAACACTTTGGAAAAAAAAAAAGACAGTCCCTTGGTGGCGTGCAGTTAGTGCTCCTTATCGCCTCTGTGCAGCATATAATGTGACCTCAGGTTATTCTGACAATTGGCATACGCCATGCCGAGCCCTGCTCC
>4_2428
CATAATCAAAACAAAAACAAACACTTTGGAAAAAAAAAAGACAGTCCCTTGGTGGCGTGCAGTTAGTGCTCCTTATCGCCTCTGTGCAGCATATAATGTGACCTCAGGTTATTCTGACAATTGGCATACGCCATGCCGAGCCCTGCTCCC
>4_2429
CATAATCAAAACAAAAACAAACACTTTGGAAAAAAAAAAGACAGTCCCTTGGTGGCGTGCAGTTATTGCTCCTTATCGCCTCTGTGCAGCATATAATGTGACCTCAGGTTGTTCTGACAATTGGCATACGCCATGCCGAGCCCTGCTCCC
>4_2430
CATAATCAAAACAAAAACAAACACTTTGTAAAAAAAAAAAGACAGTCCCTTGGTGTCGTGCAGTTATTGCTCCTTATCGCCTCTGTGCAGCATATAATGTGACCTCAGGTTATTCTGACAATTGGCATACGCCATGCCGAGCCCTGCTCC
>4_2431
CATAATCAAAACAAAAACAAACACTTTGTAAAAAAAAAAGACAGTCCCTTGGTGGCGTGCAGTTATTGCTCCTTATCGCCTCTGTGCAGCATATAATGTGACCTCAGGTTATTCTGACAATTGGCATACGCCATGCCGAGCCCTGCTCCC
>4_2432
CATACAAGGAAGGAGGTCAACAGGGAGACAAGAGTCTGACTGTAGAACAGTGCAAATGGTGACGCACCCATAATCAAAACAAAAACAAACACTTTGGAAAAAAAAAAGACAGTCCCTTGGTGGCGTGCAGTTATTGCTCCTTATCGCCTC
>4_2433
CATACAAGGAAGGATGTCAACAGGGAGAAAATAGTCTGACTGTAGAACAGTGCAAATGGTGACGCACCCATAATCAAAACAAAAACAAACACTTTGGAAAAAAAAAAGACAGTCCCTTGGTGGCGTGCAGTTATTGCTCCTTATCGCCTC
>4_2434
CATACAAGGAAGGATGTCAACAGGGAGACAAGAGTCTGACTGTAGAACAGTGCAAATGGTGACGCACCCATAATCAAAACAAAAACAAACACCTTGGAAAAAAAAAAGACAGTCCCTTGGTGGCGTGCAGTTATTGCTCCTTATCGCCTC
>4_2435
CATACAAGGAAGGATGTCAACAGGGAGACAAGAGTCTGACTGTAGAACAGTGCAAATGGTGACGCACCCATAATCAAAACAAAAACAAACACTTTGGAAAAAAAAAAGACAGTCCCTTGGTGGCGTGCACTTATTGCTCCTTATCGCCTC
>4_2436
CATACAAGGAAGGATGTCAACAGGGAGACAAGAGTCTTACTGTAGAACAGTGCAAATGGTGACGCACCCATAATCAAAACAAAAACAAACACTTTGGAAAAAAAAAAGACAGTCCCTTGGTGGCGTGCAGTTATTGCTCCTTATCGCCTC
>4_2437
CATACAAGGAAGGATGTCAACAGGGATACAAGAGTCTGACTGTAGAACAGTGCAAATGGTGCCGCACCCATAATCAAAACAAAAACAAACACTTTGGAAAAAAAAAAGACAGTCCCTTGGTGGCGTGCAGTTATTGCTCCTTATCGCCTC
>4_2438
CATACAAGGAAGGATGTCAACAGGTAGACAAGAGTCTGACTGTAGAACAGTGCAAATGGTGACGCACCCATAATCAAAACAAAAACAAACACTTTGGAAAAAAAAAAAGACAGTCCCTTGGTGGCGTGCAGTTATTGCTCCTTATCGCCT
>4_2439
CATACAAGGAAGGATGTCAACAGGTAGACAAGAGTCTGACTGTAGAACAGTGCAAATGGTGACGCACCCATAATCAAAACAAAAACAAACACTTTGGAAAAAAAAAAGACAGTCCCTTGGTGGCGTGCAGTTATTGCTCCTTATCGCCTC
>4_2440
CATACAAGGAATGATGTCAACAGGGAGACAAGAGTCTGACTGTAGAACAGTGCAAATGGTGACGCACCCATAATCAAAACAAAAACAAACACTTTGGAAAAAAAAAAAAGACAGTCCCTTGGTGGCGTGCAGTTATTGCTCCTTATCGCC
>4_2441
CATACAAGGAATGATGTCATCAGGGAGACAAGAGTCTGACTGTAGAACAGTGCAAATGGTGACGCACCCATAATCAAAACAAAAACAAACACTTTGGAAAAAAAAAAGACAGTCCCTTGGTGGCGTGCAGTTATTGCTCCTTATCGCCTC
>4_2442
CATACAAGTAAGGATGTCAACAGGGAGACAAGAGTCTGACTGTAGAACAGTGCAAATGGTGACGCACCCATAATCAAAACAAAAACAAACACTTTGGAAAAAAAAAAAGACAGTCCCTTGGTGGCGTGCAGTTATTGCTCCTTATCGCCT
>4_2443
CATACACTTTGGAAAAAAAATAGACAGTCCCTTGGTGGCGTGCAGTTATTGCTCTTATCGCCTCTGTGCAGCATATAATGTGACCTCAGGTTATTCTGACAATTGGCATACGCCATGCCGAGCCCTGCTCCCGAGCCAAGTGAAATTGGC
>4_2444
CATACAGTCATACAAGGAAGGATGTCAACAGGGAGACAAGAGTCTGACTGTAGAACAGTGCAAATGGTGACGCACCCATAATCAAAACAAAAAACAAACACTTTGGAAAAAAAAAAAGACAGTCCCTTGGTGGCGTGCAGTTATTGCTCC
>4_2445
CATACAGTCATACAAGGAAGGATGTCAACAGGGAGACAAGAGTCTGACTGTAGAACAGTGCAAATGGTGACGCACCCATAATCAAAACAAAAACAAACACTTTGGAAAAAAAAAAAGACAGTCCCTTGGTGGCATGCAGTTATTGCTCCT
>4_2446
CATACAGTCATACAAGTAAGGATGTAAACAGGGAGACAAGAGTCTGACTGTAGAAAAGTTCAAATGGTGACGCACCCATAATCAAAACAAAAACAAACACTTTGGAAAAAAAAAAAGACAGTCCCTTGGTGGCGTGCAGTTATTGCTCCT
>4_2447
CATACATTCATACAAGGAAGGATGTCAACAGGGATACAATAGTATGACTGTAGAACAGTGCAAATGGTGACGCACCCATAATCAAAACAAAAACAAACACTTTGGAAAAAAAAAAGACAGTCCCTTGGTGGCGTGCAGTTATTGCTCCTT
>4_2448
CATACCGTCATACAAGGAAGGATGTCAACAGGGAGACAAGAGTCTGACTGTAGAACAGTGCAAATGGTGACGCACCCATAATCAAAACAAAAACAAACACTTTGGAAAAAAAAAAAGACAGTCCCTTGGTGGCGTGCAGTTATTGCTCCT
>4_2449
CATACCGTCATACAAGGAAGGATGTCAACAGGGAGACACGAGTCTGACTGTAGAACAGTGCAAATGGTGACGCACCCATAATCAAAACAAAAACAAACACTTTGGAAAAAAAAAAGACAGTCCCTTGGTGGCGTGCAGTTATTGCTCCTT
>4_2450
CATATAATGTGACCTCAGGTTATTCTGACAATTGGCATACGCCATGCCGAGCCCTGCTCCAGAGCCAAGTGAAATTGGCCATGTGTGCCGTTTGAAGAACAGAACAGAAAACACAATGCCTAACCCCAGACCGGTGCCTAATTTAATGGC
>4_2451
CATATAATGTGACCTCAGGTTATTCTGACAATTGGCATACGCCATGCCGAGCCCTGCTCCCGAGCCAAGTGAAATTGGCCATGTGTGCCGTTTGAAGTACAGAACAGAAAACACAATGCCTAACCCCAGACCGGTGCCTAATTTAATGGC
>4_2452
CATATACAAATCATACAGTCATACAAGGAAGGATGTCAACAGGGAGACAAGAGTCTGACTGTAGAACAGTGAAAATGGTGACGCACCCATAATCAAAACAAAAACAAACACTTTGGAAAAAAAAAGACAGTCCCTTGGTGGCGTGCAGTT
>4_2453
CATATACAAATCATACAGTCATACAAGGAAGGATGTCAACAGGGAGACAAGAGTCTGACTGTAGAACAGTGCAAATGGTGACGCACCCATAATCAAAACAAAAACAAACACTTTGGAAAAAAAAAAAAAGACAGTCCCTTGGTGGCGTGC
>4_2454
CATATACAAATCATACAGTCATACAAGGAAGGATGTCAACCGGGAGACAAGAGTCTGACTGGAGAACAGTGCAAATGGTGACGCACCCATAATCAAAACAAAAACAAACACTTTGGAAAAAAAAAAGACAGTCCCTTGGTGGCGTGCAGT
>4_2455
CATATACAAATCATACAGTCATACAAGGAAGGATGTCAACCGGGAGACAAGAGTCTGACTGTAGAACAGTGCAAATGGTGACGCACCCATAATCAAAACAAAAACAAACACTTTGGAAAAAAAAAAGACAGTCCCTTGGTGGCGTGCAGT
>4_2456
CATATACAAATCATACAGTCATACAAGGAAGGGTGTCAACAGGGAGACAAGAGTCTGACTGTAGAACAGTGCAAATGGTGACGCACCCATAATCAAAACAAAAACAAACACTTTGGAAAAAAAAAAAGACAGTCCCTTGGTGGCGTGCAG
>4_2457
CATATACAAATCATACAGTCATACAAGTAAGGATGTCAACAGGGAGACAAGAGTCTGACTGTAGAACAGTGCAAATGGTGACGCACCCATAATCAAAACAAAAACAAACACTTTGGAAAAAAAAAAAGACAGTCCCTTGGTGGCGTGCAG
>4_2458
CATATACAAATCCTACAGTCATACAAGGAAGGATGTCAACAGGGAGACAAGAGTCTGACTGTAGAACAGTGCAAATGGTGACGCACCCATAATCAAAACAAAAACAAACACTTTGGAAAAAAAAAAAGACAGTCCCTTGGTGGCGTGCAG
>4_2459
CATCTGTGAGACATGATTATGAATGTATAAAATTGCAATTGGTGAAGCACCCATAATAAAAAAAAAATCAAAAACTTTGGTTAAAAAAAAAGACAGTCCCTTGGTGGCGTGCAGTTATTGCTCCTTATCGCCTCTGTGCAGCATATAATG
>4_2460
CATCTTTATAGCGCATATACAAATCATACAGTCATACAAGGAAGGATGTCAACAGGGAGACAAGAGTCTGACTGTAGAACAGTGCAAATGGTGACGCACCCATAATCAAAACAAAAACAAACACTTTGGAAAAAAAAAAGACAGTCCCTT
>4_2461
CATCTTTATAGGGCATATACAAATCATACAGTCATACAAGGAAGGATGTCAACAGGGAGACAAGAGTCTGACTGTAGAACAGTGCAAATGGTGACGCACCCATAATCAAAACAAAAACAAACACTTTGAAAAAAAAAAAGACAGTCCCTT
>4_2462
CATCTTTATAGGGCATATACAAATCATACAGTCATACAAGGAAGGATGTCAACAGGGAGACAAGAGTCTGACTGTAGAACAGTGCAAATGGTGACGCACCCATAATCAAAACAAAAACAAACACTTTGGAAAAAAAAAAAAGACAGTCCC
>4_2463
CATCTTTATAGGGCATATACAAATCATACAGTCATACAAGGAAGGATGTCAACAGGGAGACAAGAGTCTGACTGTAGAACAGTGCAAATGGTGACGCACCCATAATCAAAACAAAAACAAACACTTTGGAAAAAAAAAGACAGTCCCTTG
>4_2464
CATCTTTATAGGGCATATACAAATCATCCAGTCATACAAGGAAGGATGTCAACAGGGAGACAAGAGTCTGACTGTAGAACAGTGCAAATGGTGACGCACCCATAATCAAAACAAAAACAAACACTTTGGAAAAAAAAAAGACAGTCCCTT
>4_2465
CATGCCAGAGACTGCACGAGAGTCGACACACACATACGGCAGCTTCCAGTGAAAATCCCCTGAATGAACTGTTTTGTTTGACTGCTTAAACACGGGTTTAGATGAATTGATTGAATGATAATTTTGGTTATTGTAGATAACTTTTTTATA
>4_2466
CATGCCAGAGACTGCATGAGAGTCGACACACATACGGCAGCTTCCAGTGAAAATCCCCTCAATGAACTGTTTTGTTTGACTGCTTAAACACGGGTTTAGATGTATTGATTGAATGATAATTTTGGTTATTGTAGATAACTTTTTTTTTAT
>4_2467
CATGCCGAGCCCTGCTCCCGAGCCAAGTGAAATTGGCCATGTGTGCCGTTTGAAGAACAGAACAGAAAACACAATGCCTAACCCCAGCTCCTTCTCAGACATACTGAACATTAGCTTGTCCCCATGTACTCTGCGTTGATACCACTGCTT
>4_2468
CATGCCGAGCCCTTCTCCCGAGCCAAGTGAAATTGGCCATGTGTGCCCTATAATTGAGAAAGATGCTTTAGATTCTTCTCAAACACTTCACAGCATGATTAAAAACAGATCAGAGATGGTGTGCTACAGCCTTTCACCCCGTAGCCTTTC
>4_2469
CATGTGTGCCCTAATTTAATGGCACCGTCTGCTAAGCATCGGTCCCACTTTTTCCCCAGCTCCTTCTCAGACATACTGAACATTAGCTTGTGACAGGCTAGAAGTAGCAAATGCACCTCCCCCATGTACTCTGCGTTGATACCACTGCTT
>4_2470
CATGTTTGTTTGTTTGGATTTTTTTTGTTGTTAATGGAGAAAATATTAATTCCATTCTCAACAAAGTGACATGCCAGAGACTGCATGAGAGTCGACACACATACGGCAGCTTCCAGTGAAAATCCCCTCAATGAACTGTTTTGTTTGACT
>4_2471
CATTATATCTGCTTGTGCGCTGTGGAGATTAGCTGTTGTGCCTCTGCACGTTAAGTTACTGTCAAAATTATAAATTTCTCTGGATATGTCCGGGTTTCAGTTGAACCGCGTACAGAGGTTCCCATGTTCTCTGCGTTGATACCACTGCTT
>4_2472
CATTCATACAAGGAAGGATGTCAACAGGGAGACAAGAGTCTGACTGTAGAACAGTGCAAATGGTGACGCACCCATAATCAAAACAAAAACAAACACTTTGGAAAAAAAAAAAAGACAGTCCCTTGGTGGCGTGCAGTTATTGCTCCTTAT
>4_2473
CATTCCATTCTCAACAAAGTGACATGCCAGAGACTGCACGAGAGTCGACACACACATACGGCAGCTTCCAGTGAAAATCCCCTGAATGAACTGTTTTGTTTGACTGCTTAAACACGGGTTTAGATGAATTGATTGAATGATAATTTTGGT
>4_2474
CATTCTCAACAAAGTGACATGCCAGAGACTGCATGAGAGTCGACACACATACGGCAGCTTCCAGTGAAAATCCCCTCAATGAACTGTTTTGTTTGACTGCTTAAACACGGGTTTAGATGTATTGATTGAATGATAATTTTGGTTATTGTA
>4_2475
CCAAAAACAAACACTTTGGAAAAAAAAAAGACAGGCCCTTGGTGGCGTGCAGTTATTGCTCCTTATCGCCTCTGTGCAGCATATAATGTGACCTCAGGTTATTCTGACAATTGGCATACGCCATGCCGAGCCCTGCTCCCGAGCCAAGTG
>4_2476
CCAAAATAAAAACAAAAACAAACACTTTGGAAAAAAAAAAGACAGTCCCTTGGTGGCGTGCAGTTATTGCTCCTTATCGCCTCTGTGCAGCATATAATGTGACCTCAGGTTATTCTGACAATTGGCATACGCCATGCCGAGCCCTGCTCC
>4_2477
CCAAACTTGTAAAGAGCATGTTACTGGACCGGCTGCTTCCTTGTAAACTCTTCTCAAGTTTGTTTGTTTGGATTTTTTTTTGTTGTTATTGGAGAAAATATTCATTCCATTCTCAACAAAGTGACATGCCAGAGACTGCACGAGAGTCGA
>4_2478
CCAAGTGAAATTGGCCATGTGTGCCGTTTGAAGAACAGAACAGAAAACACAATGCCTAACCCCGGACCGGTGCCTAATTTAATGGCACCGTCTGCTAAGCATCGGTCCCACTTTTTCCCCAGCTCCTTCTCAGACATACTGAACATTAGC
>4_2479
CCAAGTGAAATTGGCCATGTGTGCCGTTTGAAGAACAGAACAGAAACACAATGCCTAACCCCAGACCGGTGCCTAATTTAATGGCACCGTCTGCTAAGCATCGGTCCCACTTTTTCCCCAGCTCCTTCTCAGACATACTGAACATTAGCT
>4_2480
CCAATAATCAAAACAAAAACAAACACTTTGGAAAAAAAAAAGACAGTCCCTTGGTGGCGTGCAGTTATTGCTCCTTATCGCCTCTGTGCAGCATATAATGTGACCTCAGGTTATTCTGACAATTGGCATACGCCATGCCGAGCCCTGCTC
>4_2481
CCACCCATAAAAAAAACAAAAAAAAAAAATTTGGCAAAAAAAAAAAGACAGTCCCTTGGTGGCGTGCAGTTATTGCTCCTTATCGCCTCTGTGCAGCATATAATGTGACCTCAGGTTATTCTGACAATTGGCATACGCCATGCCGAGCCC
>4_2482
CCACCCATAAACCAAACAAAAACAAACACTTTCGAAAAAAAAAAGACAGTCCCTTGGTGGCGTGCAGTTATTGCTCCTTATCGCCTCTGTGCAGCATATAATGTGACCTCAGGTTATTCTGACAATTGGCATACGCCATGCCGAGCCCTG
>4_2483
CCACCCATAATCAAAACAAAAACAAACACTTTGTAAAAAAAAAAGACAGTCCCTTGGTGGCGTGCAGTTATTGCTCCTTATCGCCTCTGTGCAGCATATAATGTGACCTCAGGTTATTCTGACAATTGGCATACGCCATGCCGAGCCCTG
>4_2484
CCACTGATCTGAATGCCCGGTGTGACGGTGTAGACAAGGGCGAGCAGGATAATGAACACATATCATGGAGCTGGGATGACACACACTGGACTACAGAGAACTCGCACAAGTGAAGGCGGCCAAACTTGTAAAGAGCATGTTACTGGACTG
>4_2485
CCAGACCGGGGCCTAATTTAATGGCACCGTCTGCTAAGCATCGGTCCCACTTTTTCCCCAGCTCCTTCTCAGACATACTGAACATTAGCTTGTGACAGGCTAGAAGTAGCAAATGCACCTCTCCCCATGTACTCTGCGTTGATACCACTG
>4_2486
CCAGACCGGTGCCTAATTTAATGGCACCGTCTGCTAAGCATCGGTCCCACTTTTTCCCCAGCTCCTTCTCAGACATACTGAACATTAGCTTGTGACAGGCTAGAAGTAGCAAATGCACCTCCCCCATGTACTCTGCGTTGATACCACTGC
>4_2487
CCAGACCGGTGCCTAATTTAATGGCACCGTCTGCTAAGCATCGGTCCCACTTTTTCCCCAGCTCCTTCTCAGACATACTGAACATTAGCTTGTGACAGGCTAGAAGTAGCAAATGCACCTCTCCCATGTTCTCTGCGTTGATACCACTGC
>4_2488
CCAGACCGGTGCCTAATTTAATGGCACCGTCTGCTAAGCATCGGTCCCACTTTTTCCCCAGCTCCTTCTCAGACATACTGAACATTAGCTTGTGACAGGCTAGAAGTAGCAAATGCACCTCTGCCCCCATGTACTCTGCGTTGATACCAC
>4_2489
CCAGACCGGTGCCTAATTTAATGGCACCGTCTGCTAAGCATCGTTCCCACTTTTTCCCCAGCTCCTTCTCAGACATACTGAACATTAGCTTGTGACAGGCTAGAAGTAGCAAATGCACCTCTCCCCATGTACTCTGCGTTGATACCACTG
>4_2490
CCAGACCGGTGCCTACTTTAATGGCACCGTCTGCTAAGCATCGGTCCCACTTTTTCCCCAGCTCCTTCTCAGACATACTGAACATTAGCTTGTGACAGGCTAGAAGTAGCAAATGCACCTCCCATGTACTCTGCGTTGATACCACTGCTT
>4_2491
CCAGAGCTGTGCCTAATTTAATGGCACCGTCTGCTAAGCTTCGGTCCCACTTTTTCCCCAGCTCCTTCTCAGACATACTGAACATTAGCTTGTGACAGGCTTGAAGTAGCAAATGCACCTCTCCCATGTACTCTGCGTTGATACCCCTGC
>4_2492
CCATAAACAAAACAAAAACAAACACTTTGGAAAAAAAAAAGACAGTCCCTTGGTGGCGTGCAGTTATTGCTCCTTATCGCCTCTGTGCAGCATATAATGTGACCTCAGGTTATTCTGACAATTGGCATACGCCATGCCGAGCCCTGCTCC
>4_2493
CCATAATAAAAACAAAAACAAACACTTTGGAAAAAAAAAAGACAGTCCCTTGGTGGCGTGCAGTTATTGCTCCTTATCGCCTCTGTGCAGCATATAATGTGACCTCAGGTTATTCTGACAATTGGCATACGCCATGCCGAGCCCTGCTCC
>4_2494
CCATAATCAAAACAAAAAAAAACACTTTGGAAAAAAAAAAGACAGTCCCTTGGTGGCGTGCAGTTATTGCTCCTTATCGCCTCTGTGCAGCATATAATGTGACCTCAGGTTATTCTGACAATTGGCATACGCCATGCCGAGCCCTGCTTT
>4_2495
CCATAATCAAAACAAAAACAAACACTTGGGAAAAAAAAAAGACAGTCCCTTGGTGGCGTGCAGTTATTGCTCCTTATCGCCTCTGTGCAGCATATAATGTGACCTCAGGTTATTCTGACAATTGGCATACGCCATGCCGAGCCCTGCTCC
>4_2496
CCATAATCAAAACAAAAACAAACACTTTGGAAAAAAAAAAGACAGTCCCTTGGTGGCGTGCAGTTAGTGCTCCTTATCGCCTCTGTGCAGCATATAATGTGACCTCAGGTTATTCTGACAATTGGCATACGCCATGCCGAGCCCTGCTCC
>4_2497
CCATAATCAAAACAAAAACAAACACTTTGGAAAAAAAAAAGACAGTCCCTTGGTGGCGTGCAGTTATTGCTCCTTATCGCCTCTGTGCAGCATATAATGTGACCTCAGGTTATTCTAACAATTGGCATACGCCATGCCGAGCCCTGCTCC
>4_2498
CCATAATCAAAACAAAAACAAACACTTTGGAAAAAAAAAAGACAGTCCCTTGGTGGCGTGCAGTTATTGCTCCTTATCGCCTCTGTGCAGCATATAATGTGACCTCAGGTTATTCTGACAATTGGCATACACCATGCCGAGCCCTGCTCC
>4_2499
CCATAATCAAAACAAAAACAAACACTTTGGAAAAAAAAAAGACAGTCCCTTGGTGGCGTGCAGTTATTGCTCCTTATCGCCTCTGTGCAGCATATAATGTGACCTCAGGTTATTCTGACAATTGGCATACGCCATGCCGCGCCCTGCTCC
>4_2500
CCATAATCAAAACAAAAACAAACACTTTGGAAAAAAAAAAGACAGTCCCTTGGTGGCGTGCAGTTATTGCTCCTTATCGCCTCTGTGCTGCATATAATGTGACCTCAGGTTATTCTGACAATTGGCATACGCCATGCCGAGCCCTGCTCC
>4_2501
CCATAATCAAAACAAAAACAAACACTTTGGAAAAAAAAAGACAGTCCCTTGGTGGCGTGCAGTTATTGCTCCTTATCGCCTCTGTGCAGCATATAATGTGACCTCAGGTTATTCTGACAATTGGCATACGCCATGCCGAGCCCTGCTCCC
>4_2502
CCATAATCAAAACAAAAACAAACACTTTGGAAAAAAAAAGGACAGTCCCTTGGTGGCGTGCAGTTATTGCTCCTTATCGCCTCTGTGCAGCATATAATGTGACCTCAGGTTATTCTGACAATTGGCATACGCCATGCCGAGCCCTGCTCC
>4_2503
CCATAATCAAAACAAAAACAAACACTTTGGAAAAAATAAAAGACAGTCCCTTGGTGGCGTGCAGTTATTGCTCCTTATCGCCTCTGTGCAGCATATAATGTGACCTCAGGTTATTCTGACAATTGGCATACGCCATGCCGAGCCCTGCTC
>4_2504
CCATAATCAAAACAAAAACAAACACTTTGGAAAAGAAAAAAGACAGTCCCTTGGTGGCGTGCAGTTATTGCTCCTTATCGCCTCTGTGCAGCATATAATGTGACCTCAGGTTATTCTGACCCCATGTACTCTGCGTTGATACCACTGCTT
>4_2505
CCATAATCAAAACAAAAACAAACACTTTGTAAAAAAAAAAGACAGTCCCTTGGTGGCGTGCAGTTATTGCTCCTTATCGCCTCTGTGCAGCATATAATGTGACCTCAGGTTATTCTGACAATTGGCATACGCCATGCCGAGCCCTGCTCC
>4_2506
CCATAATCAAAACAAAAACAAACACTTTTGGAAAAAAAAAAGACAGTCCCTTGGTGGCGTGCAGTTATTGCTCCTTATCGCCTCTGTGCAGCATATAATGTGACCTCAGGTTATTCTGACAATTGGCATACGCCATGCCGAGCCCTGCTC
>4_2507
CCATCTTTATAGGGCATATACAAATCATACAGTCATACAAGGAAGGATGTCAACAGGGAGAAAAGAGTCTGACTGTAGAACATTGCAAATGGTGACGCACCCATAATCAAAACAAAAACAAACACTTTGGAAAAAAAAAAAGACAGTCCC
>4_2508
CCATCTTTATAGGGCATATACAAATCATACAGTCATACAAGGAAGGATGTCAACAGGGAGACAAGAGTCTGACTGTAGAACAGTGCAAATGGTGACGCACCCATAATCAAAACAAAAACAAACACTTTGGAAAAAAAAAAAGACAGTCCC
>4_2509
CCATCTTTATAGGGCATATACAAATCATACCGTCATACAAGGAAGGATGTCAACAGGGAGACAAGAGTCTGACTGTAGAACAGTGCAAATGGTGACGCACCCATAATCAAAACAAAAACAAACACTTTGGAAAAAAAAAAGACAGTCCCT
>4_2510
CCATGCCGAGCCCTGCTCCCGAGCCAAGTGAAATTGGCCATGTGTGCCGTTTGAAGAACAGAACAGAAAACACAATGCCTAACCCCAGACCGGTGCCTAATATAATGGCACCGTCTGCTAAGCATCGGTCCCACTTTTTCCCCAGCTCCT
>4_2511
CCATGTGTGCCGTTTGAAGAACAGAACAGAAAACACAATGCCTAACCCCAGACCGGTGCCTAATTTAAGGGCACCGTCTGCTAAGCATCGGTCCCACTTTTTCCCCAGCTCCTTCTCAGACATACTCCCCATGTACTCTGCGTTGATACC
>4_2512
CCATGTGTGCCGTTTGAAGAACAGAACAGAAAACACAATGCCTAACCCCAGACCGGTGCCTAATTTAATGGCACCGTCTGCTAAGCATCGGTCCCACTTTTTCCCCAGCTCCTTCTCAGACATACTGAACATTAGCTTGTGACAGGCTAG
>4_2513
CCATTCTCAACAAAGTGACATGCCAGAGACTGCACGAGAGTCGACACACACATACGGCAGCTTCCAGTGAAAATCCCCTCAATGAACTGTTTTGTTTGACTGCTTAAACACGGGTTTAGATGAATTGATTGAATGATAATTTTGGTTATT
>4_2514
CCATTCTCAACAAAGTGACATGCCAGAGACTGCATGAGAGTCGACACACATACGGCAGCTTCCAGTGAAAATCCCCTCAATGAACTGTTTTGTTTGACTGCTTGAACACGGGTTTAGATGTATTGATTGAATGATAATTTTGGTTATTGT
>4_2515
CCCAAAACCAAAAAAAAAAAAAACCCTTGGAAAAAAAAAAGACAGTCCCTTGGTGGCGTGCAGTTATTGCTCCTTATCGCCTCTGTGCAGCATATAATGTGACCTCAGGTTATTCTGACAATTGGCATACGCCATGCCGAGCCCTGCTCC
>4_2516
CCCAGACAGGTGCCTAATTTAATGGCACCGTCTGCTAAGCATCGGTCCCACTTTTTCCCCAGCTCCTTCTCAGACATACTGAACATTAGCGTGTGACAGGCTAGAAGTAGCAAATGCACCTCTCCCATGTACTCTGCGTTGATACCACTG
>4_2517
CCCAGACCGGTGCCTAATTTAATGGCACCGTCTGCTAAGCATCGGTCCCACTTTTTCCCCAGCTCCTTCTCAGACATACTGAACATTAGCTTGTGACAGGCTAGAAGTAGCAAATGCACCCCCATGTACTCTGCGTTGATACCACTGCTT
>4_2518
[truncated: 261,389 more chars]
