# Supplementary material for: Serotonin system is partially involved in immunomodulation of Nile tilapia (Oreochromis niloticus) immune cells
Source: Front Immunol. 2022 Jul 28;13:944388. doi: 10.3389/fimmu.2022.944388 (PMC9366525; doi:10.3389/fimmu.2022.944388)
Supplement: Supplementary file 1 [file DataSheet_1.zip › Supplementary materials/Table S1. Primers sequence used in this research.xlsx]

## Sheet: Sheet1
	Primers used in this research
	No.	Primers	Sequences(5'→3')	Purpose
	1	TPH1-F	ATGTACTCAAACAAAATCGA	ORF amplification
		TPH1-R	TCAGACACCCAGGTGTT	ORF amplification
	2	TPH2-F	ATGGCGTCGGGCCAT	ORF amplification
		TPH2-R	TCAGATGCCCATGTAGG	ORF amplification
	3	SERT-F	ATGGAGACAAAAGATATGAT	ORF amplification
		SERT-R	TCAGACTGCATTTGTGACA	ORF amplification
	4	MAO-F	ATGCGCAGCCAAGAGGT	ORF amplification
		MAO-R	TTAACTCCGGGGGATGAT	ORF amplification
	5	HTR1A-F	ATGGATTTTATAACCACAAG	ORF amplification
		HTR1A-R	TTATGGTCTGTGGAATTTG	ORF amplification
	6	HTR1B-F	ATGGAGAATGCCAATCAGC	ORF amplification
		HTR1B-R	TCACGCCCTGAAGCATCT	ORF amplification
	7	HTR1D-F	ATGGAGCTGGACAACAG	ORF amplification
		HTR1D-R	TCAGGAGCACCGTCTGAAT	ORF amplification
	8	HTR1E-F	ATGGAGCTCTCGGGTCAA	ORF amplification
		HTR1E-R	TCACAGCCTGCAACATCT	ORF amplification
	9	HTR1F-F	ATGGATTTCCCCAATTACAC	ORF amplification
		HTR1F-R	TCAGAGGTAATGACTGCA	ORF amplification
	10	HTR2A-F	ATGAACCTGCATGGTGG	ORF amplification
		HTR2A-R	TCACACACAGCTCTCGT	ORF amplification
	11	HTR2B-F	ATGCTCAGCAGCACCCT	ORF amplification
		HTR2B-R	CTATACACAGCTAACATGT	ORF amplification
	12	HTR2C-F	ATGGGCGGCCCAGCAAG	ORF amplification
		HTR2C-R	TCACACGCTGCTTGTGTGT	ORF amplification
	13	HTR3A(XM_025898953.1)-F	ATGTCAGTGTCTGTATGTTAC	ORF amplification
		HTR3A(XM_025898953.1)-R	TTAGGTTTGAGTGATCCAAAT	ORF amplification
	14	HTR3A(XM_019345673.2)-F	ATGGCCGGTGTGAAAGCT	ORF amplification
		HTR3A(XM_019345673.2)-R	TCATGTAGCAAATGAATTATG	ORF amplification
	15	HTR3A(XM_013273672.3)-F	ATGGGTCTCCTGTCATCA	ORF amplification
		HTR3A(XM_013273672.3)-R	CTACTTATTGTACAAGTTCAC	ORF amplification
	16	HTR3B-F	ATGTCTCTCATTTGGCTGAT	ORF amplification
		HTR3B-R	TCAAGCAAAGCTCCAGTT	ORF amplification
	17	HTR3C-F	ATGTCCTTTTCTCTCTGCT	ORF amplification
		HTR3C-R	TTAGGCTGCATTGTATGAAA	ORF amplification
	18	HTR4(XM_005451401.4)-F	ATGGCCACAGCATCACCT	ORF amplification
		HTR4(XM_005451401.4)-R	TCATAGAGGTCCAAGAGAG	ORF amplification
	19	HTR4(XM_019355503.1)-F	ATGAATGTCAGCGCTGCAG	ORF amplification
		HTR4(XM_019355503.1)-R	TCACAAGCAGGACTCGTGA	ORF amplification
	20	HTR5A-F	ATGACGTACCCTAACACCA	ORF amplification
		HTR5A-R	CTACAAGAAGATGCTCTTCC	ORF amplification
	21	HTR6-F	ATGGCTGACTCTCACTTGT	ORF amplification
		HTR6-R	TTAGTCCAGAGTGTCAACC	ORF amplification
	22	HTR7(XM_005473746.3)-F	ATGGTTGTTGCAGGAGCG	ORF amplification
		HTR7(XM_005473746.3)-R	TTACGCATCAGCGTCTG	ORF amplification
	23	HTR7(XM_005473025.4)-F	ATGTTCAATATTTCGGGGA	ORF amplification
		HTR7(XM_005473025.4)-R	TTACACCTTGAGAGCTTC	ORF amplification
	24	MICOS10-F	ATGTTCAGTATGTCTGAGAA	ORF amplification
		MICOS10-R	TTATTGCTCCTTATCGCCT	ORF amplification
	25	HTR6-5' RACE	AGAAGGATCCGGCAGTAGGT	5' RACE
		HTR6-5' RACE NEST	GATCACGCACAGGTTCAGGA	5' RACE NEST
	26	qβ-actin-F	AGATGAAATCGCCGCACTGG	qRT-PCR
		qβ-actin-R	TCTGACCCATACCCACCATCA	qRT-PCR
	27	qgapdh-F	CCGTTACCGTGGTGAAGTGT	qRT-PCR
		qgapdh-R	AACATTGGAGCATCGGGTGA	qRT-PCR
	28	qef1a-F	GGTATCTCCAAGAACGGCCA	qRT-PCR
		qef1a-R	TGATTTCCTCGAAACGAGCCT	qRT-PCR
	29	qTPH1-F	TCCTCAGGGAACGTACTGGA	qRT-PCR
		qTPH1-R	CTCCAAGTGAAGCGAGACCA	qRT-PCR
	30	qTPH2-F	GGATGTCGAAGCGAGTTCCT	qRT-PCR
		qTPH2-R	TTCCTGCGCTGGCGATAAA	qRT-PCR
	31	qSERT-S	GTGCCTTTTTGCTGCCCTAC	qRT-PCR
		qSERT-R	TGGCTGTATTCCAGGGGTTG	qRT-PCR
	32	qMAO-F	AAGTGCTGGGCACAGATGAA	qRT-PCR
		qMAO-R	TACCCATCGCACACATGACC	qRT-PCR
	33	qHTR1A-F	GCAACGCGACCAGTGTTTAC	qRT-PCR
		qHTR1A-R	GACGCACGCATTGCCAAATA	qRT-PCR
	34	qHTR1B-F	CGAACGTGAGCCAAGTCAAAG	qRT-PCR
		qHTR1B-R	TGCTTGAAGTCCTCGTTGGA	qRT-PCR
	35	qHTR1D-F	CCTGTGTGTAATTGCGCTGG	qRT-PCR
		qHTR1D-R	TGCAACGTAAATCCGACCGT	qRT-PCR
	36	qHTR1E-F	ACTCTAAAAAGCGCACGACG	qRT-PCR
		qHTR1E-R	CTTCCCAACCTTCTTCGGGG	qRT-PCR
	37	qHTR1F-F	CGGTGGAGTACTCTCGCAAA	qRT-PCR
		qHTR1F-R	TGAGCGGCCAGGTAGATTTT	qRT-PCR
	38	qHTR2A-F	TGGTCTCACCATAACGTGGC	qRT-PCR
		qHTR2A-R	ATGGAAACCGGCATGACCAA	qRT-PCR
	39	qHTR2B-F	TCGCTCACACGCCATACGAA	qRT-PCR
		qHTR2B-R	ACGCCTGCCTGAAAGTTTTG	qRT-PCR
	40	qHTR2C-F	GGCCTCAAAGGTTCTGGGAA	qRT-PCR
		qHTR2C-R	CCGACTTTGTACTGGCACCT	qRT-PCR
	41	qHTR3A(XM_019345673.2)-F	GCCAGTTACCGGGGAGAAAA	qRT-PCR
		qHTR3A(XM_019345673.2)-R	GGCGCTCTGTGAGATGGATT	qRT-PCR
	42	qHTR3A(XM_013273672.3)-F	GTCAACATGCACCGATGTCAC	qRT-PCR
		qHTR3A(XM_013273672.3)-R	GACAGGTAGAGCGCGATTCA	qRT-PCR
	43	qHTR3B-F	CTCTGAACCAGCTGACCAGG	qRT-PCR
		qHTR3B-R	GGACTTCCCTTCGTCCACAA	qRT-PCR
	44	qHTR3C-F	GCTCATTACGGCTCCACCAT	qRT-PCR
		qHTR3C-R	AAGGCCGATGTTCGTGACTG	qRT-PCR
	45	qHTR4(XM_005451401.4)-F	CTCTGGTCGTGATGCCCTTT	qRT-PCR
		qHTR4(XM_005451401.4)-R	TCCAGCTTTGCATGATGGGT	qRT-PCR
	46	qHTR4(XM_019355503.1)-F	CACTGGATCTACGGCGAGAC	qRT-PCR
		qHTR4(XM_019355503.1)-R	GCGTAGTATCTGTCCAGAGC	qRT-PCR
	47	qHTR5A-F	TGATAGCGCTCACTTGGCTG	qRT-PCR
		qHTR5A-R	GATTGTGTTGGACTTGCGGG	qRT-PCR
	48	qHTR6-F	TGTTTGCCCATCGCTCTCTG	qRT-PCR
		qHTR6-R	AAGGATTAACGCCCGAGGCG	qRT-PCR
	49	qHTR7(XM_005473746.3)-F	GGGGCTCCACTAACATGATGA	qRT-PCR
		qHTR7(XM_005473746.3)-R	GAGCAAGTTCCCGCAGATCG	qRT-PCR
	50	qHTR7(XM_005473025.4)-F	TCGTTATCGGGGTGATGCTG	qRT-PCR
		qHTR7(XM_005473025.4)-R	CTCCCCAAAAAGCCACTTGC	qRT-PCR
	51	qIL-1β-F	CAGTGAAGACCGCAAAGTGC	qRT-PCR
		qIL-1β-R	CGGTCTCCTGACACACTTCC	qRT-PCR
	52	qTNFα-F	ATGTGAGAGCAGCCATTCAT	qRT-PCR
		qTNFα-R	ACAAAGTAGAGGCCATCTCG	qRT-PCR
	53	qIL-10-F	GCTTCCCCGTCAGGCTCAA	qRT-PCR
		qIL-10-R	CTGTCGGCAGAACCGTGTC	qRT-PCR
	54	qTGFβ-F	TGGGACTATGAGCAGGAGGG	qRT-PCR
		qTGFβ-R	AACAGCAGTTGTGTGATTGGGT	qRT-PCR
	55	qIFN-γ1-F	GAAACAACTGCCCACTCCGA	qRT-PCR
		qIFN-γ1-R	TTCTCCTGCTCATGGTAGCG	qRT-PCR
	56	qP65-F	AAGAACGCACCCTACAAGCC	qRT-PCR
		qP65-R	TCCAGAGGATAGAGCTCCCC	qRT-PCR
	57	qP38-F	CTGCTCAAACACATGAAGCA	qRT-PCR
		qP38-R	AGCCTCTGAGGATCTGGTAT	qRT-PCR
	58	qMyD88-F	AAGATTCCTCTCGTTGCGCT	qRT-PCR
		qMyD88-R	CAACTTCCCCACTGACGTGT	qRT-PCR
	59	qSTAT3-F	AGCTTCCCCATGGAGTTACG	qRT-PCR
		qSTAT3-R	CTGCAGGAAACGGCTGTACT	qRT-PCR
	60	qCREB-F	CTGAACGACCTTTCGTCTGA	qRT-PCR
		qCREB-R	TGATTGCAATGTATTGGCCG	qRT-PCR
	61	qCBP-F	CTGTTACTAGCGTGCCAAAC	qRT-PCR
		qCBP-R	ATTAGCCTGTTCTCGTCGC	qRT-PCR
	62	qAP1-F	GATATGGAGAGTCAGGAGCG	qRT-PCR
		qAP1-R	TGGTTCATCACCTTCTGCTT	qRT-PCR
	63	qCD86-F	TAGGTGTAAAAGCAGCAGCAGT	qRT-PCR
		qCD86-R	GTGTACTGAGGGACACGTTCA	qRT-PCR
	64	qCD209-F	GTGAGAACCAGCCCTTTCAA	qRT-PCR
		qCD209-R	TGTAATTGGTCTGCAACCGT	qRT-PCR
	65	qCLR-F	ATCTGTGGCAACATCGTACT	qRT-PCR
		qCLR-R	ATTCCCGATGTGAAGCCAAC	qRT-PCR
	66	qMMP2-F	TATGGATGCCCACAAGACAG	qRT-PCR
		qMMP2-R	AAGGCCCTGAAGAAAGCATC	qRT-PCR
	67	qTLR1-F	TCCATGCCCCATCTGTGAAC	qRT-PCR
		qTLR1-R	TCCTCGGGGTATGTGCAGTA	qRT-PCR
	68	qTLR2-F	GGCCAGAGGTTGAACACAGAC	qRT-PCR
		qTLR2-R	CCCGTTACACTGGGAACACT	qRT-PCR
