# Supplementary material for: Serotonin system is partially involved in immunomodulation of Nile tilapia (Oreochromis niloticus) immune cells
Source: Front Immunol. 2022 Jul 28;13:944388. doi: 10.3389/fimmu.2022.944388 (PMC9366525; doi:10.3389/fimmu.2022.944388)
Supplement: Supplementary file 1 [file DataSheet_1.zip › Supplementary materials/Table S2. Raw data of qRCR.xlsx]

## Sheet: Fig2A
		Brain	Gill	HK	In	Li	Muscle	Skin	Spleen
	tph1	1573.48	104.964	2.37936	2.28192	1.25495	9.95426	2.22257	0.826626
	tph1	826.423	54.3158	0.910436	7.41571	7.25495	3.75255	3.58745	0.646196
	tph1	769.02	199.284	0.770135	18.948	3.24382	1.45842	18.8006	0.729006
	tph2	577.347	101.576		51.4317	22.628	2.44481	17.1091	1.02133
	tph2	881.729	40.1131	0.592612	47.9769	43.8951	7.19604	12.6512	0.565501
	tph2	1515.68	17.7624	0.158849	52.31	32.6875	4.26448	11.9175	0.787552
	sert	1003.48	1560.87	928.205	4549	3307.69	314.608	229.974	139.698
	sert	1380.93	1178.44	621.213	2545.69	2919.15	404.767	311.569	62.7094
	sert	503.066	909.798	525.209	3207.33	5985.55	176.093	144.818	34.0409
	mao	777.219	78.2695	65.1653	988.558	921.723	135.881	134.722	58.8585
	mao	1630.18	168.993	81.7294	2421.33	2119.35	608.95	294.634	72.5879
	mao	789.261	256.337	14.9846	1390.69	2738.51	583.355	148.701	32.7003
	htr1a	525.203			9.60372	0.774493	0.315685	1.19034
	htr1a	1885.85			2.58164	0.442568	0.870078	0.344219
	htr1a	1009.64			3.09797	1.40606	0.181386	0.738183
	htr1b	1001.45			2.81855		1.8084	2.01222
	htr1b	1744.55			1.65797		1.15812
	htr1b	440.293			1.24476	1.12759	0.52696	1.58569	1.60731
	htr1d	464.894	33.196		89.3995	212.813	16.751	6.63521
	htr1d	1417.39	56.4768		144.93	188.559	69.6362	12.971	53.8212
	htr1d	1517.6	124.392		35.1917	122.729	71.2289	38.5321	138.808
	htr1e	1398.43	13.1723	1.29783	6.06755		1.12076
	htr1e	886.472	20.4059	3.15357		13.574	8.10536
	htr1e	753.895	83.1987		8.76019	18.7732	5.25388		1.17124
	htr1f	783.418	1.51434		5.28411		28.4578	2.53594	11.6437
	htr1f	1333.16		2.33314	6.26019	6.81452	61.2716	1.68523	9.75005
	htr1f	957.468		1.47112	8.42347	7.53591	108.835		7.68727
	htr2a	998.203	7.1626	3.46144	1.98906	0.728739		1.62956
	htr2a	1308.81	2.7344	1.56869	2.58386	4.56473	14.8727	1.24376
	htr2a	913.049	1.24977		4.32046	3.83844	16.7726		13.7972
	htr2b	900.43	441.703	106.236	574.849	226.863	1128.69	316.267	99.0356
	htr2b	703.924	244.318	72.3304	298.489	172.956	696.643	444.098	115.278
	htr2b	1577.7	167.951	128.702	373.785	357.885	805.821	673.601	232.293
	htr2c	1595.76	1.25918	3.94998	0.601163	0.708845	0.754756	0.578112	4.35801
	htr2c	1162.94	7.53794	8.77835	0.528841		0.665014		5.17942
	htr2c	459.783	0.914911	0	1.46651	5.62367		4.17251	1.07267
	htr3a-XM_019345673.2	879.413	1510.07	12.7905	15.1064	3.229	69.4165	494.2	14.1858
	htr3a-XM_019345673.2	1744.27	1786.16	31.1101	125.355		448.867	312.677	36.002
	htr3a-XM_019345673.2	402.657	1173.45	5.80423	59.1268	9.31485	65.5265	190.693	10.7505
	htr3a-XM_013273672.3	1267.49	86.9899	265.437	100.623	13.0827	784.323	5.00587	158.904
	htr3a-XM_013273672.3	1632.03	170.443	189.361	30.3068	6.47444	141.492		207.085
	htr3a-XM_013273672.3	470.327	134.771	66.8207	55.9417	35.9318	469.299	21.9765	37.1434
	htr3b	858.448	487.537	69.4316	190.178	118.538	425.922	263.974	96.1524
	htr3b	788.017	218.383	33.0023	47.255	158.249	674.98	318.328	70.1403
	htr3b	1478.26	576.364	44.7893	138.714	192.063	305.94	447.291	53.5961
	htr3c	2050.45	96.0761	98.9835	16.1988	96.4977	637.935	103.147	6.2397
	htr3c	835.904	44.7768	39.3191	4.46308	189.731	268.829	274.831	1.56655
	htr3c	639.548	65.8047	22.5573	84.6227	239.896	768.49	186.546	3.64349
	htr4-XM_005451401.4	948.374	608.077	55.8964	441.681	85.442	1179.14	234.954	36.9615
	htr4-XM_005451401.4	1222.17	306.297	42.8286	639.355		852.051	298.388	65.6961
	htr4-XM_005451401.4	862.755	799.037	87.6491	877.741	239.214	974.144	143.237	113.052
	htr4-XM_019355503.1	1169.81	73.2113	24.3787	6035.71	79.1802	491.898	59.1078	42.0137
	htr4-XM_019355503.1	1261.16	81.6762	10.9812	8931.11	84.2612	785.377	33.621	78.0113
	htr4-XM_019355503.1	677.817	125.662	19.8209	2530.75	81.6627	294.206	8.35646	37.5054
	htr5a	1139.02	1.98207		17.9714	0.849385	6.00741	0.646739
	htr5a	1287.34	0.776393		11.0805	2.49763	13.3519	7.45148
	htr5a	681.988	0.795275	1.07064	22.3845	7.07252	2.50205	1.09957	0.631731
	htr6	1082.21	60.7968	17.8329	8.19297	16.8009	35.8445	28.2557	12.0247
	htr6	2047.95	21.4436	1.66166	26.572	30.1353	85.4489	34.4489	4.74396
	htr6	451.201	93.4535	17.4701	214.797	21.193	43.6306	75.8224	32.079
	htr7-XM_005473746.3	832.515	2.87634	2.76427	345.033	9.86426	1.49248	2.15793	0.638304
	htr7-XM_005473746.3	1749.02	3.85035		122.148	5.43603	9.9919	10.2339	0.87199
	htr7-XM_005473746.3	686.773	16.3749	4.70385	128.916	29.7696	14.8591	4.56097	9.40799
	htr7-XM_005473025.4	1597.82	23.8808	7.52994	112.594		82.404	68.3026	2.32935
	htr7-XM_005473025.4	655.486	8.46959	4.14491	77.0389		32.5359	22.5327	1.2452
	htr7-XM_005473025.4	1050.27	6.0674	3.91546	210.445	2.02412	36.5754	52.1783	8.75435

## Sheet: Fig3
				Brain					Head kidney					Intestine					Liver					Spleen
		0 h	6 h	12 h	24 h	48 h	0 h	6 h	12 h	24 h	48 h	0 h	6 h	12 h	24 h	48 h	0 h	6 h	12 h	24 h	48 h	0 h	6 h	12 h	24 h	48 h
	tph1	0.708946	0.975327	0.299714	0.509533	0.278397	0.5878	1.57303	1.61813	3.10697	1.29793	1.09263	0.829876	0.770402	1.43923	2.24006	2.27731	6.57891	41.4583	1.99093	5.38551	1.50943	10.3013	5.72062	1.19354	3.09364
	tph1	1.3891	0.49657	0.30887	0.458733	0.113255	0.623511	3.81258	1.84251	8.11169	0.802271	0.743296	0.62312	2.47797	1.63832	4.63305	1.50051	7.607	93.8578	2.29742	1.42407	0.5013	14.3147	8.56852	0.851187	1.19291
	tph1	1.01544	0.544496	0.199317	0.21051	0.182843	2.46447	1.25079	0.437808	13.0493	3.749	1.23131	0.696342	1.03274	1.2343	2.383	0.450222	0.906493	77.7488	1.56855	0.801191	1.32157	1.10026	2.54522	7.87351	1.37881
	tph2	1.19939	0.267911	0.24978	0.0709002	0.0727657	0.694697	2.55373	0.0865916	4.49611	9.99569	0.562234	0.182547	0.488844	9.76443	4.04954	2.55418	3.60457	51.7879	2.52795	1.30087	0.49702	1.1199	1.3756	0.960036	3.96655
	tph2	0.868009	0.245469	0.188225	0.0874336	0.103009	0.610967	1.02185	0.475984	11.7247	3.46742	1.05364	1.23878	0.368096	7.42961	3.84778	0.382051	10.8926	25.2672	1.26354	6.10723	1.01447	0.44752	3.18602	2.11306	1.34651
	tph2	0.960541	0.156923	0.349351	0.547537	0.0119898	1.92643	1.45292	0.764149	16.1735	1.74236	1.68807	0.708696	2.3008	3.19366	1.01146	1.02477	4.76268	17.8046	5.63969	4.63562	1.98329	5.78228	0.938944	0.866022	4.49936
	sert	0.775782	2.10462	4.41856	4.85001	0.213191	0.833732	1.16197	1.27375	0.214441	2.59623	0.942142	2.05813	1.01749	0.670838	0.757984	0.777694	0.38324	3.75214	0.240406	1.98738	1.77795	11.0391	5.09184	5.51993	1.54429
	sert	0.910925	2.06481	5.31154	5.58553	0.191359	0.54869	0.705741	2.56818	0.654098	4.43448	0.529989	1.84374	1.57084	0.764072	1.59652	1.49869	0.451178	3.42706	0.303829	1.98106	1.368	7.55078	5.1532	2.2007	2.22686
	sert	1.66479	3.12198	1.65522	1.41694	0.488219	1.82165	0.72682	1.11724	0.805148	1.90521	1.50203	1.12815	0.785467	2.09072	2.01652	0.857982	0.523874	2.37973	0.997027	4.55911	0.616718	1.88602	6.70538	3.86719	5.49888
	mao	1.20615	0.520604	0.576405	0.264504	0.240042	0.812487	2.00851	7.4633	3.00883	6.82861	1.09924	0.454643	0.715876	0.909097	1.65718	0.992211	0.668052	0.163142	0.156104	0.692654	1.33454	1.94481	1.10637	0.547026	0.748422
	mao	1.02202	0.745278	0.504365	0.494433	0.426338	0.930823	1.69186	11.8767	2.90687	4.66093	0.926666	0.467109	0.510107	1.79709	1.51906	0.947491	1.43697	0.279511	0.102668	0.621431	0.540212	1.08648	1.46709	1.1526	0.318657
	mao	0.811219	0.686822	0.613218	0.391996	0.33894	1.45448	4.88076	6.53213	1.39452	6.25773	0.981714	0.264592	0.420169	0.687984	1.41324	1.0637	0.358479	0.255388	0.0937107	0.776429	1.38709	1.50378	1.8112	0.378192	0.353211
	htr1a	0.765909	0.449483	0.229383	0.212885	0.181041						1.81789	1.62392	7.48465	225.081	5.00018	0.452822	16.5091	418.932	29.5663	1.71298
	htr1a	0.982242	0.956113	0.277012	0.500376	0.154742						0.695448	4.49339	7.49006	259.466	10.5035	1.22119	6.61692	377.859	10.9945	3.39196
	htr1a	1.32924	0.483929	1.03593	0.533222	0.0490594						1.18648	1.24023	15.4345	427.414	6.45697	1.80838	13.2381	201.87	65.7432	18.3696
	htr1b	1.31657	0.698771	0.384886	0.328753	0.614654						1.84562	1.08053	2.48976	35.3659	5.8028
	htr1b	1.13798	0.657389	0.616956	0.463662	0.570093						0.478944	3.08174	4.99883	96.2259	3.04079
	htr1b	0.7342	0.604551	0.416882	0.532753	0.249718						1.13129	7.85604	1.01613	72.2153	8.09915
	htr1d	0.833242	0.622764	0.32185	0.329441	0.425036						1.59878	0.923078	1.01471	3.69076	4.18524	0.686621	0.221106	1.08332	0.0390655	0.456253	0.632489	0.269172	0.246393	0.491942	0.0647212
	htr1d	0.748397	0.361741	0.597015	0.350611	0.357592						0.46667	1.12388	0.696996	2.3828	2.71381	1.42144	0.136812	0.613373	0.0823315	0.426447	2.02171	0.989264	0.916687	0.0656247	0.494849
	htr1d	1.6036	0.354525	0.814729	0.102225	0.0872359						1.3403	2.03735	0.171147	3.7515	3.89185	1.0246	1.32189	1.09894	0.174358	0.368398	1.0714	0.418344	0.235112	0.216423	0.0501017
	htr1e	1.44133	0.803057	0.42541	1.23543	0.82068	1.04199	0.039142	2.68871	296.294	1.14173	0.450259	1.34147	0.39803	118.258	14.0257	1.69935	3.24062	78.8387	4.24933	1.17724
	htr1e	0.734158	0.513209	0.417754	1.73457	0.640575	1.02232	0.971001	8.86133	562.11	2.78432	0.390886	0.833398	1.68296	99.3798	7.54541	0.498991	1.23393	69.6111	8.26052	1.60465
	htr1e	0.850532	0.468375	1.56182	1.89085	1.78638	0.938753	0.354206	8.57424	162.271	2.00493	5.68182	4.11198	0.279187	49.1699	3.10713	1.1793	2.55486	38.5533	3.15437	0.0977057
	htr1f	1.3843	0.564746	0.671176	0.493233	0.439951	1.63066	9.00411	4.017	29.8549	5.80366	0.821193	0.488166	1.73654	112.114	2.38337	1.2522	3.71058	61.9563	8.05396	5.004	0.438527	0.42631	0.642775	0.18087	0.468253
	htr1f	0.998244	0.826617	0.680035	0.972103	0.676574	0.810559	2.86357	3.71655	93.3207	3.74363	0.701319	2.35724	1.10114	86.9325	2.92665	1.70504	4.04136	26.6466	1.97933	4.78133	1.51117	1.00865	0.496619	0.263973	0.0854081
	htr1f	0.72366	1.19657	0.458251	0.522587	0.312222	0.756573	1.37523	5.34599	129.44	0.865718	2.12615	7.49842	1.2654	121.723	8.79451	0.468375	0.164242	64.9141	2.54431	1.94032	1.509	0.685356	0.144928	0.0127479	0.236414
	htr2a	1.07987	0.192545	0.180654	0.183441	0.0588381	0.324132	4.96145	0.595395	95.09	0.453793	1.04271	1.49592	4.46121	71.935	4.70252	2.14206	0.567258	64.7351	14.4636	0.175695	2.00874	0.135938	0.063366	0.0784344	0.0649121
	htr2a	1.23764	0.336112	0.151562	0.19975	0.0916668	1.51673	7.14585	1.56981	37.2681	0.354335	1.88567	0.726457	1.11807	75.4833	3.18763	0.338607	0.409715	89.7789	10.5266	0.65995	0.926303	0.382802	0.440548	0.0409992	0.00451239
	htr2a	0.748231	0.379161	0.437093	0.0989432	0.0717409	1.22045	1.84674	2.46411	54.5546	0.0655767	0.544924	2.83471	2.45767	126.902	0.608867	1.3787	0.123399	36.0846	18.6406	0.225455	0.537433	0.0611315	0.0260947	0.0803971	0.0461658
	htr2b	1.60045	1.20413	0.724742	0.274168	0.232556	0.815922	1.77792	1.39139	5.30074	0.508145	0.347562	0.5952	1.57056	17.0175	3.3361	2.9507	0	26.7034	1.248	0.362312	1.23249	4.41005	1.42636	9.9157	8.7585
	htr2b	1.37376	0.841951	0.659953	0.346435	0.123835	0.61872	0.337738	1.29653	3.15661	0.140061	2.8239	0.866404	0.579433	32.1154	1.04315	0.909829	0	26.8338	4.13171	0.922613	0.379735	6.05435	5.38622	14.4017	9.6498
	htr2b	0.413481	0.408782	0.830196	0.355579	0.152175	1.98088	2.05123	0.719249	3.66097	0.0644258	1.01887	11.2537	1.82944	50.8752	0.887572	0.372491	0	149.132	0.553204	1.2386	2.1794	1.36316	2.56263	74.0772	1.92986
	htr2c	1.35444	0.514325	0.407938	0.711267	0.297665	0.983152	1.44027	1.21704	15.7621	1.58577	1.962	1.35528	0.695579	2.42374	4.75956	0.503219	0.775956	7.07911	1.12915	1.54214	2.01855	0.464358	5.56167	0.166532	0.0885066
	htr2c	0.61237	0.702318	0.157812	0.34515	0.177034	2.13443	1.68739	0.547311	5.43523	1.12748	1.43636	2.25582	0.653048	2.76708	2.04378	0.554626	1.04456	7.22464	1.36701	2.03904	1.05547	1.76876	4.69433	5.94969	0.0662323
	htr2c	1.18203	0.11957	0.351483	0.271395	0.0984692	0.433216	2.25481	1.60152	11.3786	0.617244	0.354844	0.748013	1.71005	2.38195	3.64854	3.58297	0.542284	11.3551	0.88179	0.676579	0.469372	1.42079	0.960437	0.300341	0.209837
	htr3a-XM_019345673.2	1.66375	5.04264	1.36668	0.691001	0.402928	2.10796	13.4827	7.24827	39.1002	3.65676	0.762952	2.24216	8.92107	14.3867	2.93805	3.39513	7.01697	34.3307	7.74847	4.12796	0.726852	2.15503	1.06617	1.70708	6.56421
	htr3a-XM_019345673.2	1.0304	2.94833	0.592543	1.27603	0.861412	0.965482	4.03449	2.90405	10.8051	1.05565	1.21042	1.89532	2.3447	17.4271	8.90176	3.20911	16.001	51.0021	5.10135	4.52504	0.69401	4.89171	2.05133	1.13131	2.5395
	htr3a-XM_019345673.2	0.554157	0.865416	5.61146	4.49442	8.19756	0.701932	10.6815	3.26823	25.6233	3.56565	1.08284	1.0461	7.27822	57.3857	12.0702	0.0917825	16.7473	229.187	73.0618	5.91639	1.98239	6.72345	8.90552	0.617898	11.4814
	htr3a-XM_013273672.3	0.44067	0.793059	1.60435	0.197815	0.0905931	1.27195	2.73542	1.11818	13.3112	1.04527	0.605596	0.275456	3.18739	5.44644		1.4702	13.4915	1691.52	8.8717		3.66374	4.48982	7.18612	9.53376	4.28152
	htr3a-XM_013273672.3	2.11596	1.13916	0.565531	0.667208	0.280784	2.16895	5.71003	8.72243	2.52246	1.52231	2.04435	0.434551	1.87558	15.226		0.252727	51.0288	2003.83	17.2156		2.25598	6.29204	10.4773	5.2628	5.6878
	htr3a-XM_013273672.3	1.07246	0.448552	1.1414	0.433666	0.0745141	0.362477	1.86408	12.4627	13.547	0.423042	0.88115	1.18007	1.98095	6.28262		2.07028	35.2239	1546.39	79.165		0.120987	2.22642	3.02461	2.73065	0.773739
	htr3b	1.51991	0.906886	0.732145	1.2241	0.166874	1.05816	1.67351	0.144985	3.07002	1.72345	0.655581	0.459159	2.03939	10.4324	9.24049	0.898426	3.53517	19.3567	3.92399	5.61943	0.703437	3.69894	0.630409	2.56577	9.24713
	htr3b	0.966977	0.730676	0.900107	0.579253	0.141391	1.15579	3.40456	0.192414	1.45892	3.21805	0.503785	0.632368	1.68187	12.7817	11.5442	0.42252	4.42101	37.9658	0.635744	1.76534	1.16515	7.23237	3.54832	1.04729	6.25629
	htr3b	0.680404	0.444828	0.28783	0.431535	0.541075	0.817658	3.33513	8.80367	18.6068	1.28584	2.08919	5.03294	3.26413	4.74565	1.60039	2.63433	1.39955	20.3291	2.17229	1.44	1.22009	6.24664	5.10969	0.906013	3.50141
	htr3c	2.08985	0.483785	0.961793	4.66648	0.965211	1.70951	0.538369	3.10857	23.677	1.02895	0.710236	0.185193	0.416085	28.3238	0.792735	2.08168	3.41578	68.9964	8.24067	2.40762	1.40164	1.28718	2.79463	4.00993	0.111991
	htr3c	1.14444	0.255329	1.74528	3.47447	0.574013	2.08305	0.521988	1.91566	42.0955	0.527548	1.85007	0.75027	2.96946	29.011	0.417303	0.57647	2.18982	115.253	9.00405	3.26418	1.77013	2.70104	5.28811	4.32124	0.361969
	htr3c	0.627164	4.84506	1.64533	14.3724	0.187535	0.5912	18.4914	2.45204	66.8885	0.881704	0.761041	0.52619	0.397407	32.6372	0.246463	1.13634	0.873895	48.9101	1.85387	1.85103	0.34931	0.522373	2.82452	2.15833	0.391329
	htr4-XM_005451401.4	1.07011	2.33976	3.32676	1.34191	0.791915	1.67711	4.22637	2.38041	16.5975	0.218941	0.893125	1.16249	0.618473	1.3517	2.12571	2.42177	4.15392	6.00708	1.82645	1.88981	1.48846	1.02934	2.49957	0.863679	1.70158
	htr4-XM_005451401.4	1.08935	3.30384	3.1094	0.769814	0.478478	1.43569	0.952275	4.66471	62.9124	0.251142	0.82999	1.57445	0.498293	1.71433	2.24506	1.72453	0.860279	12.0629	1.54707	4.31042	0.875337	1.58352	1.70322	0.298893	0.675437
	htr4-XM_005451401.4	0.857839	1.77473	1.42458	0.913924	0.290036	0.415317	2.42496	6.63996	43.1341	1.2479	1.32256	1.78482	0.639122	1.46385	1.94062	0.2993	1.78537	18.8021	4.69083	11.3139	0.767514	2.3592	2.73709	0.0463685	0.388528
	htr4-XM_019355503.1	1.48216	1.90022	1.27225	2.43542	0.659695	2.24346	0.327595	1.8566	1.35489	0.0858132	0.985484	1.27742	0.869493	1.53564	2.65171	1.33315	0.456849	0.496691	3.52674	0.0465996	0.364678	0.996904	1.36041	0.0957926	1.10607
	htr4-XM_019355503.1	0.946672	2.44811	1.64662	6.06568	0.827769	0.705656	0.659439	0.443112	1.42278	0.529253	1.4201	1.39082	0.968543	0.332818	5.23924	0.883948	0.505548	1.15296	5.52437	0.0963064	2.41968	0.636188	0.962874	0.242704	1.00101
	htr4-XM_019355503.1	1.35413	1.05531	0.611666	3.30933	0.240407	0.631667	3.4608	1.05166	6.34188	0.279112	0.714548	1.94428	1.97298	0.771445	5.09808	0.848583	1.6128	1.527	6.64914	0.241682	1.13326	0.0998909	7.93021	1.44383	8.34105
	htr5a	1.40893	0.66876	0.268782	0.328609	0.234509						1.28666	0.633354	0.551202	12.5359	2.77624	1.8492	0.39165	77.1012	2.4814	0.251415
	htr5a	0.96949	0.370176	0.380863	0.280436	0.188575						2.18693	0.251096	0.437007	13.7428	1.32491	0.93786	1.42798	129.828	1.91828	0.26375
	htr5a	0.732094	0.331908	0.335829	0.18934	0.112469						0.355387	0.628524	0.7786	6.32419	2.59517	0.576604	0.183614	82.6206	0.986947	8.07545
	htr6	1.76173	1.86679	0.736994	1.10262	0.143317	1.7509	0.664429	0.399977	3.81448	0.377338	2.26859	1.02204	0.594498	11.6942	0.616749	0.628502	0.654324	8.953	1.22501	0.0373356	0.323	1.66945	3.27097	62.4546	9.24852
	htr6	1.30632	2.72922	0.833613	0.602871	0.527607	0.536523	0.629349	1.89278	11.2383	0.121137	0.694387	0.680414	1.18722	9.39855	1.4897	0.622819	0.809769	7.54984	1.00057	0.0200355	0.799851	0.616432	3.60795	54.634	4.72655
	htr6	0.790041	1.05344	5.28699	1.00305	0.894328	1.06451	0.593021	0.353624	4.08485	0.0797927	0.634809	0.414314	0.139336	21.6912	0.633136	2.48024	1.02834	4.93259	0.780018	0.0268881	3.87069	7.96463	4.17446	42.8495	9.59551
	htr7-XM_005473746.3	0.738379	1.42325	0.993208	0.24938	0.231193	0.734231	11.4589	11.8603	10.0648	1.31965	0.686023	0.606977	0.451537	7.55885	1.70693	0.981608	3.01035	22.9603	7.35065	0.31125	2.13703	6.26319	47.6845	4.57605	1.15977
	htr7-XM_005473746.3	1.35735	0.992506	0.723053	0.448097	0.263119	0.810191	24.6898	4.5551	2.88811	0.664956	0.95019	0.988986	0.287943	9.04707	2.74823	0.455027	1.62429	46.9484	4.00236	0.578368	1.29706	5.84844	105.737	16.3375	0.670185
	htr7-XM_005473746.3	0.997769	1.53627	0.811554	0.800524	0.0256181	2.80174	4.26598	2.26404	7.19244	0.368843	1.53409	3.07982	4.57172	2.97897	1.76155	2.23885	0.949458	23.251	1.85761	0.791038	0.360769	7.78841	16.0503	2.88938	9.75668
	htr7-XM_005473025.4	1.6406	2.74508	1.48693	0.472456	0.563649	2.31023	1.40293	1.82209	15.1698	0.116975	0.50403	1.44215	0.734321	7.97695	4.56455	1.82552	2.52201	330.417	10.3094	20.3848	0.392208	3.72443	1.93126	10.1604	0.150851
	htr7-XM_005473025.4	0.720762	2.63949	2.31572	0.635182	0.352067	1.47384	0.363263	2.49485	3.98825	0.0267749	1.00194	2.28749	0.580829	3.77834	2.26732	1.39916	1.81237	470.784	8.00946	17.5916	2.3212	3.48283	5.75558	8.0851	1.43708
	htr7-XM_005473025.4	0.845677	3.49797	1.67103	1.83272	0.822438	0.533987	2.00736	0.262234	8.11702	0.340038	1.98016	0.640172	1.25673	4.50454	4.36317	0.602328	2.57112	128.72	60.9813	2.05115	1.09843	5.63351	1.1677	0.512257	0.703821

## Sheet: Fig5
									Control														LPS														LTA
		0 min				10 min			30 min			3 h			6 h					10 min			30 min			3 h			6 h					10 min			30 min			3 h			6 h
		MOCK			0	10 nM	10 μM	0	10 nM	10 μM	0	10 nM	10 μM	0	10 nM	10 μM			0	10 nM	10 μM	0	10 nM	10 μM	0	10 nM	10 μM	0	10 nM	10 μM			0	10 nM	10 μM	0	10 nM	10 μM	0	10 nM	10 μM	0	10 nM	10 μM
		0.9559			0.87504	1.3488	1.5655	0.265051	0.312737	0.25699	0.108221	0.159632	0.104289	0.171282	0.143126	0.239059			1.697	1.04223	1.14306	0.392904	0.359972	0.408364	0.780169	0.692611	0.986561	1.27867	1.10167	1.45279			1.78317	2.3884	1.89009	0.633665	0.789281	0.696183	0.869439	0.716565	0.749385	1.50984	1.16751	1.52828
	IL-1β	0.957669		IL-1β	1.24189	0.872005	2.00957	0.227517	0.395725	0.369861	0.174992	0.19694	0.0717589	0.110497	0.242787	0.109081		IL-1β	0.766415	1.5837	0.879377	0.599549	0.248213	0.249102	0.90589	1.04642	0.500432	0.817734	1.73015	2.19075		IL-1β	1.37675	2.96463	1.66331	0.56239	1.20487	1.07986	0.427771	0.447466	1.2066	1.88379	1.0101	0.68713
		1.09238			0.846806	1.42237	0.494739	0.467615	0.102407	0.230175	0.10443	0.0696478	0.188818	0.180791	0.108003	0.301994			2.09647	1.09823	1.80416	0.387945	0.691398	0.824854	0.353283	0.727454	0.998675	2.3742	1.27875	1.60096			2.92853	0.896579	3.36445	1.16058	0.749051	0.57645	0.903524	1.3877	0.778176	0.661193	1.91463	1.7084
		0.890094			0.743816	0.728947	0.788162	0.679839	0.454952	0.449203	0.192838	0.266071	0.287651	0.188412	0.321482	0.321342			0.753022	0.676084	0.996204	0.866701	0.666332	0.529459	0.560198	0.924482	0.873551	1.19445	1.2411	1.5311			0.475456	0.718658	0.672402	0.47133	0.454685	0.505344	0.958806	0.87748	0.753293	1.16597	1.14895	1.05127
	TNFα	1.15913		TNFα	0.465979	0.839779	0.989974	0.37277	0.672149	0.366387	0.176407	0.150217	0.18574	0.290142	0.191934	0.487184		TNFα	0.635159	0.394537	0.501341	1.04753	1.10822	0.355495	0.315553	0.569608	0.443048	1.53554	0.603967	1.90287		TNFα	0.351065	0.341147	0.559214	0.67647	0.370493	0.241681	1.18221	1.05315	0.597736	1.36803	0.517737	1.73875
		0.969245			0.70505	0.310146	0.277757	0.754157	0.403924	0.834917	0.339075	0.291622	0.284142	0.163007	0.327395	0.321644			1.31441	1.24249	1.11871	0.430915	0.468146	1.06988	0.997226	0.979602	1.02659	0.426801	1.40173	0.472568			0.925881	0.874965	1.12937	0.472698	0.859121	0.596866	0.272325	0.332637	1.16142	0.591559	1.43395	0.946203
		0.886025			0.85415	0.693117	0.588141	0.92603	0.868872	0.61609	0.0897282	0.0560079	0.0800643	0.0373087	0.078128	0.12328			0.713632	0.850607	0.844861	0.979753	0.719676	0.775042	0.0818999	0.158763	0.10169	0.0935826	0.092028	0.108928			0.478086	0.634654	0.639182	0.474006	0.807595	0.842491	0.0928729	0.113387	0.129389	0.118997	0.0717165	0.0698452
	IL-10	0.893237		IL-10	0.965257	0.860597	0.493605	1.10349	0.457638	0.480519	0.154766	0.0825226	0.0458222	0.0339915	0.0892866	0.0928858		IL-10	0.545996	0.990884	1.05192	0.547634	0.63307	0.466027	0.145612	0.0808134	0.0532341	0.0643593	0.0550315	0.067538		IL-10	0.411069	0.39873	0.45325	0.397092	0.899763	0.400712	0.145942	0.143136	0.11118	0.132486	0.0330566	0.0622751
		1.26353			0.407173	0.253412	1.04659	0.359746	0.877602	1.004	0.0797425	0.0513215	0.0853114	0.0829164	0.134484	0.115563			1.1315	0.296477	0.2305	1.13298	1.18393	1.53682	0.0747088	0.163423	0.119249	0.154124	0.101355	0.114557			0.763728	0.665742	1.21366	0.872551	0.323915	0.887907	0.0787954	0.0516255	0.216951	0.0624921	0.0825567	0.124135
		1.1167			0.763845	1.1413	0.891343	1.21061	1.12202	1.55251	0.469441	0.743342	0.667786	0.774	0.673602	0.670261			1.18944	0.900067	1.05077	1.38617	1.10483	1.07716	0.481104	0.68947	0.481006	0.671426	0.598269	0.780546			0.840459	0.869377	1.07964	1.51404	0.995287	1.31513	0.540883	0.845728	0.629491	0.656497	0.682105	0.664082
	TGFβ	0.869243		TGFβ	0.66378	0.719345	1.5701	0.901033	1.91049	1.70451	0.307428	0.992531	0.847014	0.384456	1.22561	0.423985		TGFβ	1.48717	1.36767	0.644132	0.903255	1.67138	1.60496	0.754096	0.416331	0.290416	0.566784	0.897917	0.97274		TGFβ	1.36057	1.30633	0.475358	1.6701	0.76063	1.58513	0.809785	0.993412	1.0762	1.13939	1.12385	0.39493
		1.0302			1.37591	1.22262	0.719268	2.11425	1.0034	0.798257	0.895697	0.265021	0.262365	0.933271	0.570769	1.31827			0.405458	0.769021	0.988817	1.32818	1.01861	0.931605	0.556063	0.660957	0.88689	1.12795	0.592577	0.339338			0.834422	0.905627	1.26407	0.700109	1.75785	0.438093	0.515733	0.315864	0.490227	0.663844	0.569581	0.652567
		1.16538			0.778269	0.75068	0.783441	0.94466	0.762609	0.822641	0.206333	0.263562	0.159673	0.123994	0.193498	0.157654			0.80799	0.523108	0.688802	0.779756	0.827425	1.0415	0.249589	0.177876	0.232952	0.14165	0.0735202	0.161794			0.420281	0.616186	0.462266	0.831168	0.677265	0.942302	0.128416	0.172702	0.265175	0.097765	0.142545	0.101364
	IFN-γ1	1.18402		IFN-γ1	0.466224	0.411654	0.956433	1.55403	0.489637	1.25816	0.341923	0.136882	0.0977105	0.158101	0.240972	0.249676		IFN-γ1	0.943121	0.922004	0.336101	0.699833	1.25658	0.59022	0.109097	0.263868	0.270142	0.0732573	0.0662252	0.0872209		IFN-γ1	0.369225	0.728436	0.761241	0.524273	1.15166	0.599068	0.201036	0.26104	0.15434	0.167425	0.0881578	0.125196
		0.724727			0.838662	0.848661	0.271293	0.819064	1.39188	0.935145	0.198321	0.309267	0.281973	0.0500122	0.074994	0.181919			0.359711	0.437493	0.81509	1.32293	0.717696	1.01687	0.278347	0.164235	0.108945	0.168913	0.132304	0.168448			0.693101	0.199403	0.489573	0.871586	0.499086	0.90792	0.134426	0.15503	0.243573	0.0866221	0.127842	0.0471565
		1.13127			0.966536	1.22714	1.15235	2.03759	1.75088	1.40578	0.632779	0.626816	0.388994	0.632643	0.537573	0.511199			1.26929	1.1366	1.19479	1.44391	1.32426	1.95358	0.594539	0.645672	0.456859	0.699267	0.879042	0.848113			2.2555	2.1914	1.85904	2.7064	2.02364	1.70672	1.00114	1.25951	1.37553	1.06816	1.38241	0.799304
	P65	0.84306		P65	1.67434	1.05585	1.74401	2.54265	1.09491	2.32805	0.773639	0.382792	0.687598	0.456673	0.466438	0.779975		P65	0.790765	0.870437	0.843129	1.07787	2.25213	2.33175	0.935215	0.97091	0.765198	0.421383	0.978801	0.423555		P65	1.41637	1.03666	2.08457	1.60605	3.19297	2.78678	1.48316	0.622506	0.799835	1.83544	0.677057	0.50324
		1.04851			0.891317	2.06728	1.22533	0.91064	1.7372	1.27512	0.175883	0.667717	0.366824	1.03056	0.873535	0.557724			2.63481	2.05035	2.11499	2.3821	1.32818	0.614452	0.455931	0.58608	0.383881	1.32005	0.407988	0.976066			2.32913	2.42751	0.945149	2.83146	2.2645	1.62733	0.873823	1.30058	1.30166	1.04264	1.44284	1.58827
		0.898126			0.689644	0.880836	0.876994	0.689426	0.504196	0.674296	0.821994	0.863999	0.719727	0.982989	0.807586	1.13854			0.81945	0.853913	0.90369	0.525596	0.578001	0.825598	0.915071	0.64351	0.547942	1.01366	0.666019	0.66194			0.930821	0.831719	0.593847	0.534428	0.500582	0.590895	0.826957	0.934095	0.809151	1.12262	1.05228	0.586109
	P38	1.17056		P38	0.85005	0.405802	0.552972	0.84451	0.89359	0.772639	0.956756	0.484049	0.44999	0.509722	0.624305	0.594917		P38	1.23982	1.09676	1.08336	0.965871	1.01742	1.01428	1.04597	1.04261	0.919253	0.651273	0.549193	1.05469		P38	0.548323	1.04762	0.932384	0.81007	0.751627	0.347025	1.28343	0.471663	0.572821	1.32762	0.563077	0.508257
		0.951197			0.285972	1.10974	0.952753	0.337203	0.391569	0.383658	0.399272	0.908436	0.725876	1.10316	1.424	1.19859			0.707813	0.358332	0.304818	0.441218	0.512147	0.229897	0.397395	0.609358	0.436026	1.05201	1.19094	0.565755			0.944342	0.36997	0.685151	0.472443	0.490428	0.651101	0.818818	1.09881	1.4141	0.602358	1.13259	1.07103
		0.9062			1.29916	1.34209	1.07527	1.07622	0.767487	1.19516	1.29665	1.26585	1.10602	1.21996	1.33233	2.15057			1.53164	1.02994	1.24837	1.03097	1.15971	1.03882	1.62311	1.17326	1.47003	1.7058	2.18177	2.05771			1.1713	0.988073	0.882089	1.04595	0.754328	0.9403	1.79579	1.57142	1.95514	3.09932	2.84386	1.80578
	MyD88	0.858887		MyD88	0.652414	0.641938	0.70097	1.17963	1.23301	1.56971	1.56717	0.718709	1.87454	1.74019	2.06419	1.26589		MyD88	0.911603	0.777657	1.66667	0.491073	0.708348	1.11563	1.00938	2.00017	1.71004	2.62126	1.08775	2.34682		MyD88	1.49199	1.44898	0.734755	0.549883	1.24149	0.525105	1.55239	1.38807	3.5032	3.66999	1.33364	1.2664
		1.28481			1.38532	1.57777	1.81631	0.56346	0.844609	0.478323	0.627744	1.4584	0.840107	1.10955	1.16411	2.0041			1.49953	1.63225	0.425986	1.2747	1.03837	0.47469	1.58375	0.965945	0.556738	1.52075	2.65445	1.16082			0.43804	1.02389	1.51359	1.05162	0.827899	1.04977	3.34278	2.6333	1.57194	1.562	3.25377	3.48978
		1.09672			1.43551	1.71293	1.14125	1.58947	1.17745	1.669	0.45679	0.388605	0.371577	0.560949	0.451094	0.501077			0.654099	0.816849	0.678938	0.616395	0.849099	0.644284	0.317623	0.442449	0.305359	0.478288	0.578393	0.516952			0.638929	0.975845	1.04036	0.587218	0.86484	0.672705	0.313878	0.292292	0.330034	0.483458	0.400757	0.515552
	STAT3	1.13446		STAT3	1.73686	1.94713	0.910034	1.94058	0.865502	1.8229	0.556213	0.701359	0.54832	0.350317	0.389932	0.437859		STAT3	1.1377	1.04519	0.531486	0.945174	0.949517	1.11959	0.548016	0.535595	0.226818	0.421193	0.358269	0.34019		STAT3	0.404533	1.22233	1.37318	0.425145	1.03508	1.08507	0.487762	0.227571	0.280328	0.344482	0.315749	0.654015
		0.803742			0.45186	0.814842	1.99285	0.502221	2.00857	0.748402	0.149901	0.317803	0.348619	0.580716	0.838916	0.901954			0.592201	0.349065	1.17971	0.599178	0.47698	0.640179	0.304946	0.181818	0.554902	0.785483	0.611441	0.890053			1.11092	0.353359	0.364016	1.14474	0.40682	0.574559	0.364567	0.512673	0.624727	0.980719	0.784819	0.182092
		0.848878			1.73759	1.09921	1.28781	1.5574	1.57802	1.37827	0.702178	1.11383	0.468134	1.46071	0.69436	0.731085			1.43508	1.17615	0.945033	1.2036	1.1519	0.866825	0.668524	0.828229	1.17641	1.62453	1.08045	1.07067			1.73815	1.60215	2.02102	2.35295	1.17601	1.80246	2.30157	1.80031	1.98215	3.17392	2.64136	0.910283
	CREB	0.752883		CREB	2.95498	0.843827	2.01018	2.5956	1.04796	2.13485	1.14569	1.63174	0.559509	1.69555	0.875529	0.543796		CREB	1.70046	1.3391	1.45605	1.47223	0.677806	1.38907	1.09802	0.600041	1.97336	0.748834	1.77866	0.585208		CREB	1.06242	2.50883	1.67292	3.05487	0.880179	1.97915	2.50379	0.847469	1.3226	2.85002	1.71596	1.36448
		1.56469			1.66354	2.13086	1.03041	1.42206	1.60867	1.58273	1.00289	1.25716	0.204909	0.538376	0.318528	1.1818			0.584852	0.638254	0.957733	0.502241	2.08179	0.70398	0.717967	1.65527	0.821417	1.97201	0.791623	1.05476			1.62022	1.25357	3.79917	0.859032	2.33719	0.846265	1.18977	2.14735	2.01225	4.64851	1.93144	1.07229
		0.880008			0.872693	0.948973	0.814675	1.73011	1.34167	1.66108	2.93609	2.68287	3.11181	3.01661	3.31161	3.20803			1.01972	1.432	1.43761	2.30687	3.01885	2.72271	3.81907	3.53726	4.83531	3.23196	6.09885	5.04528			1.26623	1.00082	1.42016	1.88418	1.43585	1.64936	3.05221	3.47596	3.70322	2.99318	3.06815	4.3837
	CBP	1.24928		CBP	1.60995	1.47154	0.756642	1.11671	1.15053	2.35521	1.32224	4.42849	3.46103	3.48737	3.67501	3.76879		CBP	0.735326	1.67398	1.19105	3.45385	4.06789	1.70621	6.21034	2.35312	5.78811	2.59867	7.32009	4.12697		CBP	0.640287	1.75337	1.76879	2.11303	1.24526	1.1628	5.06965	2.88035	3.93903	4.60071	5.06438	2.69585
		0.909604			0.764177	0.871593	1.48144	1.75447	2.18002	1.52985	3.21732	2.02812	1.51986	1.67069	1.49536	1.14131			2.06333	0.553571	2.38549	2.07553	1.12763	2.55182	2.90702	6.73602	1.84822	5.49211	3.00316	8.36443			1.3833	0.877022	0.450662	0.89916	2.5256	2.85706	2.37223	5.49004	1.7388	3.33598	3.18799	4.75194
		0.962966			0.729736	0.471911	0.704805	0.366057	0.332112	0.341388	0.122283	0.184346	0.162767	0.110097	0.165956	0.183783			0.528753	0.547618	0.501907	0.347081	0.477865	0.486623	0.248776	0.251173	0.1948	0.224499	0.179696	0.196727			0.598119	0.675606	0.767064	0.439567	0.40081	0.611552	0.170246	0.247139	0.151342	0.229835	0.186477	0.204214
	AP1	1.08618		AP1	0.458534	0.319606	0.85628	0.526218	0.29639	0.226719	0.182985	0.222035	0.0881609	0.169722	0.210035	0.1149		AP1	0.848563	0.91955	0.724291	0.248451	0.230455	0.596188	0.145281	0.276804	0.23696	0.134489	0.214469	0.232528		AP1	1.03227	0.481666	0.509991	0.715853	0.256627	0.709438	0.298344	0.280698	0.2281	0.273203	0.154061	0.227491
		0.956069			0.658001	0.942512	0.219883	0.364698	0.604698	0.645194	0.131488	0.0648735	0.169808	0.111571	0.0763731	0.200567			0.566489	0.427533	0.492543	0.571761	0.547536	0.180054	0.228524	0.117534	0.0975102	0.205055	0.078679	0.074626			0.438373	1.16441	0.811757	0.327348	0.834531	0.305459	0.132107	0.126928	0.151622	0.0923128	0.305101	0.096468
		1.16346			2.81831	1.96798	1.9382	1.04207	1.20349	1.38702	0.588315	0.505903	0.284895	0.929911	0.665805	0.700944			3.24933	4.42285	2.20526	2.06611	1.74614	2.2147	0.470408	1.72371	1.08026	1.25055	1.70313	0.965061			2.16616	3.09525	2.94827	2.75892	1.91048	2.36862	1.28016	1.94251	1.38403	1.81998	1.28122	1.69716
	CD86	0.843746		CD86	3.26271	1.47994	3.20527	0.808612	0.821799	2.12953	0.966969	0.33566	0.456013	0.779972	0.306469	1.14482		CD86	3.87877	5.08398	3.87955	3.64029	2.60328	1.01694	0.726477	1.1585	1.67105	0.735673	0.916264	1.41915		CD86	1.46267	3.70913	1.27849	1.32461	3.21044	3.3817	1.63884	2.24629	0.864727	1.38417	1.01484	2.07278
		1.01868			1.30266	3.2901	1.67227	1.87348	2.3076	1.48987	0.412805	0.521987	0.245441	1.5619	0.801195	0.555623			1.50469	1.72613	1.7636	1.85477	1.6579	2.73994	0.676421	1.42447	1.2935	1.23362	1.84382	0.994697			4.33824	1.51669	3.24465	3.39182	1.55205	2.2289	0.385872	0.935167	1.47177	2.9602	2.29353	0.641309
		0.890674			0.863603	0.841697	0.689743	0.259371	0.342094	0.348686	0.0393169	0.0517848	0.0586141	0.0540302	0.0473744	0.0659519			0.895491	0.902112	0.671004	0.251341	0.240985	0.35586	0.0289108	0.0343807	0.0300215	0.0274325	0.011263	0.00899013			0.729345	0.624173	0.785981	0.32341	0.304504	0.188802	0.0416381	0.033985	0.0331952	0.0218794	0.0242768	0.0262578
	CD209	0.935223		CD209	0.538201	0.5563	0.578489	0.406332	0.426419	0.409666	0.018819	0.0817499	0.0727374	0.0279445	0.0337218	0.08577		CD209	0.505963	0.519972	1.12503	0.425727	0.194746	0.206103	0.0136846	0.0405856	0.0189453	0.0311479	0.00690395	0.00411272		CD209	0.445186	0.463383	0.68077	0.372601	0.368852	0.153773	0.0219612	0.0526111	0.0150555	0.0381433	0.0292643	0.0348598
		1.20051			0.873433	0.883398	1.20881	0.279504	0.140772	0.170639	0.0441618	0.0545039	0.0171532	0.0539168	0.0850963	0.0268383			1.03818	0.864684	0.509574	0.206551	0.434751	0.340095	0.0349993	0.0167554	0.0580925	0.0156521	0.00857924	0.0086501			1.27006	1.22729	1.41093	0.132619	0.0967824	0.333284	0.0441342	0.0377145	0.0400512	0.0210223	0.00799549	0.0102587
		1.10195			0.736357	1.11188	0.841543	0.415008	0.330689	0.423859	0.0587132	0.0870644	0.0568764	0.049784	0.063484	0.0644914			1.073	1.02418	0.995765	0.373672	0.52599	0.479153	0.116359	0.0780365	0.093416	0.19102	0.148927	0.155856			1.25589	0.977437	1.0048	0.628585	0.530512	0.552564	0.131823	0.139776	0.127591	0.140935	0.173395	0.118824
	CLR	1.13912		CLR	0.478631	1.21846	0.710891	0.631611	0.217101	0.649047	0.0711552	0.049497	0.0943424	0.0771123	0.0437629	0.0951821		CLR	0.512165	1.1374	0.523243	0.555513	0.234435	0.241488	0.0493274	0.0565168	0.0623979	0.0832376	0.0716487	0.0951468		CLR	1.52697	0.734229	1.72652	0.80582	0.650624	0.581601	0.164263	0.152242	0.169341	0.2314	0.0812038	0.214915
		0.796654			1.45034	0.452684	1.36727	0.45257	0.662109	0.370242	0.0183788	0.154788	0.0615038	0.0536272	0.122715	0.0660851			1.21968	0.558647	1.02917	0.342101	0.642705	0.552121	0.130021	0.141238	0.158677	0.207424	0.172216	0.151455			0.420046	1.58249	0.883506	0.186592	0.244236	0.261451	0.051639	0.0718687	0.0507226	0.138365	0.179051	0.096181
		0.905559			0.975338	1.02523	0.920298	0.396035	0.441749	0.454045	0.423472	0.66899	0.919358	0.588516	0.646266	0.663875			0.883179	1.07962	1.10976	0.657885	0.585073	0.384446	0.439343	0.347339	0.419223	0.448012	0.469666	0.379637			1.46551	1.02527	1.21451	0.675194	0.736095	0.693154	0.404573	0.450796	0.487802	0.819204	0.649589	1.04524
	MMP2	1.15801		MMP2	0.533687	0.617181	1.53817	0.317793	0.751849	0.3436	0.407145	0.496412	1.1351	0.479952	0.514496	0.88555		MMP2	0.560616	1.20404	0.672501	0.393434	0.664134	0.589779	0.361284	0.600426	0.243351	0.495526	0.610451	0.316969		MMP2	1.87748	1.81421	1.85079	1.08559	0.336773	0.84647	0.241442	0.799523	0.766953	0.946861	0.375422	1.33931
		0.953606			1.06175	1.10739	0.63918	0.669349	0.42602	0.775912	0.718337	0.617171	0.986256	1.03447	1.00414	0.237254			1.6416	0.546814	1.20391	0.716324	0.344167	0.368301	0.719458	0.321647	0.42508	0.177328	0.159899	0.654996			0.609546	0.814724	1.14923	0.534453	0.865979	0.332275	0.771079	0.430624	0.562128	0.456089	0.629537	0.406073
		1.2004			0.618016	0.605795	0.821007	0.598528	0.558203	0.844594	0.319001	0.190676	0.235323	0.20257	0.30662	0.239595			0.714149	1.13318	0.917535	0.842485	0.65505	0.398411	0.24175	0.394532	0.18147	0.313771	0.24341	0.354904			0.556539	0.838629	0.621104	0.625325	0.708369	0.966013	0.515369	0.397502	0.384585	0.252699	0.408839	0.253195
	TLR1	1.15758		TLR1	0.984741	0.891465	0.417073	1.03093	0.971846	0.911723	0.183817	0.310976	0.372188	0.14296	0.368338	0.181111		TLR1	0.596444	1.26244	1.11447	0.508576	0.568629	0.327471	0.375533	0.434278	0.313386	0.356561	0.106031	0.402921		TLR1	0.41496	1.00011	1.02812	0.880733	0.440367	0.46296	0.258492	0.48908	0.63689	0.187969	0.464439	0.437458
		0.71965			0.588967	0.530399	0.830446	0.451458	0.519161	0.358957	0.295099	0.137826	0.257781	0.370908	0.104312	0.477448			1.29399	0.607517	0.452555	0.912412	1.21298	0.723454	0.236525	0.208531	0.160878	0.174899	0.265121	0.199616			1.04745	0.366376	0.490243	0.601728	1.24314	0.986626	0.592836	0.140662	0.365806	0.471979	0.167231	0.255819
		1.23996			1.1557	0.781123	0.815096	1.13737	1.13587	1.57552	0.321133	0.252576	0.186959	0.137546	0.245486	0.1967			1.04352	1.02797	1.04394	1.52448	1.06588	1.49572	0.179446	0.274659	0.217475	0.205861	0.157247	0.106635			1.04333	1.07687	0.884951	1.11967	1.26408	1.16257	0.288172	0.264462	0.261604	0.264605	0.221465	0.313918
	TLR2	0.808919		TLR2	0.586038	1.1809	0.501639	1.96847	0.861015	1.85324	0.21312	0.420371	0.286772	0.0884776	0.154668	0.286499		TLR2	0.578703	0.548577	1.2519	1.68528	1.84214	0.732764	0.109355	0.158012	0.0987956	0.100304	0.264394	0.184971		TLR2	0.612735	1.28004	1.43621	1.00749	1.04928	1.69937	0.321975	0.313789	0.390852	0.34862	0.382081	0.14765
		0.99698			1.27278	0.782379	1.41563	0.95913	2.0285	0.825649	0.328358	0.261353	0.152456	0.135376	0.258362	0.179385			1.01715	1.21248	0.540655	0.748297	0.942039	1.59357	0.319321	0.300696	0.239619	0.245858	0.133388	0.0978882			1.18761	0.559415	0.772487	1.97852	1.94569	1.08248	0.15671	0.0841608	0.250194	0.0874892	0.164949	0.375024

## Sheet: Fig6
										Control																		LPS																		LTA
		0 min				10 min				30 min				3 h				6 h						10 min				30 min				3 h				6 h						10 min				30 min
		MOCK			MOCK	5-HT	BMY7378	5-HT+BMY7378	MOCK	5-HT	BMY7378	5-HT+BMY7378	MOCK	5-HT	BMY7378	5-HT+BMY7378	MOCK	5-HT	BMY7378	5-HT+BMY7378			MOCK	5-HT	BMY7378	5-HT+BMY7378	MOCK	5-HT	BMY7378	5-HT+BMY7378	MOCK	5-HT	BMY7378	5-HT+BMY7378	MOCK	5-HT	BMY7378	5-HT+BMY7378			MOCK	5-HT	BMY7378	5-HT+BMY7378	MOCK	5-HT	BMY7378	5-HT+BMY7378	MOCK
		0.9559			1.09713	1.03276	0.972963	0.812493	0.232366	0.308185	0.201706	0.325869	0.187346	0.126342	0.187527	0.174636	0.161421	0.25324	0.206452	0.279671			1.63117	0.936675	1.54175	1.51035	0.457393	0.505211	0.355976	0.468124	0.885413	0.805512	1.026	0.791676	1.85955	2.26453	1.93394	1.38088			2.12683	2.6137	2.25561	1.90677	0.841248	0.828193	0.808568	0.867672	0.726828
	IL-1β	0.957669		IL-1β	1.30308	1.46444	0.507406	1.14776	0.193426	0.373823	0.137705	0.40677	0.232601	0.217728	0.230143	0.211009	0.136572	0.179486	0.130658	0.129533		IL-1β	1.96268	1.68371	1.94684	0.743488	0.22339	0.215775	0.599583	0.556928	1.11155	0.696219	0.476532	0.986479	2.09735	2.78739	3.14176	2.18826		IL-1β	1.05991	1.1756	2.75698	1.62162	0.450341	0.441175	0.63376	1.06409	1.09334
		1.09238			0.51759	1.01433	1.08934	0.751431	0.440171	0.101958	0.353368	0.108131	0.056653	0.101959	0.0829171	0.0683903	0.291907	0.42146	0.403968	0.328068			0.508743	0.88341	0.706112	1.67687	0.537573	0.552297	0.300361	0.167537	0.298732	1.32747	1.17423	0.309549	1.02222	0.92306	1.79324	1.25492			2.37322	2.88386	0.816152	3.32879	0.825332	0.888166	1.34914	0.40533	0.636965
		0.890094			0.569563	0.595521	0.800946	0.874247	0.580619	0.505902	0.561985	0.603038	0.193206	0.297133	0.292791	0.191423	0.203887	0.435548	0.280112	0.192069			0.765981	0.75669	0.827187	1.04327	0.914169	0.585113	0.706481	0.745641	0.514423	0.818125	0.689023	0.504064	1.21795	1.09694	1.74503	0.982162			0.742554	0.964845	0.588633	0.60168	0.569193	0.436254	0.366593	0.566154	0.87771
	TNFα	1.15913		TNFα	0.382732	0.961115	0.455766	0.461947	1.036	0.395665	0.730247	0.310487	0.148761	0.181201	0.35362	0.278078	0.177422	0.380883	0.26388	0.224418		TNFα	1.23358	1.2327	0.600892	1.13076	0.463491	0.394135	1.02967	0.34053	0.820212	1.08038	0.430996	0.360853	0.605189	0.980167	0.819829	1.65674		TNFα	0.822319	0.594995	0.9231	0.509631	0.352885	0.369106	0.284846	0.333194	0.999634
		0.969245			1.16176	0.520062	0.788501	1.03552	0.460288	0.994985	0.239952	0.669854	0.375271	0.295298	0.0936764	0.197532	0.350254	0.376235	0.168154	0.368658			0.693918	0.602261	1.34721	0.507136	0.988514	1.08156	0.637676	0.808448	0.412116	0.29822	0.689637	0.955536	1.44162	1.89183	1.85552	0.82444			0.3016	0.961448	0.506506	1.04027	0.990019	0.721799	0.717028	0.609016	0.392068
		0.886025			0.80762	0.728068	0.998241	1.62673	1.22634	0.887103	0.781399	0.773529	0.164254	0.0841454	0.186059	0.134988	0.0448186	0.116016	0.0857948	0.0534192			0.784873	0.75375	1.15291	0.822978	0.765212	0.868147	0.940793	0.795903	0.121062	0.0875172	0.0606951	0.070704	0.116578	0.102513	0.0852201	0.137733			0.769731	0.83048	0.632889	0.965142	0.60588	0.682386	0.874412	0.694688	0.109677
	IL-10	0.893237		IL-10	1.20638	1.23682	0.631513	2.03768	1.6143	0.669119	1.24992	0.603098	0.0919128	0.136727	0.215124	0.0798198	0.0732066	0.135742	0.141427	0.0787805		IL-10	0.532836	1.14916	0.720477	1.38625	0.690489	1.49666	0.68205	0.637086	0.142764	0.141522	0.0354746	0.0875768	0.0671132	0.0562542	0.142416	0.153354		IL-10	0.364038	1.2896	1.12153	0.446255	0.408731	1.0907	0.457827	0.433696	0.068408
		1.26353			0.817954	0.759568	1.90795	0.55595	0.446325	1.40548	0.656896	1.52086	0.155046	0.0705657	0.0746625	0.132167	0.0447648	0.059243	0.0668487	0.0549358			1.34507	0.692803	1.00927	0.704721	1.30854	0.796154	1.52273	1.49195	0.0534811	0.0819935	0.108504	0.0344699	0.119655	0.0985157	0.0910255	0.073222			0.894341	0.657975	0.50903	1.17195	1.12096	0.683523	0.874115	1.33415	0.22667
		1.1167			0.789789	1.18359	0.791046	0.816069	1.6367	1.04346	1.03423	1.03332	0.431789	0.458872	0.463293	0.561429	0.598525	0.616637	0.80701	0.840251			1.16471	0.728677	0.886587	0.816892	1.27968	0.941392	0.995609	1.17606	0.657518	0.430861	0.479359	0.617698	0.642375	0.569638	1.0212	0.882865			0.800147	0.792998	1.25862	1.30679	1.0735	1.29871	0.96265	0.995101	0.734687
	TGFβ	0.869243		TGFβ	0.500504	0.55555	1.1115	0.530545	0.880423	1.67468	1.60724	1.7673	0.363419	0.396926	0.755748	0.688518	1.01262	0.510279	0.523026	0.40876		TGFβ	0.537234	1.17115	1.36435	0.602329	1.48101	0.566524	1.57532	1.39443	0.278749	0.722547	0.322869	0.289755	0.474541	0.883841	1.17722	0.97177		TGFβ	1.27968	0.515594	0.57628	0.665556	0.889396	1.56519	0.592652	1.47967	0.803914
		1.0302			1.45171	1.28646	0.755921	1.71056	1.60606	1.13734	1.15581	0.988571	0.800671	0.85982	0.41296	0.209479	0.467695	1.16911	0.792701	0.942667			1.24377	0.734597	0.723951	1.54735	0.515731	1.81193	1.07996	0.511086	0.72651	0.438333	0.804685	0.681579	1.03635	0.489642	0.414918	0.440715			0.837032	1.52214	1.39908	1.33849	1.8521	0.431654	1.99361	0.917374	0.314871
		1.16538			0.958848	0.659424	0.872961	0.654376	1.12279	1.34078	1.39006	1.16387	0.317443	0.183885	0.251002	0.320759	0.0911621	0.16963	0.103841	0.104867			0.709532	0.601614	0.974961	0.863113	1.26312	1.17153	1.17776	1.08015	0.271048	0.212378	0.195433	0.159449	0.105534	0.117752	0.111538	0.0956799			0.672754	0.567728	0.56306	0.566846	1.13913	1.1807	0.911152	0.890881	0.157452
	IFN-γ1	1.18402		IFN-γ1	1.14206	1.07276	0.52859	1.03713	0.961824	0.605159	1.55744	1.51141	0.349694	0.314288	0.145302	0.193248	0.14088	0.100959	0.0647688	0.170768		IFN-γ1	1.10767	1.02624	1.12509	0.5724	1.59102	0.642202	1.51059	1.36211	0.302831	0.297404	0.293306	0.123341	0.0827646	0.0886932	0.0824616	0.057589		IFN-γ1	0.813122	0.470648	0.851552	0.407107	1.36864	1.45164	1.15274	0.71509	0.25376
		0.724727			0.39596	0.50873	0.799894	0.751809	1.99059	1.65139	0.62471	0.404084	0.157816	0.165244	0.46755	0.344724	0.0943968	0.298049	0.184549	0.097894			0.611436	0.541258	0.454953	0.878155	0.43958	1.36156	0.423621	0.300447	0.134631	0.198928	0.182048	0.310988	0.178587	0.204615	0.187829	0.178222			0.309011	1.00129	0.537893	1.05777	0.448389	0.432736	0.335063	1.38811	0.158034
		1.13127			1.02206	1.21427	1.10729	1.70395	2.22629	1.99882	1.95396	1.29347	0.477048	0.606806	0.671174	0.605284	0.8426	0.566356	0.627013	0.869896			1.27132	1.23837	1.32284	1.74231	1.85937	1.94671	1.33879	1.28356	0.809563	0.510917	0.815386	0.528715	0.683883	0.669237	1.06171	0.729872			2.38348	1.88341	2.40012	2.25962	2.73782	2.28054	1.73276	1.81891	0.999629
	P65	0.84306		P65	1.81348	0.766396	0.92256	0.990678	2.71898	2.54993	1.11634	0.946106	0.294883	0.783412	0.784158	0.376029	1.00749	0.431735	1.09629	1.10964		P65	0.963613	1.024	1.0489	2.33215	1.17445	0.857099	0.804261	2.34289	0.451756	0.748885	0.416322	0.899367	0.469616	1.00018	0.652199	1.27952		P65	2.92112	0.906021	1.32092	1.09477	3.00162	1.10508	1.32306	3.09499	1.5538
		1.04851			0.925785	2.29754	2.0084	1.62096	0.737142	0.65632	1.89588	2.43217	0.942062	0.180466	0.327442	0.632402	0.318314	1.01038	0.563989	0.244547			2.4939	1.92592	2.42646	0.605037	1.85967	2.13096	2.42539	1.10864	0.765616	0.471035	0.918186	0.465559	1.22742	0.622296	1.17472	0.559993			0.660632	2.26196	2.31743	2.63074	1.38276	2.74724	3.21737	1.46908	0.895849
		0.898126			0.585986	0.683807	0.780794	0.832915	0.787135	0.587371	0.593932	0.710459	0.611854	0.787459	0.79085	0.766165	1.01817	1.15668	0.781997	0.711386			1.03349	0.69781	1.07181	0.791678	0.745464	0.787771	0.796456	0.50686	0.685515	0.543677	0.588185	0.711494	0.688521	0.644315	0.88216	0.726471			0.678371	0.651568	1.0864	0.800628	0.534406	0.521496	0.593309	0.505046	0.853962
	P38	1.17056		P38	0.927112	0.550686	0.904334	1.0497	0.368513	0.485332	0.423023	0.394105	1.03619	0.964011	0.417484	0.955827	1.10087	1.22082	1.26936	0.576083		P38	0.672124	0.49534	1.3008	0.581545	0.338497	0.443233	1.01215	0.364825	1.14421	0.910857	1.00662	0.45472	1.11026	0.513455	1.32409	0.626208		P38	0.553548	0.470802	0.52616	0.662601	0.923548	0.862223	0.856436	0.793083	1.35991
		0.951197			0.471171	1.17673	0.340756	0.292575	0.857661	0.93256	0.967588	0.696416	0.595332	0.284704	0.820423	0.234927	0.435328	0.518337	0.595029	1.27373			1.05386	1.14191	0.547924	1.37171	0.814997	0.850143	0.224841	0.904866	0.519411	0.511721	0.42715	0.753969	0.635724	1.00693	0.745587	1.18974			1.26191	1.28722	1.19087	1.34952	0.491169	0.377876	0.585289	0.557812	0.76861
		0.9062			0.983943	1.3848	0.8131	1.32565	0.862275	0.945587	1.1323	1.17812	1.05734	1.4517	1.44258	1.34331	1.74196	1.52849	1.36912	1.36811			1.1312	1.04728	1.65025	1.59491	1.08634	0.761469	0.86717	0.767999	1.24162	1.51714	1.45244	1.51278	2.31433	2.21383	2.96398	2.10417			0.952822	1.23676	1.29838	0.954073	0.782229	0.783987	0.88274	0.756342	2.37298
	MyD88	0.858887		MyD88	0.719373	0.633213	1.46431	1.49851	1.35774	0.65859	1.3892	0.691187	0.903034	0.773117	0.666733	0.703327	1.06983	1.33729	0.867539	0.869956		MyD88	1.90464	0.703774	0.798428	1.74487	1.32748	1.29537	0.552773	0.605514	0.955234	0.653501	0.992461	1.9872	2.57105	1.04498	3.54574	1.29783		MyD88	1.58935	0.773953	0.754876	1.67251	1.29566	1.22634	1.35057	1.1921	1.46467
		1.28481			1.82945	1.66959	0.763773	0.579973	0.658378	1.592	0.343653	1.2776	1.65522	1.59788	1.72436	1.39248	1.63457	2.60743	2.65907	2.41619			0.905047	1.77145	1.82067	0.728707	0.358094	0.558358	1.5029	1.30479	1.9744	1.65391	2.63211	0.474515	0.913626	2.41715	0.927972	2.03749			0.700882	1.34927	1.35184	0.902415	0.604374	0.638871	0.756567	0.796445	2.62406
		1.09672			0.997182	1.4236	1.0892	1.40344	1.0363	1.55859	1.49474	1.04389	0.329747	0.379158	0.318841	0.310591	0.598017	0.488678	0.56532	0.595133			0.687939	0.897711	1.04913	0.720382	0.83673	0.648194	0.822752	0.844458	0.338309	0.425448	0.341472	0.41012	0.654086	0.511684	0.527585	0.606384			0.653204	1.10536	1.05022	0.693485	0.86571	0.705133	0.966777	0.928533	0.384397
	STAT3	1.13446		STAT3	0.803423	0.813677	0.854455	0.9324	1.6987	0.681745	0.920111	0.879983	0.507214	0.276841	0.532852	0.225813	0.641905	0.38839	0.317535	0.72964		STAT3	0.995049	0.51308	0.672717	0.614686	0.937779	1.17561	0.459709	0.995398	0.513762	0.503792	0.198997	0.459728	0.401449	0.391503	0.925132	0.355789		STAT3	0.570603	1.35285	0.557558	0.516923	0.414113	0.514194	1.16519	1.16044	0.269178
		0.803742			1.697	1.6398	1.86293	1.47238	1.10638	1.7987	1.54557	1.86561	0.335038	0.617974	0.284977	0.510526	0.282295	0.910971	0.658417	0.18171			0.702082	1.03023	1.06558	1.2234	0.396131	0.606588	0.866401	0.412396	0.345964	0.2176	0.637926	0.161541	0.633889	0.803155	0.444984	0.622245			1.13828	0.506629	1.07467	1.27839	1.07667	1.32529	0.383849	0.3604	0.682108
		0.848878			2.25881	1.25242	2.08891	2.18422	2.3922	2.30456	2.59595	2.00151	1.26498	0.366024	0.841558	1.16597	1.13806	0.91302	0.692614	1.59042			1.22596	1.64677	1.52429	1.44993	1.56467	0.985608	1.77572	1.76949	1.1113	1.78318	1.45172	1.86873	1.76692	0.84441	2.6052	1.19727			1.41812	2.35007	2.16192	2.21547	2.1837	1.84256	1.63754	2.80747	2.76641
	CREB	0.752883		CREB	1.22798	2.11735	1.47723	1.78684	1.27505	2.58473	4.08392	1.47725	1.6046	0.309842	1.4236	1.36224	0.906062	1.16037	0.423766	2.683		CREB	1.96647	1.96713	2.34198	1.06402	0.728856	0.768957	2.80229	2.94307	0.579588	2.08346	0.73282	2.82668	1.94394	0.539342	2.76744	0.916403		CREB	2.27582	3.52388	2.52978	0.998385	3.45937	1.11139	0.955195	3.15512	2.21398
		1.56469			2.5252	1.11636	3.674	3.53556	2.61538	0.92209	2.04237	4.00109	0.580917	0.819543	0.915314	0.993942	2.14905	1.1521	0.530753	1.66931			1.1058	0.506659	1.23435	2.45945	1.72245	1.89551	1.82923	1.23513	1.12981	0.892985	1.45109	2.0412	0.727509	1.75973	1.15784	2.18298			1.13248	2.0923	0.84784	2.69165	1.64568	1.73682	1.60563	1.36848	1.48416
		0.880008			1.27681	1.41007	1.6655	1.43917	2.11246	2.3017	1.75095	1.93175	2.35583	2.37904	3.7223	3.05753	2.25592	2.39265	3.70507	3.04971			1.15875	1.47472	1.46505	1.94191	2.33688	2.03682	2.7064	2.23441	4.70082	4.40182	5.14748	4.11382	3.9243	5.88302	3.3134	3.44214			1.07405	1.11853	1.40478	1.18752	1.54837	1.93975	1.67468	1.37273	4.23508
	CBP	1.24928		CBP	0.780703	1.65342	1.0894	2.31299	2.3012	1.10164	2.12019	2.41669	3.8558	1.45236	2.10669	3.71779	1.72519	1.58939	4.7904	3.89702		CBP	1.95325	2.53431	2.3148	2.22465	1.50051	1.69916	4.06935	1.57308	5.57655	5.71885	2.32581	6.52678	4.88384	3.48232	4.78712	2.74445		CBP	0.696538	0.781349	1.65415	0.950959	2.56292	1.46037	2.79481	1.08986	2.74856
		0.909604			1.16289	0.557496	3.33429	1.44367	1.06959	2.68136	0.611004	0.596083	1.82749	4.68009	4.10642	1.54137	4.47745	4.67836	1.17724	1.29584			0.954179	1.12816	1.29689	0.761947	4.01303	3.48291	2.3445	4.11427	2.5202	1.69703	5.8238	4.03546	1.87452	6.2071	3.32622	5.49956			1.86382	2.22211	0.558471	1.95574	1.6203	3.38208	1.54817	2.59771	4.56089
		0.962966			0.520498	0.440618	0.712775	0.620961	0.345958	0.347579	0.412149	0.430421	0.118977	0.121999	0.160363	0.123083	0.155819	0.187351	0.174238	0.114157			0.858943	0.793581	0.904942	0.899861	0.383628	0.389834	0.404266	0.41207	0.25725	0.167722	0.206927	0.281183	0.236194	0.222011	0.20653	0.18833			0.540678	0.811345	0.697296	0.695871	0.575002	0.612015	0.39643	0.624569	0.232316
	AP1	1.08618		AP1	0.447828	0.729703	0.331142	1.04042	0.244108	0.537864	0.516016	0.262578	0.197684	0.183419	0.0914123	0.203301	0.0792965	0.0946888	0.105109	0.17442		AP1	0.975427	0.921044	0.598445	1.16643	0.301556	0.668834	0.663037	0.688238	0.311983	0.273169	0.365535	0.3212	0.107266	0.281935	0.323214	0.295743		AP1	0.394891	0.931155	0.565405	1.05824	0.293572	0.772478	0.640356	0.693822	0.105442
		0.956069			0.832024	0.480129	0.860036	0.476286	0.683545	0.335579	0.117307	0.449324	0.110476	0.114079	0.158251	0.101961	0.165631	0.201111	0.160466	0.0998033			0.348789	0.326697	0.895217	0.348728	0.600542	0.327321	0.429164	0.366778	0.12983	0.163999	0.196562	0.133243	0.254832	0.0821615	0.24362	0.202969			1.06561	0.377001	1.09963	0.738225	0.62748	0.228552	0.447748	0.335524	0.24423
		1.16346			2.31634	2.77436	2.45583	3.45423	1.79284	2.23736	1.63255	1.56215	0.693949	0.392379	0.51331	0.465033	1.6407	1.23533	1.8502	2.47204			2.79481	3.54761	3.9507	3.78918	2.94032	1.85774	1.75708	2.19169	0.904915	1.4278	1.08829	0.772168	0.958708	1.4873	3.0354	2.77303			3.246	2.54258	3.36785	2.58696	2.27195	2.43287	3.02532	3.20868	1.07792
	CD86	0.843746		CD86	1.45254	1.63001	1.9218	4.02294	2.06192	2.67246	1.97415	1.91087	0.445703	0.727679	0.746198	0.379361	1.99573	1.04985	2.08326	2.29909		CD86	1.85303	2.08286	2.498	4.91286	1.32628	3.25643	1.1612	1.5129	0.719796	1.18937	0.823271	0.512865	0.772151	1.2018	1.93126	1.50873		CD86	1.57548	1.76033	2.2803	2.05779	3.57551	1.59066	3.63939	1.90051	0.834604
		1.01868			4.28231	2.87158	4.79764	1.77372	0.787028	0.786803	0.496551	0.730856	1.36159	0.348507	0.479289	0.866029	0.600878	0.682426	0.756393	1.45773			5.04344	3.24959	4.27457	1.32349	3.4695	1.59848	3.56903	3.68518	0.560859	1.11432	0.714054	0.713096	1.95488	0.909938	2.89095	2.69902			3.75844	4.65295	3.50204	4.79026	2.25809	4.19444	1.49222	3.30265	2.01572
		0.890674			0.558306	0.603129	0.666488	0.703544	0.244715	0.31518	0.274642	0.290813	0.0304476	0.0413725	0.0236395	0.0130033	0.0556695	0.0489123	0.043584	0.0486633			0.99517	0.679345	0.674628	1.05151	0.20589	0.210628	0.327454	0.227469	0.0331339	0.0422445	0.0347249	0.026072	0.0190644	0.0143618	0.0298952	0.034405			0.64976	1.0716	0.997976	1.01473	0.202182	0.246409	0.155688	0.328729	0.0456368
	CD209	0.935223		CD209	0.942835	0.435867	0.411251	1.06962	0.364254	0.140678	0.332348	0.335675	0.0252871	0.0480792	0.0329309	0.0242743	0.0270561	0.0362902	0.0322723	0.0332759		CD209	0.579472	0.587405	1.20202	1.18088	0.134707	0.35218	0.275156	0.181258	0.0369436	0.0530683	0.0433089	0.0131381	0.0342716	0.0122788	0.0337526	0.0418726		CD209	0.992869	1.25784	1.21588	0.503593	0.128317	0.298318	0.105821	0.36957	0.0559454
		1.20051			0.567057	1.16053	1.35369	0.604055	0.211933	0.344538	0.106156	0.123965	0.0622787	0.0610441	0.0373093	0.0182718	0.060894	0.0853144	0.0762341	0.0815037			0.935142	1.11574	0.598264	0.569786	0.423392	0.219809	0.507347	0.421221	0.0157056	0.0157239	0.0151038	0.0296839	0.0161408	0.0248912	0.0169307	0.0151976			0.643314	0.471339	0.348353	1.04559	0.417031	0.0849366	0.301355	0.138298	0.0128075
		1.10195			0.974252	0.752532	0.982596	0.765357	0.360369	0.375432	0.431988	0.588455	0.0640641	0.0610432	0.0654181	0.0393436	0.0689033	0.0667274	0.0722011	0.061262			1.11126	0.689592	0.807775	0.805669	0.398062	0.2929	0.388029	0.465872	0.0875647	0.114988	0.135494	0.0935344	0.165081	0.114236	0.171965	0.138517			0.901199	0.963697	1.01054	1.03059	0.424172	0.468215	0.302799	0.325928	0.142071
	CLR	1.13912		CLR	0.506935	1.31703	0.50257	1.35746	0.655648	0.260651	0.21803	0.656225	0.0343971	0.104118	0.0382393	0.0694701	0.0891526	0.0450723	0.0844753	0.0986739		CLR	0.694942	1.25451	1.30852	1.42327	0.520685	0.504244	0.248801	0.257787	0.125689	0.130638	0.0876172	0.159001	0.214733	0.172889	0.0845033	0.252644		CLR	1.54003	1.49396	0.594636	1.54302	0.360726	0.267519	0.177463	0.299577	0.168252
		0.796654			1.15422	0.638064	1.18834	0.631839	0.306269	0.624453	0.484283	0.267338	0.0624452	0.043403	0.0618831	0.0381012	0.0215801	0.11865	0.0254769	0.0561728			1.01617	0.633756	0.779499	0.621297	0.158107	0.284802	0.659898	0.533766	0.0798506	0.0571271	0.145566	0.077745	0.0590276	0.113599	0.197991	0.114786			0.683489	1.07723	1.93375	0.985039	0.663087	0.53521	0.569286	0.594272	0.0452163
		0.905559			0.974659	0.773039	1.02512	1.06985	0.399572	0.42706	0.400555	0.481035	0.438545	0.927476	0.550998	0.529087	0.830394	0.707246	0.773397	0.631397			1.14573	1.05141	1.19897	1.0637	0.492444	0.467261	0.60936	0.555349	0.408199	0.328261	0.418205	0.327049	0.313938	0.378929	0.393031	0.371993			1.02434	1.17505	1.20888	1.22287	0.816822	0.752241	0.606789	0.800348	0.587936
	MMP2	1.15801		MMP2	0.518938	0.559652	0.457395	1.199	0.272639	0.623171	0.239748	0.254945	0.499023	0.782101	0.776993	0.500441	1.01888	0.330256	0.51162	1.0568		MMP2	1.40197	1.40006	0.570901	0.573503	0.34278	0.573812	0.67738	0.735112	0.352127	0.563858	0.611607	0.2133	0.555527	0.275698	0.620717	0.244033		MMP2	1.76558	0.689006	1.85561	0.939908	0.381493	0.338437	0.434851	0.47348	0.375204
		0.953606			0.952529	1.52139	1.25599	0.57776	0.69911	0.411596	0.429267	0.500295	0.608115	1.1483	0.232648	0.235168	0.391587	0.760597	0.812375	0.496506			0.368943	0.365645	1.25176	1.1651	0.827673	0.208912	0.259529	0.22023	0.742606	0.256384	0.39611	0.672184	0.255532	0.729053	0.374772	0.72469			0.902107	2.09642	0.991603	1.95386	1.02635	0.805916	1.2308	0.811981	0.57072
		1.2004			0.635603	0.64946	0.943484	0.962364	0.952776	0.651053	0.929675	0.981332	0.36047	0.284014	0.294674	0.191658	0.335658	0.395067	0.346128	0.339325			0.800352	0.730572	1.09324	1.08791	0.916265	0.670778	0.572405	0.689939	0.351996	0.289701	0.393909	0.324433	0.22674	0.321895	0.281234	0.451141			0.653738	0.642738	0.945247	0.667227	0.662236	1.02568	0.830873	0.693605	0.576714
	TLR1	1.15758		TLR1	0.904032	0.416044	1.46855	1.51755	0.473891	0.438222	0.515972	1.09236	0.156783	0.195212	0.377782	0.153468	0.406563	0.185939	0.200742	0.194827		TLR1	0.681878	0.55658	1.37436	1.24674	0.515868	0.82057	0.389279	1.10472	0.189731	0.156114	0.466362	0.194823	0.174994	0.198564	0.20709	0.497833		TLR1	0.370301	1.19124	0.425073	1.02209	1.19226	0.470195	0.941984	1.16071	0.294372
		0.71965			0.624048	1.26282	0.743782	0.74608	1.04871	1.19833	0.931704	0.386961	0.403874	0.527428	0.106721	0.305755	0.138359	0.45143	0.326733	0.349032			1.26889	1.4213	0.458256	0.427008	0.892829	0.243306	1.00125	0.552936	0.410622	0.313871	0.156892	0.615565	0.43023	0.590872	0.484444	0.180012			1.1715	0.552776	1.12989	0.59356	0.54454	1.22807	0.388361	0.626663	0.630337
		1.23996			1.10568	1.07214	1.02658	1.19672	1.74201	1.66347	1.03388	1.31126	0.237661	0.26259	0.205301	0.251729	0.114489	0.211769	0.137851	0.101452			1.03792	0.813918	1.35141	1.19155	1.5539	1.08869	1.40363	1.50046	0.242884	0.164566	0.125527	0.138275	0.198278	0.148284	0.113776	0.146584			0.831539	1.28913	0.925667	1.20844	1.6225	1.73108	1.3323	2.17357	0.244143
	TLR2	0.808919		TLR2	1.27253	1.32317	0.76552	2.04319	1.91414	2.10435	1.62033	1.88018	0.410447	0.30535	0.342523	0.128901	0.0800713	0.130036	0.161287	0.0679112		TLR2	1.36509	1.33558	0.694341	0.510595	0.800662	1.84418	1.09419	0.890714	0.123717	0.107271	0.209618	0.203659	0.124161	0.165249	0.0977822	0.229671		TLR2	1.41788	0.756295	0.677255	0.695551	0.81417	1.97509	1.94949	2.56275	0.195261
		0.99698			0.51407	0.507418	1.98994	1.04863	0.840307	0.738508	1.02761	1.31258	0.223078	0.120766	0.194832	0.259051	0.197331	0.381496	0.0726521	0.184805			0.387638	0.885974	1.38923	1.32124	1.7378	1.02847	2.42063	2.73518	0.247081	0.310195	0.0984243	0.121722	0.210046	0.0794485	0.213946	0.115436			0.725968	1.42364	1.7983	1.26873	1.8833	0.649319	1.22707	0.775835	0.438831
[truncated: 7 more columns]
