# Supplementary material for: Serotonin system is partially involved in immunomodulation of Nile tilapia (Oreochromis niloticus) immune cells
Source: Front Immunol. 2022 Jul 28;13:944388. doi: 10.3389/fimmu.2022.944388 (PMC9366525; doi:10.3389/fimmu.2022.944388)
Supplement: Supplementary file 1 [file DataSheet_1.zip › Supplementary materials/Table S3. HKL Subgroup marker gene (scRNA-Seq) Raw data.xlsx]

## Sheet: Sheet1
	Marker Gene	Gene ID	Gene Name	Cluster 0	Cluster 1	Cluster 2	Cluster 3	Cluster 4	Cluster 5	Cluster 6	Cluster 7	Cluster 8	Cluster 9	Cluster 10	Cluster 11	Cluster 12	Cluster 13	Cluster 14	Cluster 15	Cluster 16	Cluster 17	Cluster 18	Cluster 19	Cluster 20	Cluster 21	Cluster 22	Cluster 23	Cluster 24	Cluster 25	Proportion	Symbol	Description	KEGG_A_class	KEGG_B_class	Pathway	K_ID	GO Component	GO Function	GO Process
	CD34	ncbi_102077463	LOC102077463	0.00269709	0	0	0.00186583	0	0	0	0	0	0	0	0	0	0	0	0	0	0.633488	0.027578	0	0	0	0	0.0274245	0	0.0293338	0.0044	LOC102077463	hematopoietic progenitor cell antigen CD34	Environmental Information Processing;Organismal Systems	Signaling molecules and interaction;Immune system	ko04514//Cell adhesion molecules (CAMs);ko04640//Hematopoietic cell lineage	K06474;K06474	-	-	-
	FLT3	ncbi_100700726	LOC100700726	0.114018	0.138872	0.152582	0.984169	0.216697	0.0523847	0.161737	0.125923	0.0356632	0.348171	22.1417	0.175312	0.183537	0.0326293	0.0272356	1.3668	1.25298	0.0805936	2.50798	0.208879	0.353771	0.0480899	28.1406	0.235113	0.451783	4.05177	0.0952	LOC100700726	receptor-type tyrosine-protein kinase FLT3	Human Diseases;Environmental Information Processing;Environmental Information Processing;Environmental Information Processing;Human Diseases;Organismal Systems;Human Diseases;Human Diseases	Cancers;Signal transduction;Signal transduction;Signal transduction;Cancers;Immune system;Cancers;Cancers	ko05200//Pathways in cancer;ko04151//PI3K-Akt signaling pathway;ko04010//MAPK signaling pathway;ko04014//Ras signaling pathway;ko05202//Transcriptional misregulation in cancers;ko04640//Hematopoietic cell lineage;ko05221//Acute myeloid leukemia;ko05230//Central carbon metabolism in cancer	K05092;K05092;K05092;K05092;K05092;K05092;K05092;K05092	-	-	-
	IL-7R	ncbi_102082329	il7r	0.0828266	0.029692	0.280666	0.637738	0.03647	0.00630682	2.48883	0.023553	0.0235159	0.182358	0.0104699	0.00773539	0.0323044	0.0546998	0.0111553	0.136273	0.166153	0.0660298	0.0681503	1.22918	0.415773	1.28494	0.0540266	0	0.489093	0	0.0556	il7r	interleukin 7 receptor	Human Diseases;Environmental Information Processing;Environmental Information Processing;Environmental Information Processing;Environmental Information Processing;Organismal Systems;Human Diseases	Cancers;Signal transduction;Signaling molecules and interaction;Signal transduction;Signal transduction;Immune system;Immune diseases	ko05200//Pathways in cancer;ko04151//PI3K-Akt signaling pathway;ko04060//Cytokine-cytokine receptor interaction;ko04630//Jak-STAT signaling pathway;ko04068//FoxO signaling pathway;ko04640//Hematopoietic cell lineage;ko05340//Primary immunodeficiency	K05072;K05072;K05072;K05072;K05072;K05072;K05072	-	-	GO:0007166//cell surface receptor signaling pathway;GO:0030217//T cell differentiation
	TdT	ncbi_100692116	dntt	0.00950216	0.00177749	0	0.00849645	0.017716	0.00574227	0	0	0	0	0	0	0.0117243	0.00392503	0	0.00434679	0	1.06767	0.00432788	0	0	0	0	0	0	0	0.0058	dntt	DNA nucleotidylexotransferase, transcript variant X1	Organismal Systems;Genetic Information Processing	Immune system;Replication and repair	ko04640//Hematopoietic cell lineage;ko03450//Non-homologous end-joining	K00977;K00977	GO:0043231//intracellular membrane-bounded organelle	GO:0034061//DNA polymerase activity;GO:0043169//cation binding	GO:0006259//DNA metabolic process
	RAG-1	ncbi_100706453	rag1	0.000975958	0.00411679	0.00137022	0.0161893	0.00127785	0	0.0625645	0.00673662	0.0044417	0	0.0893995	0	0.00944886	0.00970141	0.0120899	0	0	5.05599	0.0299658	0	0.0137406	0	0	0.0880422	0	0	0.0143	rag1	recombination activating 1, transcript variant X1	Environmental Information Processing;Human Diseases	Signal transduction;Immune diseases	ko04068//FoxO signaling pathway;ko05340//Primary immunodeficiency	K10628;K10628	-	GO:0003677//DNA binding;GO:0043169//cation binding	GO:0002562//somatic diversification of immune receptors via germline recombination within a single locus
	RAG-2	ncbi_100703785	rag2	0.00930853	0.00740798	0.00459299	0.00787392	0.00140795	0	0	0	0	0.0105295	0.00473471	0	0	0.0379374	0	0	0.0122983	1.87454	0.0126906	0	0	0	0	0.00984452	0	0	0.0109	rag2	recombination activating 2	Environmental Information Processing;Human Diseases	Signal transduction;Immune diseases	ko04068//FoxO signaling pathway;ko05340//Primary immunodeficiency	K10988;K10988	GO:0043231//intracellular membrane-bounded organelle	-	GO:0006259//DNA metabolic process
	GATA2	ncbi_100705840	LOC100705840	0.0759921	0.0058463	0.0342548	0.00206889	0	0	0.0163709	0	0	0	0.0612118	0	0.00293015	0.00664898	0.004871	0	0.00468839	0	0.28924	2.63423	0.00679491	0	0	0.339451	0	0	0.0103	LOC100705840	GATA-binding factor 2, transcript variant X3	-	-	-	-	GO:0043231//intracellular membrane-bounded organelle	GO:0001071//nucleic acid binding transcription factor activity;GO:0003677//DNA binding;GO:0046914//transition metal ion binding	GO:0010468//regulation of gene expression;GO:0021515//cell differentiation in spinal cord;GO:0035162//embryonic hemopoiesis;GO:0035909//aorta morphogenesis;GO:0061515//myeloid cell development
	GATA3	ncbi_100706217	gata3	0.0128797	0.0059729	0.0302661	0.0338711	0.00929953	0.0108832	0.426683	0.00264459	0.00603792	0	0.115043	0.064227	0.00964907	0.0524934	0.0140634	0.00592768	0.0459331	0.0204588	0.758733	3.25008	0.0336335	0	1.70994	0.119023	0	0.64058	0.0199	gata3	GATA binding protein 3, transcript variant X2	Organismal Systems;Organismal Systems;Organismal Systems;Human Diseases	Endocrine system;Immune system;Immune system;Immune diseases	ko04928//Parathyroid hormone synthesis, secretion and action;ko04659//Th17 cell differentiation;ko04658//Th1 and Th2 cell differentiation;ko05321//Inflammatiory bowel disease (IBD)	K17895;K17895;K17895;K17895	GO:0043231//intracellular membrane-bounded organelle	GO:0001071//nucleic acid binding transcription factor activity;GO:0003677//DNA binding;GO:0046914//transition metal ion binding	GO:0010468//regulation of gene expression;GO:0021515//cell differentiation in spinal cord;GO:0045580//regulation of T cell differentiation;GO:0048646//anatomical structure formation involved in morphogenesis
	C1qR	ncbi_102082933	LOC102082933	0.480997	0.167798	0.0875646	0.250893	0.112891	0.116588	0.426744	0.102272	0.127682	0.362488	0.0907989	0.0876816	0.156209	0.289868	0.10921	0.20055	0.0698035	3.35295	0.369163	0.544302	0.221834	0.193857	0.234433	0.436136	0.138266	0.0745618	0.0786	LOC102082933	complement component C1q receptor	-	-	-	-	-	-	-
	Blimp-1	ncbi_100706221	prdm1	0.0185145	0.0202941	2.16799	0.0122681	0.136012	0.02936	0.205588	0.00936794	0.00468627	0.0501541	0.025127	0.098047	0.00985074	0.0339186	0.00503378	0.0220395	0.0906407	0.088777	0.10461	0.0213001	0.0882031	0	0.138118	0.0113627	0.0447022	0.0810025	0.0557	prdm1	PR/SET domain 1, transcript variant X1	-	-	-	-	GO:0043231//intracellular membrane-bounded organelle	GO:0001071//nucleic acid binding transcription factor activity;GO:0043169//cation binding;GO:0097159//organic cyclic compound binding	GO:0001709//cell fate determination;GO:0009880//embryonic pattern specification;GO:0010468//regulation of gene expression;GO:0033334//fin morphogenesis;GO:0035113//embryonic appendage morphogenesis;GO:0048762//mesenchymal cell differentiation;GO:0051149//positive regulation of muscle cell differentiation
	PAX5	ncbi_100699949	pax5	5.3972	0.13499	1.949	0.274226	0.421256	0.0968425	0.165223	0.0280989	0.0397366	0.21759	0.384925	0.273391	0.092003	4.76263	0.182417	0.188533	1.13984	3.40428	0.109016	0.251091	0.128532	0.452427	0.641022	0.440208	0.186581	0.22753	0.2112	pax5	paired box 5, transcript variant X1	Human Diseases	Cancers	ko05202//Transcriptional misregulation in cancers	K09383	GO:0043231//intracellular membrane-bounded organelle	-	GO:0010468//regulation of gene expression;GO:0034645//cellular macromolecule biosynthetic process;GO:0044707//single-multicellular organism process
	CD20	ncbi_100707639	LOC100707639	0.0892212	0.00645789	1.06455	0.477581	0.212694	0.00491617	0.335144	0.00275822	0	0.225915	0.137868	0.06984	0.0364002	0.0532082	0.0136082	0.876719	1.13749	0.0603776	0.100186	0.208945	0.261453	0	0.415897	0	0.303131	0	0.076	LOC100707639	B-lymphocyte antigen CD20, transcript variant X2	-	-	-	-	-	-	-
	CD40	ncbi_100703947	LOC100703947	1.76497	0.730025	2.14479	0.699316	0.723751	0.549668	0.612867	0.59513	0.375095	0.408623	1.20497	1.25166	0.383305	1.52872	0.704086	2.26211	1.03238	0.898637	0.971971	0.815976	0.544933	0.543232	1.20261	0.999792	1.63385	1.22272	0.2668	LOC100703947	tumor necrosis factor receptor superfamily member 5, transcript variant X1	Human Diseases;Environmental Information Processing;Environmental Information Processing;Human Diseases;Human Diseases;Human Diseases;Human Diseases;Human Diseases;Human Diseases;Human Diseases;Organismal Systems;Environmental Information Processing;Organismal Systems;Human Diseases;Human Diseases;Human Diseases	Infectious diseases;Signaling molecules and interaction;Signaling molecules and interaction;Infectious diseases;Cancers;Immune diseases;Cardiovascular diseases;Infectious diseases;Immune diseases;Immune diseases;Immune system;Signal transduction;Immune system;Immune diseases;Infectious diseases;Immune diseases	ko05166//HTLV-I infection;ko04514//Cell adhesion molecules (CAMs);ko04060//Cytokine-cytokine receptor interaction;ko05169//Epstein-Barr virus infection;ko05202//Transcriptional misregulation in cancers;ko05322//Systemic lupus erythematosus;ko05416//Viral myocarditis;ko05145//Toxoplasmosis;ko05320//Autoimmune thyroid disease;ko05330//Allograft rejection;ko04620//Toll-like receptor signaling pathwa…	K03160;K03160;K03160;K03160;K03160;K03160;K03160;K03160;K03160;K03160;K03160;K03160;K03160;K03160;K03160;K03160	-	-	-
	CD79a	ncbi_100698182	cd79a	12.2002	0.242559	13.051	0.438903	0.624296	0.254086	0.332712	0.0912645	0.096192	0.430703	0.248211	0.878879	0.159245	5.90083	0.343162	0.341781	1.24441	10.1445	0.259631	0.324192	0.133073	0.304166	1.15243	0.490846	0.287526	0.220253	0.2848	cd79a	CD79a molecule	Organismal Systems;Human Diseases	Immune system;Immune diseases	ko04662//B cell receptor signaling pathway;ko05340//Primary immunodeficiency	K06506;K06506	-	-	-
	CD79b	ncbi_100706679	cd79b	5.31168	0.121724	2.05115	0.169387	0.149554	0.0819007	0.144739	0.0287045	0.0406763	0.205383	0.264366	0.442811	0.0790165	4.45958	0.207163	0.0902991	0.744501	10.0064	0.263696	0.167493	0.0606322	0.211376	0.455034	0.28576	1.4435	0.255739	0.2171	cd79b	CD79b molecule	Organismal Systems	Immune system	ko04662//B cell receptor signaling pathway	K06507	-	-	-
	IgL+H	ncbi_106096470	LOC106096470	41.24	7.60628	2596.22	17.3101	72.1255	7.83381	21.8019	3.71092	2.3463	10.6269	21.0766	66.1419	23.7511	23.4007	2.89096	18.8906	53.244	25.6186	3.78137	25.0129	3.7395	4.7964	45.0379	15.1245	7.88478	63.3609	0.7425	LOC106096470	immunoglobulin mu heavy chain-like, transcript variant X1	-	-	-	-	-	-	-
		ncbi_100696858	LOC100696858	19.6453	0.503663	80.7002	0.985863	2.10552	0.707627	1.24247	0.344131	0.336265	1.38808	0.696421	1.7409	0.631259	11.3888	0.759244	0.964982	1.98456	2.92466	0.24208	0.919237	0.425816	0.693026	7.39812	6.15613	0.555814	0.922913	0.3172	LOC100696858	immunoglobulin lambda-1 light chain	-	-	-	-	-	-	-
		ncbi_100702598	LOC100702598	10.766	0.25575	10.9209	0.491511	3.43818	0.391928	1.11942	0.139847	0.203475	0.792304	0.599144	1.15995	0.264595	9.44486	0.353222	0.283443	1.51761	1.33153	0.322033	1.06525	0.305796	0.865377	1.18384	0.689453	0.402195	0.860141	0.2536	LOC100702598	immunoglobulin lambda-1 light chain-like, transcript variant X1	-	-	-	-	-	-	-
		ncbi_100700024	LOC100700024	10.0696	0.16928	111.093	0.395957	1.51524	0.614869	0.939967	0.0686319	0.442194	1.06915	0.510604	0.839774	0.370626	7.16193	0.294984	0.418197	2.64759	2.80396	0.261562	9.97402	0.609594	0.38908	0.796694	0.298535	0.372062	36.5247	0.247	LOC100700024	immunoglobulin lambda-1 light chain-like, transcript variant X1	-	-	-	-	-	-	-
		ncbi_109201918	LOC109201918	8.59925	0.154035	29.1797	0.211611	0.572551	0.359145	0.333026	0.0483603	0.121029	0.605754	0.310602	0.448031	0.14594	4.32977	0.121036	0.174882	0.798593	1.43885	0.128808	0.298715	0.0652852	0.351251	4.40364	0.300744	0.222102	1.05808	0.2213	LOC109201918	immunoglobulin lambda-1 light chain-like	-	-	-	-	-	-	-
		ncbi_100698499	LOC100698499	6.16257	0.158715	21.2343	2.58616	0.360533	0.201954	0.323728	0.0619806	0.066288	0.446308	0.185389	0.652579	0.0963732	3.99534	0.248539	0.116209	0.61525	0.802491	0.0977602	0.399635	0.106222	0.260482	0.664138	0.629316	0.2757	0.833314	0.2147	LOC100698499	immunoglobulin lambda-1 light chain-like, transcript variant X1	-	-	-	-	-	-	-
		ncbi_100696704	LOC100696704	0.573384	0.104749	0.308548	4.75757	0.331853	0.100681	10.6255	0.13196	0.0451349	10.4038	0.337333	0.459139	0.210086	0.479931	0.110539	0.427174	0.371544	13.2253	0.553944	3.28723	6.37752	1.3737	0.127685	0.333838	0.42141	0.389545	0.1921	LOC100696704	immunoglobulin lambda-1 light chain	Human Diseases;Environmental Information Processing;Environmental Information Processing;Environmental Information Processing;Environmental Information Processing;Human Diseases;Human Diseases;Human Diseases;Human Diseases;Human Diseases;Organismal Systems;Human Diseases;Organismal Systems;Human Diseases;Human Diseases;Human Diseases;Environmental Information Processing;Organismal Systems;Human D…	Infectious diseases;Signaling molecules and interaction;Signal transduction;Signal transduction;Signal transduction;Cancers;Immune diseases;Cardiovascular diseases;Immune diseases;Infectious diseases;Immune system;Endocrine and metabolic diseases;Immune system;Immune diseases;Immune diseases;Infectious diseases;Signal transduction;Immune system;Immune diseases;Immune system;Infectious diseases;Im…	ko05166//HTLV-I infection;ko04514//Cell adhesion molecules (CAMs);ko04015//Rap1 signaling pathway;ko04014//Ras signaling pathway;ko04020//Calcium signaling pathway;ko05202//Transcriptional misregulation in cancers;ko05322//Systemic lupus erythematosus;ko05416//Viral myocarditis;ko05320//Autoimmune thyroid disease;ko05162//Measles;ko04659//Th17 cell differentiation;ko04940//Type I diabetes mellitu…	K10785;K10785;K10785;K10785;K10785;K10785;K10785;K10785;K10785;K10785;K10785;K10785;K10785;K10785;K10785;K10785;K10785;K10785;K10785;K10785;K10785;K10785;K10785;K10785;K10785	-	-	-
		ncbi_109194552	LOC109194552	4.34857	0.102539	17.777	0.251897	0.209102	0.122233	0.149443	0.0454999	0.0774028	0.360433	0.157507	0.201235	0.071965	2.7218	0.108661	0.0783663	0.554163	0.38033	0.0471054	0.074886	0.0415745	0.190681	1.65233	0.13844	0.173553	0.368847	0.1547	LOC109194552	immunoglobulin lambda-1 light chain, transcript variant X1	-	-	-	-	-	-	-
		ncbi_100692545	LOC100692545	3.22836	0.0540433	17.1584	0.104914	0.224166	0.1531	0.146757	0.0192997	0.0500509	0.195923	0.0189119	0.159464	0.0753785	1.71376	0.0478493	0.208098	0.376156	0.549618	0.0409017	0.0331418	0.130852	0.109828	0.365473	0.226499	0.182015	0.0810025	0.1503	LOC100692545	immunoglobulin lambda-1 light chain-like, transcript variant X1	-	-	-	-	-	-	-
		ncbi_100702154	LOC100702154	0.340802	0.0977514	0.501941	2.29687	0.0923652	0.0487765	4.12611	0.0863374	0.0218761	4.19556	0.123825	0.48286	0.0754824	0.25685	0.0783821	0.129397	0.16888	8.5024	0.500323	1.64694	2.21214	0.218109	0.160569	0.0994765	0.217308	0.480706	0.1445	LOC100702154	immunoglobulin lambda-1 light chain, transcript variant X1	-	-	-	-	-	-	-
		ncbi_100695492	LOC100695492	2.23338	0.0270176	8.17446	0.079267	0.109955	0.142602	0.0487424	0.00487478	0.0421921	0.181788	0.0290085	0.159468	0.0733142	1.26934	0.0292788	0.0612692	0.234373	0.260027	0.00826412	0.0708177	0.0652791	0.171507	0.673899	0.0403515	0.144679	0.0642426	0.1202	LOC100695492	immunoglobulin lambda-1 light chain-like, transcript variant X1	-	-	-	-	-	-	-
		ncbi_102083070	LOC102083070	2.17859	0.0286799	8.43785	0.0711415	0.519968	0.139812	0.266376	0.0342255	0.0519588	0.0801951	0.112026	0.100999	0.0940791	1.34944	0.0670162	0.0937905	0.365979	0.424919	0.0808589	0.00416395	0.0465618	0.108582	2.85807	0.0809517	0.138056	0.231539	0.1128	LOC102083070	immunoglobulin lambda-1 light chain	-	-	-	-	-	-	-
		ncbi_100692240	LOC100692240	2.94066	0.0488355	1.6594	0.0677755	0.10937	0.0517687	0.103053	0.0139996	0.0329768	0.456404	0.00231062	0.0765577	0.0257235	1.52033	0.042328	0.0254235	0.167216	0.711901	0.0392298	0.0575018	0.0315106	0.0106781	0.173272	0.0857385	0.0732319	0	0.1027	LOC100692240	immunoglobulin lambda-1 light chain-like	-	-	-	-	-	-	-
		ncbi_100702330	LOC100702330	0.738553	0.0426397	5.80725	0.0122253	0.0228832	0.00594164	0.0499964	0.00854568	0	0.0389158	0.0204087	0.03766	0.0139488	0.615633	0.0167915	0.0235763	0.125041	0.183622	0.00915134	0.0092181	0.0187485	0.0395054	0.067546	0.0290951	0	0.0506001	0.047	LOC100702330	immunoglobulin lambda-1 light chain-like, transcript variant X1	-	-	-	-	-	-	-
		ncbi_100700307	LOC100700307	0.0471021	0.0184392	0.0403211	0.769102	0.0381235	0.00773975	0.0415458	0.00673662	0	0.0992504	0	0.0488969	0.00874114	0.0476565	0.0107178	0.0321159	0.044593	0.0810964	0.326614	4.87937	0.50904	0	0.0623675	0	0.0645967	0	0.0297	LOC100700307	immunoglobulin lambda-1 light chain	-	-	-	-	-	-	-
		ncbi_100694959	LOC100694959	0.281032	0.0109682	1.9339	0.014732	0.00335822	0.00421769	0.00239097	0.00530484	0	0	0	0.0523289	0.00644169	0.152721	0.0154755	0.029516	0.0176351	0.0478328	0.00610724	0	0.00629533	0	0.0220054	0.0579618	0	0	0.0276	LOC100694959	immunoglobulin lambda-1 light chain-like	-	-	-	-	-	-	-
		ncbi_109201772	LOC109201772	0.416273	0.00583278	0.343735	0.0100829	0.020091	0.00688183	0.0905711	0.00341942	0	0.029349	0	0	0	0.249865	0.0101201	0	0.0419433	0.0812874	0	0	0	0	0	0	0	0.0810025	0.027	LOC109201772	immunoglobulin lambda-1 light chain-like, transcript variant X1	-	-	-	-	-	-	-
		ncbi_102077370	LOC102077370	0.093606	0.00282203	0.68648	0.0120785	0.0535058	0.00599867	0	0.00611147	0.00338105	0.0036904	0.0143026	0.00790883	0.00300048	0.115126	0	0.00341518	0.0883498	0.0374095	0	0.0137583	0	0	0	0	0	0	0.0257	LOC102077370	immunoglobulin lambda-1 light chain-like, transcript variant X1	-	-	-	-	-	-	-
		ncbi_106097742	LOC106097742	0.346726	0	0.126046	0.0116284	0.0192782	0.00993148	0	0	0	0	0.0193463	0	0.00268557	0.232552	0	0	0.0414946	0	0	0	0	0	0.0175973	0	0	0	0.0155	LOC106097742	immunoglobulin lambda-1 light chain-like, transcript variant X1	-	-	-	-	-	-	-
		ncbi_102076531	LOC102076531	0.131505	0.00574901	0.148312	0.00836741	0.0143482	0.00434591	0.0080402	0	0	0	0	0.0466149	0.0067347	0.0725208	0	0	0.0112765	0.19866	0.00458505	0.0092181	0.00988963	0.0140136	0	0	0	0	0.0145	LOC102076531	immunoglobulin lambda-like polypeptide 1	-	-	-	-	-	-	-
		ncbi_100695848	LOC100695848	0.00941324	0.00447547	0.00144431	1.0874	0.0175627	0	0	0	0	0.289161	0	0.0456402	0.00963285	0	0.00928445	0	0.0080156	0.0528615	0	0.0313706	0.420942	0	0	0	0	0	0.0133	LOC100695848	immunoglobulin kappa light chain	-	-	-	-	-	-	-
		ncbi_109194566	LOC109194566	0.122064	0.00718174	1.14052	0.0054848	0.0051235	0.00653513	0.0232918	0	0	0.0036904	0.0224357	0	0	0.0775213	0.00338855	0.00297867	0.0041695	0.0039	0	0	0	0	0.0096413	0	0	0	0.0133	LOC109194566	immunoglobulin lambda-1 light chain-like	-	-	-	-	-	-	-
		ncbi_100691467	LOC100691467	0.167314	0.00163412	0.100629	0.00237415	0.00125958	0.0146427	0.00270094	0	0	0.0166217	0.0194279	0.0487009	0.00268557	0.0595963	0	0	0.0135368	0	0	0.0113961	0	0	0.0113748	0	0	0	0.0122	LOC100691467	immunoglobulin lambda-1 light chain-like	-	-	-	-	-	-	-
		ncbi_100712390	LOC100712390	0	0	0	0.42839	0.00222396	0	0	0.00354491	0.0026679	0.115648	0	0	0	0.00509879	0	0.00429323	0.0168337	0.010621	0	0	0.0753131	0	0	0	0	0	0.0058	LOC100712390	immunoglobulin kappa light chain, transcript variant X1	-	-	-	-	-	-	-
		ncbi_100700235	LOC100700235	0.126648	0.00111801	0.0415884	0.00125235	0	0	0	0	0.00259333	0.006323	0	0	0	0.0241791	0	0	0.0166942	0.0645182	0	0	0.00889783	0	0	0	0	0	0.0046	LOC100700235	immunoglobulin gamma-1 heavy chain-like	-	-	-	-	-	-	-
		ncbi_109196222	LOC109196222	0	0	0	0.078672	0	0	0	0	0	0.0619864	0	0	0	0	0	0	0	0	0	0	0.0259226	0	0	0	0	0	0.0015	LOC109196222	immunoglobulin kappa light chain	-	-	-	-	-	-	-
	Notch-1	ncbi_100703553	LOC100703553	0.00382032	0.00973972	0.00399726	0.174184	0.0278607	0	0.174517	0	0.00231789	0.0251367	0.0119386	0	0	0.00474411	0.00853348	0.186833	0.174255	0.00642893	0.100623	0.0200525	0.0251382	0.0363575	0.217441	0	0.237665	0	0.0131	LOC100703553	neurogenic locus notch homolog protein 1	Human Diseases;Human Diseases;Human Diseases;Human Diseases;Organismal Systems;Organismal Systems;Human Diseases;Environmental Information Processing;Human Diseases;Organismal Systems	Cancers;Infectious diseases;Cancers;Cancers;Endocrine system;Immune system;Drug resistance;Signal transduction;Neurodegenerative diseases;Development	ko05200//Pathways in cancer;ko05165//Human papillomavirus infection;ko05206//MicroRNAs in cancer;ko05224//Breast cancer;ko04919//Thyroid hormone signaling pathway;ko04658//Th1 and Th2 cell differentiation;ko01522//Endocrine resistance;ko04330//Notch signaling pathway;ko05020//Prion diseases;ko04320//Dorso-ventral axis formation	K02599;K02599;K02599;K02599;K02599;K02599;K02599;K02599;K02599;K02599	GO:0031224//intrinsic component of membrane	GO:0046872//metal ion binding	GO:0007166//cell surface receptor signaling pathway;GO:0010468//regulation of gene expression;GO:0044707//single-multicellular organism process;GO:0048869//cellular developmental process
		ncbi_100699419	notch1	0.0057153	0.00816511	0.00293032	0.00206889	0.0727442	0	0.0145599	0	0	0	0	0.0694257	0.00475647	0.0061434	0.0153191	0.0156955	0.433041	0.115921	0.193942	0.0350401	0	0	0.0426901	0.0200964	0.0552608	0	0.0105	notch1	notch 1	Human Diseases;Human Diseases;Human Diseases;Human Diseases;Organismal Systems;Organismal Systems;Human Diseases;Environmental Information Processing;Human Diseases;Organismal Systems	Cancers;Infectious diseases;Cancers;Cancers;Endocrine system;Immune system;Drug resistance;Signal transduction;Neurodegenerative diseases;Development	ko05200//Pathways in cancer;ko05165//Human papillomavirus infection;ko05206//MicroRNAs in cancer;ko05224//Breast cancer;ko04919//Thyroid hormone signaling pathway;ko04658//Th1 and Th2 cell differentiation;ko01522//Endocrine resistance;ko04330//Notch signaling pathway;ko05020//Prion diseases;ko04320//Dorso-ventral axis formation	K02599;K02599;K02599;K02599;K02599;K02599;K02599;K02599;K02599;K02599	GO:0031224//intrinsic component of membrane	GO:0046872//metal ion binding;GO:0060089//molecular transducer activity	GO:0001944//vasculature development;GO:0007166//cell surface receptor signaling pathway;GO:0007409//axonogenesis;GO:0010468//regulation of gene expression;GO:0019827//stem cell population maintenance;GO:0048859//formation of anatomical boundary
	CD2	ncbi_102076862	LOC102076862	0.00658599	0.00111432	0.00154888	0.00122929	0.135111	0.00176577	0	0	0	0	0.00274728	0	0	0	0	0.424215	0.533103	0.00670596	0	0.00785037	0	0	0	0	0.0252323	0	0.0128	LOC102076862	T-cell surface antigen CD2	Environmental Information Processing;Organismal Systems	Signaling molecules and interaction;Immune system	ko04514//Cell adhesion molecules (CAMs);ko04640//Hematopoietic cell lineage	K06449;K06449	GO:0031224//intrinsic component of membrane	-	-
	CD3	ncbi_102080392	LOC102080392	0.0466263	0.0187248	0.0505506	0.61089	0.0242911	0.015003	1.8944	0.0119933	0.0260899	4.75588	0.0123077	0.136431	0.00745988	0.0650971	0	0.0276116	0.0190371	0.0991979	0.00914829	1.73608	2.1988	2.53279	0.0721876	0	0	0	0.0625	LOC102080392	T-cell surface glycoprotein CD3 delta chain, transcript variant X2	Human Diseases;Human Diseases;Organismal Systems;Human Diseases;Organismal Systems;Organismal Systems;Organismal Systems;Human Diseases	Infectious diseases;Infectious diseases;Immune system;Infectious diseases;Immune system;Immune system;Immune system;Immune diseases	ko05166//HTLV-I infection;ko05162//Measles;ko04659//Th17 cell differentiation;ko05142//Chagas disease (American trypanosomiasis);ko04658//Th1 and Th2 cell differentiation;ko04660//T cell receptor signaling pathway;ko04640//Hematopoietic cell lineage;ko05340//Primary immunodeficiency	K06450;K06450;K06450;K06450;K06450;K06450;K06450;K06450	-	-	-
		ncbi_100699580	cd3e	0.0764779	0.0324893	0.0693885	1.90146	0.142196	0.0277989	4.27974	0.0735517	0.0275877	6.51233	0.28857	0.375519	0.0610006	0.0878413	0.0684455	0.0480145	0.17487	0.0874713	0.0895628	4.34413	2.67456	4.67178	0.209576	0.141815	0.281446	0.312578	0.1022	cd3e	CD3e molecule	Human Diseases;Human Diseases;Organismal Systems;Human Diseases;Organismal Systems;Organismal Systems;Organismal Systems;Human Diseases	Infectious diseases;Infectious diseases;Immune system;Infectious diseases;Immune system;Immune system;Immune system;Immune diseases	ko05166//HTLV-I infection;ko05162//Measles;ko04659//Th17 cell differentiation;ko05142//Chagas disease (American trypanosomiasis);ko04658//Th1 and Th2 cell differentiation;ko04660//T cell receptor signaling pathway;ko04640//Hematopoietic cell lineage;ko05340//Primary immunodeficiency	K06451;K06451;K06451;K06451;K06451;K06451;K06451;K06451	-	-	-
		ncbi_100705542	cd247	0.191942	0.0591748	0.355593	1.65833	0.103659	0.0528857	3.12338	0.0248585	0.0297805	4.96959	0.188105	0.180803	0.0846661	0.17598	0.0521344	0.2312	0.24133	0.131191	0.403175	5.47514	2.02644	7.78462	0.429732	0.0770465	1.45729	0.269985	0.1315	cd247	CD247 molecule	Organismal Systems;Organismal Systems;Human Diseases;Organismal Systems;Organismal Systems	Immune system;Immune system;Infectious diseases;Immune system;Immune system	ko04650//Natural killer cell mediated cytotoxicity;ko04659//Th17 cell differentiation;ko05142//Chagas disease (American trypanosomiasis);ko04658//Th1 and Th2 cell differentiation;ko04660//T cell receptor signaling pathway	K06453;K06453;K06453;K06453;K06453	-	-	GO:0007165//signal transduction
		ncbi_100691934	LOC100691934	0.0453608	0.0301153	0.0404891	6.60083	0.0446667	0.0148584	0.345627	0.0296918	0.00798384	0.584416	0.0397831	0.136294	0.0709977	0.0547103	0.0397742	0.053806	0.0921209	0.135459	0.230198	1.62869	2.12668	0	0.0723057	0.111378	0.0486547	1.23292	0.079	LOC100691934	T-cell surface glycoprotein CD3 zeta chain, transcript variant X2	Organismal Systems;Organismal Systems;Human Diseases;Organismal Systems;Organismal Systems	Immune system;Immune system;Infectious diseases;Immune system;Immune system	ko04650//Natural killer cell mediated cytotoxicity;ko04659//Th17 cell differentiation;ko05142//Chagas disease (American trypanosomiasis);ko04658//Th1 and Th2 cell differentiation;ko04660//T cell receptor signaling pathway	K06453;K06453;K06453;K06453;K06453	-	-	-
	CD4	ncbi_100709183	LOC100709183	0.0689029	0.0212978	0.0700464	0.0409578	0.122787	0.0147284	2.64707	0.0314776	0.0126775	0.443752	0.0985465	0.103725	0.00597771	0.0335096	0.00461031	0.488315	0.291629	0.0625894	0.00707714	0.0678563	0.797297	0.100491	0.0261158	0	3.38735	0	0.045	LOC100709183	uncharacterized LOC100709183, transcript variant X1	Environmental Information Processing;Environmental Information Processing;Organismal Systems;Organismal Systems;Organismal Systems;Organismal Systems;Organismal Systems;Human Diseases	Signaling molecules and interaction;Signaling molecules and interaction;Immune system;Immune system;Immune system;Immune system;Immune system;Immune diseases	ko04514//Cell adhesion molecules (CAMs);ko04060//Cytokine-cytokine receptor interaction;ko04659//Th17 cell differentiation;ko04612//Antigen processing and presentation;ko04658//Th1 and Th2 cell differentiation;ko04660//T cell receptor signaling pathway;ko04640//Hematopoietic cell lineage;ko05340//Primary immunodeficiency	K06454;K06454;K06454;K06454;K06454;K06454;K06454;K06454	-	-	-
	CD5	ncbi_102078255	LOC102078255	0.0277333	0.0181097	0.0163893	0.146756	0.0133401	0.00215577	1.06246	0.0253021	0.0183482	0.932858	0.0660432	0.0224238	0.0172482	0	0.014911	0.0177094	0.0143091	0.0315105	0.0330876	0.16875	0.677412	0.0705182	0	0.0362853	0.0422701	0.308433	0.0249	LOC102078255	T-cell surface glycoprotein CD5	-	-	-	-	-	-	-
	CD27	ncbi_102078657	cd27	0.00387218	0.00129935	0.00887668	0.0291344	0.00668348	0.00140233	0.499201	0	0.00758467	0.229479	0	0	0	0.00305845	0	0.0262323	0.0427779	0	0	0.0438895	0.207818	0	0.0157898	0	0	0	0.0071	cd27	CD27 molecule, transcript variant X2	Environmental Information Processing	Signaling molecules and interaction	ko04060//Cytokine-cytokine receptor interaction	K05144	-	-	-
	CD28	ncbi_100699099	LOC100699099	0.0377108	0.0127221	0.0412495	0.327446	0.0890398	0.0114757	3.16422	0.0303692	0.00604804	0.636061	0	0.144962	0.00944324	0.00344887	0.0107116	0.0227162	0.0845872	0.0269338	0	0.454654	1.39761	0.0583758	0.0175973	0.0699142	0	0	0.0395	LOC100699099	uncharacterized LOC100699099	Environmental Information Processing;Human Diseases;Human Diseases;Human Diseases;Human Diseases;Human Diseases;Human Diseases;Human Diseases;Human Diseases;Organismal Systems;Organismal Systems	Signaling molecules and interaction;Immune diseases;Cardiovascular diseases;Immune diseases;Infectious diseases;Endocrine and metabolic diseases;Immune diseases;Immune diseases;Immune diseases;Immune system;Immune system	ko04514//Cell adhesion molecules (CAMs);ko05322//Systemic lupus erythematosus;ko05416//Viral myocarditis;ko05320//Autoimmune thyroid disease;ko05162//Measles;ko04940//Type I diabetes mellitus;ko05330//Allograft rejection;ko05332//Graft-versus-host disease;ko05323//Rheumatoid arthritis;ko04660//T cell receptor signaling pathway;ko04672//Intestinal immune network for IgA production	K06470;K06470;K06470;K06470;K06470;K06470;K06470;K06470;K06470;K06470;K06470	-	-	-
	LCK	ncbi_100712193	lck	0.0344971	0.0111266	0.037081	0.856616	0.053333	0.0149329	1.52872	0.0207317	0.00249358	1.51509	0.0923544	0.0467333	0.0685677	0.0112055	0.0179549	0.0435581	0.123259	0.0869257	0.0394051	0.557693	1.14475	0.52334	0	0.0204523	0	0.0876255	0.05	lck	LCK proto-oncogene, Src family tyrosine kinase	Human Diseases;Organismal Systems;Organismal Systems;Organismal Systems;Environmental Information Processing;Organismal Systems;Organismal Systems;Human Diseases	Infectious diseases;Immune system;Immune system;Development;Signal transduction;Immune system;Immune system;Immune diseases	ko05166//HTLV-I infection;ko04650//Natural killer cell mediated cytotoxicity;ko04659//Th17 cell differentiation;ko04380//Osteoclast differentiation;ko04064//NF-kappa B signaling pathway;ko04658//Th1 and Th2 cell differentiation;ko04660//T cell receptor signaling pathway;ko05340//Primary immunodeficiency	K05856;K05856;K05856;K05856;K05856;K05856;K05856;K05856	-	GO:0004713//protein tyrosine kinase activity;GO:0032550//purine ribonucleoside binding	GO:0006468//protein phosphorylation
	Src	ncbi_100692677	LOC100692677	0	0	0.0226613	0.0101557	0.0431714	0.00293812	0	0.00508116	0.00902072	0	0	0	0.0105682	0	0.0892048	0.287384	0.0323455	0	0.00360555	0	0.0125117	0	0.0206499	0	0	0	0.0069	LOC100692677	proto-oncogene tyrosine-protein kinase Src, transcript variant X6	Human Diseases;Cellular Processes;Cellular Processes;Human Diseases;Environmental Information Processing;Human Diseases;Cellular Processes;Human Diseases;Human Diseases;Organismal Systems;Organismal Systems;Cellular Processes;Organismal Systems;Human Diseases;Human Diseases;Organismal Systems;Organismal Systems;Organismal Systems;Organismal Systems;Organismal Systems;Cellular Processes;Organismal…	Infectious diseases;Transport and catabolism;Cell motility;Cancers;Signal transduction;Infectious diseases;Cellular community - eukaryotes;Cancers;Infectious diseases;Immune system;Development;Cellular community - eukaryotes;Endocrine system;Cardiovascular diseases;Infectious diseases;Endocrine system;Immune system;Endocrine system;Endocrine system;Immune system;Cellular community - eukaryotes;Se…	ko05163//Human cytomegalovirus infection;ko04144//Endocytosis;ko04810//Regulation of actin cytoskeleton;ko05205//Proteoglycans in cancer;ko04015//Rap1 signaling pathway;ko05152//Tuberculosis;ko04510//Focal adhesion;ko05203//Viral carcinogenesis;ko05167//Kaposi sarcoma-associated herpesvirus infection;ko04062//Chemokine signaling pathway;ko04360//Axon guidance;ko04530//Tight junction;ko04921//Oxyt…	K05704;K05704;K05704;K05704;K05704;K05704;K05704;K05704;K05704;K05704;K05704;K05704;K05704;K05704;K05704;K05704;K05704;K05704;K05704;K05704;K05704;K05704;K05704;K05704;K05704;K05704;K05704;K05704;K05704;K05704;K05704;K05704;K05704;K05704;K05704;K05704	-	GO:0004713//protein tyrosine kinase activity;GO:0032550//purine ribonucleoside binding	GO:0006468//protein phosphorylation;GO:0009620//response to fungus
		ncbi_100690332	LOC100690332	0.00372814	0	0.00625585	0.0126245	0.0463719	0.00632825	0	0	0	0.0258397	0	0	0	0.0337126	0	0.616613	0.264357	0	0	0	0	0	0.0157898	0.432692	0.0173063	0	0.0119	LOC100690332	proto-oncogene tyrosine-protein kinase Src, transcript variant X2	Human Diseases;Cellular Processes;Cellular Processes;Human Diseases;Environmental Information Processing;Human Diseases;Cellular Processes;Human Diseases;Human Diseases;Organismal Systems;Organismal Systems;Cellular Processes;Organismal Systems;Human Diseases;Human Diseases;Organismal Systems;Organismal Systems;Organismal Systems;Organismal Systems;Organismal Systems;Cellular Processes;Organismal…	Infectious diseases;Transport and catabolism;Cell motility;Cancers;Signal transduction;Infectious diseases;Cellular community - eukaryotes;Cancers;Infectious diseases;Immune system;Development;Cellular community - eukaryotes;Endocrine system;Cardiovascular diseases;Infectious diseases;Endocrine system;Immune system;Endocrine system;Endocrine system;Immune system;Cellular community - eukaryotes;Se…	ko05163//Human cytomegalovirus infection;ko04144//Endocytosis;ko04810//Regulation of actin cytoskeleton;ko05205//Proteoglycans in cancer;ko04015//Rap1 signaling pathway;ko05152//Tuberculosis;ko04510//Focal adhesion;ko05203//Viral carcinogenesis;ko05167//Kaposi sarcoma-associated herpesvirus infection;ko04062//Chemokine signaling pathway;ko04360//Axon guidance;ko04530//Tight junction;ko04921//Oxyt…	K05704;K05704;K05704;K05704;K05704;K05704;K05704;K05704;K05704;K05704;K05704;K05704;K05704;K05704;K05704;K05704;K05704;K05704;K05704;K05704;K05704;K05704;K05704;K05704;K05704;K05704;K05704;K05704;K05704;K05704;K05704;K05704;K05704;K05704;K05704;K05704	-	-	-
	CCR7	ncbi_100692019	ccr7	0.21347	0.0543002	0.0628558	0.90204	0.0500758	0.0296903	2.91153	0.0501601	0	0.171352	0.0256087	0.0436479	0.0489152	0.141497	0.0880801	0.368304	0.0540021	0.07528	0.0903504	1.18464	0.641191	1.27221	0.0721876	0.109368	0.882245	0.184424	0.062	ccr7	C-C motif chemokine receptor 7	Environmental Information Processing;Organismal Systems	Signaling molecules and interaction;Immune system	ko04060//Cytokine-cytokine receptor interaction;ko04062//Chemokine signaling pathway	K04182;K04182	-	-	-
	ZAP-70	ncbi_100696446	LOC100696446	0.0494074	0.0499153	0.0348709	0.495797	0.0141105	0.0110954	2.12366	0.0347898	0.0150762	1.90505	0.183977	0.145125	0.083521	0.0232046	0.0593512	0.0451576	0.0633969	0.0755896	0.00740349	0.532155	1.10391	0	0.0250425	0.058518	0.0565342	0	0.0464	LOC100696446	tyrosine-protein kinase ZAP-70, transcript variant X1	Environmental Information Processing;Organismal Systems;Organismal Systems;Environmental Information Processing;Organismal Systems;Organismal Systems;Human Diseases	Signal transduction;Immune system;Immune system;Signal transduction;Immune system;Immune system;Immune diseases	ko04014//Ras signaling pathway;ko04650//Natural killer cell mediated cytotoxicity;ko04659//Th17 cell differentiation;ko04064//NF-kappa B signaling pathway;ko04658//Th1 and Th2 cell differentiation;ko04660//T cell receptor signaling pathway;ko05340//Primary immunodeficiency	K07360;K07360;K07360;K07360;K07360;K07360;K07360	GO:0044424//intracellular part	GO:0004713//protein tyrosine kinase activity;GO:0032550//purine ribonucleoside binding	GO:0006468//protein phosphorylation;GO:0007165//signal transduction;GO:0009653//anatomical structure morphogenesis;GO:0043536//positive regulation of blood vessel endothelial cell migration
	CD8a	ncbi_100709685	LOC100709685	0.0499062	0.0188135	0.0379845	0.0915963	0.096803	0.017555	1.35297	0.0233099	0.00731703	5.72491	0.0363774	0.0396707	0.0585783	0.0275291	0.0324515	0.21868	0.0451485	0.0316281	0.0343159	0.0327637	1.52027	1.03178	0.144436	0.0409046	2.7227	0	0.0399	LOC100709685	uncharacterized LOC100709685	Environmental Information Processing;Organismal Systems;Organismal Systems;Organismal Systems;Human Diseases	Signaling molecules and interaction;Immune system;Immune system;Immune system;Immune diseases	ko04514//Cell adhesion molecules (CAMs);ko04612//Antigen processing and presentation;ko04660//T cell receptor signaling pathway;ko04640//Hematopoietic cell lineage;ko05340//Primary immunodeficiency	K06458;K06458;K06458;K06458;K06458	-	-	-
	CD8b	ncbi_100689918	LOC100689918	0.0267249	0.00761448	0.0173998	0.00480793	0.0239237	0.0271265	0.908721	0.00624507	0.0148863	7.76823	0.0589755	0.0529225	0.0569802	0.0112978	0.00666722	0.0200015	0.0286673	0.0157159	0.00556483	0.0186171	2.35773	0.357907	0	0.0204523	0.0196724	0	0.0251	LOC100689918	uncharacterized LOC100689918	Environmental Information Processing;Organismal Systems;Organismal Systems;Organismal Systems;Human Diseases	Signaling molecules and interaction;Immune system;Immune system;Immune system;Immune diseases	ko04514//Cell adhesion molecules (CAMs);ko04612//Antigen processing and presentation;ko04660//T cell receptor signaling pathway;ko04640//Hematopoietic cell lineage;ko05340//Primary immunodeficiency	K06459;K06459;K06459;K06459;K06459	-	-	-
	CD226	ncbi_100707708	cd226	0.0370652	0.0134764	0.0536485	0.391279	0.00709497	0.00275705	0.551242	0	0	0.061802	0.00255874	0.00292033	0.0107798	0.0241013	0.0261742	0.0388184	0.0135736	0.046914	0.0269669	0.078729	0.123234	0.468513	0.0275203	0	0	0	0.0195	cd226	CD226 molecule, transcript variant X3	Environmental Information Processing	Signaling molecules and interaction	ko04514//Cell adhesion molecules (CAMs)	K06567	-	-	-
	FasL	ncbi_100705827	LOC100705827	0.0234752	0.00891485	0.0331947	1.33698	0.0128091	0.00169852	0.089139	0.0239511	0.00756285	2.62572	0	0.0208133	0.0116173	0.00447653	0.0183305	0.0419805	0.054352	0.107488	0.0399336	0.577912	0.508086	2.3831	0.109742	0.0477295	0	0	0.0415	LOC100705827	tumor necrosis factor ligand superfamily member 6	Human Diseases;Human Diseases;Environmental Information Processing;Environmental Information Processing;Human Diseases;Environmental Information Processing;Human Diseases;Human Diseases;Human Diseases;Environmental Information Processing;Cellular Processes;Human Diseases;Cellular Processes;Organismal Systems;Human Diseases;Environmental Information Processing;Human Diseases;Human Diseases;Human D…	Cancers;Infectious diseases;Signal transduction;Signal transduction;Infectious diseases;Signaling molecules and interaction;Cancers;Infectious diseases;Infectious diseases;Signal transduction;Cell growth and death;Endocrine and metabolic diseases;Cell growth and death;Immune system;Infectious diseases;Signal transduction;Immune diseases;Infectious diseases;Endocrine and metabolic diseases;Immune …	ko05200//Pathways in cancer;ko05165//Human papillomavirus infection;ko04151//PI3K-Akt signaling pathway;ko04010//MAPK signaling pathway;ko05163//Human cytomegalovirus infection;ko04060//Cytokine-cytokine receptor interaction;ko05205//Proteoglycans in cancer;ko05168//Herpes simplex infection;ko05164//Influenza A;ko04014//Ras signaling pathway;ko04210//Apoptosis;ko04932//Non-alcoholic fatty liver d…	K04389;K04389;K04389;K04389;K04389;K04389;K04389;K04389;K04389;K04389;K04389;K04389;K04389;K04389;K04389;K04389;K04389;K04389;K04389;K04389;K04389;K04389;K04389;K04389;K04389	GO:0044421//extracellular region part;GO:0044464//cell part	GO:0032813//tumor necrosis factor receptor superfamily binding	GO:0002376//immune system process;GO:0010942//positive regulation of cell death;GO:0012501//programmed cell death
	FADD	ncbi_100706963	fadd	0.102717	0.218616	0.0701698	0.102903	0.13374	0.162463	0.142524	0.184416	0.172522	0.196787	0.176665	0.278348	0.153025	0.0766177	0.151344	0.153867	0.0937773	0.165196	0.0389348	0.238555	0.162246	0.225774	0.106232	0.421448	0.0864989	0	0.0494	fadd	Fas associated via death domain	Human Diseases;Human Diseases;Human Diseases;Human Diseases;Human Diseases;Human Diseases;Organismal Systems;Cellular Processes;Human Diseases;Cellular Processes;Human Diseases;Human Diseases;Organismal Systems;Environmental Information Processing;Organismal Systems;Organismal Systems;Human Diseases;Organismal Systems;Cellular Processes	Cancers;Infectious diseases;Infectious diseases;Infectious diseases;Infectious diseases;Infectious diseases;Immune system;Cell growth and death;Neurodegenerative diseases;Cell growth and death;Infectious diseases;Infectious diseases;Immune system;Signal transduction;Immune system;Immune system;Drug resistance;Immune system;Cell growth and death	ko05200//Pathways in cancer;ko05165//Human papillomavirus infection;ko05163//Human cytomegalovirus infection;ko05152//Tuberculosis;ko05168//Herpes simplex infection;ko05167//Kaposi sarcoma-associated herpesvirus infection;ko04621//NOD-like receptor signaling pathway;ko04210//Apoptosis;ko05010//Alzheimer disease;ko04217//Necroptosis;ko05161//Hepatitis B;ko05142//Chagas disease (American trypanosom…	K02373;K02373;K02373;K02373;K02373;K02373;K02373;K02373;K02373;K02373;K02373;K02373;K02373;K02373;K02373;K02373;K02373;K02373;K02373	-	-	GO:0042981//regulation of apoptotic process
	IFN	ncbi_100698762	LOC100698762	0.00556131	0	0	0.204394	0	0	0.173894	0	0	0.08084	0	0	0	0	0	0	0.0100111	0	0.0056815	0	0.0656404	0	0	0	0	0	0.0054	LOC100698762	gamma-IFN	-	-	-	-	-	-	GO:0002376//immune system process
	Granzyme	ncbi_100534477	granulin	0.427089	1.27253	0.157934	0.317666	24.4683	11.5786	0.665425	1.1148	8.90046	0.712451	0.347133	0.766424	1.26456	0.154274	11.0116	1.01275	64.2856	0.24303	0.211488	0.554471	0.104546	0.225197	1.28072	0.755503	47.1707	0.325344	0.2343	granulin	progranulin	-	-	-	-	-	-	-
		ncbi_100693160	LOC100693160	0.0529161	0.0219866	0.0771626	7.34398	0.108043	0.0399268	0.684434	0.0403231	0.0219792	9.65166	0.110134	0.229357	0.0228693	0.0597468	0.0128196	0.0655082	0.115831	0.0693347	0.103539	1.67388	4.81435	0.0268879	0.293139	0.156959	0.0598118	0.0592656	0.108	LOC100693160	granzyme-like protein 1	Human Diseases;Cellular Processes;Organismal Systems;Human Diseases;Human Diseases;Human Diseases;Human Diseases	Cancers;Cell growth and death;Immune system;Immune diseases;Endocrine and metabolic diseases;Immune diseases;Immune diseases	ko05202//Transcriptional misregulation in cancers;ko04210//Apoptosis;ko04650//Natural killer cell mediated cytotoxicity;ko05320//Autoimmune thyroid disease;ko04940//Type I diabetes mellitus;ko05330//Allograft rejection;ko05332//Graft-versus-host disease	K01353;K01353;K01353;K01353;K01353;K01353;K01353	-	GO:0004175//endopeptidase activity	GO:0019538//protein metabolic process
		ncbi_106098174	LOC106098174	0.00511235	1.50819	0.000966246	0.00951672	0.00691219	0.0432112	0.029925	2.39266	0.329572	0.0702383	0	0.0557178	1.25158	0.00565211	0.127911	0.015682	0.0328397	0.0444411	0.0258382	0	0	0	0.0295744	0	0.0188454	0.0984581	0.073	LOC106098174	granzyme K-like	-	-	-	-	-	-	-
		ncbi_100701614	LOC100701614	0.0166502	0.00720748	0.0213006	3.34192	0.0389332	0.0219584	0.109432	0.00758563	0.0237523	1.91078	0.0301587	0.0948239	0.0196742	0.022995	0.00854642	0	0.0966092	0.0112455	0.0443985	0.0942916	2.15256	0	0.093593	0	0	0	0.0457	LOC100701614	granzyme B, transcript variant X2	-	-	-	-	-	GO:0004175//endopeptidase activity	GO:0019538//protein metabolic process
		ncbi_100692442	LOC100692442	0.0163531	0.350046	0.0215908	0.00468586	0.0386383	0.591188	0.0287713	0.227482	0.290789	0.0151706	0	0.0153267	0.302385	0	0.07451	0.0168838	0	0.0141239	0.00708356	0	0.0206442	0.0380292	0	0	0.0385116	0.194447	0.0327	LOC100692442	granzyme K, transcript variant X2	-	-	-	-	-	GO:0004175//endopeptidase activity	GO:0019538//protein metabolic process
		ncbi_106098381	LOC106098381	0.0132447	0.10895	0.0280309	0.0424316	0.178449	0.00484688	0	0.0476779	0.0198274	0	13.7295	0.0841768	0.0775636	0.00912727	0	0.27148	0.133142	0.0170678	3.94331	0.126004	0	0	0.0863859	0.0392695	0.154046	0	0.0326	LOC106098381	granzyme K	-	-	-	-	-	-	-
		ncbi_100701205	LOC100701205	0.0362683	0.0116088	0.0235553	0.0215353	0.179277	0.00897849	0.0407192	0.00539037	0.00797418	0.0327839	0.0295535	0	0.00911411	0	0.00820297	1.37803	3.06114	0	0.0328571	0.31204	0.00618934	0.0255045	0.233769	0	0.138026	0	0.0298	LOC100701205	granzyme B(G,H)	Environmental Information Processing;Human Diseases;Organismal Systems;Organismal Systems	Signaling molecules and interaction;Infectious diseases;Digestive system;Digestive system	ko04080//Neuroactive ligand-receptor interaction;ko05164//Influenza A;ko04974//Protein digestion and absorption;ko04972//Pancreatic secretion	K01312;K01312;K01312;K01312	-	GO:0004175//endopeptidase activity	GO:0019538//protein metabolic process
		ncbi_100702560	LOC100702560	0.0216138	0.0147063	0.0177384	0.862897	0.0180907	0	0.632904	0.0110041	0.00501116	0.150978	0.0389277	0.0024788	0.00276152	0.00344887	0.0198297	0.0167514	0.0256478	0.01155	0.0363456	0.419606	0.536209	0.0110737	0.0801754	0	0	0	0.0297	LOC100702560	granzyme B	-	-	-	-	-	GO:0004175//endopeptidase activity	GO:0019538//protein metabolic process
		ncbi_100692779	LOC100692779	0.0269164	0.0224925	0	0.06574	0.0577928	0.0068696	0.00469032	0.00986861	0	0.00924191	1.44644	0	0.0323317	0.0026996	0.0117406	0.0414938	0.172621	0	0.964855	14.4868	0.013706	0	7.32663	0.0155996	0	0	0.023	LOC100692779	granzyme G	Human Diseases;Cellular Processes;Organismal Systems;Human Diseases;Human Diseases;Human Diseases;Human Diseases	Cancers;Cell growth and death;Immune system;Immune diseases;Endocrine and metabolic diseases;Immune diseases;Immune diseases	ko05202//Transcriptional misregulation in cancers;ko04210//Apoptosis;ko04650//Natural killer cell mediated cytotoxicity;ko05320//Autoimmune thyroid disease;ko04940//Type I diabetes mellitus;ko05330//Allograft rejection;ko05332//Graft-versus-host disease	K01353;K01353;K01353;K01353;K01353;K01353;K01353	-	GO:0004175//endopeptidase activity	GO:0019538//protein metabolic process
		ncbi_100700638	LOC100700638	0.00148898	0.017059	0.0153232	0.112932	0.0105856	0.00538854	0	0.0131033	0.0625145	0.024481	3.32785	0	0.0489509	0.00453669	0.0135484	0	0.017507	0	0.438634	0	0	0.0180529	0.0130768	0.0196348	0	0	0.016	LOC100700638	granzyme K-like	-	-	-	-	-	GO:0004175//endopeptidase activity	GO:0019538//protein metabolic process
		ncbi_100695235	LOC100695235	0.00694705	0.0392111	0.00408067	0.0125889	0.0453638	0.0270781	0.0211609	0	0.287459	0	0	0	0.00994241	0	0.0365496	0	0.0163368	0.0100749	0	6.27341	0	0	0	0.0296977	0	0	0.0132	LOC100695235	granzyme B(G,H)	Environmental Information Processing;Human Diseases;Organismal Systems;Organismal Systems	Signaling molecules and interaction;Infectious diseases;Digestive system;Digestive system	ko04080//Neuroactive ligand-receptor interaction;ko05164//Influenza A;ko04974//Protein digestion and absorption;ko04972//Pancreatic secretion	K01312;K01312;K01312;K01312	-	GO:0004175//endopeptidase activity	GO:0019538//protein metabolic process
		ncbi_112848326	LOC112848326	0	0	0	0.0430109	0.00132846	0	0	0.00873664	0	2.22161	0	0.0186209	0	0.00376595	0.00774087	0.0246731	0.00932228	0	0	0.362908	0.199337	0	0	0	0	0	0.0092	LOC112848326	granzyme A-like	Environmental Information Processing	Signaling molecules and interaction	ko04080//Neuroactive ligand-receptor interaction	K01352	-	-	-
		ncbi_100534529	LOC100534529	0.00138689	0	0.00408447	0.856272	0.00681619	0	0.0352964	0	0	0.0351238	0.0567524	0	0	0	0.00690417	0.0106303	0.0212612	0.0109093	0.013664	0.434568	0.380219	0	0.0157898	0.0101545	0	0	0.0089	LOC100534529	granzyme-1	-	-	-	-	-	GO:0004175//endopeptidase activity	GO:0019538//protein metabolic process
		ncbi_100690226	LOC100690226	0.0052986	0.00283148	0.00339948	0.131345	0	0.00138431	0.0391647	0.00786853	0	0.995473	0.0289103	0	0	0.0028487	0.0102247	0	0.010093	0	0	0.0205258	0.202295	0.0226523	0	0	0	0	0.0082	LOC100690226	granzyme K, transcript variant X1	Environmental Information Processing	Signaling molecules and interaction	ko04080//Neuroactive ligand-receptor interaction	K01352	-	-	-
		ncbi_100692241	LOC100692241	0.00233235	0.001721	0	0	0.030456	0	0.00988304	0	0	0.0102468	0.0322258	0	0.00361167	0.00346141	0	0	0	0	0.0660484	13.1821	0.0341006	0	0	0	0	0	0.0061	LOC100692241	granzyme B	Human Diseases;Cellular Processes;Organismal Systems;Human Diseases;Human Diseases;Human Diseases;Human Diseases	Cancers;Cell growth and death;Immune system;Immune diseases;Endocrine and metabolic diseases;Immune diseases;Immune diseases	ko05202//Transcriptional misregulation in cancers;ko04210//Apoptosis;ko04650//Natural killer cell mediated cytotoxicity;ko05320//Autoimmune thyroid disease;ko04940//Type I diabetes mellitus;ko05330//Allograft rejection;ko05332//Graft-versus-host disease	K01353;K01353;K01353;K01353;K01353;K01353;K01353	-	GO:0004175//endopeptidase activity	GO:0019538//protein metabolic process
	Perforin	ncbi_100692421	LOC100692421	0.0649723	0.0528947	0.0396344	3.874	0.0244489	0.0115754	1.18486	0.0332073	0.00982989	4.7323	0.149683	0.0517109	0.0453854	0.0288312	0.0261925	0.0601085	0.120454	0.0907712	0.0322289	1.48889	1.17364	0.018853	0.108914	0.055266	0	0	0.0806	LOC100692421	perforin-1	Cellular Processes;Organismal Systems;Human Diseases;Human Diseases;Human Diseases;Human Diseases;Human Diseases	Cell growth and death;Immune system;Cardiovascular diseases;Immune diseases;Endocrine and metabolic diseases;Immune diseases;Immune diseases	ko04210//Apoptosis;ko04650//Natural killer cell mediated cytotoxicity;ko05416//Viral myocarditis;ko05320//Autoimmune thyroid disease;ko04940//Type I diabetes mellitus;ko05330//Allograft rejection;ko05332//Graft-versus-host disease	K07818;K07818;K07818;K07818;K07818;K07818;K07818	-	-	-
		ncbi_100693881	LOC100693881	0.159367	0.57658	0.214983	0.20582	0.605149	0.0511672	0.0790234	0.242226	0	0.149267	82.5233	0.29401	0.619768	0.0614727	0.0786317	0.62408	1.13807	0.219687	0.253612	0.521068	0.00924172	0.1621	1.1068	0.463318	0.385116	0	0.0544	LOC100693881	perforin-1	Cellular Processes;Organismal Systems;Human Diseases;Human Diseases;Human Diseases;Human Diseases;Human Diseases	Cell growth and death;Immune system;Cardiovascular diseases;Immune diseases;Endocrine and metabolic diseases;Immune diseases;Immune diseases	ko04210//Apoptosis;ko04650//Natural killer cell mediated cytotoxicity;ko05416//Viral myocarditis;ko05320//Autoimmune thyroid disease;ko04940//Type I diabetes mellitus;ko05330//Allograft rejection;ko05332//Graft-versus-host disease	K07818;K07818;K07818;K07818;K07818;K07818;K07818	-	-	-
		ncbi_100694155	LOC100694155	0.0581872	0.218028	0.0898525	0.111354	0.205713	0.0116436	0.0338603	0.090774	0.0190315	0.048962	31.1742	0.0219674	0.302695	0.020722	0.0707792	0.26396	0.536265	0.194027	0.0572027	0.185593	0	0.073603	0.304024	0.247103	0.365175	0	0.0448	LOC100694155	perforin-1	Cellular Processes;Organismal Systems;Human Diseases;Human Diseases;Human Diseases;Human Diseases;Human Diseases	Cell growth and death;Immune system;Cardiovascular diseases;Immune diseases;Endocrine and metabolic diseases;Immune diseases;Immune diseases	ko04210//Apoptosis;ko04650//Natural killer cell mediated cytotoxicity;ko05416//Viral myocarditis;ko05320//Autoimmune thyroid disease;ko04940//Type I diabetes mellitus;ko05330//Allograft rejection;ko05332//Graft-versus-host disease	K07818;K07818;K07818;K07818;K07818;K07818;K07818	-	-	-
		ncbi_109201769	LOC109201769	0.00539461	0.000946884	0.00154473	0.49286	0.00132846	0	0.206836	0	0.00468773	0.889764	0	0.0298927	0	0	0.00922969	0	0.0450597	0	0.006832	0.27561	0.143735	0	0.0595533	0	0	0	0.0145	LOC109201769	perforin-1-like	Cellular Processes;Organismal Systems;Human Diseases;Human Diseases;Human Diseases;Human Diseases;Human Diseases	Cell growth and death;Immune system;Cardiovascular diseases;Immune diseases;Endocrine and metabolic diseases;Immune diseases;Immune diseases	ko04210//Apoptosis;ko04650//Natural killer cell mediated cytotoxicity;ko05416//Viral myocarditis;ko05320//Autoimmune thyroid disease;ko04940//Type I diabetes mellitus;ko05330//Allograft rejection;ko05332//Graft-versus-host disease	K07818;K07818;K07818;K07818;K07818;K07818;K07818	-	-	-
		ncbi_100700894	LOC100700894	0	0.000888297	0.00115816	0.436392	0.00144047	0	0.0330354	0	0	0.0300283	0	0	0	0	0	0.00564764	0.0163626	0	0.0259403	0.0643549	0.144588	1.2722	0	0	0	0	0.0103	LOC100700894	perforin-1	Cellular Processes;Organismal Systems;Human Diseases;Human Diseases;Human Diseases;Human Diseases;Human Diseases	Cell growth and death;Immune system;Cardiovascular diseases;Immune diseases;Endocrine and metabolic diseases;Immune diseases;Immune diseases	ko04210//Apoptosis;ko04650//Natural killer cell mediated cytotoxicity;ko05416//Viral myocarditis;ko05320//Autoimmune thyroid disease;ko04940//Type I diabetes mellitus;ko05330//Allograft rejection;ko05332//Graft-versus-host disease	K07818;K07818;K07818;K07818;K07818;K07818;K07818	-	-	-
		ncbi_100712182	LOC100712182	0.0238563	0.00859168	0.018484	0.0117781	0.0355505	0.00214182	0.034822	0.0182739	0	0	0	0.118779	0	0	0	0	0.0497875	0.0813118	0.0108011	0.0398666	0	0	0	0	0	30.7078	0.0069	LOC100712182	perforin-1, transcript variant X2	Cellular Processes;Organismal Systems;Human Diseases;Human Diseases;Human Diseases;Human Diseases;Human Diseases	Cell growth and death;Immune system;Cardiovascular diseases;Immune diseases;Endocrine and metabolic diseases;Immune diseases;Immune diseases	ko04210//Apoptosis;ko04650//Natural killer cell mediated cytotoxicity;ko05416//Viral myocarditis;ko05320//Autoimmune thyroid disease;ko04940//Type I diabetes mellitus;ko05330//Allograft rejection;ko05332//Graft-versus-host disease	K07818;K07818;K07818;K07818;K07818;K07818;K07818	-	-	-
		ncbi_102075668	LOC102075668	0.0159927	0	0.00929357	0.182797	0.00268281	0.00200136	0.0312752	0.00317532	0.00243338	0.0350651	0.151818	0	0	0.0184141	0	0.0137116	0	0	1.47239	0	0.0158706	0	0.161707	0	0	0	0.0067	LOC102075668	perforin-1, transcript variant X1	Cellular Processes;Organismal Systems;Human Diseases;Human Diseases;Human Diseases;Human Diseases;Human Diseases	Cell growth and death;Immune system;Cardiovascular diseases;Immune diseases;Endocrine and metabolic diseases;Immune diseases;Immune diseases	ko04210//Apoptosis;ko04650//Natural killer cell mediated cytotoxicity;ko05416//Viral myocarditis;ko05320//Autoimmune thyroid disease;ko04940//Type I diabetes mellitus;ko05330//Allograft rejection;ko05332//Graft-versus-host disease	K07818;K07818;K07818;K07818;K07818;K07818;K07818	-	-	-
	NCCRP1	ncbi_100534473	nccrp1	1.90573	84.4544	1.27339	1.86338	19.0667	104.189	4.87268	96.6603	134.456	2.58998	1.96061	3.84287	95.3308	0.928195	72.9774	2.80824	2.971	3.04416	3.87537	3.64406	0.78959	2.27854	3.02286	4.12519	2.68847	6.39237	0.5584	nccrp1	non-specific cytotoxic cell receptor protein 1 homolog (zebrafish)	-	-	-	-	-	-	-
	CD244	ncbi_102077689	cd244	0.0233535	0.186073	0.00490225	0.0339976	0.0336861	0.130958	0.0370146	0.320967	0.0657385	0.00706478	0.26825	0	0.0770562	0.0117684	0.164056	0.0596959	0.0791128	0.00737422	0.0525183	0.062869	0.0567172	0.116305	0.0197664	0.0585619	0.0203597	0	0.0279	cd244	CD244 molecule, transcript variant X1	-	-	-	-	-	-	-
	CLEC12B	ncbi_102076843	LOC102076843	0.0237288	1.15147	0.00694187	0.00577738	0.0587013	1.50429	0.0509508	1.03231	1.68306	0	0.014773	0.0581547	0.666545	0.00741152	1.95849	0.025219	0.0236263	0.066363	0.0265375	0.0959837	0.00609381	0	0.00962284	0.018492	0.048413	0	0.1277	LOC102076843	C-type lectin domain family 4 member D, transcript variant X1	-	-	-	-	-	-	-
	Hepatic lectin	ncbi_109194471	LOC109194471	0.0234431	3.11538	0.0221715	0.0334835	0.103094	2.9168	0.0363075	2.61202	2.44954	0.0793299	0.0927623	0.0622546	2.03098	0.026546	4.01405	0.062329	0.0680223	0.100471	0.0691071	0.0428107	0.0166168	0.0446662	0.0714986	0.172492	0.140212	0.0788066	0.2006	LOC109194471	hepatic lectin, transcript variant X1	Human Diseases;Organismal Systems	Infectious diseases;Immune system	ko05152//Tuberculosis;ko04625//C-type lectin receptor signaling pathway	K10059;K10059	-	-	-
	SELEC7	ncbi_106096894	LOC106096894	0.0113464	0.791687	0.0105812	0.00346097	0.0116424	0.51809	0.00666272	0.682225	0.744847	0	0.0200917	0	0.417502	0.010744	0.359973	0.00321968	0.0128672	0.0326355	0.00432788	0	0	0.0111798	0.019263	0.0281244	0	0.0438128	0.0714	LOC106096894	sialic acid-binding Ig-like lectin 7, transcript variant X1	-	-	-	-	-	-	-
	NK Lysis	ncbi_102080531	LOC102080531	0.0327692	0.0203158	0.0211372	0.025162	0.0414387	0.0145132	0.122359	0.0290146	0.00259393	0.0171797	0.0541721	0.11174	0.00821534	0.00486796	0.0126602	0.00440577	0.0792191	0.0305586	0.0109277	0	0.02113	0.0368132	0	0	0	36.9351	0.0107	LOC102080531	antimicrobial peptide NK-lysin	Cellular Processes	Transport and catabolism	ko04142//Lysosome	K12382	-	-	-
	CD86	ncbi_100700434	cd86	0.0558053	0.0209456	0.0182759	0.0149841	0.196968	0.0395014	0.0536007	0.0287446	0.0256807	0	0.00328133	0.0198165	0.00297903	0.116537	0.0169327	0.0189104	0.213675	0.236003	0.427379	0.0526993	0.0245276	0.0360754	0.0417912	0.0941313	0.102661	0.0844438	0.0221	cd86	CD86 molecule, transcript variant X1	-	-	-	-	-	-	-
	MHCⅡ	ncbi_100710185	LOC100710185	1.02824	0.0529308	0.231997	0.142312	2.04539	0.0618293	0.196535	0.0224607	0.0356137	0.445626	0.181391	0.216361	0.0176059	0.683083	0.118251	12.1471	9.99562	0.238342	0.0938292	0.359565	0.200672	0.21723	0.370128	0.0955695	2.68169	0	0.1378	LOC100710185	RLA class II histocompatibility antigen, DP alpha-1 chain, transcript variant X1	Human Diseases;Environmental Information Processing;Human Diseases;Human Diseases;Human Diseases;Cellular Processes;Human Diseases;Human Diseases;Human Diseases;Human Diseases;Human Diseases;Organismal Systems;Human Diseases;Organismal Systems;Human Diseases;Human Diseases;Organismal Systems;Human Diseases;Organismal Systems;Human Diseases;Organismal Systems;Human Diseases;Human Diseases;Human Di…	Infectious diseases;Signaling molecules and interaction;Infectious diseases;Infectious diseases;Infectious diseases;Transport and catabolism;Infectious diseases;Immune diseases;Cardiovascular diseases;Infectious diseases;Immune diseases;Immune system;Endocrine and metabolic diseases;Immune system;Immune diseases;Immune diseases;Immune system;Immune diseases;Immune system;Infectious diseases;Immun…	ko05166//HTLV-I infection;ko04514//Cell adhesion molecules (CAMs);ko05169//Epstein-Barr virus infection;ko05152//Tuberculosis;ko05168//Herpes simplex infection;ko04145//Phagosome;ko05164//Influenza A;ko05322//Systemic lupus erythematosus;ko05416//Viral myocarditis;ko05145//Toxoplasmosis;ko05320//Autoimmune thyroid disease;ko04659//Th17 cell differentiation;ko04940//Type I diabetes mellitus;ko0461…	K06752;K06752;K06752;K06752;K06752;K06752;K06752;K06752;K06752;K06752;K06752;K06752;K06752;K06752;K06752;K06752;K06752;K06752;K06752;K06752;K06752;K06752;K06752;K06752	GO:0042611//MHC protein complex	-	GO:0002376//immune system process
		ncbi_100692000	LOC100692000	0.640495	0.0158473	0.649948	0.0314677	0.168845	0.0186386	0.0149269	0.0164408	0.01862	0.0784904	0.409717	0.0226844	0.0209126	0.413814	0.026037	0.901905	0.791009	0.15618	0.162967	0.031637	0	0.07653	1.65373	0.00856156	1.35191	0	0.091	LOC100692000	H-2 class II histocompatibility antigen, A-U alpha chain	Human Diseases;Environmental Information Processing;Human Diseases;Human Diseases;Human Diseases;Cellular Processes;Human Diseases;Human Diseases;Human Diseases;Human Diseases;Human Diseases;Organismal Systems;Human Diseases;Organismal Systems;Human Diseases;Human Diseases;Organismal Systems;Human Diseases;Organismal Systems;Human Diseases;Organismal Systems;Human Diseases;Human Diseases;Human Di…	Infectious diseases;Signaling molecules and interaction;Infectious diseases;Infectious diseases;Infectious diseases;Transport and catabolism;Infectious diseases;Immune diseases;Cardiovascular diseases;Infectious diseases;Immune diseases;Immune system;Endocrine and metabolic diseases;Immune system;Immune diseases;Immune diseases;Immune system;Immune diseases;Immune system;Infectious diseases;Immun…	ko05166//HTLV-I infection;ko04514//Cell adhesion molecules (CAMs);ko05169//Epstein-Barr virus infection;ko05152//Tuberculosis;ko05168//Herpes simplex infection;ko04145//Phagosome;ko05164//Influenza A;ko05322//Systemic lupus erythematosus;ko05416//Viral myocarditis;ko05145//Toxoplasmosis;ko05320//Autoimmune thyroid disease;ko04659//Th17 cell differentiation;ko04940//Type I diabetes mellitus;ko0461…	K06752;K06752;K06752;K06752;K06752;K06752;K06752;K06752;K06752;K06752;K06752;K06752;K06752;K06752;K06752;K06752;K06752;K06752;K06752;K06752;K06752;K06752;K06752;K06752	GO:0042611//MHC protein complex	-	GO:0002376//immune system process
		ncbi_100702693	LOC100702693	0.461998	0.0162666	0.484846	0.0928896	0.180482	0.0216417	0.100014	0.00208019	0.0173649	0.14552	0.00383258	0.235109	0	0.140342	0.0152399	1.70018	0.421328	0.134886	0.126412	0.0647823	0.0993746	0.0766749	0.224646	0	0.244563	0.0810025	0.0667	LOC100702693	HLA class II histocompatibility antigen, DR alpha chain, transcript variant X1	Human Diseases;Environmental Information Processing;Human Diseases;Human Diseases;Human Diseases;Cellular Processes;Human Diseases;Human Diseases;Human Diseases;Human Diseases;Human Diseases;Organismal Systems;Human Diseases;Organismal Systems;Human Diseases;Human Diseases;Organismal Systems;Human Diseases;Organismal Systems;Human Diseases;Organismal Systems;Human Diseases;Human Diseases;Human Di…	Infectious diseases;Signaling molecules and interaction;Infectious diseases;Infectious diseases;Infectious diseases;Transport and catabolism;Infectious diseases;Immune diseases;Cardiovascular diseases;Infectious diseases;Immune diseases;Immune system;Endocrine and metabolic diseases;Immune system;Immune diseases;Immune diseases;Immune system;Immune diseases;Immune system;Infectious diseases;Immun…	ko05166//HTLV-I infection;ko04514//Cell adhesion molecules (CAMs);ko05169//Epstein-Barr virus infection;ko05152//Tuberculosis;ko05168//Herpes simplex infection;ko04145//Phagosome;ko05164//Influenza A;ko05322//Systemic lupus erythematosus;ko05416//Viral myocarditis;ko05145//Toxoplasmosis;ko05320//Autoimmune thyroid disease;ko04659//Th17 cell differentiation;ko04940//Type I diabetes mellitus;ko0461…	K06752;K06752;K06752;K06752;K06752;K06752;K06752;K06752;K06752;K06752;K06752;K06752;K06752;K06752;K06752;K06752;K06752;K06752;K06752;K06752;K06752;K06752;K06752;K06752	GO:0042611//MHC protein complex	-	GO:0002376//immune system process
		ncbi_109194343	LOC109194343	0.0513729	0.234437	0.0107774	0.00743685	0.209714	0.218704	0.00185584	0.223587	0.218752	0.00738686	0	0	0.198388	0.0507081	0.291682	0.703803	0.304067	0.00496264	0.0792653	0.0711763	0	0.0284998	0.167108	0	0.209538	0	0.0509	LOC109194343	DLA class II histocompatibility antigen, DR-1 beta chain, transcript variant X1	Human Diseases;Environmental Information Processing;Human Diseases;Human Diseases;Human Diseases;Cellular Processes;Human Diseases;Human Diseases;Human Diseases;Human Diseases;Human Diseases;Organismal Systems;Human Diseases;Organismal Systems;Human Diseases;Human Diseases;Organismal Systems;Human Diseases;Organismal Systems;Human Diseases;Organismal Systems;Human Diseases;Human Diseases;Human Di…	Infectious diseases;Signaling molecules and interaction;Infectious diseases;Infectious diseases;Infectious diseases;Transport and catabolism;Infectious diseases;Immune diseases;Cardiovascular diseases;Infectious diseases;Immune diseases;Immune system;Endocrine and metabolic diseases;Immune system;Immune diseases;Immune diseases;Immune system;Immune diseases;Immune system;Infectious diseases;Immun…	ko05166//HTLV-I infection;ko04514//Cell adhesion molecules (CAMs);ko05169//Epstein-Barr virus infection;ko05152//Tuberculosis;ko05168//Herpes simplex infection;ko04145//Phagosome;ko05164//Influenza A;ko05322//Systemic lupus erythematosus;ko05416//Viral myocarditis;ko05145//Toxoplasmosis;ko05320//Autoimmune thyroid disease;ko04659//Th17 cell differentiation;ko04940//Type I diabetes mellitus;ko0461…	K06752;K06752;K06752;K06752;K06752;K06752;K06752;K06752;K06752;K06752;K06752;K06752;K06752;K06752;K06752;K06752;K06752;K06752;K06752;K06752;K06752;K06752;K06752;K06752	-	-	-
		ncbi_100701975	LOC100701975	0.457641	0.00348185	0.0682591	0.097563	0.18488	0.00744768	0.140863	0.00712474	0.00347321	0.0179486	0.0469483	0.0434152	0.00707014	0.261854	0.00956584	0.94336	0.308411	0.239181	0.14208	0.0908899	0.0312467	0.0946661	0.157345	0.0120669	0.197494	0	0.0454	LOC100701975	H-2 class II histocompatibility antigen, E-S beta chain, transcript variant X1	Human Diseases;Environmental Information Processing;Human Diseases;Human Diseases;Human Diseases;Cellular Processes;Human Diseases;Human Diseases;Human Diseases;Human Diseases;Human Diseases;Organismal Systems;Human Diseases;Organismal Systems;Human Diseases;Human Diseases;Organismal Systems;Human Diseases;Organismal Systems;Human Diseases;Organismal Systems;Human Diseases;Human Diseases;Human Di…	Infectious diseases;Signaling molecules and interaction;Infectious diseases;Infectious diseases;Infectious diseases;Transport and catabolism;Infectious diseases;Immune diseases;Cardiovascular diseases;Infectious diseases;Immune diseases;Immune system;Endocrine and metabolic diseases;Immune system;Immune diseases;Immune diseases;Immune system;Immune diseases;Immune system;Infectious diseases;Immun…	ko05166//HTLV-I infection;ko04514//Cell adhesion molecules (CAMs);ko05169//Epstein-Barr virus infection;ko05152//Tuberculosis;ko05168//Herpes simplex infection;ko04145//Phagosome;ko05164//Influenza A;ko05322//Systemic lupus erythematosus;ko05416//Viral myocarditis;ko05145//Toxoplasmosis;ko05320//Autoimmune thyroid disease;ko04659//Th17 cell differentiation;ko04940//Type I diabetes mellitus;ko0461…	K06752;K06752;K06752;K06752;K06752;K06752;K06752;K06752;K06752;K06752;K06752;K06752;K06752;K06752;K06752;K06752;K06752;K06752;K06752;K06752;K06752;K06752;K06752;K06752	GO:0031224//intrinsic component of membrane;GO:0042611//MHC protein complex	-	GO:0002376//immune system process
		ncbi_112841757	LOC112841757	0.254809	0.00905058	0.320763	0.0332251	0.123587	0.0018782	0.0478351	0	0.00378249	0.0587119	0.0104741	0.0262492	0.00307012	0.143189	0	0.666748	0.374076	0.130568	0.0433762	0.055953	0.0220454	0.0239198	0.0840812	0	0.0982383	0	0.0433	LOC112841757	RLA class II histocompatibility antigen, DP alpha-1 chain-like	Human Diseases;Environmental Information Processing;Human Diseases;Human Diseases;Human Diseases;Cellular Processes;Human Diseases;Human Diseases;Human Diseases;Human Diseases;Human Diseases;Organismal Systems;Human Diseases;Organismal Systems;Human Diseases;Human Diseases;Organismal Systems;Human Diseases;Organismal Systems;Human Diseases;Organismal Systems;Human Diseases;Human Diseases;Human Di…	Infectious diseases;Signaling molecules and interaction;Infectious diseases;Infectious diseases;Infectious diseases;Transport and catabolism;Infectious diseases;Immune diseases;Cardiovascular diseases;Infectious diseases;Immune diseases;Immune system;Endocrine and metabolic diseases;Immune system;Immune diseases;Immune diseases;Immune system;Immune diseases;Immune system;Infectious diseases;Immun…	ko05166//HTLV-I infection;ko04514//Cell adhesion molecules (CAMs);ko05169//Epstein-Barr virus infection;ko05152//Tuberculosis;ko05168//Herpes simplex infection;ko04145//Phagosome;ko05164//Influenza A;ko05322//Systemic lupus erythematosus;ko05416//Viral myocarditis;ko05145//Toxoplasmosis;ko05320//Autoimmune thyroid disease;ko04659//Th17 cell differentiation;ko04940//Type I diabetes mellitus;ko0461…	K06752;K06752;K06752;K06752;K06752;K06752;K06752;K06752;K06752;K06752;K06752;K06752;K06752;K06752;K06752;K06752;K06752;K06752;K06752;K06752;K06752;K06752;K06752;K06752	GO:0042611//MHC protein complex	-	GO:0002376//immune system process
		ncbi_100701242	LOC100701242	0.246035	0.00182293	0.0832587	0.0478558	0.0854738	0.00648676	0.0665819	0	0.00547301	0.0885316	0.0488135	0	0	0.106939	0.0227648	1.42989	0.48781	0.119577	0.040362	0.0565215	0.0328762	0.0722775	0.202766	0.0120669	0.237999	0.0388114	0.0394	LOC100701242	H-2 class II histocompatibility antigen, E-S beta chain, transcript variant X1	Human Diseases;Environmental Information Processing;Human Diseases;Human Diseases;Human Diseases;Cellular Processes;Human Diseases;Human Diseases;Human Diseases;Human Diseases;Human Diseases;Organismal Systems;Human Diseases;Organismal Systems;Human Diseases;Human Diseases;Organismal Systems;Human Diseases;Organismal Systems;Human Diseases;Organismal Systems;Human Diseases;Human Diseases;Human Di…	Infectious diseases;Signaling molecules and interaction;Infectious diseases;Infectious diseases;Infectious diseases;Transport and catabolism;Infectious diseases;Immune diseases;Cardiovascular diseases;Infectious diseases;Immune diseases;Immune system;Endocrine and metabolic diseases;Immune system;Immune diseases;Immune diseases;Immune system;Immune diseases;Immune system;Infectious diseases;Immun…	ko05166//HTLV-I infection;ko04514//Cell adhesion molecules (CAMs);ko05169//Epstein-Barr virus infection;ko05152//Tuberculosis;ko05168//Herpes simplex infection;ko04145//Phagosome;ko05164//Influenza A;ko05322//Systemic lupus erythematosus;ko05416//Viral myocarditis;ko05145//Toxoplasmosis;ko05320//Autoimmune thyroid disease;ko04659//Th17 cell differentiation;ko04940//Type I diabetes mellitus;ko0461…	K06752;K06752;K06752;K06752;K06752;K06752;K06752;K06752;K06752;K06752;K06752;K06752;K06752;K06752;K06752;K06752;K06752;K06752;K06752;K06752;K06752;K06752;K06752;K06752	GO:0031224//intrinsic component of membrane;GO:0042611//MHC protein complex	-	GO:0002376//immune system process
		ncbi_109204230	LOC109204230	0.260715	0.0253633	0.0335142	0.0208296	0.107011	0.0159279	0.0231294	0.0409338	0.00611886	0	0.0249875	0	0.0640867	0.276692	0.0263539	0.0817568	0.0703312	0.0453118	0.0696862	0	0	0.0181738	0.0394009	0.0347864	0.113822	0.0293338	0.0286	LOC109204230	H-2 class II histocompatibility antigen, A-U alpha chain	Human Diseases;Environmental Information Processing;Human Diseases;Human Diseases;Human Diseases;Cellular Processes;Human Diseases;Human Diseases;Human Diseases;Human Diseases;Human Diseases;Organismal Systems;Human Diseases;Organismal Systems;Human Diseases;Human Diseases;Organismal Systems;Human Diseases;Organismal Systems;Human Diseases;Organismal Systems;Human Diseases;Human Diseases;Human Di…	Infectious diseases;Signaling molecules and interaction;Infectious diseases;Infectious diseases;Infectious diseases;Transport and catabolism;Infectious diseases;Immune diseases;Cardiovascular diseases;Infectious diseases;Immune diseases;Immune system;Endocrine and metabolic diseases;Immune system;Immune diseases;Immune diseases;Immune system;Immune diseases;Immune system;Infectious diseases;Immun…	ko05166//HTLV-I infection;ko04514//Cell adhesion molecules (CAMs);ko05169//Epstein-Barr virus infection;ko05152//Tuberculosis;ko05168//Herpes simplex infection;ko04145//Phagosome;ko05164//Influenza A;ko05322//Systemic lupus erythematosus;ko05416//Viral myocarditis;ko05145//Toxoplasmosis;ko05320//Autoimmune thyroid disease;ko04659//Th17 cell differentiation;ko04940//Type I diabetes mellitus;ko0461…	K06752;K06752;K06752;K06752;K06752;K06752;K06752;K06752;K06752;K06752;K06752;K06752;K06752;K06752;K06752;K06752;K06752;K06752;K06752;K06752;K06752;K06752;K06752;K06752	GO:0016020//membrane	-	-
		ncbi_109194176	LOC109194176	0.121339	0.00328783	0.0340496	0.00664892	0.11015	0.00341369	0.023415	0.00386361	0	0.0312813	0.0278952	0.00536419	0	0.0749608	0	1.52974	0.744322	0.0121422	0.0245008	0.00416395	0.00802394	0.0441735	0.0237747	0.0913142	0.229166	0	0.025	LOC109194176	H-2 class II histocompatibility antigen, E-S beta chain-like	Human Diseases;Environmental Information Processing;Human Diseases;Human Diseases;Human Diseases;Cellular Processes;Human Diseases;Human Diseases;Human Diseases;Human Diseases;Human Diseases;Organismal Systems;Human Diseases;Organismal Systems;Human Diseases;Human Diseases;Organismal Systems;Human Diseases;Organismal Systems;Human Diseases;Organismal Systems;Human Diseases;Human Diseases;Human Di…	Infectious diseases;Signaling molecules and interaction;Infectious diseases;Infectious diseases;Infectious diseases;Transport and catabolism;Infectious diseases;Immune diseases;Cardiovascular diseases;Infectious diseases;Immune diseases;Immune system;Endocrine and metabolic diseases;Immune system;Immune diseases;Immune diseases;Immune system;Immune diseases;Immune system;Infectious diseases;Immun…	ko05166//HTLV-I infection;ko04514//Cell adhesion molecules (CAMs);ko05169//Epstein-Barr virus infection;ko05152//Tuberculosis;ko05168//Herpes simplex infection;ko04145//Phagosome;ko05164//Influenza A;ko05322//Systemic lupus erythematosus;ko05416//Viral myocarditis;ko05145//Toxoplasmosis;ko05320//Autoimmune thyroid disease;ko04659//Th17 cell differentiation;ko04940//Type I diabetes mellitus;ko0461…	K06752;K06752;K06752;K06752;K06752;K06752;K06752;K06752;K06752;K06752;K06752;K06752;K06752;K06752;K06752;K06752;K06752;K06752;K06752;K06752;K06752;K06752;K06752;K06752	GO:0031224//intrinsic component of membrane;GO:0042611//MHC protein complex	-	GO:0002376//immune system process
		ncbi_109202867	LOC109202867	0.142138	0	0.0501935	0.0279237	0.096743	0.00176577	0.00918402	0	0	0.0516421	0.00992275	0.0444619	0	0.051436	0	0.58941	0.193263	0.0102896	0.0263887	0	0.0137812	0.0293972	0.0197596	0.0226291	0.157466	0	0.0217	LOC109202867	HLA class II histocompatibility antigen, DRB1-8 beta chain-like	Human Diseases;Environmental Information Processing;Human Diseases;Human Diseases;Human Diseases;Cellular Processes;Human Diseases;Human Diseases;Human Diseases;Human Diseases;Human Diseases;Organismal Systems;Human Diseases;Organismal Systems;Human Diseases;Human Diseases;Organismal Systems;Human Diseases;Organismal Systems;Human Diseases;Organismal Systems;Human Diseases;Human Diseases;Human Di…	Infectious diseases;Signaling molecules and interaction;Infectious diseases;Infectious diseases;Infectious diseases;Transport and catabolism;Infectious diseases;Immune diseases;Cardiovascular diseases;Infectious diseases;Immune diseases;Immune system;Endocrine and metabolic diseases;Immune system;Immune diseases;Immune diseases;Immune system;Immune diseases;Immune system;Infectious diseases;Immun…	ko05166//HTLV-I infection;ko04514//Cell adhesion molecules (CAMs);ko05169//Epstein-Barr virus infection;ko05152//Tuberculosis;ko05168//Herpes simplex infection;ko04145//Phagosome;ko05164//Influenza A;ko05322//Systemic lupus erythematosus;ko05416//Viral myocarditis;ko05145//Toxoplasmosis;ko05320//Autoimmune thyroid disease;ko04659//Th17 cell differentiation;ko04940//Type I diabetes mellitus;ko0461…	K06752;K06752;K06752;K06752;K06752;K06752;K06752;K06752;K06752;K06752;K06752;K06752;K06752;K06752;K06752;K06752;K06752;K06752;K06752;K06752;K06752;K06752;K06752;K06752	GO:0031224//intrinsic component of membrane;GO:0042611//MHC protein complex	-	GO:0002376//immune system process
		ncbi_109201613	LOC109201613	0.0686978	0.136679	0.0112636	0.0654165	0.0237323	0.0520314	0.126304	0.0190155	0.0794226	0.104669	0.0277562	0	0.0588679	0.0251516	0.0578939	0.0651213	0.0479382	0.11038	0.0132241	0.00982991	0.0434395	0	0.0640914	0.0181427	0.0530127	0.0388114	0.0202	LOC109201613	H-2 class II histocompatibility antigen, E-S beta chain	Human Diseases;Environmental Information Processing;Human Diseases;Human Diseases;Human Diseases;Cellular Processes;Human Diseases;Human Diseases;Human Diseases;Human Diseases;Human Diseases;Organismal Systems;Human Diseases;Organismal Systems;Human Diseases;Human Diseases;Organismal Systems;Human Diseases;Organismal Systems;Human Diseases;Organismal Systems;Human Diseases;Human Diseases;Human Di…	Infectious diseases;Signaling molecules and interaction;Infectious diseases;Infectious diseases;Infectious diseases;Transport and catabolism;Infectious diseases;Immune diseases;Cardiovascular diseases;Infectious diseases;Immune diseases;Immune system;Endocrine and metabolic diseases;Immune system;Immune diseases;Immune diseases;Immune system;Immune diseases;Immune system;Infectious diseases;Immun…	ko05166//HTLV-I infection;ko04514//Cell adhesion molecules (CAMs);ko05169//Epstein-Barr virus infection;ko05152//Tuberculosis;ko05168//Herpes simplex infection;ko04145//Phagosome;ko05164//Influenza A;ko05322//Systemic lupus erythematosus;ko05416//Viral myocarditis;ko05145//Toxoplasmosis;ko05320//Autoimmune thyroid disease;ko04659//Th17 cell differentiation;ko04940//Type I diabetes mellitus;ko0461…	K06752;K06752;K06752;K06752;K06752;K06752;K06752;K06752;K06752;K06752;K06752;K06752;K06752;K06752;K06752;K06752;K06752;K06752;K06752;K06752;K06752;K06752;K06752;K06752	GO:0031224//intrinsic component of membrane;GO:0042611//MHC protein complex	-	GO:0002376//immune system process
		ncbi_100711901	LOC100711901	0.119482	0.00225848	0.0167809	0.00154457	0.0881272	0.0095989	0.019172	0.00583544	0.00273706	0.00594419	0	0.0181154	0	0.0301798	0	0.573947	0.262753	0.00944822	0.00819206	0.0624725	0.00629802	0.00953442	0.0096413	0.0451024	0.0695837	0	0.0176	LOC100711901	H-2 class II histocompatibility antigen, E-S beta chain	Human Diseases;Environmental Information Processing;Human Diseases;Human Diseases;Human Diseases;Cellular Processes;Human Diseases;Human Diseases;Human Diseases;Human Diseases;Human Diseases;Organismal Systems;Human Diseases;Organismal Systems;Human Diseases;Human Diseases;Organismal Systems;Human Diseases;Organismal Systems;Human Diseases;Organismal Systems;Human Diseases;Human Diseases;Human Di…	Infectious diseases;Signaling molecules and interaction;Infectious diseases;Infectious diseases;Infectious diseases;Transport and catabolism;Infectious diseases;Immune diseases;Cardiovascular diseases;Infectious diseases;Immune diseases;Immune system;Endocrine and metabolic diseases;Immune system;Immune diseases;Immune diseases;Immune system;Immune diseases;Immune system;Infectious diseases;Immun…	ko05166//HTLV-I infection;ko04514//Cell adhesion molecules (CAMs);ko05169//Epstein-Barr virus infection;ko05152//Tuberculosis;ko05168//Herpes simplex infection;ko04145//Phagosome;ko05164//Influenza A;ko05322//Systemic lupus erythematosus;ko05416//Viral myocarditis;ko05145//Toxoplasmosis;ko05320//Autoimmune thyroid disease;ko04659//Th17 cell differentiation;ko04940//Type I diabetes mellitus;ko0461…	K06752;K06752;K06752;K06752;K06752;K06752;K06752;K06752;K06752;K06752;K06752;K06752;K06752;K06752;K06752;K06752;K06752;K06752;K06752;K06752;K06752;K06752;K06752;K06752	GO:0044425//membrane part	-	GO:0002376//immune system process
		ncbi_100699091	LOC100699091	0.0290703	0.127031	0.00964446	0.0358429	0.0251897	0.035661	0.0943886	0.0288216	0.0174216	0.0813599	0.0310701	0.0570873	0.0569268	0.0262303	0.0372658	0.0106301	0.0383518	0.0594006	0.00348238	0.0579079	0.0153486	0.0412247	0	0.0188717	0	0	0.0151	LOC100699091	H-2 class II histocompatibility antigen, E-S beta chain, transcript variant X1	Human Diseases;Environmental Information Processing;Human Diseases;Human Diseases;Human Diseases;Cellular Processes;Human Diseases;Human Diseases;Human Diseases;Human Diseases;Human Diseases;Organismal Systems;Human Diseases;Organismal Systems;Human Diseases;Human Diseases;Organismal Systems;Human Diseases;Organismal Systems;Human Diseases;Organismal Systems;Human Diseases;Human Diseases;Human Di…	Infectious diseases;Signaling molecules and interaction;Infectious diseases;Infectious diseases;Infectious diseases;Transport and catabolism;Infectious diseases;Immune diseases;Cardiovascular diseases;Infectious diseases;Immune diseases;Immune system;Endocrine and metabolic diseases;Immune system;Immune diseases;Immune diseases;Immune system;Immune diseases;Immune system;Infectious diseases;Immun…	ko05166//HTLV-I infection;ko04514//Cell adhesion molecules (CAMs);ko05169//Epstein-Barr virus infection;ko05152//Tuberculosis;ko05168//Herpes simplex infection;ko04145//Phagosome;ko05164//Influenza A;ko05322//Systemic lupus erythematosus;ko05416//Viral myocarditis;ko05145//Toxoplasmosis;ko05320//Autoimmune thyroid disease;ko04659//Th17 cell differentiation;ko04940//Type I diabetes mellitus;ko0461…	K06752;K06752;K06752;K06752;K06752;K06752;K06752;K06752;K06752;K06752;K06752;K06752;K06752;K06752;K06752;K06752;K06752;K06752;K06752;K06752;K06752;K06752;K06752;K06752	GO:0031224//intrinsic component of membrane;GO:0042611//MHC protein complex	-	GO:0002376//immune system process
		ncbi_100704307	LOC100704307	0.0230306	0.0398791	0.0791201	0.0134351	0.0581456	0.00544285	0.075117	0.0576749	0.0134152	0.0361517	0.03207	0.033054	0.0234847	0.00640239	0.0403404	0.0370772	0.0868892	0.185161	0.0265855	0	0.0457191	0.0148935	0.0849797	0.165319	0.0331194	0	0.0145	LOC100704307	H-2 class I histocompatibility antigen, Q10 alpha chain	Human Diseases;Human Diseases;Human Diseases;Cellular Processes;Environmental Information Processing;Human Diseases;Human Diseases;Cellular Processes;Human Diseases;Human Diseases;Cellular Processes;Organismal Systems;Human Diseases;Human Diseases;Human Diseases;Organismal Systems;Human Diseases;Human Diseases	Infectious diseases;Infectious diseases;Infectious diseases;Transport and catabolism;Signaling molecules and interaction;Infectious diseases;Infectious diseases;Transport and catabolism;Cancers;Infectious diseases;Cell growth and death;Immune system;Cardiovascular diseases;Immune diseases;Endocrine and metabolic diseases;Immune system;Immune diseases;Immune diseases	ko05165//Human papillomavirus infection;ko05166//HTLV-I infection;ko05163//Human cytomegalovirus infection;ko04144//Endocytosis;ko04514//Cell adhesion molecules (CAMs);ko05169//Epstein-Barr virus infection;ko05168//Herpes simplex infection;ko04145//Phagosome;ko05203//Viral carcinogenesis;ko05167//Kaposi sarcoma-associated herpesvirus infection;ko04218//Cellular senescence;ko04650//Natural killer …	K06751;K06751;K06751;K06751;K06751;K06751;K06751;K06751;K06751;K06751;K06751;K06751;K06751;K06751;K06751;K06751;K06751;K06751	GO:0031224//intrinsic component of membrane;GO:0042611//MHC protein complex	GO:0003823//antigen binding	GO:0048002//antigen processing and presentation of peptide antigen
		ncbi_100709378	LOC100709378	0.0715656	0.00425549	0.00983516	0.0118543	0.0216514	0.0032913	0.0075415	0	0.00272629	0.0252212	0	0.0306892	0	0.0200355	0	1.04521	0.11364	0	0.00433802	0	0	0.0106287	0.0441706	0	0	0	0.0136	LOC100709378	RLA class II histocompatibility antigen, DP alpha-1 chain-like	Human Diseases;Environmental Information Processing;Human Diseases;Human Diseases;Human Diseases;Cellular Processes;Human Diseases;Human Diseases;Human Diseases;Human Diseases;Human Diseases;Organismal Systems;Human Diseases;Organismal Systems;Human Diseases;Human Diseases;Organismal Systems;Human Diseases;Organismal Systems;Human Diseases;Organismal Systems;Human Diseases;Human Diseases;Human Di…	Infectious diseases;Signaling molecules and interaction;Infectious diseases;Infectious diseases;Infectious diseases;Transport and catabolism;Infectious diseases;Immune diseases;Cardiovascular diseases;Infectious diseases;Immune diseases;Immune system;Endocrine and metabolic diseases;Immune system;Immune diseases;Immune diseases;Immune system;Immune diseases;Immune system;Infectious diseases;Immun…	ko05166//HTLV-I infection;ko04514//Cell adhesion molecules (CAMs);ko05169//Epstein-Barr virus infection;ko05152//Tuberculosis;ko05168//Herpes simplex infection;ko04145//Phagosome;ko05164//Influenza A;ko05322//Systemic lupus erythematosus;ko05416//Viral myocarditis;ko05145//Toxoplasmosis;ko05320//Autoimmune thyroid disease;ko04659//Th17 cell differentiation;ko04940//Type I diabetes mellitus;ko0461…	K06752;K06752;K06752;K06752;K06752;K06752;K06752;K06752;K06752;K06752;K06752;K06752;K06752;K06752;K06752;K06752;K06752;K06752;K06752;K06752;K06752;K06752;K06752;K06752	GO:0042611//MHC protein complex	-	GO:0002376//immune system process
		ncbi_100697318	LOC100697318	0.0411935	0.00267111	0.100185	0.0168127	0.0566652	0	0.00545665	0	0	0	0.00253092	0.0049363	0	0.0444595	0	0.209299	0.0705235	0.0306706	0.0150604	0.0235883	0.013632	0	0.0385695	0	0.0458203	0	0.0134	LOC100697318	RLA class II histocompatibility antigen, DP alpha-1 chain	Human Diseases;Environmental Information Processing;Human Diseases;Human Diseases;Human Diseases;Cellular Processes;Human Diseases;Human Diseases;Human Diseases;Human Diseases;Human Diseases;Organismal Systems;Human Diseases;Organismal Systems;Human Diseases;Human Diseases;Organismal Systems;Human Diseases;Organismal Systems;Human Diseases;Organismal Systems;Human Diseases;Human Diseases;Human Di…	Infectious diseases;Signaling molecules and interaction;Infectious diseases;Infectious diseases;Infectious diseases;Transport and catabolism;Infectious diseases;Immune diseases;Cardiovascular diseases;Infectious diseases;Immune diseases;Immune system;Endocrine and metabolic diseases;Immune system;Immune diseases;Immune diseases;Immune system;Immune diseases;Immune system;Infectious diseases;Immun…	ko05166//HTLV-I infection;ko04514//Cell adhesion molecules (CAMs);ko05169//Epstein-Barr virus infection;ko05152//Tuberculosis;ko05168//Herpes simplex infection;ko04145//Phagosome;ko05164//Influenza A;ko05322//Systemic lupus erythematosus;ko05416//Viral myocarditis;ko05145//Toxoplasmosis;ko05320//Autoimmune thyroid disease;ko04659//Th17 cell differentiation;ko04940//Type I diabetes mellitus;ko0461…	K06752;K06752;K06752;K06752;K06752;K06752;K06752;K06752;K06752;K06752;K06752;K06752;K06752;K06752;K06752;K06752;K06752;K06752;K06752;K06752;K06752;K06752;K06752;K06752	GO:0042611//MHC protein complex	-	GO:0002376//immune system process
		ncbi_109201541	LOC109201541	0.0452031	0.0469285	0.0189964	0.0349947	0.0497857	0.0509279	0.0701615	0.0117551	0	0.0459926	0.136887	0	0.0705764	0.0188748	0.0479676	0.0435446	0.0211753	0.0889135	0.00649393	0.0147449	0.0247735	0.0322922	0.0753237	0.0281986	0.0552608	0	0.0133	LOC109201541	rano class II histocompatibility antigen, A beta chain	Human Diseases;Environmental Information Processing;Human Diseases;Human Diseases;Human Diseases;Cellular Processes;Human Diseases;Human Diseases;Human Diseases;Human Diseases;Human Diseases;Organismal Systems;Human Diseases;Organismal Systems;Human Diseases;Human Diseases;Organismal Systems;Human Diseases;Organismal Systems;Human Diseases;Organismal Systems;Human Diseases;Human Diseases;Human Di…	Infectious diseases;Signaling molecules and interaction;Infectious diseases;Infectious diseases;Infectious diseases;Transport and catabolism;Infectious diseases;Immune diseases;Cardiovascular diseases;Infectious diseases;Immune diseases;Immune system;Endocrine and metabolic diseases;Immune system;Immune diseases;Immune diseases;Immune system;Immune diseases;Immune system;Infectious diseases;Immun…	ko05166//HTLV-I infection;ko04514//Cell adhesion molecules (CAMs);ko05169//Epstein-Barr virus infection;ko05152//Tuberculosis;ko05168//Herpes simplex infection;ko04145//Phagosome;ko05164//Influenza A;ko05322//Systemic lupus erythematosus;ko05416//Viral myocarditis;ko05145//Toxoplasmosis;ko05320//Autoimmune thyroid disease;ko04659//Th17 cell differentiation;ko04940//Type I diabetes mellitus;ko0461…	K06752;K06752;K06752;K06752;K06752;K06752;K06752;K06752;K06752;K06752;K06752;K06752;K06752;K06752;K06752;K06752;K06752;K06752;K06752;K06752;K06752;K06752;K06752;K06752	GO:0031224//intrinsic component of membrane;GO:0042611//MHC protein complex	-	GO:0002376//immune system process
		ncbi_109204231	LOC109204231	0.283233	0.00976305	0.00404363	0.00825486	0.00664658	0.00349906	0	0.00341942	0	0	0.0204087	0	0	0.054898	0.00454412	0.00777431	0.00958804	0.0273542	0	0	0.00889783	0.0213068	0.0468128	0.00942546	0	0	0.0133	LOC109204231	rano class II histocompatibility antigen, A beta chain	Human Diseases;Environmental Information Processing;Human Diseases;Human Diseases;Human Diseases;Cellular Processes;Human Diseases;Human Diseases;Human Diseases;Human Diseases;Human Diseases;Organismal Systems;Human Diseases;Organismal Systems;Human Diseases;Human Diseases;Organismal Systems;Human Diseases;Organismal Systems;Human Diseases;Organismal Systems;Human Diseases;Human Diseases;Human Di…	Infectious diseases;Signaling molecules and interaction;Infectious diseases;Infectious diseases;Infectious diseases;Transport and catabolism;Infectious diseases;Immune diseases;Cardiovascular diseases;Infectious diseases;Immune diseases;Immune system;Endocrine and metabolic diseases;Immune system;Immune diseases;Immune diseases;Immune system;Immune diseases;Immune system;Infectious diseases;Immun…	ko05166//HTLV-I infection;ko04514//Cell adhesion molecules (CAMs);ko05169//Epstein-Barr virus infection;ko05152//Tuberculosis;ko05168//Herpes simplex infection;ko04145//Phagosome;ko05164//Influenza A;ko05322//Systemic lupus erythematosus;ko05416//Viral myocarditis;ko05145//Toxoplasmosis;ko05320//Autoimmune thyroid disease;ko04659//Th17 cell differentiation;ko04940//Type I diabetes mellitus;ko0461…	K06752;K06752;K06752;K06752;K06752;K06752;K06752;K06752;K06752;K06752;K06752;K06752;K06752;K06752;K06752;K06752;K06752;K06752;K06752;K06752;K06752;K06752;K06752;K06752	-	-	-
		ncbi_106098650	LOC106098650	0.0668845	0.00694775	0.0121932	0.0062499	0.0612064	0.0260504	0	0.00770083	0.0437285	0	0	0	0.00708002	0.0443758	0.521073	0	0.0890316	0	0	0	0	0	0	0.0471429	0	0	0.0132	LOC106098650	DLA class II histocompatibility antigen, DR-1 beta chain	Human Diseases;Environmental Information Processing;Human Diseases;Human Diseases;Human Diseases;Cellular Processes;Human Diseases;Human Diseases;Human Diseases;Human Diseases;Human Diseases;Organismal Systems;Human Diseases;Organismal Systems;Human Diseases;Human Diseases;Organismal Systems;Human Diseases;Organismal Systems;Human Diseases;Organismal Systems;Human Diseases;Human Diseases;Human Di…	Infectious diseases;Signaling molecules and interaction;Infectious diseases;Infectious diseases;Infectious diseases;Transport and catabolism;Infectious diseases;Immune diseases;Cardiovascular diseases;Infectious diseases;Immune diseases;Immune system;Endocrine and metabolic diseases;Immune system;Immune diseases;Immune diseases;Immune system;Immune diseases;Immune system;Infectious diseases;Immun…	ko05166//HTLV-I infection;ko04514//Cell adhesion molecules (CAMs);ko05169//Epstein-Barr virus infection;ko05152//Tuberculosis;ko05168//Herpes simplex infection;ko04145//Phagosome;ko05164//Influenza A;ko05322//Systemic lupus erythematosus;ko05416//Viral myocarditis;ko05145//Toxoplasmosis;ko05320//Autoimmune thyroid disease;ko04659//Th17 cell differentiation;ko04940//Type I diabetes mellitus;ko0461…	K06752;K06752;K06752;K06752;K06752;K06752;K06752;K06752;K06752;K06752;K06752;K06752;K06752;K06752;K06752;K06752;K06752;K06752;K06752;K06752;K06752;K06752;K06752;K06752	-	-	-
		ncbi_109194454	LOC109194454	0.0909133	0.00176427	0.108453	0	0	0.00552889	0	0	0	0	0	0.0053829	0	0.0591082	0	0.00560554	0.0278815	0.0159592	0.00359855	0.00492833	0	0	0.0096413	0	0.142891	0	0.0126	LOC109194454	boLa class II histocompatibility antigen, DQB*0101 beta chain-like, transcript variant X1	Human Diseases;Environmental Information Processing;Human Diseases;Human Diseases;Human Diseases;Cellular Processes;Human Diseases;Human Diseases;Human Diseases;Human Diseases;Human Diseases;Organismal Systems;Human Diseases;Organismal Systems;Human Diseases;Human Diseases;Organismal Systems;Human Diseases;Organismal Systems;Human Diseases;Organismal Systems;Human Diseases;Human Diseases;Human Di…	Infectious diseases;Signaling molecules and interaction;Infectious diseases;Infectious diseases;Infectious diseases;Transport and catabolism;Infectious diseases;Immune diseases;Cardiovascular diseases;Infectious diseases;Immune diseases;Immune system;Endocrine and metabolic diseases;Immune system;Immune diseases;Immune diseases;Immune system;Immune diseases;Immune system;Infectious diseases;Immun…	ko05166//HTLV-I infection;ko04514//Cell adhesion molecules (CAMs);ko05169//Epstein-Barr virus infection;ko05152//Tuberculosis;ko05168//Herpes simplex infection;ko04145//Phagosome;ko05164//Influenza A;ko05322//Systemic lupus erythematosus;ko05416//Viral myocarditis;ko05145//Toxoplasmosis;ko05320//Autoimmune thyroid disease;ko04659//Th17 cell differentiation;ko04940//Type I diabetes mellitus;ko0461…	K06752;K06752;K06752;K06752;K06752;K06752;K06752;K06752;K06752;K06752;K06752;K06752;K06752;K06752;K06752;K06752;K06752;K06752;K06752;K06752;K06752;K06752;K06752;K06752	GO:0044425//membrane part	-	GO:0002376//immune system process
		ncbi_100703853	LOC100703853	0.0911667	0.000929821	0.0168053	0.00809376	0.063096	0.0070452	0.00650979	0	0.00951181	0.0058683	0.00337604	0	0.00299115	0.0407915	0	0.27646	0.126107	0	0.0111419	0.0163329	0.0114331	0	0.0923652	0	0.138901	0	0.011	LOC100703853	HLA class II histocompatibility antigen, DRB1-8 beta chain	Human Diseases;Environmental Information Processing;Human Diseases;Human Diseases;Human Diseases;Cellular Processes;Human Diseases;Human Diseases;Human Diseases;Human Diseases;Human Diseases;Organismal Systems;Human Diseases;Organismal Systems;Human Diseases;Human Diseases;Organismal Systems;Human Diseases;Organismal Systems;Human Diseases;Organismal Systems;Human Diseases;Human Diseases;Human Di…	Infectious diseases;Signaling molecules and interaction;Infectious diseases;Infectious diseases;Infectious diseases;Transport and catabolism;Infectious diseases;Immune diseases;Cardiovascular diseases;Infectious diseases;Immune diseases;Immune system;Endocrine and metabolic diseases;Immune system;Immune diseases;Immune diseases;Immune system;Immune diseases;Immune system;Infectious diseases;Immun…	ko05166//HTLV-I infection;ko04514//Cell adhesion molecules (CAMs);ko05169//Epstein-Barr virus infection;ko05152//Tuberculosis;ko05168//Herpes simplex infection;ko04145//Phagosome;ko05164//Influenza A;ko05322//Systemic lupus erythematosus;ko05416//Viral myocarditis;ko05145//Toxoplasmosis;ko05320//Autoimmune thyroid disease;ko04659//Th17 cell differentiation;ko04940//Type I diabetes mellitus;ko0461…	K06752;K06752;K06752;K06752;K06752;K06752;K06752;K06752;K06752;K06752;K06752;K06752;K06752;K06752;K06752;K06752;K06752;K06752;K06752;K06752;K06752;K06752;K06752;K06752	GO:0031224//intrinsic component of membrane;GO:0042611//MHC protein complex	-	GO:0002376//immune system process
		ncbi_109195039	LOC109195039	0.0124139	0.00109499	0.0012034	0.0209833	0.069035	0.00176107	0.00691215	0	0	0	0	0.0364717	0	0.00618445	0	0.316589	0.534898	0	0	0.00467449	0.00950606	0	0.00962284	0	0	0	0.0099	LOC109195039	H-2 class II histocompatibility antigen, A-F alpha chain	Human Diseases;Environmental Information Processing;Human Diseases;Human Diseases;Human Diseases;Cellular Processes;Human Diseases;Human Diseases;Human Diseases;Human Diseases;Human Diseases;Organismal Systems;Human Diseases;Organismal Systems;Human Diseases;Human Diseases;Organismal Systems;Human Diseases;Organismal Systems;Human Diseases;Organismal Systems;Human Diseases;Human Diseases;Human Di…	Infectious diseases;Signaling molecules and interaction;Infectious diseases;Infectious diseases;Infectious diseases;Transport and catabolism;Infectious diseases;Immune diseases;Cardiovascular diseases;Infectious diseases;Immune diseases;Immune system;Endocrine and metabolic diseases;Immune system;Immune diseases;Immune diseases;Immune system;Immune diseases;Immune system;Infectious diseases;Immun…	ko05166//HTLV-I infection;ko04514//Cell adhesion molecules (CAMs);ko05169//Epstein-Barr virus infection;ko05152//Tuberculosis;ko05168//Herpes simplex infection;ko04145//Phagosome;ko05164//Influenza A;ko05322//Systemic lupus erythematosus;ko05416//Viral myocarditis;ko05145//Toxoplasmosis;ko05320//Autoimmune thyroid disease;ko04659//Th17 cell differentiation;ko04940//Type I diabetes mellitus;ko0461…	K06752;K06752;K06752;K06752;K06752;K06752;K06752;K06752;K06752;K06752;K06752;K06752;K06752;K06752;K06752;K06752;K06752;K06752;K06752;K06752;K06752;K06752;K06752;K06752	-	-	-
		ncbi_100691970	orni-dba	0.0100765	0.0310454	0.00334695	0.0178527	0.011438	0.0254596	0.101624	0.0288789	0.0192699	0.00802084	0.00234997	0.0307977	0.0242416	0.0107167	0.0517086	0.00382226	0.0050719	0.00450618	0.0190984	0.0386776	0.00678237	0	0.0164271	0.0481522	0.0458203	0	0.0081	orni-dba	mamu class II histocompatibility antigen, DR alpha chain-like	Human Diseases;Environmental Information Processing;Human Diseases;Human Diseases;Human Diseases;Cellular Processes;Human Diseases;Human Diseases;Human Diseases;Human Diseases;Human Diseases;Organismal Systems;Human Diseases;Organismal Systems;Human Diseases;Human Diseases;Organismal Systems;Human Diseases;Organismal Systems;Human Diseases;Organismal Systems;Human Diseases;Human Diseases;Human Di…	Infectious diseases;Signaling molecules and interaction;Infectious diseases;Infectious diseases;Infectious diseases;Transport and catabolism;Infectious diseases;Immune diseases;Cardiovascular diseases;Infectious diseases;Immune diseases;Immune system;Endocrine and metabolic diseases;Immune system;Immune diseases;Immune diseases;Immune system;Immune diseases;Immune system;Infectious diseases;Immun…	ko05166//HTLV-I infection;ko04514//Cell adhesion molecules (CAMs);ko05169//Epstein-Barr virus infection;ko05152//Tuberculosis;ko05168//Herpes simplex infection;ko04145//Phagosome;ko05164//Influenza A;ko05322//Systemic lupus erythematosus;ko05416//Viral myocarditis;ko05145//Toxoplasmosis;ko05320//Autoimmune thyroid disease;ko04659//Th17 cell differentiation;ko04940//Type I diabetes mellitus;ko0461…	K06752;K06752;K06752;K06752;K06752;K06752;K06752;K06752;K06752;K06752;K06752;K06752;K06752;K06752;K06752;K06752;K06752;K06752;K06752;K06752;K06752;K06752;K06752;K06752	GO:0042611//MHC protein complex	-	GO:0002376//immune system process
		ncbi_109194340	LOC109194340	0.0450222	0	0.0491742	0.00565352	0.0116584	0.00196339	0.00320831	0	0	0.00276147	0	0	0.00286205	0.0151507	0.00571728	0.153682	0.00352546	0	0.00905638	0.00441496	0	0	0	0	0.042145	0	0.0074	LOC109194340	H-2 class II histocompatibility antigen, A-U alpha chain, transcript variant X1	Human Diseases;Environmental Information Processing;Human Diseases;Human Diseases;Human Diseases;Cellular Processes;Human Diseases;Human Diseases;Human Diseases;Human Diseases;Human Diseases;Organismal Systems;Human Diseases;Organismal Systems;Human Diseases;Human Diseases;Organismal Systems;Human Diseases;Organismal Systems;Human Diseases;Organismal Systems;Human Diseases;Human Diseases;Human Di…	Infectious diseases;Signaling molecules and interaction;Infectious diseases;Infectious diseases;Infectious diseases;Transport and catabolism;Infectious diseases;Immune diseases;Cardiovascular diseases;Infectious diseases;Immune diseases;Immune system;Endocrine and metabolic diseases;Immune system;Immune diseases;Immune diseases;Immune system;Immune diseases;Immune system;Infectious diseases;Immun…	ko05166//HTLV-I infection;ko04514//Cell adhesion molecules (CAMs);ko05169//Epstein-Barr virus infection;ko05152//Tuberculosis;ko05168//Herpes simplex infection;ko04145//Phagosome;ko05164//Influenza A;ko05322//Systemic lupus erythematosus;ko05416//Viral myocarditis;ko05145//Toxoplasmosis;ko05320//Autoimmune thyroid disease;ko04659//Th17 cell differentiation;ko04940//Type I diabetes mellitus;ko0461…	K06752;K06752;K06752;K06752;K06752;K06752;K06752;K06752;K06752;K06752;K06752;K06752;K06752;K06752;K06752;K06752;K06752;K06752;K06752;K06752;K06752;K06752;K06752;K06752	GO:0042611//MHC protein complex	-	GO:0002376//immune system process
		ncbi_109195038	LOC109195038	0.0170993	0.00232	0.00250168	0.00193827	0.0789258	0	0.00518891	0	0	0	0	0	0	0.0204861	0.020442	0.0870528	0.308272	0	0	0	0	0	0.016805	0	0	0	0.0072	LOC109195038	class II histocompatibility antigen, B-L beta chain	Human Diseases;Environmental Information Processing;Human Diseases;Human Diseases;Human Diseases;Cellular Processes;Human Diseases;Human Diseases;Human Diseases;Human Diseases;Human Diseases;Organismal Systems;Human Diseases;Organismal Systems;Human Diseases;Human Diseases;Organismal Systems;Human Diseases;Organismal Systems;Human Diseases;Organismal Systems;Human Diseases;Human Diseases;Human Di…	Infectious diseases;Signaling molecules and interaction;Infectious diseases;Infectious diseases;Infectious diseases;Transport and catabolism;Infectious diseases;Immune diseases;Cardiovascular diseases;Infectious diseases;Immune diseases;Immune system;Endocrine and metabolic diseases;Immune system;Immune diseases;Immune diseases;Immune system;Immune diseases;Immune system;Infectious diseases;Immun…	ko05166//HTLV-I infection;ko04514//Cell adhesion molecules (CAMs);ko05169//Epstein-Barr virus infection;ko05152//Tuberculosis;ko05168//Herpes simplex infection;ko04145//Phagosome;ko05164//Influenza A;ko05322//Systemic lupus erythematosus;ko05416//Viral myocarditis;ko05145//Toxoplasmosis;ko05320//Autoimmune thyroid disease;ko04659//Th17 cell differentiation;ko04940//Type I diabetes mellitus;ko0461…	K06752;K06752;K06752;K06752;K06752;K06752;K06752;K06752;K06752;K06752;K06752;K06752;K06752;K06752;K06752;K06752;K06752;K06752;K06752;K06752;K06752;K06752;K06752;K06752	-	-	-
		ncbi_100691149	LOC100691149	0.00382463	0	0	0	0.0168301	0	0.0218257	0	0	0	0	0.0192151	0	0.00266934	0.00735291	0.208871	0.235338	0.00919642	0.00380474	0.00467449	0	0	0.0240017	0	0	0	0.0057	LOC100691149	H-2 class II histocompatibility antigen, A-U alpha chain	Human Diseases;Environmental Information Processing;Human Diseases;Human Diseases;Human Diseases;Cellular Processes;Human Diseases;Human Diseases;Human Diseases;Human Diseases;Human Diseases;Organismal Systems;Human Diseases;Organismal Systems;Human Diseases;Human Diseases;Organismal Systems;Human Diseases;Organismal Systems;Human Diseases;Organismal Systems;Human Diseases;Human Diseases;Human Di…	Infectious diseases;Signaling molecules and interaction;Infectious diseases;Infectious diseases;Infectious diseases;Transport and catabolism;Infectious diseases;Immune diseases;Cardiovascular diseases;Infectious diseases;Immune diseases;Immune system;Endocrine and metabolic diseases;Immune system;Immune diseases;Immune diseases;Immune system;Immune diseases;Immune system;Infectious diseases;Immun…	ko05166//HTLV-I infection;ko04514//Cell adhesion molecules (CAMs);ko05169//Epstein-Barr virus infection;ko05152//Tuberculosis;ko05168//Herpes simplex infection;ko04145//Phagosome;ko05164//Influenza A;ko05322//Systemic lupus erythematosus;ko05416//Viral myocarditis;ko05145//Toxoplasmosis;ko05320//Autoimmune thyroid disease;ko04659//Th17 cell differentiation;ko04940//Type I diabetes mellitus;ko0461…	K06752;K06752;K06752;K06752;K06752;K06752;K06752;K06752;K06752;K06752;K06752;K06752;K06752;K06752;K06752;K06752;K06752;K06752;K06752;K06752;K06752;K06752;K06752;K06752	-	-	-
		ncbi_109204294	LOC109204294	0.0457098	0.00482013	0.00740032	0.00278295	0.0114339	0.0032365	0	0.00405355	0.00294461	0	0	0	0.00632612	0.0253901	0.00934916	0.0141625	0.0178405	0.0138925	0.00689725	0	0	0.00948522	0	0	0	0	0.0051	LOC109204294	H-2 class II histocompatibility antigen, A-U alpha chain	Human Diseases;Environmental Information Processing;Human Diseases;Human Diseases;Human Diseases;Cellular Processes;Human Diseases;Human Diseases;Human Diseases;Human Diseases;Human Diseases;Organismal Systems;Human Diseases;Organismal Systems;Human Diseases;Human Diseases;Organismal Systems;Human Diseases;Organismal Systems;Human Diseases;Organismal Systems;Human Diseases;Human Diseases;Human Di…	Infectious diseases;Signaling molecules and interaction;Infectious diseases;Infectious diseases;Infectious diseases;Transport and catabolism;Infectious diseases;Immune diseases;Cardiovascular diseases;Infectious diseases;Immune diseases;Immune system;Endocrine and metabolic diseases;Immune system;Immune diseases;Immune diseases;Immune system;Immune diseases;Immune system;Infectious diseases;Immun…	ko05166//HTLV-I infection;ko04514//Cell adhesion molecules (CAMs);ko05169//Epstein-Barr virus infection;ko05152//Tuberculosis;ko05168//Herpes simplex infection;ko04145//Phagosome;ko05164//Influenza A;ko05322//Systemic lupus erythematosus;ko05416//Viral myocarditis;ko05145//Toxoplasmosis;ko05320//Autoimmune thyroid disease;ko04659//Th17 cell differentiation;ko04940//Type I diabetes mellitus;ko0461…	K06752;K06752;K06752;K06752;K06752;K06752;K06752;K06752;K06752;K06752;K06752;K06752;K06752;K06752;K06752;K06752;K06752;K06752;K06752;K06752;K06752;K06752;K06752;K06752	GO:0016020//membrane	-	-
	IL-1R	ncbi_100702929	LOC100702929	0.035082	1.04255	0.0143957	0.250163	0.431663	0.653022	0.192399	1.15993	0.417706	0.0506288	0.00781597	0.0193322	0.472901	0.020511	0.444322	0.0397481	0.212374	0.00747702	0.100355	0.111438	0.0352368	0.827874	0.0715478	0.0466721	0.0376908	0	0.1085	LOC100702929	interleukin-1 receptor type 1, transcript variant X3	Environmental Information Processing;Human Diseases;Human Diseases;Environmental Information Processing;Human Diseases;Human Diseases;Organismal Systems;Organismal Systems;Organismal Systems;Environmental Information Processing;Organismal Systems	Signal transduction;Infectious diseases;Infectious diseases;Signaling molecules and interaction;Cardiovascular diseases;Infectious diseases;Immune system;Development;Sensory system;Signal transduction;Immune system	ko04010//MAPK signaling pathway;ko05166//HTLV-I infection;ko05163//Human cytomegalovirus infection;ko04060//Cytokine-cytokine receptor interaction;ko05418//Fluid shear stress and atherosclerosis;ko05146//Amoebiasis;ko04659//Th17 cell differentiation;ko04380//Osteoclast differentiation;ko04750//Inflammatory mediator regulation of TRP channels;ko04064//NF-kappa B signaling pathway;ko04640//Hematopo…	K04386;K04386;K04386;K04386;K04386;K04386;K04386;K04386;K04386;K04386;K04386	-	-	-
		ncbi_100702124	LOC100702124	0	0.103736	0	0.00173861	0.00959984	0.150304	0	0.0777781	0.0722101	0	0	0	0.0260496	0	0.492124	0.194536	0.00336255	0	0	0	0	0	0	0.0090646	0	0.0984581	0.0102	LOC100702124	interleukin-1 receptor type 2, transcript variant X1	Human Diseases;Environmental Information Processing;Human Diseases;Human Diseases;Human Diseases;Human Diseases;Organismal Systems	Infectious diseases;Signaling molecules and interaction;Cancers;Cardiovascular diseases;Infectious diseases;Cancers;Immune system	ko05166//HTLV-I infection;ko04060//Cytokine-cytokine receptor interaction;ko05202//Transcriptional misregulation in cancers;ko05418//Fluid shear stress and atherosclerosis;ko05146//Amoebiasis;ko05215//Prostate cancer;ko04640//Hematopoietic cell lineage	K04387;K04387;K04387;K04387;K04387;K04387;K04387	-	-	-
		ncbi_112844175	LOC112844175	0.0103422	0.011529	0.00101162	0	0.278276	0.00314758	0.00222005	0.00853332	0.00226903	0.0201996	0	0.0276499	0.0205811	0.00821734	0.0242321	0.0112719	0.0335363	0	0	0.0761446	0	0	0.0987315	0	0	0	0.0137	LOC112844175	interleukin-1 receptor type 2-like	Environmental Information Processing;Human Diseases;Human Diseases;Environmental Information Processing;Human Diseases;Human Diseases;Organismal Systems;Organismal Systems;Organismal Systems;Environmental Information Processing;Organismal Systems	Signal transduction;Infectious diseases;Infectious diseases;Signaling molecules and interaction;Cardiovascular diseases;Infectious diseases;Immune system;Development;Sensory system;Signal transduction;Immune system	ko04010//MAPK signaling pathway;ko05166//HTLV-I infection;ko05163//Human cytomegalovirus infection;ko04060//Cytokine-cytokine receptor interaction;ko05418//Fluid shear stress and atherosclerosis;ko05146//Amoebiasis;ko04659//Th17 cell differentiation;ko04380//Osteoclast differentiation;ko04750//Inflammatory mediator regulation of TRP channels;ko04064//NF-kappa B signaling pathway;ko04640//Hematopo…	K04386;K04386;K04386;K04386;K04386;K04386;K04386;K04386;K04386;K04386;K04386	-	-	-
		ncbi_100702660	LOC100702660	0.00569292	0	0	0.0471443	0.0309234	0.0113822	0.513492	0.00913693	0.0407861	0	0.00992739	0.0340101	0.0173184	0.00305845	0.193869	0.074712	0.0600084	0.0138448	0.00353669	0.0226625	0.0583628	0	0	0	0	0	0.0114	LOC100702660	interleukin-1 receptor type 1, transcript variant X1	Environmental Information Processing;Human Diseases;Human Diseases;Environmental Information Processing;Human Diseases;Human Diseases;Organismal Systems;Organismal Systems;Organismal Systems;Environmental Information Processing;Organismal Systems	Signal transduction;Infectious diseases;Infectious diseases;Signaling molecules and interaction;Cardiovascular diseases;Infectious diseases;Immune system;Development;Sensory system;Signal transduction;Immune system	ko04010//MAPK signaling pathway;ko05166//HTLV-I infection;ko05163//Human cytomegalovirus infection;ko04060//Cytokine-cytokine receptor interaction;ko05418//Fluid shear stress and atherosclerosis;ko05146//Amoebiasis;ko04659//Th17 cell differentiation;ko04380//Osteoclast differentiation;ko04750//Inflammatory mediator regulation of TRP channels;ko04064//NF-kappa B signaling pathway;ko04640//Hematopo…	K04386;K04386;K04386;K04386;K04386;K04386;K04386;K04386;K04386;K04386;K04386	-	-	GO:0007166//cell surface receptor signaling pathway
	TLR1	ncbi_106098214	LOC106098214	0.420539	0.11947	0.0414084	0.0118208	0.157442	0.12529	0.00662026	0.10084	0.0763619	0.0198023	0.058976	0.0696859	0.0944534	0.382769	0.20447	1.04146	0.530317	0.12986	0.0246524	0.0170685	0	0.0583689	0.287802	0.0210062	0.556992	0.0388114	0.0623	LOC106098214	toll-like receptor 1, transcript variant X1	-	-	-	-	-	-	-
	TLR2	ncbi_100694547	tlr2	0.498144	0.0170649	0.0909429	0.0361355	0.102495	0.0305748	0.0557783	0.0243283	0.00259789	0.017669	0	0.0975264	0.00658935	0.593473	0.0492629	1.70452	0.234781	0.582186	0.0523345	0.0402907	0.00869527	0.0548415	0.137348	0.0321725	0	0	0.0568	tlr2	toll like receptor 2	Environmental Information Processing;Human Diseases;Human Diseases;Human Diseases;Cellular Processes;Human Diseases;Human Diseases;Human Diseases;Human Diseases;Human Diseases;Organismal Systems;Human Diseases;Human Diseases;Human Diseases;Human Diseases;Human Diseases	Signal transduction;Cancers;Infectious diseases;Infectious diseases;Transport and catabolism;Infectious diseases;Infectious diseases;Infectious diseases;Infectious diseases;Infectious diseases;Immune system;Immune diseases;Infectious diseases;Immune diseases;Infectious diseases;Infectious diseases	ko04151//PI3K-Akt signaling pathway;ko05205//Proteoglycans in cancer;ko05152//Tuberculosis;ko05168//Herpes simplex infection;ko04145//Phagosome;ko05161//Hepatitis B;ko05145//Toxoplasmosis;ko05146//Amoebiasis;ko05162//Measles;ko05142//Chagas disease (American trypanosomiasis);ko04620//Toll-like receptor signaling pathway;ko05323//Rheumatoid arthritis;ko05140//Leishmaniasis;ko05321//Inflammatiory b…	K10159;K10159;K10159;K10159;K10159;K10159;K10159;K10159;K10159;K10159;K10159;K10159;K10159;K10159;K10159;K10159	-	-	-
	MR	ncbi_100698563	mrc2	0.0422734	0.0486248	0.0167125	0.0271894	0.536617	0.950536	0.0974867	0.964244	1.17847	0.028595	0.0615184	0.0537988	1.25127	0.0263022	1.37089	0.0452544	0.526309	0.0310745	0.029005	0.0743295	0.00843711	0.0482016	0.78225	0.0609797	0.0188454	0.0492291	0.101	mrc2	mannose receptor C type 2, transcript variant X1	Human Diseases;Cellular Processes	Infectious diseases;Transport and catabolism	ko05152//Tuberculosis;ko04145//Phagosome	K06560;K06560	-	-	-
		ncbi_100709747	LOC100709747	0.22191	0.0731063	0.0882853	0.177942	6.67869	0.102212	0.423528	0.0639258	0.0672177	0.14195	0.169413	0.20731	0.128476	0.0886715	0.0938078	0.128574	1.34806	0.148378	0.36197	0.196727	0.16269	0.237597	0.0748833	0.134653	0.16165	0.47146	0.0861	LOC100709747	macrophage mannose receptor 1, transcript variant X2	Human Diseases;Cellular Processes	Infectious diseases;Transport and catabolism	ko05152//Tuberculosis;ko04145//Phagosome	K06560;K06560	-	-	-
		ncbi_100710017	LOC100710017	0.116354	0.0832746	0.0659742	0.149962	5.54837	0.136937	0.144388	0.0832919	0.0361298	0.268973	0.144431	0.228609	0.0852682	0.0226541	0.288109	0.125663	0.95925	0.124583	0.0657827	0.162646	0.0593567	0.0106287	0.0785617	0.0377878	0.12387	0.458695	0.0793	LOC100710017	macrophage mannose receptor 1, transcript variant X1	Human Diseases;Cellular Processes	Infectious diseases;Transport and catabolism	ko05152//Tuberculosis;ko04145//Phagosome	K06560;K06560	-	-	-
		ncbi_100710283	LOC100710283	0.0423206	0.044681	0.0171202	0.0376737	2.06357	0.0497776	0.107796	0.00593446	0.0538568	0.132918	0.234359	0	0.0643958	0.0349105	0.125634	0.0508265	0.382868	0.0698722	0.0957776	0.0354819	0	0.0523875	0.0205063	0.0426336	0.031369	0	0.0504	LOC100710283	macrophage mannose receptor 1	Human Diseases;Cellular Processes	Infectious diseases;Transport and catabolism	ko05152//Tuberculosis;ko04145//Phagosome	K06560;K06560	-	-	-
		ncbi_106098848	LOC106098848	0.00555306	0.191724	0.00304631	0.0117715	0.00792452	0.062695	0.0145757	0.239432	0.0415276	0	0	0.0236507	0.27833	0.006695	0.0238023	0.0452103	0.0403215	0.0106662	0.124882	0.00953353	0	0	0.334873	0.0093125	0	0	0.0232	LOC106098848	macrophage mannose receptor 1, transcript variant X1	Human Diseases;Cellular Processes	Infectious diseases;Transport and catabolism	ko05152//Tuberculosis;ko04145//Phagosome	K06560;K06560	-	-	-
		ncbi_102075706	LOC102075706	0.0339277	0.0707404	0.00757199	0.0400978	0.0209511	0.0213747	0.0820108	0.0337039	0.0173275	0.0690516	0.0337223	0	0.0144716	0.0236586	0.0236332	0.0156991	0.0112009	0.0439017	0.0205609	0.0337347	0.00843711	0	0	0.018492	0	0	0.0104	LOC102075706	putative C-type lectin domain family 20 member A, transcript variant X2	Human Diseases;Cellular Processes	Infectious diseases;Transport and catabolism	ko05152//Tuberculosis;ko04145//Phagosome	K06560;K06560	-	-	-
	SR	ncbi_109196116	LOC109196116	0.784323	0.0497643	0.0855048	0.101826	0.0681769	0.0130836	0.0218872	0.00224306	0.0101293	0.0830804	1.93263	0.0383674	0.0249595	0.546708	0.0316347	0.0842891	0.339102	0.0708699	0.00888652	0.0694725	0.0213209	0.0482397	0.109005	0.075122	1.04146	0.146528	0.0545	LOC109196116	scavenger receptor cysteine-rich type 1 protein M130-like, transcript variant X2	Organismal Systems	Digestive system	ko04970//Salivary secretion	K13912	-	-	-
		ncbi_109194322	LOC109194322	0.0163509	0.0115088	0.00814066	0.0277674	0.131119	0.00690569	0.122912	0.0064888	0.00314555	0.146227	0.069329	0	0.00612594	0.0421565	0	0.0169367	0.0197805	0.0922536	0.0336158	10.2641	0.021896	0.0241546	0.0631591	0.0200305	0	0	0.0143	LOC109194322	scavenger receptor cysteine-rich type 1 protein M130	-	-	-	-	-	-	-
		ncbi_102077989	LOC102077989	0.00916247	0.00157429	0.000934683	0.0157936	0.00640112	0.00342729	0	0.00653058	0.00544389	0	0	0.104128	0.010835	0.0104534	0	0	0.0112649	0	0.128208	8.53845	0	0.580849	0.0157898	0	0	0	0.0142	LOC102077989	scavenger receptor cysteine-rich type 1 protein M160	-	-	-	-	-	-	-
		ncbi_100697544	scarf2	0.0239373	0.00370225	0	0.00923344	0.101451	0.00184909	0	0.00363317	0	0.0167703	0	0	0	0.0139103	0.00917259	0	0.626186	0.0153797	0.0150272	0	0	0	0	0.753621	0	0	0.0118	scarf2	scavenger receptor class F member 2	-	-	-	-	-	-	-
		ncbi_102081282	LOC102081282	0.00850775	0.00671867	0.00282665	0.00242978	0.0800352	0.00191016	0.00205397	0	0	0.00524267	0.0191693	0.0574303	0.00276365	0.0228458	0	0.120168	0.553834	0.00363019	0.0112008	0.0193872	0.00663698	0	0	0.0372263	0.107456	0	0.0105	LOC102081282	scavenger receptor cysteine-rich type 1 protein M160	-	-	-	-	-	-	-
		ncbi_109196105	LOC109196105	0.0127845	0	0.0011382	0.00492112	0.00121203	0.00238092	0	0.005143	0	0.0252495	0.00415686	0	0	0.0169148	0	0	0.00635666	0	0	2.03856	0	0.0873534	0	0	0	0	0.0071	LOC109196105	scavenger receptor cysteine-rich type 1 protein M130	-	-	-	-	-	-	-
	CD16	ncbi_102080526	LOC102080526	0.125932	0.940585	0.0769997	0.0869262	5.03587	2.80893	0.2063	2.0777	4.9025	0.0888532	1.24433	0.054333	1.20345	0.0661344	30.1827	0.371353	16.3094	0.222255	0.0504613	0.0928008	0.0280645	0.225883	0.59803	0.121711	0.508884	0.706924	0.1656	LOC102080526	low affinity immunoglobulin gamma Fc region receptor III-A	Human Diseases;Cellular Processes;Human Diseases;Human Diseases;Organismal Systems;Organismal Systems;Organismal Systems;Human Diseases;Human Diseases;Human Diseases	Infectious diseases;Transport and catabolism;Cancers;Immune diseases;Development;Immune system;Immune system;Infectious diseases;Cancers;Infectious diseases	ko05152//Tuberculosis;ko04145//Phagosome;ko05202//Transcriptional misregulation in cancers;ko05322//Systemic lupus erythematosus;ko04380//Osteoclast differentiation;ko04666//Fc gamma R-mediated phagocytosis;ko04640//Hematopoietic cell lineage;ko05150//Staphylococcus aureus infection;ko05221//Acute myeloid leukemia;ko05140//Leishmaniasis	K06498;K06498;K06498;K06498;K06498;K06498;K06498;K06498;K06498;K06498	-	-	-
		ncbi_106099003	LOC106099003	0.238983	0.083874	0.0703923	0.140268	3.92444	0.0777539	0.20321	0.0940506	0.117909	0.208989	0.117117	0.255464	0.0423478	0.166155	0.252745	0.456929	26.4287	0.0698073	0.0611898	0.464839	0.105653	0.140243	0.546574	0.184926	0.783959	0.071315	0.0943	LOC106099003	low affinity immunoglobulin gamma Fc region receptor III-B	Human Diseases;Cellular Processes;Human Diseases;Human Diseases;Organismal Systems;Organismal Systems;Organismal Systems;Human Diseases;Human Diseases;Human Diseases	Infectious diseases;Transport and catabolism;Cancers;Immune diseases;Development;Immune system;Immune system;Infectious diseases;Cancers;Infectious diseases	ko05152//Tuberculosis;ko04145//Phagosome;ko05202//Transcriptional misregulation in cancers;ko05322//Systemic lupus erythematosus;ko04380//Osteoclast differentiation;ko04666//Fc gamma R-mediated phagocytosis;ko04640//Hematopoietic cell lineage;ko05150//Staphylococcus aureus infection;ko05221//Acute myeloid leukemia;ko05140//Leishmaniasis	K06498;K06498;K06498;K06498;K06498;K06498;K06498;K06498;K06498;K06498	-	-	-
		ncbi_109199329	LOC109199329	0	0.000948624	0.220406	0	0	0	0	0	0	0	0	0	0	0	0	0	0	0.00526119	0	0	0	0	0	0	0	0	0.0087	LOC109199329	low affinity immunoglobulin gamma Fc region receptor III-like	-	-	-	-	-	-	-
	CD209	ncbi_109194501	LOC109194501	0.096019	0.0473541	0.0317091	0.0815375	4.69429	0.0184004	0.266601	0.0499112	0.0105734	0.207885	0.106918	0.114801	0.00977149	0.0513992	0.0397459	0.116422	8.43446	0.0433009	0.0537421	0.103109	0	0.0282041	0.183993	0.067018	0.125803	0.0459147	0.0806	LOC109194501	CD209 antigen-like protein E	-	-	-	-	-	-	-
		ncbi_100706287	LOC100706287	0.0849271	0.075613	0.0418599	0.0945822	3.07402	0.0870307	0.16408	0.0524892	0.0696117	0.0461379	0.117163	0.212495	0.0504544	0.0462819	0.0423095	0.0640471	0.93447	0.0969743	0.054834	0.183828	0.0373394	0.211031	0.163809	0.022154	0.0433027	0.0388114	0.0697	LOC100706287	CD209 antigen	-	-	-	-	-	-	-
		ncbi_109194334	LOC109194334	0.0742316	0.07101	0.0402337	0.0734602	2.87446	0.0641031	0.222214	0.0602665	0.0595688	0.192184	0.088081	0.184428	0.0265561	0.020453	0.0655314	0.0360489	0.28927	0.148946	0.00829986	0.199289	0.0336498	0.0986892	0.0238145	0	0.0446552	0.0492291	0.0553	LOC109194334	CD209 antigen	-	-	-	-	-	-	-
		ncbi_109195856	LOC109195856	0.0139233	0.00427096	0.0143462	0.0269483	0.845958	0.0145691	0.0137396	0	0.00286732	0.0625981	0	0	0.00455705	0.00849817	0.00513752	0.0894334	0.570821	0	0.0107796	0.00745381	0.0247366	0.0221608	0	0	0.0382359	0	0.032	LOC109195856	CD209 antigen	-	-	-	-	-	-	-
		ncbi_100707306	LOC100707306	0.0137223	0.0260776	0.00727468	0.049245	1.18848	0.0020519	0.00663574	0.00393405	0.00920702	0.0133506	0.0365332	0.0141498	0.00652567	0.0148308	0	0	0.264272	0.02512	0.0339589	0	0	0	0	0.0245181	0	0	0.0297	LOC100707306	CD209 antigen	-	-	-	-	-	-	-
		ncbi_112841632	LOC112841632	0.0550251	0.00991744	0.0297203	0.0447245	0.149777	0.00758555	0.00994184	0.00696224	0.0278334	0.0333018	0.0204602	0.110765	0	0.0340113	0.0158047	0.0451236	10.4866	0.0177949	0	0.0168104	0.0135713	0.0378148	0.192898	0.1197	0	0	0.028	LOC112841632	CD209 antigen-like	-	-	-	-	-	-	-
		ncbi_102076932	LOC102076932	0.00525241	0	0.00114468	0	0.348736	0.00255943	0.0316484	0	0	0	0.343836	0.00524567	0.00788101	0.00322217	0	0.179602	0.789705	0.00683298	0.0454024	0	0	0	0.759688	1.037	0.0130197	0.0897275	0.0237	LOC102076932	CD209 antigen-like protein A, transcript variant X1	-	-	-	-	-	-	-
		ncbi_102077318	LOC102077318	0.0301836	0	0.0028294	0	0.176916	0.0201445	0.026748	0	0.0063899	0.0655678	0	0	0.00378444	0	0.0099082	0.243086	2.2611	0.0196327	0	0	0	0	0.0434932	0.0128623	0.727074	0	0.0221	LOC102077318	CD209 antigen-like protein E, transcript variant X1	-	-	-	-	-	-	-
		ncbi_102080597	LOC102080597	0.0200004	0.0169603	0.00920509	0.00789235	0.206588	0.00405077	0.0660895	0.0269645	0.00626443	0.020739	0.022134	0	0	0.0229048	0.00426545	0.0910249	4.34168	0.0067906	0	0	0	0.0255045	0	0	0	0	0.0219	LOC102080597	CD209 antigen	-	-	-	-	-	-	-
		ncbi_102082083	LOC102082083	0.0192893	0.00710853	0.0156302	0.00146173	0.0887786	0.0308165	0.0665175	0	0.00853269	0.0525059	0	0.0429991	0.009711	0.00306021	0.010433	0.643487	5.50771	0.0223564	0	0	0.00618934	0	0.174481	0.106838	0	0.0592656	0.0217	LOC102082083	CD209 antigen	-	-	-	-	-	-	-
		ncbi_102080258	LOC102080258	0.0450958	0.0825117	0	0.00179138	0.00779061	0.126941	0.00168826	0.0690901	0.115441	0.0165729	0.00781597	0.0329146	0.109435	0.00382647	0.077386	0	0	0.0091198	0.00348967	0	0	0	0	0.0200305	0	0.0472103	0.0176	LOC102080258	CD209 antigen-like protein E, transcript variant X2	-	-	-	-	-	-	-
		ncbi_102078188	LOC102078188	0.00797726	0.00111333	0.00192384	0	0.242705	0.00153708	0.0293518	0	0.0051553	0.0976258	0.203444	0	0	0	0	0.00485826	0.555038	0	0.00334504	0	0	0	0.150094	0	0	0.473849	0.0164	LOC102078188	CD209 antigen-like protein A	-	-	-	-	-	-	-
		ncbi_109194520	LOC109194520	0.00807198	0	0.0121479	0.0281029	0.108568	0.00358635	0.0794013	0.00322326	0.00332578	0.0361517	0.00837567	0.0542271	0	0.00476957	0.00627093	0.0135971	4.499	0	0.00713165	0	0	0.00950729	0.171972	0	0	0	0.0144	LOC109194520	C-type lectin domain family 4 member M, transcript variant X1	-	-	-	-	-	-	-
		ncbi_102077190	LOC102077190	0	0.0534819	0	0	0.027261	0.0615308	0	0	0.46762	0	0.0303577	0.0283483	0.0436355	0	0.245892	0	0.00751753	0	0	0	0	0	0	0	0	0	0.0143	LOC102077190	C-type lectin domain family 4 member M, transcript variant X1	-	-	-	-	-	-	-
		ncbi_106098804	LOC106098804	0.0069699	0	0.00167704	0.00554894	0.462543	0	0.0238959	0.00426134	0.00544005	0	0	0	0	0	0.00446065	0.011139	1.25846	0	0	0.0235604	0.00861126	0	0.0157665	0	0	0	0.0092	LOC106098804	CD209 antigen-like protein 2	-	-	-	-	-	-	-
		ncbi_102082159	LOC102082159	0	0	0	0	0.0626076	0	0	0	0	0	0	0	0	0	0.00405368	0.167191	0.520303	0	0	0.0207287	0	0.0239198	0	0	0.0325229	0	0.0081	LOC102082159	CD209 antigen, transcript variant X1	-	-	-	-	-	-	-
		ncbi_109196620	LOC109196620	0.027773	0.026055	0.00576781	0.0359221	0.0121568	0.0212202	0.00195126	0.037013	0.00882896	0.0198087	0.0161744	0.0236507	0.0237349	0.0212395	0.0904394	0.00395671	0	0	0	0	0	0	0.0416521	0.0200305	0	0	0.0074	LOC109196620	CD209 antigen-like protein A, transcript variant X1	-	-	-	-	-	-	-
		ncbi_100711143	LOC100711143	0.00295429	0	0.00496496	0.109697	0.0213858	0.00541672	0	0.0125642	0.0767311	0	0	0	0.0293448	0	0	0	0.00847435	0.010621	0.0479772	0	0.0781643	0	0	0	0	0	0.0068	LOC100711143	CD209 antigen-like protein C, transcript variant X3	Human Diseases;Organismal Systems	Infectious diseases;Immune system	ko05152//Tuberculosis;ko04625//C-type lectin receptor signaling pathway	K10059;K10059	-	-	-
		ncbi_100704905	LOC100704905	0.00939853	0	0.0172904	0	0.0345714	0	0	0	0.00296628	0	0	0	0.00652103	0.00909633	0	0.0111651	0.511111	0.0155618	0	0	0	0	0	0	0	0	0.0063	LOC100704905	CD209 antigen-like protein E	-	-	-	-	-	-	-
		ncbi_102080907	LOC102080907	0.00441436	0	0.0110405	0.00132208	0.0586056	0	0.00415009	0	0	0	0.00383258	0	0	0	0	0	0.226443	0	0.05286	0	0	0	0	0	0	0	0.0053	LOC102080907	CD209 antigen-like protein C, transcript variant X1	-	-	-	-	-	-	-
		ncbi_100692236	LOC100692236	0	0.00382053	0.00491081	0.011491	0.00189855	0.00269427	0	0	0	0	0.0422005	0	0	0.00266934	0	0	0.0969949	0	0	0	0	0	2.65399	0	0	0	0.0052	LOC100692236	CD209 antigen-like protein E, transcript variant X1	-	-	-	-	-	-	-
	MAP2	ncbi_100701849	LOC100701849	0	0	0	0	0	0	0	0	0	0	0	0	0	0	0	0	0	0	0	0	0.00695972	0	0	0	0	0	0.0001	LOC100701849	microtubule-associated protein 2	-	-	-	-	-	-	-
		ncbi_102078747	LOC102078747	0	0	0.00429646	0	0	0	0	0	0	0	0	0	0	0	0	0	0	0	0	0	0	0	0	0	0	0	0.0002	LOC102078747	microtubule-associated protein 2	-	-	-	-	GO:0005856//cytoskeleton	GO:0015631//tubulin binding	-
	NeuroD1	ncbi_100706945	neurod1	0	0	0	0	0	0	0	0	0	0	0	0	0	0	0	0	0	0	0	0	0	0	0	0	0	0	0	neurod1	neuronal differentiation 1	Human Diseases	Endocrine and metabolic diseases	ko04950//Maturity onset diabetes of the young	K08033	-	-	-
	Neurofilament	ncbi_109203106	LOC109203106	0	0	0	0	0	0	0	0	0	0	0	0	0	0	0	0	0	0	0	0	0	0	0	0	0	0	0	LOC109203106	neurofilament medium polypeptide	-	-	-	-	-	-	-
		ncbi_100710842	LOC100710842	0	0	0	0	0	0	0	0	0	0	0	0	0	0	0	0	0	0	0	0	0	0	0	0	0	0	0	LOC100710842	neurofilament light polypeptide, transcript variant X1	Human Diseases	Neurodegenerative diseases	ko05014//Amyotrophic lateral sclerosis (ALS)	K04572	GO:0005882//intermediate filament	-	-
		ncbi_100691893	nefm	0	0	0	0	0	0	0	0	0	0	0	0	0	0	0	0	0	0	0	0	0	0	0	0	0	0	0	nefm	neurofilament medium	Human Diseases	Neurodegenerative diseases	ko05014//Amyotrophic lateral sclerosis (ALS)	K04573	GO:0005882//intermediate filament	-	-
		ncbi_100701728	nefl	0.0115818	0	0	0.00518807	0	0.0014929	0	0	0	0	0	0	0.00262715	0.00789324	0	0	0	0	0	0	0.00843711	0	0	0	0.565825	0	0.0019	nefl	neurofilament light	Human Diseases	Neurodegenerative diseases	ko05014//Amyotrophic lateral sclerosis (ALS)	K04572	GO:0005882//intermediate filament	-	-
		ncbi_100691123	nefh	0	0	0	0	0	0	0	0	0	0	0	0	0	0	0	0	0	0	0	0	0	0	0	0	0	0	0	nefh	neurofilament heavy	Human Diseases	Neurodegenerative diseases	ko05014//Amyotrophic lateral sclerosis (ALS)	K04574	-	-	-
		ncbi_109200353	LOC109200353	0	0	0	0	0	0	0	0	0	0	0	0	0	0	0	0	0	0	0	0	0	0	0	0	0	0	0	LOC109200353	neurofilament medium polypeptide-like	-	-	-	-	-	-	-
	Snap25	ncbi_100696143	LOC100696143	0	0	0	0	0	0	0	0	0	0	0	0	0	0	0	0	0	0	0	0	0	0	0	0	0	0	0	LOC100696143	synaptosomal-associated protein 25-A, transcript variant X1	Organismal Systems;Organismal Systems	Endocrine system;Nervous system	ko04911//Insulin secretion;ko04721//Synaptic vesicle cycle	K18211;K18211	GO:0016020//membrane;GO:0042995//cell projection	-	GO:0061640//cytoskeleton-dependent cytokinesis
		ncbi_100696695	snap25	0	0	0.00187126	0	0.00990494	0.010711	0.0102608	0	0	0	0	0	0.00299258	0.00282008	0	0	0.0271589	0	0.00394664	0	0	0	0	0	0	0	0.0015	snap25	synaptosome associated protein 25, transcript variant X1	Organismal Systems;Organismal Systems	Endocrine system;Nervous system	ko04911//Insulin secretion;ko04721//Synaptic vesicle cycle	K18211;K18211	GO:0031082//BLOC complex;GO:0031201//SNARE complex;GO:0042995//cell projection	GO:0005515//protein binding	GO:0016043//cellular component organization;GO:0016192//vesicle-mediated transport;GO:0044763//single-organism cellular process
	Tau	ncbi_100703600	LOC100703600	0	0	0	0	0	0	0	0	0	0	0	0	0	0	0	0	0	0	0	0	0	0	0	0	0	0	0	LOC100703600	microtubule-associated protein tau	Environmental Information Processing;Human Diseases	Signal transduction;Neurodegenerative diseases	ko04010//MAPK signaling pathway;ko05010//Alzheimer disease	K04380;K04380	GO:0015630//microtubule cytoskeleton	GO:0015631//tubulin binding	-
		ncbi_100696807	LOC100696807	0	0	0	0	0	0	0	0	0	0.0434798	0	0	0	0	0	0	0	0	0	0	0	0	0	0	0	0.706747	0.0005	LOC100696807	microtubule-associated protein tau, transcript variant X1	Environmental Information Processing;Human Diseases	Signal transduction;Neurodegenerative diseases	ko04010//MAPK signaling pathway;ko05010//Alzheimer disease	K04380;K04380	-	-	-
	TBR1	ncbi_100706824	tbr1	0.00545234	0.00273184	0.00101473	0.014674	0	0.0138924	0.0511109	0.00268911	0	0.0362	0.0634395	0	0	0.00335895	0.00926003	0.00564541	0.0073215	0.0122572	0	0.0359248	0.0123582	0	0	0	0	0	0.0027	tbr1	T-box, brain 1	-	-	-	-	GO:0043231//intracellular membrane-bounded organelle	GO:0001071//nucleic acid binding transcription factor activity	GO:0010468//regulation of gene expression;GO:0034645//cellular macromolecule biosynthetic process
