# Supplementary material for: Serotonin system is partially involved in immunomodulation of Nile tilapia (Oreochromis niloticus) immune cells
Source: Front Immunol. 2022 Jul 28;13:944388. doi: 10.3389/fimmu.2022.944388 (PMC9366525; doi:10.3389/fimmu.2022.944388)
Supplement: Supplementary file 1 [file DataSheet_1.zip › Supplementary materials/Table S4. Target genes expressionú¿scRNA-Seq) raw data.xlsx]

## Sheet: Sheet1
Target Gene	Gene ID	Gene Name	Cluster 0	Cluster 1	Cluster 2	Cluster 3	Cluster 4	Cluster 5	Cluster 6	Cluster 7	Cluster 8	Cluster 9	Cluster 10	Cluster 11	Cluster 12	Cluster 13	Cluster 14	Cluster 15	Cluster 16	Cluster 17	Cluster 18	Cluster 19	Cluster 20	Cluster 21	Cluster 22	Cluster 23	Cluster 24	Cluster 25	Proportion	Symbol	Description	KEGG_A_class	KEGG_B_class	Pathway	K_ID	GO Component	GO Function	GO Process
HTR6	ncbi_100712559	htr6	0.145679	0.197421	0.169125	0.147295	0.38272	0.359294	0.128721	0.284297	0.50911	0.151697	0.185176	0.206695	0.431328	0.258838	0.231785	0.199166	0.237484	0.34392	0.177292	0.0563177	0.402277	0.125258	0.21461	0.561672	0.133497	0.185434	0.1016	htr6	5-hydroxytryptamine receptor 6, transcript variant X1	Environmental Information Processing;Environmental Information Processing;Environmental Information Processing;Organismal Systems	Signaling molecules and interaction;Signal transduction;Signal transduction;Nervous system	ko04080//Neuroactive ligand-receptor interaction;ko04024//cAMP signaling pathway;ko04020//Calcium signaling pathway;ko04726//Serotonergic synapse	K04162;K04162;K04162;K04162	-	-	-
HTR4	ncbi_100712188	LOC100712188	0	0	0.118992	0	0	0.00274338	0.027732	0	0	0.00842593	0	0	0	0	0	0	0	0	0	0	0.0190593	0	0	0	0	0	0.005	LOC100712188	5-hydroxytryptamine receptor 4, transcript variant X1	Environmental Information Processing;Environmental Information Processing;Environmental Information Processing;Organismal Systems	Signaling molecules and interaction;Signal transduction;Signal transduction;Nervous system	ko04080//Neuroactive ligand-receptor interaction;ko04024//cAMP signaling pathway;ko04020//Calcium signaling pathway;ko04726//Serotonergic synapse	K04160;K04160;K04160;K04160	GO:0016021//integral component of membrane	GO:0008227//G-protein coupled amine receptor activity	GO:0007186//G-protein coupled receptor signaling pathway;GO:0007267//cell-cell signaling;GO:0065008//regulation of biological quality
HTR2C	ncbi_100707925	LOC100707925	0	0	0	0	0	0	0	0	0	0	0	0.00275819	0	0	0	0	0	0.0603049	0	0	0	0	0	0	0	0	0.0006	LOC100707925	5-hydroxytryptamine receptor 2A	Environmental Information Processing;Environmental Information Processing;Organismal Systems;Organismal Systems;Cellular Processes	Signaling molecules and interaction;Signal transduction;Nervous system;Sensory system;Cellular community - eukaryotes	ko04080//Neuroactive ligand-receptor interaction;ko04020//Calcium signaling pathway;ko04726//Serotonergic synapse;ko04750//Inflammatory mediator regulation of TRP channels;ko04540//Gap junction	K04157;K04157;K04157;K04157;K04157	GO:0016021//integral component of membrane	GO:0008227//G-protein coupled amine receptor activity	GO:0007186//G-protein coupled receptor signaling pathway;GO:0007610//behavior
MAO	ncbi_102077099	LOC102077099	0	0.00432721	0	0	0.00120314	0	0	0	0	0	0	0	0.012025	0	0	0.00355101	0.0034899	0	0	0	0	0.0307526	0.0148103	0	0	0	0.0006	LOC102077099	amine oxidase [flavin-containing], transcript variant X1	Metabolism;Human Diseases;Organismal Systems;Organismal Systems;Human Diseases;Human Diseases;Metabolism;Metabolism;Metabolism;Metabolism;Metabolism;Metabolism;Metabolism	Global and overview maps;Substance dependence;Nervous system;Nervous system;Substance dependence;Substance dependence;Xenobiotics biodegradation and metabolism;Amino acid metabolism;Amino acid metabolism;Amino acid metabolism;Amino acid metabolism;Amino acid metabolism;Amino acid metabolism	ko01100//Metabolic pathways;ko05034//Alcoholism;ko04728//Dopaminergic synapse;ko04726//Serotonergic synapse;ko05031//Amphetamine addiction;ko05030//Cocaine addiction;ko00982//Drug metabolism - cytochrome P450;ko00330//Arginine and proline metabolism;ko00380//Tryptophan metabolism;ko00260//Glycine, serine and threonine metabolism;ko00350//Tyrosine metabolism;ko00340//Histidine metabolism;ko00360//…	K00274;K00274;K00274;K00274;K00274;K00274;K00274;K00274;K00274;K00274;K00274;K00274;K00274	-	-	-
TPH1	ncbi_100691623	tph1	0	0.00184711	0	0	0.00125535	0.00147004	0	0	0	0	0	0	0	0	0	0	0	0	0	0	0.0142606	0.0105509	0	0	0	0	0.0005	tph1	tryptophan hydroxylase 1, transcript variant X1	Metabolism;Organismal Systems;Metabolism;Metabolism	Global and overview maps;Nervous system;Amino acid metabolism;Metabolism of cofactors and vitamins	ko01100//Metabolic pathways;ko04726//Serotonergic synapse;ko00380//Tryptophan metabolism;ko00790//Folate biosynthesis	K00502;K00502;K00502;K00502	-	GO:0016714//oxidoreductase activity, acting on paired donors, with incorporation or reduction of molecular oxygen, reduced pteridine as one donor, and incorporation of one atom of oxygen;GO:0031406//carboxylic acid binding;GO:0046914//transition metal ion binding	GO:0006520//cellular amino acid metabolic process;GO:0042428//serotonin metabolic process
HTR7	ncbi_100705941	LOC100705941	0	0	0	0.0109202	0	0	0	0	0	0	0.0283762	0	0	0	0.00690417	0	0	0	0	0	0	0	0	0	0	0	0.0004	LOC100705941	5-hydroxytryptamine receptor 7	Environmental Information Processing;Environmental Information Processing;Environmental Information Processing;Organismal Systems	Signaling molecules and interaction;Signal transduction;Signal transduction;Nervous system	ko04080//Neuroactive ligand-receptor interaction;ko04014//Ras signaling pathway;ko04020//Calcium signaling pathway;ko04726//Serotonergic synapse	K04163;K04163;K04163;K04163	GO:0016021//integral component of membrane	GO:0008227//G-protein coupled amine receptor activity	GO:0006936//muscle contraction;GO:0007186//G-protein coupled receptor signaling pathway;GO:0007267//cell-cell signaling;GO:0048511//rhythmic process;GO:0050880//regulation of blood vessel size
HTR4	ncbi_100691272	LOC100691272	0.00145434	0	0	0.00601701	0	0	0	0	0	0	0	0	0	0.00280141	0	0	0	0	0	0	0	0	0	0	0	0	0.0003	LOC100691272	5-hydroxytryptamine receptor 4, transcript variant X1	Environmental Information Processing;Environmental Information Processing;Environmental Information Processing;Organismal Systems	Signaling molecules and interaction;Signal transduction;Signal transduction;Nervous system	ko04080//Neuroactive ligand-receptor interaction;ko04024//cAMP signaling pathway;ko04020//Calcium signaling pathway;ko04726//Serotonergic synapse	K04160;K04160;K04160;K04160	GO:0016021//integral component of membrane	GO:0008227//G-protein coupled amine receptor activity	GO:0007186//G-protein coupled receptor signaling pathway;GO:0007267//cell-cell signaling;GO:0065008//regulation of biological quality
SERT	ncbi_100708943	LOC100708943	0	0	0	0	0	0	0	0	0	0	0	0	0	0	0	0.0222723	0	0	0.00443439	0	0	0	0	0	0	0	0.0003	LOC100708943	sodium-dependent serotonin transporter, transcript variant X3	Organismal Systems	Nervous system	ko04726//Serotonergic synapse	K05037	GO:0031224//intrinsic component of membrane	GO:0005488//binding;GO:0008324//cation transmembrane transporter activity;GO:0015291//secondary active transmembrane transporter activity	GO:0006812//cation transport;GO:0044763//single-organism cellular process
HTR3A	ncbi_100698064	LOC100698064	0	0	0	0	0	0.00298446	0	0	0	0	0	0.0126557	0	0	0	0	0	0	0	0	0	0	0	0	0	0	0.0002	LOC100698064	5-hydroxytryptamine receptor 3A-like	Organismal Systems;Organismal Systems	Nervous system;Sensory system	ko04726//Serotonergic synapse;ko04742//Taste transduction	K04819;K04819	GO:0016020//membrane	-	GO:0006811//ion transport
HTR3B	ncbi_100694268	htr3b	0.00459424	0	0	0	0	0	0	0	0	0	0	0	0	0	0	0	0	0	0	0	0	0	0	0	0	0	0.0001	htr3b	5-hydroxytryptamine receptor 3B, transcript variant X2	Organismal Systems;Organismal Systems	Nervous system;Sensory system	ko04726//Serotonergic synapse;ko04742//Taste transduction	K04819;K04819	GO:0031224//intrinsic component of membrane;GO:0097060//synaptic membrane	GO:0005216//ion channel activity	GO:0006811//ion transport
HTR1E	ncbi_100697180	htr1e	0	0	0	0	0	0	0	0	0	0	0.0155057	0	0	0	0	0	0	0	0	0	0	0	0	0	0	0	0.0001	htr1e	5-hydroxytryptamine receptor 1E	Environmental Information Processing;Environmental Information Processing;Organismal Systems;Organismal Systems	Signaling molecules and interaction;Signal transduction;Nervous system;Sensory system	ko04080//Neuroactive ligand-receptor interaction;ko04024//cAMP signaling pathway;ko04726//Serotonergic synapse;ko04742//Taste transduction	K04153;K04153;K04153;K04153	GO:0016021//integral component of membrane	GO:0008227//G-protein coupled amine receptor activity	GO:0007186//G-protein coupled receptor signaling pathway;GO:0007267//cell-cell signaling;GO:0007610//behavior;GO:0048771//tissue remodeling;GO:0050880//regulation of blood vessel size
HTR1D	ncbi_100708195	LOC100708195	0	0	0	0	0	0	0	0	0	0	0	0	0	0	0	0	0.0125401	0	0	0	0	0	0	0	0	0	0.0001	LOC100708195	5-hydroxytryptamine receptor 1D, transcript variant X1	Environmental Information Processing;Environmental Information Processing;Organismal Systems;Organismal Systems	Signaling molecules and interaction;Signal transduction;Nervous system;Sensory system	ko04080//Neuroactive ligand-receptor interaction;ko04024//cAMP signaling pathway;ko04726//Serotonergic synapse;ko04742//Taste transduction	K04153;K04153;K04153;K04153	GO:0016021//integral component of membrane	GO:0008227//G-protein coupled amine receptor activity	GO:0006936//muscle contraction;GO:0007188//adenylate cyclase-modulating G-protein coupled receptor signaling pathway;GO:0007267//cell-cell signaling;GO:0007610//behavior;GO:0040011//locomotion;GO:0050880//regulation of blood vessel size
TPH2	ncbi_100694382	LOC100694382	0	0	0	0	0	0	0	0	0	0	0	0	0	0	0	0	0	0	0	0	0	0	0	0	0	0	0	LOC100694382	tryptophan 5-hydroxylase 2	Metabolism;Organismal Systems;Metabolism;Metabolism	Global and overview maps;Nervous system;Amino acid metabolism;Metabolism of cofactors and vitamins	ko01100//Metabolic pathways;ko04726//Serotonergic synapse;ko00380//Tryptophan metabolism;ko00790//Folate biosynthesis	K00502;K00502;K00502;K00502	-	GO:0016714//oxidoreductase activity, acting on paired donors, with incorporation or reduction of molecular oxygen, reduced pteridine as one donor, and incorporation of one atom of oxygen;GO:0031406//carboxylic acid binding;GO:0046914//transition metal ion binding	GO:0006520//cellular amino acid metabolic process;GO:0042428//serotonin metabolic process
HTR5A	ncbi_100706448	htr5a	0	0	0	0	0	0	0	0	0	0	0	0	0	0	0	0	0	0	0	0	0	0	0	0	0	0	0	htr5a	5-hydroxytryptamine receptor 5A	Environmental Information Processing;Environmental Information Processing;Organismal Systems	Signaling molecules and interaction;Signal transduction;Nervous system	ko04080//Neuroactive ligand-receptor interaction;ko04020//Calcium signaling pathway;ko04726//Serotonergic synapse	K04161;K04161;K04161	GO:0016021//integral component of membrane	GO:0008227//G-protein coupled amine receptor activity	GO:0007186//G-protein coupled receptor signaling pathway
HTR1A	ncbi_100705226	htr1a	0	0	0	0	0	0	0	0	0	0	0	0	0	0	0	0	0	0	0	0	0	0	0	0	0	0	0	htr1a	5-hydroxytryptamine receptor 1A	Environmental Information Processing;Environmental Information Processing;Organismal Systems;Organismal Systems	Signaling molecules and interaction;Signal transduction;Nervous system;Sensory system	ko04080//Neuroactive ligand-receptor interaction;ko04024//cAMP signaling pathway;ko04726//Serotonergic synapse;ko04742//Taste transduction	K04153;K04153;K04153;K04153	GO:0016021//integral component of membrane	GO:0008227//G-protein coupled amine receptor activity	GO:0007186//G-protein coupled receptor signaling pathway;GO:0007610//behavior;GO:0010646//regulation of cell communication;GO:0050880//regulation of blood vessel size
HTR7	ncbi_100708290	htr7	0	0	0	0	0	0	0	0	0	0	0	0	0	0	0	0	0	0	0	0	0	0	0	0	0	0	0	htr7	5-hydroxytryptamine receptor 7	Environmental Information Processing;Environmental Information Processing;Environmental Information Processing;Organismal Systems	Signaling molecules and interaction;Signal transduction;Signal transduction;Nervous system	ko04080//Neuroactive ligand-receptor interaction;ko04014//Ras signaling pathway;ko04020//Calcium signaling pathway;ko04726//Serotonergic synapse	K04163;K04163;K04163;K04163	GO:0016021//integral component of membrane	GO:0008227//G-protein coupled amine receptor activity	GO:0006936//muscle contraction;GO:0007186//G-protein coupled receptor signaling pathway;GO:0007267//cell-cell signaling;GO:0048511//rhythmic process;GO:0050880//regulation of blood vessel size
HTR1B	ncbi_100709703	htr1b	0	0	0	0	0	0	0	0	0	0	0	0	0	0	0	0	0	0	0	0	0	0	0	0	0	0	0	htr1b	5-hydroxytryptamine receptor 1B	Environmental Information Processing;Environmental Information Processing;Organismal Systems;Organismal Systems	Signaling molecules and interaction;Signal transduction;Nervous system;Sensory system	ko04080//Neuroactive ligand-receptor interaction;ko04024//cAMP signaling pathway;ko04726//Serotonergic synapse;ko04742//Taste transduction	K04153;K04153;K04153;K04153	-	-	-
HTR3C	ncbi_109194741	LOC109194741	0	0	0	0	0	0	0	0	0	0	0	0	0	0	0	0	0	0	0	0	0	0	0	0	0	0	0	LOC109194741	5-hydroxytryptamine receptor 3C, transcript variant X1	Organismal Systems;Organismal Systems	Nervous system;Sensory system	ko04726//Serotonergic synapse;ko04742//Taste transduction	K04819;K04819	-	-	-
HTR3A	ncbi_109194823	LOC109194823	0	0	0	0	0	0	0	0	0	0	0	0	0	0	0	0	0	0	0	0	0	0	0	0	0	0	0	LOC109194823	5-hydroxytryptamine receptor 3A	Organismal Systems;Organismal Systems	Nervous system;Sensory system	ko04726//Serotonergic synapse;ko04742//Taste transduction	K04819;K04819	-	-	-
HTR2B	ncbi_102082854	htr2b	0	0	0	0	0	0	0	0	0	0	0	0	0	0	0	0	0	0	0	0	0	0	0	0	0	0	0	htr2b	5-hydroxytryptamine receptor 2B, transcript variant X1	Environmental Information Processing;Environmental Information Processing;Organismal Systems;Organismal Systems;Cellular Processes	Signaling molecules and interaction;Signal transduction;Nervous system;Sensory system;Cellular community - eukaryotes	ko04080//Neuroactive ligand-receptor interaction;ko04020//Calcium signaling pathway;ko04726//Serotonergic synapse;ko04750//Inflammatory mediator regulation of TRP channels;ko04540//Gap junction	K04157;K04157;K04157;K04157;K04157	GO:0016021//integral component of membrane	GO:0008227//G-protein coupled amine receptor activity	GO:0006936//muscle contraction;GO:0007186//G-protein coupled receptor signaling pathway;GO:0007610//behavior;GO:0044767//single-organism developmental process;GO:0050880//regulation of blood vessel size
HTR1F	ncbi_100689928	htr1f	0	0	0	0	0	0	0	0	0	0	0	0	0	0	0	0	0	0	0	0	0	0	0	0	0	0	0	htr1f	5-hydroxytryptamine receptor 1F	Environmental Information Processing;Environmental Information Processing;Organismal Systems;Organismal Systems	Signaling molecules and interaction;Signal transduction;Nervous system;Sensory system	ko04080//Neuroactive ligand-receptor interaction;ko04024//cAMP signaling pathway;ko04726//Serotonergic synapse;ko04742//Taste transduction	K04153;K04153;K04153;K04153	GO:0016021//integral component of membrane	GO:0008227//G-protein coupled amine receptor activity	GO:0007186//G-protein coupled receptor signaling pathway
HTR2A	ncbi_100699488	htr2a	0	0	0	0	0	0	0	0	0	0	0	0	0	0	0	0	0	0	0	0	0	0	0	0	0	0	0	htr2a	5-hydroxytryptamine receptor 2A	Environmental Information Processing;Environmental Information Processing;Organismal Systems;Organismal Systems;Cellular Processes	Signaling molecules and interaction;Signal transduction;Nervous system;Sensory system;Cellular community - eukaryotes	ko04080//Neuroactive ligand-receptor interaction;ko04020//Calcium signaling pathway;ko04726//Serotonergic synapse;ko04750//Inflammatory mediator regulation of TRP channels;ko04540//Gap junction	K04157;K04157;K04157;K04157;K04157	GO:0016021//integral component of membrane;GO:0030425//dendrite	GO:0008227//G-protein coupled amine receptor activity	GO:0006936//muscle contraction;GO:0007186//G-protein coupled receptor signaling pathway;GO:0007610//behavior;GO:0010646//regulation of cell communication
