# Supplementary material for: Serotonin system is partially involved in immunomodulation of Nile tilapia (Oreochromis niloticus) immune cells
Source: Front Immunol. 2022 Jul 28;13:944388. doi: 10.3389/fimmu.2022.944388 (PMC9366525; doi:10.3389/fimmu.2022.944388)
Supplement: Supplementary file 1 [file DataSheet_1.zip › Supplementary materials/Table S5. Target genes expression (RNA-Seq) raw data.xlsx]

## Sheet: Sheet1
					Alignment using tilapia genome						De Novo assembly
	Target Gene	NCBI Reference Sequence		Gene ID	FPKM level-1	FPKM level-2	FPKM level-3		E Value to Unigenes	Unigene ID	FPKM level-1	FPKM level-2	FPKM level-3
	TPH1	XM_003443849.5		LOC100691623	0.02	0	0.02		0.1
	TPH2	XM_005470210.4		LOC100694382	0	0	0		0.15
	SERT	XM_005464588.4		LOC100708943	0.07	0.01	0.03		2e-05
	MAO	XM_019352950.2		LOC102077099	0.13	0.08	0.14		0	Unigene0000292	0.81	0.3	0.69
	HTR1A	XM_005452138.4		LOC100705226	0	0	0		0.0007
	HTR1B	XM_005452434.4		LOC100709703	0	0	0		-
	HTR1D	XM_005477126.4		LOC100708195	0	0	0		0.2
	HTR1E	XM_005477105.3		LOC100697180	0	0	0		0.078
	HTR1F	XM_005451956.4		LOC100689928	0	0	0.02		-
	HTR2A	XM_003449546.5		LOC100699488	0	0	0		7e-05
	HTR2B	XM_005459886.4		LOC102082854	0	0.02	0		0.099
	HTR2C	XM_013276726.3		LOC100707925	0.04	0.05	0.04		0.038
	HTR3A	XM_019345673.2		LOC109194823	0.02	0	0.02		0.1
	HTR3A	XM_013273672.3		LOC100698064	0.04	0	0		0.38
	HTR3B	XM_003453726.4		LOC100694268	0	0	0		0.37
	HTR3C	XM_019345500.2		LOC109194741	0	0	0		2e-05
	HTR4	XM_005451401.4		LOC100712188	0.11	0.03	0.06		0	Unigene0067887	0.3	0.12	0.42
	HTR4	XM_019355503.1		LOC100691272	0.06	0.01	0.01		0.084
	HTR5A	XM_003439220.5		LOC100706448	0	0	0		0.072
	HTR6	XM_003449093.5		LOC100712559	0.4	0.58	0.4		0.38
	HTR7	XM_005473746.3		LOC100708290	0	0	0		0.007
	HTR7	XM_005473025.4		LOC100705941	0.22	0	0.22		0
